# Supplementary material for: Progesterone receptor isoforms, agonists and antagonists differentially reprogram estrogen signaling
Source: Oncotarget. 2017 Sep 28;9(4):4282–300. doi: 10.18632/oncotarget.21378 (PMC5796974; doi:10.18632/oncotarget.21378)
Supplement: Supplementary file 2 [file oncotarget-09-4282-s002.xlsx]

## Sheet: PRIsoforms_Top5k_Bindingsites
	PRB_ER_Joint	PRB_PR_R5020	PRB_PR_Joint	PRB_PR_E2	PRB_ER_E2	PRB_ER_R5020	PRA_PR_Joint	PRA_ER_Joint	PRA_ER_E2	PRA_PR_R5020	PRA_PR_E2	PRA_ER_R5020	kmclustsort
chr12_116828249_116828433	1.60817	-0.750126	-0.503929	-0.886426	1.52079	-0.129359	-0.631365	0.914734	1.10997	-1.16046	-0.735169	-0.356828	1
chr8_129154206_129154514	1.65712	-0.129385	-0.164796	-0.565746	1.82473	0.147251	-0.887013	0.295777	0.787199	-0.729677	-1.03518	-1.20028	1
chr22_29209718_29210061	1.22687	-0.793561	-0.305369	-0.661487	1.52278	-0.505112	-0.608549	1.21944	1.27726	-1.02797	-1.06662	-0.277675	1
chr22_46887936_46888147	1.63327	-1.0331	-0.219283	-0.267983	1.71063	-0.475148	-0.810636	0.520348	1.1463	-0.684416	-1.01271	-0.507272	1
chr8_145148427_145148573	-0.394187	0.126767	-0.658806	0.942615	-0.597441	1.81078	-0.432703	-0.98813	-0.572782	-1.07219	0.0396219	1.79646	1
chr18_76822949_76823149	1.16729	-0.820094	-0.335992	-0.492851	1.80776	-0.073009	-0.692288	0.657777	1.30331	-1.22437	-1.08714	-0.210395	1
chr10_17487653_17487978	1.10124	-1.22074	-0.423714	-0.563448	1.28678	0.044396	-0.675026	1.38785	1.11373	-1.49096	-0.544879	-0.0152288	1
chr15_71389003_71389351	1.1698	-0.633072	-0.576648	-0.499	1.47373	-0.721593	0.045864	1.53836	0.944105	-0.766869	-1.26924	-0.705439	1
chr22_24922280_24922502	1.08386	-1.05006	-0.810913	-0.220715	1.44472	-0.439939	-0.206011	1.29166	1.38168	-0.936485	-0.601127	-0.936665	1
chr22_50968129_50968374	-0.240201	-0.805694	-0.587436	0.213193	0.398528	0.158441	-0.886243	-0.769276	2.85211	0.218753	-0.333797	-0.218377	1
chr11_72497462_72497804	1.48102	-0.739713	-0.0890568	-0.220023	1.33992	-0.965943	-0.523257	1.37491	0.982458	-0.980142	-0.886979	-0.773194	1
chr17_39572290_39572583	1.29083	-0.782269	-0.805401	-0.301974	1.64081	-0.364333	-0.756688	0.813358	1.44712	-0.966294	-0.327757	-0.88741	1
chr5_142679994_142680283	-0.0195185	0.473971	1.57063	1.05346	-0.229227	1.53955	-1.1131	-0.488676	0.299936	-1.16593	-1.00008	-0.921	1
chr17_55977037_55977496	1.52865	-0.880173	-0.432622	-0.874433	1.52865	0.185013	-0.624843	1.06224	0.958997	-1.10396	-0.691522	-0.655993	1
chr14_97194711_97194857	-1.07519	-0.17371	0.728142	0.693766	0.695337	1.74819	-1.04073	-1.00467	-0.500068	-0.901421	1.354	-0.523652	1
chr12_119609066_119609372	0.977215	-1.19549	-0.454174	-0.428942	1.48811	-0.485222	-0.412387	1.29453	1.37474	-1.28076	-0.523717	-0.353904	1
chr12_54121348_54121494	0.852106	-0.880445	-0.324272	0.425084	1.00583	1.20561	-1.5523	0.477093	0.772745	-1.48343	-1.01996	0.521937	1
chr2_216847292_216847638	1.20531	-1.01101	-0.412396	-0.454821	1.25281	-1.16736	-0.135007	1.66444	1.0098	-0.558505	-0.446539	-0.946725	1
chr12_91573088_91573234	0.175129	-0.181584	-0.615136	0.342616	-0.540121	-1.08923	-1.12049	-0.123942	2.56238	0.885417	0.238662	-0.533708	1
chr17_48862454_48862858	1.40023	-0.426641	-0.508293	-0.541923	1.77243	-0.132042	-0.712898	0.636642	1.28201	-0.811852	-0.895282	-1.06238	1
chr4_106983582_106983756	1.33995	-0.540895	-1.0427	-0.63264	1.55166	-0.629746	0.179909	1.63084	-0.475679	-1.10718	-0.60512	0.331599	1
chr1_65444431_65444577	0.219962	-0.263006	-0.943855	0.199523	-0.978742	-0.352954	-1.01428	0.426665	2.50653	1.01745	-0.465932	-0.351369	1
chr11_61734701_61735095	-0.203288	-0.524439	-0.358598	-0.120893	0.107436	0.562551	-1.32337	-0.753332	1.70016	1.99239	-1.01457	-0.064045	1
chr17_78056431_78056577	-0.666299	-1.16877	0.0315063	0.283157	0.153871	2.17669	-0.785114	-0.514149	0.14077	1.62191	-0.687103	-0.586471	1
chr5_58423726_58423872	-0.403346	0.0727989	-1.14313	1.17388	0.0830723	-1.17312	-0.695444	-0.566628	2.08237	1.09804	0.108483	-0.636966	1
chrX_39646238_39646390	-0.179119	-0.364104	-0.983652	-0.458251	0.368348	2.57518	-1.05253	-0.938973	0.385398	0.660112	0.391721	-0.40413	1
chr10_99621767_99621913	0.320572	-0.901646	-0.119713	-0.255978	1.01789	1.82911	-0.891958	1.03418	-0.945724	-0.959629	-1.04696	0.91986	1
chr22_37134177_37134325	1.80402	-0.0729035	0.465846	0.518142	1.5547	-0.328258	-1.39532	-0.928502	0.204727	-0.966042	0.10984	-0.966241	1
chr9_114583513_114583697	-0.53662	-0.759577	0.0918655	0.912056	0.0259198	-0.921493	-0.926637	-0.834051	2.2098	1.34711	-0.366189	-0.242186	1
chr15_65707175_65707321	-0.781109	0.346381	0.741797	0.755218	0.244808	-0.287085	-1.0034	-1.16129	0.832552	-1.06342	2.08087	-0.705329	1
chr8_68293266_68293534	1.32968	-0.734396	-0.148692	0.0397923	1.82953	-0.0436529	-0.49659	0.36344	1.01451	-1.45552	-1.26834	-0.429761	1
chr1_181177916_181178062	0.148605	-0.865984	0.224635	1.95975	0.869178	-1.13584	-1.10006	-1.06319	0.06652	1.25473	0.213147	-0.571492	1
chr1_167190798_167190944	-0.210313	-1.10448	1.18581	0.47395	-0.0297877	1.99475	-0.914669	-0.993617	1.19996	-0.549303	-0.580851	-0.471451	1
chr9_128258013_128258159	-0.959974	-0.998103	-0.923367	1.1742	-0.960392	1.06394	-0.998103	-0.207185	1.34305	1.00939	-0.416151	0.872694	1
chr11_57103228_57103374	-0.0933611	-1.10398	0.417127	-1.33752	0.724133	0.680806	-1.21021	-0.489442	1.62541	0.362536	1.27386	-0.849358	1
chr1_168156591_168156737	0.0113974	-0.150725	-1.07596	-0.518758	-0.529169	1.60844	-1.07159	0.204521	-0.497351	2.14344	-0.629437	0.505194	1
chr19_41722939_41723085	-0.31852	-0.965175	-0.885568	-0.211378	0.737007	0.351234	-0.965175	-0.833931	1.76286	1.88973	-0.345294	-0.215784	1
chr17_41052888_41053034	-0.678922	-1.2009	-0.153981	2.19038	0.443762	-0.1383	-0.394998	-1.09496	1.51673	-0.0930493	0.200235	-0.595994	1
chr15_101842184_101842333	-0.208367	-1.27465	-0.80013	1.95484	0.85249	0.0861793	-1.21896	0.202046	-0.666715	1.1398	0.623818	-0.690347	1
chr15_63330422_63330568	-1.35154	-0.316339	-0.113658	0.294451	0.295913	0.772616	-0.828853	0.217757	0.912111	-1.18985	2.14574	-0.838343	1
chr19_49706009_49706155	-0.833621	-0.448767	-0.789295	0.680019	-0.0372216	-0.834411	-0.624355	-0.730596	2.09018	1.73111	-0.175133	-0.0279118	1
chr17_48271348_48271537	0.00815285	-0.933193	-1.01479	0.343212	0.768112	-0.602091	-1.08929	-0.105268	2.56371	0.164595	0.284842	-0.387991	1
chr17_72766001_72766147	1.11207	-1.19543	-0.551208	0.162562	1.28035	-1.43355	-0.656145	1.35141	1.10842	-0.872425	-0.243195	-0.0628601	1
chr3_44142910_44143062	-1.15157	-1.18669	-0.679022	0.739991	0.766949	-0.0982702	-0.903343	-0.507335	0.814618	0.968282	-0.650696	1.88709	1
chr15_85617242_85617394	0.186705	-0.00718924	-0.197108	0.604611	0.0608373	-1.04892	-1.03642	-0.962648	0.722735	2.55716	-0.501054	-0.378712	1
chr1_197386206_197386354	-1.263	-1.02679	-0.0881004	0.159349	1.0971	0.418581	-1.02972	-1.19116	0.0338521	1.9956	0.64196	0.252324	1
chr16_732414_732560	0.72341	-1.06511	-0.440694	-1.0268	1.60568	-0.341814	-0.652903	-0.938129	1.89686	-0.0346895	0.614262	-0.340081	1
chr5_142678167_142678448	-0.500158	0.369876	1.59959	2.05008	-0.305277	-0.253514	-1.2315	-1.06082	0.431044	-0.829266	0.131598	-0.401658	1
chr17_30471486_30471661	-0.133974	-1.13396	-0.637509	0.587758	0.535575	0.486589	-1.21201	-1.20898	0.404375	1.18465	1.84584	-0.718363	1
chr14_96543484_96543643	-0.869143	0.621319	-0.585244	1.89921	-0.0436112	1.18461	0.167481	-1.20605	0.776664	-1.31061	-0.816785	0.182152	1
chr2_225694246_225694394	0.321406	-1.04776	-0.968328	0.78319	0.188888	0.236808	-1.04776	-0.916803	-0.269759	2.37447	0.645651	-0.300001	1
chr20_31641275_31641421	-0.727477	-1.26504	-0.728523	2.00326	0.14998	-0.170712	-1.19446	1.15907	1.00277	0.235277	0.177933	-0.642073	1
chr6_64149320_64149466	-0.943457	-0.0809749	-0.298428	1.48109	-0.943932	-0.189425	-0.896225	-0.846795	1.53944	1.69186	-0.325642	-0.187514	1
chrX_40334024_40334171	-0.987277	-0.678369	-0.947339	0.349752	1.77984	-0.987989	-0.155207	1.94357	-0.23028	0.568597	-0.393971	-0.261322	1
chr7_128771593_128771790	0.126063	-0.0882618	-0.957942	-0.998697	-0.0377146	1.37682	-0.390238	-0.379746	2.52632	-0.493089	-0.407705	-0.275807	1
chr4_77753216_77753380	-0.787247	-0.326744	-1.17193	1.53068	0.375255	1.09062	-0.598081	-1.12785	1.04901	1.27721	-0.71074	-0.600188	1
chr3_128303283_128303429	0.446984	-0.616674	0.609512	1.58463	0.57525	1.39745	-1.23789	-1.20022	-0.673224	-0.907241	0.71928	-0.697855	1
chr2_10368343_10368533	0.77053	0.0499149	0.843613	0.309148	-0.864446	0.741387	-1.05158	-1.17487	0.440999	-1.19369	-0.769071	1.89806	1
chr15_20479359_20479518	-1.57113	-0.402425	-0.362261	1.71091	-0.119702	1.13133	-1.00689	-1.09033	0.619953	-0.0735532	-0.029061	1.19316	1
chr11_1817481_1818294	1.52052	-0.498393	-0.333817	-0.819761	1.74034	-0.791041	-0.0190653	0.696691	1.0253	-0.36337	-1.02647	-1.13093	1
chr20_19264040_19264402	0.897048	-0.591103	-0.3221	-0.0840283	1.39363	-0.886554	-0.419351	0.920774	1.84446	-0.733323	-1.05622	-0.96324	1
chr20_4091940_4092086	-0.878206	-0.719918	0.734639	0.424205	-0.053647	1.48273	-1.20783	-0.110871	1.54291	-1.17719	-0.899122	0.862297	1
chr16_12009902_12010053	0.660836	-0.991214	-1.09112	-0.271212	1.00158	1.4821	-1.735	0.138476	0.922909	0.00495306	-0.844816	0.722506	1
chr6_125523105_125523703	1.28263	-0.545371	-0.222029	-0.972112	1.87549	-0.610211	-0.0548685	0.952667	0.937833	-0.782979	-0.791994	-1.06906	1
chr13_36898068_36898214	-0.291049	-0.0691698	-0.292427	0.503381	-0.955161	2.64462	-0.263286	-0.855432	-0.145364	-0.999146	0.901587	-0.178552	1
chr19_12903602_12903748	0.169547	-0.348246	-0.211434	1.82953	1.04267	-1.11583	-1.07317	-1.02922	1.53432	0.210627	-0.565806	-0.442981	1
chr11_1784941_1785101	-0.240978	-0.888977	-0.642222	1.59216	-0.0671125	1.12144	-1.12479	-1.03835	0.732712	1.58807	-0.577098	-0.454846	1
chr11_130343770_130343916	-0.0639513	-1.11292	-1.03404	2.00427	-0.378414	-0.372074	-1.11292	0.797494	-0.340264	1.37591	0.607213	-0.370299	1
chr15_73260583_73260732	0.0412718	-0.144701	-0.652123	1.24074	0.621866	-0.0401315	-0.200888	-1.08823	2.38951	-1.00201	-0.641807	-0.523485	1
chr19_3979916_3980098	0.357499	-1.19006	0.779331	-1.15326	0.158467	0.559862	-1.19006	-1.06806	1.83442	0.586623	0.818711	-0.493471	1
chr16_85339714_85339892	1.11194	-1.10336	-0.289604	0.640224	1.68073	0.0183032	-0.949892	0.329231	1.24303	-1.29578	-0.562904	-0.821906	1
chr19_1181578_1182186	1.32964	-0.734394	-0.304135	-1.09647	1.30451	-0.272576	-0.347162	1.11241	1.41681	-0.551552	-1.26618	-0.590919	1
chr12_110907149_110907295	0.330335	-0.0438917	-0.597909	0.454528	-0.0330558	1.80333	-0.901711	-1.28524	-0.76836	1.84074	-0.00625378	-0.792519	1
chr16_5006301_5006472	-0.0949406	0.326966	1.46651	-0.163373	0.687981	1.98654	-1.109	-1.10754	-0.520807	-1.10695	0.182843	-0.54823	1
chr17_26200778_26200964	1.80662	-0.352806	-0.507641	-0.60583	1.70211	0.425803	-0.7459	-0.217382	0.908728	-1.06275	-0.207982	-1.14296	1
chr11_66710378_66710534	-1.12702	-1.16569	-0.625135	0.0543552	0.689482	0.00045263	-0.859961	-0.437507	1.93232	0.688986	-0.575477	1.42519	1
chr11_5246367_5246797	-0.406139	-1.37114	1.54915	0.28301	2.14402	-0.473727	-1.14023	0.215108	0.121499	-0.26817	-0.266273	-0.387111	1
chr6_73738206_73738431	1.29451	-0.868614	-0.544794	-0.438409	1.67433	-0.977421	-0.401703	1.15899	1.08007	-0.660125	-0.241247	-1.07559	1
chr12_102107812_102107960	-0.331478	-0.0984268	-0.918358	1.97457	-0.227545	-0.962281	1.08249	-0.861211	1.59467	-0.754889	-0.320438	-0.177109	1
chr12_52542599_52542779	1.60634	-0.174667	-0.290006	0.666253	1.24611	1.02486	-0.865842	0.466144	-0.624828	-0.29343	-1.42047	-1.34046	1
chr6_112792356_112792530	0.208141	-0.906305	-0.302084	-0.185388	-0.19053	-0.180992	0.447623	-0.744818	2.88847	-0.906305	-0.143581	0.015773	1
chr17_80207277_80207423	0.547371	-0.583527	-0.916935	-0.166568	-0.180588	-0.961108	-0.755444	-0.067881	2.63792	0.933845	-0.315616	-0.171473	1
chr3_98202440_98202586	-1.06511	-0.245572	-0.452197	-1.06614	0.618786	1.90797	-0.333522	-0.973257	-0.31609	1.48995	-0.478055	0.913236	1
chr1_40446488_40446667	0.790791	-0.532694	0.422488	-1.46362	1.91239	-0.687739	-0.515803	-0.0216915	1.46463	-0.585496	0.146319	-0.929577	1
chr3_152846872_152847018	0.81583	0.367275	-0.404852	0.36438	0.512888	2.50665	-0.400583	-0.537661	-0.592839	-1.27827	-0.733334	-0.619483	1
chr13_26091108_26091254	-1.07859	-0.737981	-1.03936	-0.361077	0.160509	1.09032	-1.03404	-0.271871	1.96064	0.921882	-0.495807	0.885372	1
chr10_1102390_1102560	-0.0321586	0.202887	1.29432	1.13433	0.65391	1.68772	-0.924403	-0.510176	-0.382843	-1.4071	-0.910155	-0.806329	1
chr5_34421701_34421856	-0.098217	-1.11237	0.14611	-1.07212	1.40568	-0.429978	1.01377	-0.978924	2.01904	-0.060534	-0.482071	-0.350383	1
chr21_47422150_47422299	0.570852	-0.992158	-0.901172	1.09296	0.91489	-0.946533	-0.992158	-0.842155	1.96293	0.55188	-0.283676	-0.135656	1
chr16_31488910_31489056	0.0229376	-1.13793	-0.652574	2.5907	0.743354	-0.39751	-0.196585	-0.771923	-0.318919	-0.648894	-0.0661869	0.833528	1
chr3_181619519_181619665	0.315992	0.689018	0.355405	0.572456	0.678311	1.70365	-1.46952	-0.487836	-1.08153	-1.62661	0.584172	-0.233506	1
chr11_15637141_15637287	1.99269	-0.53324	0.191299	-0.603596	1.69372	0.274657	-0.764607	0.1763	0.200185	-1.23453	-0.342985	-1.0499	1
chr6_155184946_155185092	-0.495811	0.329291	-1.06384	0.728224	1.4214	-0.394692	0.14661	-1.01212	2.13568	-0.879208	-0.522632	-0.392897	1
chr12_108032784_108032930	0.264231	-0.904023	-0.341306	0.00547161	-0.0860431	0.760448	-1.17355	-1.1311	0.292309	2.42324	-0.683549	0.573868	1
chr20_36227359_36227528	-0.459943	0.0944053	1.52936	1.21946	-0.305298	0.478445	-1.28503	-1.16793	-0.589334	-1.28503	0.728266	1.04263	1
chr8_129950342_129950488	0.0163969	1.56386	0.709336	1.61174	0.0562256	0.806836	-1.29942	-0.00517694	-0.717023	-1.14936	-0.850987	-0.742428	1
chr19_42748831_42749051	0.311853	-0.772157	-0.336364	-1.00901	0.680857	1.18246	-0.944358	0.143917	1.13697	-1.33094	-0.735391	1.67215	1
chr12_6350818_6350974	-0.389979	-0.585033	0.0438463	-0.131223	0.167005	-0.182109	-0.353455	0.838727	2.81323	-0.885802	-0.725808	-0.609397	1
chr15_63481657_63481815	0.159313	0.277739	-0.426122	-0.390767	0.880982	1.90978	-1.38726	-0.802056	1.43916	0.0660536	-0.916044	-0.810773	1
chr12_109739366_109739572	-0.110951	-0.49182	0.129842	-0.00951759	-0.456538	0.990821	-0.74417	-1.17931	2.34464	-1.21146	-0.0529638	0.791437	1
chr7_5570063_5570226	-0.532137	-0.310464	-0.830509	0.399702	0.14759	0.834979	-1.22276	-0.62694	2.22288	1.06233	-1.0408	-0.103867	1
chrX_103690300_103690497	-0.913539	-0.962352	-0.455116	0.275049	2.66759	-0.378147	-0.0599461	0.96914	-0.0252416	-0.838448	-0.217325	-0.0616685	1
chr2_218196421_218196656	0.986429	-0.779472	-1.00497	0.075283	1.7936	0.497055	-0.871483	-0.225161	1.06664	-1.42807	-0.742814	0.632962	1
chr21_41178080_41178236	-0.445165	-0.635887	-0.507476	0.607375	-0.741397	2.03525	-0.049049	1.83302	-0.633072	-0.929976	0.126085	-0.65971	1
chr17_1463998_1464191	-0.0549146	-0.485299	0.848751	-1.42579	0.453039	1.5585	-1.01198	-0.934559	1.00077	-1.18005	0.213164	1.01837	1
chr14_106025863_106026015	1.17285	-0.66637	-0.139684	-0.410468	1.80521	-0.462021	-1.62608	-0.353821	1.53174	-0.550349	0.0174099	-0.318422	1
chr1_184806384_184806530	-0.404743	-0.346163	0.0112964	0.636412	-0.165235	-0.0975277	-1.10824	-1.39112	2.13063	0.994765	-1.00981	0.749736	1
chr9_115647209_115647368	0.15772	0.161964	-0.97401	0.340883	-0.90023	2.45482	-0.855372	0.484852	-0.789971	0.0622497	-0.920738	0.777838	1
chrX_31239760_31239923	0.108164	-0.128607	-0.377567	0.440022	-0.9556	-0.257093	0.728123	-0.849411	2.70278	-1.00243	-0.279687	-0.128686	1
chr1_20531926_20532072	-0.737175	-0.97552	-0.738296	0.748413	0.203354	1.00127	-1.23773	0.138082	1.11744	1.88683	-0.761032	-0.645632	1
chr15_40452276_40452443	-0.399423	-0.574054	0.631143	1.18301	0.512301	-0.12095	-1.40409	-0.512314	2.10385	-1.32359	-0.146402	0.0505189	1
chr3_150455052_150455440	1.55292	-0.82497	-0.32246	-0.587575	1.43517	-0.824843	-0.450511	1.26942	0.964156	-0.902102	-1.04433	-0.264874	1
chr9_98550365_98550532	0.874112	-0.235409	-0.965293	-1.00988	0.663127	1.55986	-0.137349	-0.907764	1.79503	-1.05398	-0.363374	-0.219087	1
chr17_17287195_17287341	-0.746093	-0.80547	-0.689085	-0.747589	1.68313	-0.747109	-0.681348	-0.613591	1.65848	1.29773	0.100799	0.290143	1
chr1_181428227_181428373	-0.667924	-1.26879	-1.19482	1.2674	0.31286	-0.0455961	-0.560283	-0.485978	0.806166	1.94693	-0.692802	0.582832	1
chr20_17985909_17986080	-1.27444	-0.666495	-0.866382	0.534879	0.594193	1.8866	-0.175808	-0.662502	1.13592	-0.778046	-0.752791	1.02488	1
chr9_131956039_131956261	2.02773	-1.12662	0.228741	-0.527579	1.34226	-0.0020247	-0.84774	1.06948	0.0262253	-0.815003	-0.769452	-0.606026	1
chr2_214149420_214149566	0.262295	-1.27522	-1.20125	-0.000217378	1.54702	0.765708	-0.954378	-0.0926153	0.539079	1.68771	-0.69923	-0.578889	1
chr12_95071665_95071816	-0.0145553	0.172254	-0.585526	0.869877	0.0178856	0.761133	0.187367	-1.28153	-0.727595	-0.996152	2.35033	-0.753485	1
chr21_36107105_36107296	2.02224	-0.101648	-0.0572411	-0.976753	1.63884	0.392506	-0.972907	-0.112716	0.319238	-0.333617	-1.28187	-0.536068	1
chr17_64948327_64948595	0.908597	-0.437913	-0.166347	0.110903	1.82567	0.360784	-0.805428	-0.271448	1.4968	-0.794372	-1.56379	-0.663458	1
chr11_80410995_80411269	1.48909	0.600308	0.688621	0.391656	1.31188	0.12139	-1.4439	-0.675266	0.409361	-1.45812	-1.02953	-0.405487	1
chr16_85626690_85626842	-0.490715	-0.606484	-0.142094	1.7169	0.779787	1.4413	-1.36682	-0.446833	-0.0480297	0.884692	-1.30976	-0.41195	1
chr7_5463473_5463622	0.361931	-0.586754	0.438609	-0.949576	-0.960084	2.03779	-1.24646	-0.873447	0.347737	0.247046	-0.169246	1.35245	1
chr22_31688745_31688891	-1.18595	-1.2257	-0.253406	-0.488022	1.04067	0.923762	-1.0058	-0.401249	0.159911	1.714	1.21411	-0.492334	1
chr6_157148732_157148879	0.840778	0.12359	0.821474	0.265237	0.957786	-0.75027	-1.20296	-0.521535	1.27528	-1.51564	-1.23468	0.940937	1
chr6_140299124_140299380	-0.242297	-0.691951	-0.852708	0.918379	1.36222	-0.850332	-0.33242	-1.04861	2.05041	0.651908	-0.548564	-0.416029	1
chr11_117997368_117997554	-0.0398093	-0.0421877	0.318535	2.36591	-0.0522681	0.60344	-0.683142	-1.22445	-0.114966	-1.24102	-0.783289	0.893254	1
chr9_130784560_130784835	1.40383	-0.821842	-0.0235484	0.0520219	1.25374	0.328823	-0.528593	0.807953	1.14917	-1.24134	-1.04151	-1.3387	1
chr9_100907818_100907966	-0.263418	0.134724	-1.1827	2.10314	-0.581111	1.55962	-0.863551	-0.47992	-0.0132858	0.785702	-0.662007	-0.53719	1
chr6_30964388_30964549	-0.242177	0.317765	-0.586258	2.57147	0.304857	-1.34566	0.04788	-0.0383812	0.0559458	-1.38078	0.0394693	0.255874	1
chr17_48280430_48280610	-0.473614	-1.01805	0.311014	-0.36205	-0.358441	0.257254	-0.975856	-0.861216	1.92581	1.95503	-0.277321	-0.122564	1
chr2_628710_628876	-1.24015	-0.00413158	0.275135	0.716013	-0.690863	2.43793	0.308943	-1.15387	0.146066	0.458999	-0.688687	-0.565395	1
chr14_46445833_46445985	-0.617802	-0.271152	-0.970419	1.05629	-0.897482	0.636799	0.0753054	0.335092	2.39741	-0.842157	-0.0669491	-0.834934	1
chr12_6383924_6384082	-0.346517	-0.553788	-0.414288	-0.0793658	0.82119	0.683294	-1.15247	-1.15835	-0.541821	1.16765	2.14511	-0.570637	1
chr9_128107342_128107488	-1.23659	-0.126342	-1.19922	0.0395076	0.943964	1.21399	-0.802327	-1.14973	0.339637	1.42064	1.11381	-0.557325	1
chr20_43379022_43379179	-0.21818	-1.11483	-0.0804272	0.900066	0.583686	0.456611	-1.38401	-1.26765	1.7452	0.193213	-0.834449	1.02077	1
chr1_160181315_160181461	-0.518463	-1.18752	-0.519765	0.745772	1.2086	-0.414023	-1.09968	-0.31587	1.98003	1.07924	-0.546165	-0.412169	1
chr12_53293503_53293808	-0.362642	-0.973015	-0.236286	2.41198	0.695927	0.603071	-1.0347	-1.09318	0.173446	0.70378	-0.529536	-0.358847	1
chr7_21688124_21688272	-0.104425	0.512857	-0.347295	1.21184	0.258123	0.473926	-1.22909	-0.565537	1.73713	-1.55481	-1.06326	0.670541	1
chr17_30157803_30157949	-1.34554	-0.307922	-0.492033	0.690552	1.09061	1.28204	0.131798	-1.26436	-0.683563	-1.14552	0.851093	1.19285	1
chr11_76483477_76483858	0.92133	-1.1427	-0.546483	-1.03806	1.09578	-0.411452	-0.114287	1.52876	1.36024	-1.36155	-0.111145	-0.180437	1
chr19_55897990_55898150	-0.439537	-1.07505	-0.83305	0.251704	0.437259	0.89663	-1.04987	-0.644624	1.98654	-0.272982	1.39227	-0.649284	1
chr20_58328460_58328606	-0.280155	-0.145069	-1.22089	0.926228	-0.585103	1.19893	-1.2158	-0.074324	-0.548107	2.02838	-0.70169	0.6176	1
chr17_38333911_38334076	-0.143183	-0.26299	-0.698982	1.4042	0.238635	-0.0649514	-1.37536	-0.72567	-0.270555	1.49878	-1.1362	1.53627	1
chr15_71543484_71543630	-0.0451837	-1.1725	-0.114395	1.73434	0.182412	0.229454	0.356567	-1.03273	-0.342132	-1.1725	-0.512336	1.889	1
chr9_131150043_131150189	-1.19161	-0.848349	0.333395	0.158445	1.11532	-1.19232	0.0730831	-1.09972	1.8713	0.597096	-0.604288	0.78765	1
chr5_139671373_139671538	-0.604809	-0.0246891	-1.08372	1.09367	0.499633	2.45707	0.401384	-1.02817	-0.33065	-0.513903	-0.502562	-0.363252	1
chr2_224624502_224624648	-0.245056	0.167597	-0.894304	-0.800448	0.311012	-0.805815	-0.459589	1.22917	1.19762	2.02047	-0.916396	-0.804263	1
chr20_61507050_61507196	0.0375251	0.0489718	-0.537161	1.56884	0.277334	0.502559	-1.23335	-0.55656	-0.950662	-0.227165	2.04456	-0.974889	1
chr3_129033881_129034073	0.251675	0.231672	-1.10969	1.24314	1.30268	1.75827	-1.24083	-0.06982	-0.323785	-0.256447	-0.94861	-0.838262	1
chr22_29215567_29216062	0.816511	-1.18372	-0.554632	-1.62211	1.74513	-0.48567	-0.064451	0.648037	1.42798	-0.0623502	-0.441534	-0.223189	1
chr17_4849938_4850101	-0.405029	-1.05317	0.0601819	2.17463	0.182617	0.248714	-1.31673	-1.19111	0.711174	0.297986	0.890206	-0.599462	1
chr16_28515063_28515211	-0.052168	-1.34149	-0.766673	-1.30429	1.22652	1.06248	-0.720782	-0.169243	0.866985	1.58283	0.253169	-0.637338	1
chr10_88470544_88470690	-0.485957	0.637841	-0.367565	1.97683	-0.242808	1.58234	-1.31776	-0.923887	-0.973612	-0.256592	0.383791	-0.012633	1
chr14_101250482_101250628	-1.14787	0.079301	-1.10656	0.262615	1.52146	-0.398966	-1.19089	0.157282	-0.364963	1.93783	0.647829	-0.397068	1
chr19_2269543_2269727	-0.846423	-0.307823	-0.199503	0.644744	0.136435	-0.741162	-1.1606	-1.15258	1.81929	0.92912	1.42185	-0.543353	1
chr9_112101162_112101336	-0.425363	-0.0329235	0.00947161	1.78977	0.0542594	-0.366521	-1.09477	-1.49976	0.678168	0.339324	1.5595	-1.01115	1
chr1_201982882_201983110	-0.834555	-0.617055	-0.821209	1.47828	-0.7947	0.144887	-1.07819	0.110815	0.390811	2.2105	0.204148	-0.393729	1
chr9_38434424_38434570	-1.14434	0.811222	-0.498503	2.17142	-1.14482	0.218062	0.0376648	0.171402	1.19696	-0.905873	-0.525751	-0.387449	1
chr15_76624872_76625018	-0.848979	-0.668391	-0.539823	-0.202392	0.390588	1.84456	-1.34963	-0.674466	-0.730406	1.03517	1.39309	0.350685	1
chrX_53120182_53120334	0.0751864	-1.09858	-0.857494	-0.766423	-0.284345	0.900527	-0.64368	-0.274136	1.3504	2.17709	0.130747	-0.709296	1
chr15_58638396_58638725	-0.12902	-1.17685	-0.94676	1.29048	-0.0225107	0.707554	-1.32102	-1.30102	-0.0116155	0.602008	0.967161	1.34159	1
chr16_50740123_50740355	0.779735	-0.463859	-0.734477	-1.21583	1.8041	-0.477148	-0.836484	0.617385	1.64139	-0.329865	0.0998456	-0.884799	1
chr3_50308756_50308917	-1.29117	-1.05677	0.427575	0.315023	-0.720989	1.95637	-0.884391	0.406281	1.35688	-0.22669	-0.735748	0.453624	1
chr1_246772027_246772173	-1.25963	-0.465523	-0.665738	0.535411	1.21492	1.25137	0.475137	1.74265	-0.533853	-1.04034	-0.690794	-0.563616	1
chr17_56705967_56706113	-0.965532	0.0539405	-0.916374	1.33893	1.12917	-0.966408	-1.01673	-0.851276	1.62198	0.879546	-0.235261	-0.0719905	1
chr7_30315478_30315629	-0.0073473	1.16185	0.153831	1.92382	-0.00286987	-0.212033	-1.00648	-0.610435	-0.971877	-0.810798	1.37853	-0.996196	1
chr16_56404810_56405006	0.982887	-1.16153	-0.254113	1.26791	1.90178	-0.0329942	-1.00451	-0.395386	0.719849	-1.14345	-0.530061	-0.350383	1
chr12_53295744_53295890	-0.110333	0.0742876	-0.672306	1.82508	-0.069944	-0.881362	-1.15468	-0.435001	2	0.345455	-0.0413622	-0.879839	1
chr19_30130510_30130656	-0.367858	-0.678006	-1.02534	-0.243628	0.357496	1.42909	-1.11765	-0.96547	-0.213596	1.3006	1.7731	-0.248738	1
chrX_40013188_40013334	0.469186	-0.822597	-0.063311	1.46009	0.17877	1.55364	-1.53833	-0.828341	1.04175	-0.575973	-1.01592	0.141038	1
chr12_7261748_7261949	-1.34627	0.453317	0.502371	-1.34723	0.166097	1.31755	-0.877924	-0.431329	0.415803	1.88488	-0.0549034	-0.682364	1
chr17_39692239_39692595	1.31984	-0.77108	-0.835686	-0.427549	1.65694	-0.739668	-0.541377	0.512718	1.43478	-1.30088	-0.414227	0.106193	1
chr6_43846413_43846560	-0.0315684	-1.35357	-1.2772	0.839464	0.849596	-0.112127	-0.88409	-1.22765	0.645133	1.74158	0.282598	0.527834	1
chr17_33323439_33323670	-0.938919	-0.476273	-0.924921	0.0380289	0.92273	1.40521	-0.10059	-1.14268	1.86868	-0.819737	0.682006	-0.513533	1
chr12_95573052_95573198	0.329422	-0.934944	1.14888	0.541457	0.376523	-0.569728	-1.22664	-0.475689	1.27906	-1.3108	-0.696331	1.5388	1
chr20_30269892_30270119	-1.05694	-0.180353	-0.483118	0.486203	0.0580949	0.635481	-1.34908	-1.25157	0.0308896	2.01417	-0.133152	1.22937	1
chr10_80880111_80880257	-1.26164	-0.453548	-0.65729	1.01002	1.73289	0.013247	-0.957181	-0.46036	-0.523082	1.55065	-0.682787	0.689087	1
chr9_134231884_134232041	0.626161	0.303546	-0.948947	1.54019	-0.866799	1.95857	-0.407327	-0.378493	-0.75345	0.604142	-0.896933	-0.78066	1
chr10_123864567_123864717	-1.08058	0.788651	-0.432082	0.4031	0.292918	0.344985	-0.0326156	-0.975679	2.48918	-1.12759	-0.410097	-0.260193	1
chr9_134242992_134243138	-0.43918	-1.0661	0.36355	1.86728	0.946897	-1.37917	-0.0910609	0.621533	0.769765	-1.17245	-0.84397	0.422911	1
chr20_57607173_57607319	0.370759	-0.0371478	-0.943505	1.58698	-0.398886	1.0799	-1.43048	-0.772284	-0.274075	1.55732	-0.965673	0.227099	1
chr6_44221292_44221452	-0.357069	-1.03586	-0.777378	0.803613	-0.174944	1.76199	-1.3221	-0.576122	0.295403	1.68234	0.281226	-0.581099	1
chr20_40412882_40413042	-0.0664528	-0.489623	-0.971008	1.14556	-1.42769	1.01368	-0.00241775	-0.78901	2.00839	0.385795	-0.0137051	-0.793512	1
chr7_21011032_21011185	0.297614	-1.30641	-1.22662	-0.00559771	-0.0949986	1.5552	-0.0945175	0.268515	1.8901	-1.08702	0.359067	-0.555325	1
chr20_61674084_61674230	0.424974	-0.99258	0.916419	-1.32016	0.87575	1.14755	-0.115884	-1.23175	0.52522	-0.883974	-0.760368	1.4148	1
chr22_35755831_35755977	1.13554	-1.20731	0.69279	-0.388974	1.78959	-1.16397	0.0384142	0.174372	1.06498	-1.20731	-0.534356	-0.393758	1
chr20_12910120_12910266	-0.158753	-0.838644	-0.0780647	0.397747	0.164429	1.54164	-0.343545	-0.844398	-0.897385	-0.285799	2.26574	-0.922971	1
chr2_131862462_131862608	0.600617	-0.530901	-0.390984	-0.0237645	0.621562	2.53087	-0.516067	0.786895	-0.598391	-1.09865	-0.7534	-0.627787	1
chr1_231161709_231161863	-0.251573	-1.28258	0.64759	0.991945	-0.598425	1.28226	-1.28258	0.329788	-0.479052	1.79667	-0.643754	-0.510286	1
chr8_70786139_70786294	-0.120658	-0.107956	1.1776	2.49182	0.0130472	-0.204487	-0.851029	-0.604317	-0.0291772	0.306774	-1.08928	-0.982335	1
chrX_149671862_149672008	-0.146709	0.685504	1.18301	2.19558	-1.39814	0.593181	-0.375534	-0.657215	-0.23672	-0.237003	-0.862773	-0.743171	1
chr20_49430115_49430262	-0.725301	-0.514579	-1.25601	1.35555	0.947339	-0.0490048	-1.2591	0.26736	1.0082	1.53479	-0.718988	-0.590257	1
chr17_72959834_72959980	-0.198077	-1.03126	-0.199699	-0.0600301	-0.979504	0.664865	-0.586367	-0.862158	2.48367	1.06684	-0.232574	-0.0657078	1
chr7_69463248_69463399	-0.93709	-0.181159	-0.93709	1.26436	0.32353	1.75374	-1.47189	0.479819	-0.767478	0.56173	0.706382	-0.79486	1
chr7_5466330_5466476	-1.09504	-0.0919845	0.193031	0.269894	1.02125	1.90038	-1.44049	-0.934737	0.608952	0.678748	-1.11696	0.00696744	1
chr5_55325731_55326065	1.02037	-0.992814	-0.729006	-0.380847	0.749669	-0.858253	-0.315651	1.91452	1.18184	-0.89156	0.282389	-0.980656	1
chr1_181065144_181065314	0.591647	1.21055	0.631597	1.87483	-0.148224	0.226264	-0.815326	-1.53855	-0.151017	-1.01686	0.173654	-1.03856	1
chr2_113349141_113349359	0.780672	-1.16203	-0.559797	-0.726521	1.59577	-0.364968	-0.725167	0.689456	1.54461	-1.37977	-0.147133	0.454866	1
chr9_37602844_37602990	-0.795526	-0.0158351	-1.3323	1.56998	0.20364	0.285772	-0.188462	1.66853	1.06551	-0.942161	-0.820871	-0.698276	1
chr8_126578441_126578621	0.144223	1.04593	0.871021	1.07121	0.252206	1.52516	-0.970577	-1.30114	-0.693579	-1.31079	-0.843318	0.209646	1
chr2_85738185_85738362	0.109147	-0.669548	-1.27214	0.236581	-0.303211	0.176506	-0.659618	0.349134	2.38084	-0.77853	-0.738013	1.16885	1
chrX_142723827_142724015	-1.1211	-0.420128	-1.0765	0.0570797	1.37485	0.94427	-1.12888	-1.01744	-0.275716	0.495506	0.51777	1.65029	1
chr12_54368418_54368564	0.124879	0.0945435	-1.04556	-0.059148	0.958797	1.20504	-1.37454	-0.347572	-1.20532	0.200002	-0.491024	1.93991	1
chr5_40587845_40588031	-0.471799	-1.13633	-1.25468	0.214902	0.675167	-0.288873	0.225152	1.55312	1.88594	-0.970962	0.152199	-0.583833	1
chr18_46183936_46184110	-0.234607	0.206668	0.856299	0.87374	-1.37056	1.93392	-0.660387	-0.737678	0.421971	-1.28774	0.695771	-0.697402	1
chr12_38523405_38523551	-0.281198	0.737818	-0.982729	-0.148645	-0.164229	1.132	-0.24983	-0.918846	2.42529	-1.08122	-0.314322	-0.154097	1
chr8_22840396_22840542	-0.0811086	-1.04691	-0.793858	1.97451	0.210624	0.680416	-0.768562	0.425096	-0.666202	1.57912	-0.818111	-0.695011	1
chr12_125169132_125169295	0.219189	-0.826434	-0.209598	1.07887	1.21034	2.06072	-0.886864	-0.457161	-0.799366	0.379216	-0.942421	-0.826495	1
chr4_112881482_112881652	1.38221	-1.00811	0.402601	-0.623907	2.15599	-0.675956	0.0608272	-1.49954	-0.0704982	-0.279344	0.263886	-0.108158	1
chr12_48290477_48290643	-0.489878	0.254962	-0.566718	1.507	0.0031478	1.73734	-0.070912	-0.0822239	1.01256	-1.47479	-0.601394	-1.2291	1
chr3_52368167_52368411	-0.372602	-0.344603	-1.10397	0.575005	-1.14852	2.1373	0.38444	-1.04565	-0.313156	1.33688	0.242266	-0.347392	1
chr6_74230733_74230931	-0.0050123	-0.0155518	1.30131	-0.0335788	1.59373	1.53757	-1.23116	-0.299542	-1.11822	-0.479043	-0.108612	-1.14189	1
chr3_107718285_107718595	1.36056	-0.99332	-0.308672	-0.388097	1.49034	-0.798836	-0.281071	1.39562	0.876257	-0.365199	-1.27114	-0.716445	1
chr14_77577600_77577785	1.30464	-0.372636	-0.497735	-0.801608	2.10258	-0.579383	-0.478305	0.432288	0.710073	-1.32436	-0.845959	0.350409	1
chrX_149085392_149085538	-0.515255	-0.139431	-0.574566	1.38949	0.855545	-0.279903	0.0610909	0.00531617	2.15113	-1.24045	-0.915584	-0.797388	1
chr7_3033620_3033767	-0.122834	-1.10394	0.536478	0.319909	-1.39007	0.629345	-1.10896	-0.65595	1.35852	1.13192	-0.840898	1.24647	1
chr19_54497710_54497866	0.130439	-0.00198332	0.184115	1.00448	0.367624	2.37741	-0.869622	-1.44836	-0.0250819	-0.667562	-0.138519	-0.912939	1
chr4_139833860_139834015	-0.775312	-0.568176	-0.776776	-0.679656	0.889605	2.17418	0.108462	0.778343	1.08084	-0.90342	-0.728955	-0.599135	1
chr8_110757622_110757779	0.768744	0.693851	0.0262173	1.92479	1.16073	0.217602	-1.23806	-0.914986	-0.900359	-0.752531	-1.03817	0.0521723	1
chr6_121726985_121727131	0.307136	-0.295596	1.37002	-1.18946	1.59355	1.1916	-0.851976	-1.08827	-0.372412	-0.941803	0.683084	-0.405871	1
chr22_46451059_46451205	-0.0746992	0.779606	0.167615	-0.872161	1.04422	0.76005	-1.34052	-1.42325	0.188983	0.0030505	-0.990706	1.75782	1
chr8_66933237_66933407	0.14172	-0.697063	-0.208051	-0.576081	1.53401	1.96099	-0.193927	-0.968781	-0.494408	-1.47539	0.337505	0.639467	1
chrY_10035996_10036259	0.162574	0.0106604	-0.275606	0.756984	0.85241	1.31451	-1.71307	-0.504561	1.57591	-0.794383	-0.142036	-1.24339	1
chr17_76867068_76867227	-0.697345	0.176938	-0.69669	1.01028	-0.0459382	-0.587863	-1.14076	-1.14657	1.70484	0.473118	-0.627534	1.57753	1
chr7_150070062_150070266	-1.07375	-0.0154573	-0.642008	1.84661	0.034786	-0.571355	-1.12324	-0.963295	0.411371	1.71645	0.589842	-0.209948	1
chr6_43762688_43762897	0.708737	-0.86959	-0.449787	0.239127	-0.540771	-0.533305	-1.40543	0.260097	2.22025	1.10101	-0.841551	0.111217	1
chr12_121952683_121952866	-1.43013	-0.104201	-1.39367	1.28847	0.640019	0.568632	-1.07634	0.323362	0.00743111	0.313446	1.63039	-0.767409	1
chr12_107979448_107979664	-0.945695	-0.396436	-0.927574	2.28535	0.333425	0.405905	-0.532091	-0.67573	0.647228	-1.31148	0.766862	0.350237	1
chr16_81953191_81953337	0.229668	0.0484331	0.121557	0.877782	-1.35764	0.361686	-1.31366	-1.26809	0.660703	1.86521	-0.787688	0.562035	1
chr15_85487144_85487303	-0.256416	-0.487099	-0.70757	-0.60123	-0.611976	2.02486	-1.25339	0.92233	-0.469118	1.51071	0.430153	-0.501249	1
chr10_78866194_78866342	-0.73138	-1.35145	-1.27052	0.961285	0.972921	-0.0426232	-0.933845	-0.0831003	1.62634	1.068	0.37394	-0.589569	1
chr12_59175464_59175653	-0.373768	0.871447	0.682664	1.70412	-0.734964	1.22201	-1.15823	-0.700051	-0.933205	-1.30117	0.215899	0.505243	1
chr17_33387837_33387983	-0.200192	-0.130793	-0.0620329	0.237376	-0.804859	0.911408	-0.299387	-1.36876	1.34024	-0.882491	2.05678	-0.797288	1
chr7_155018893_155019039	-1.15954	1.11548	-0.468002	1.91503	-0.358454	0.839589	-1.20598	-1.05591	0.56805	0.656006	-0.497178	-0.34909	1
chr3_11545954_11546110	-1.36311	-0.0292386	-1.32475	0.752417	0.788557	-0.198202	-0.616651	-0.650703	1.97191	0.411414	0.924211	-0.665849	1
chr15_80971798_80972082	0.950046	-0.837145	-0.65567	0.296552	1.77673	-0.249774	-0.410794	1.11443	0.953222	-1.0162	-0.480207	-1.44118	1
chr9_124885803_124885949	-0.852227	-0.33041	-0.237953	2.25057	-0.261326	0.226737	-1.25079	1.46317	-0.726559	0.297428	0.176543	-0.755187	1
chr21_36209029_36209189	1.44063	-0.815167	-0.680993	-0.362143	-0.925273	0.00399814	0.346961	1.19012	1.89639	-0.327014	-0.943006	-0.824498	1
chr16_89431188_89431359	1.15363	-0.140467	-0.576742	1.30215	1.23493	1.17525	-0.426364	-1.29037	-0.658197	-1.28973	-0.814003	0.32992	1
chr2_175599264_175599410	-1.30344	-0.955208	-0.323271	0.576772	0.405629	1.3267	-0.0204326	1.8413	0.807709	-1.07375	-0.707613	-0.5744	1
chr12_117971648_117971796	0.486811	0.624879	0.632376	0.864697	0.573153	1.3003	-1.34106	-1.57147	-1.03694	0.809906	-0.280726	-1.06193	1
chr5_10288998_10289190	0.450528	-1.53537	-0.416185	0.461782	0.347331	0.614992	-0.501699	0.0792559	2.32898	-0.890811	0.0953918	-1.0342	1
chr1_183575113_183575288	-0.127328	-1.49997	-0.0350909	0.712824	1.12858	1.45535	0.654446	-1.37872	0.499352	-1.14382	0.541974	-0.807601	1
chr16_14276512_14276682	-0.891506	-1.13863	-0.226075	0.670793	0.132035	2.17916	0.00796183	-0.26844	1.24912	-1.25348	0.176739	-0.637681	1
chr11_76894929_76895156	-0.0787039	-0.264192	-0.0383402	0.920986	0.778041	0.0409906	-1.36189	-1.33846	-0.723966	1.7914	-0.875415	1.14955	1
chr5_44603619_44603785	-1.30927	-1.07871	0.111222	1.9539	0.575975	-0.163506	-0.399393	-0.173302	1.69978	0.0792008	-0.714443	-0.581453	1
chr10_77184163_77184309	-0.87496	-1.12569	-0.87614	1.85391	0.428751	0.577729	-1.08174	-0.288122	0.612078	1.28746	-0.900057	0.386783	1
chr20_32699543_32699720	-0.232454	-0.774801	-0.304077	2.03743	0.608125	-0.278109	-1.43284	-0.434374	0.314798	1.0333	-1.29374	0.756745	1
chr3_133798091_133798257	0.916894	0.557501	-0.0248546	1.54014	0.0380962	1.56145	-1.05853	-1.48201	-0.917221	-0.912121	-0.214878	-0.00446257	1
chr20_3708500_3708646	-0.299518	0.709074	0.178736	1.27061	0.526344	1.11693	-1.00178	-1.4334	-0.159387	-1.31438	1.28565	-0.878891	1
chr14_105236489_105236668	-0.519851	-0.723828	-0.287416	1.92761	0.0637986	0.826886	-1.27422	-1.26854	0.395392	0.140334	1.37278	-0.652945	1
chr4_186190475_186190631	-0.122192	-1.11954	-1.34258	1.87411	0.493198	0.998722	-0.00211282	0.103364	-0.654866	1.26839	-0.811858	-0.684638	1
chr1_205493763_205493943	-0.32569	-1.2676	1.20926	1.05065	0.480053	0.930008	-1.43957	-1.34866	-0.734193	-0.0613303	0.586313	0.920743	1
chr10_95050900_95051072	-0.896031	-0.676346	-0.524918	2.07488	0.9749	-0.277089	-0.739396	0.851939	-0.606736	1.22328	-0.7673	-0.637186	1
chr8_144514129_144514275	0.278955	0.588597	0.982711	0.720083	-0.267533	2.00482	-1.1464	-1.34934	-0.734522	-0.606915	-0.88605	0.415585	1
chr4_7072484_7072648	-0.958373	0.211385	0.106187	-0.29259	0.606138	1.76485	-0.871426	-1.33919	-0.720299	1.5152	0.727351	-0.749226	1
chr11_1780685_1780947	-0.89358	-0.691075	-1.13202	1.08476	-0.00166122	-0.288297	-0.801407	0.331816	2.21911	1.05243	-0.514098	-0.365976	1
chr6_31239409_31239586	-0.495757	-0.683148	-0.584223	1.73296	0.452132	0.41481	-1.05926	-0.612855	1.9985	-0.111995	-1.03051	-0.0206486	1
chr7_86476317_86476559	-0.102231	-1.36877	-0.767324	1.08376	-0.0617092	-1.12996	0.622478	0.278365	2.20147	0.123511	-0.863201	-0.0163841	1
chr16_85499427_85499888	1.23999	-1.53672	-0.773318	0.115176	1.32642	-0.296008	-0.528523	1.51644	0.849282	-0.797098	-0.763663	-0.351974	1
chr10_99331495_99331643	1.26485	-0.70138	-0.118558	-0.401651	1.92259	-0.824241	-0.442989	-1.19357	1.45581	-0.717941	0.0682117	-0.311131	1
chr22_41482090_41482277	-1.14697	0.710465	-0.675327	0.617293	0.479286	-0.571984	-0.582865	-0.409382	2.29404	-1.06428	-0.466197	0.815913	1
chr5_142662070_142662361	-0.811246	0.44016	1.95564	0.71931	-0.429401	0.857553	-1.68993	-0.489312	-0.452056	-1.06007	0.44203	0.517323	1
chr3_150087063_150087225	-1.02308	-0.825491	-0.411264	1.49467	-0.937984	1.32581	-0.381752	-0.119066	0.8687	-1.36726	1.18811	0.188604	1
chr21_43291885_43292031	1.19436	-1.00931	0.375996	0.945481	0.327431	-1.35208	-0.383657	-1.25981	0.310396	-0.316316	1.80275	-0.635246	1
chr21_42516629_42516941	-0.746516	-1.01982	-0.536246	-0.64285	1.14168	1.46047	-0.341833	-0.86265	1.96977	0.20829	-0.690953	0.0606652	1
chr13_98945405_98945677	1.16966	-1.24657	-0.949441	-0.0381524	1.26474	0.221259	-0.284869	1.84295	0.0505791	-0.613323	-1.28569	-0.131152	1
chr19_52311228_52311390	-0.615997	-0.914267	-1.14356	-0.504644	1.77319	0.116214	0.178543	0.503985	1.48147	-1.23464	-0.525454	0.885157	1
chr5_172062872_172063018	-0.0958967	1.14469	-0.554872	-0.434442	-1.22726	0.715572	-0.311371	1.18108	1.87694	-1.27189	-0.583219	-0.439338	1
chr11_124672937_124673083	0.538903	-0.625968	-1.58406	1.39276	-0.195417	0.227577	-1.22963	0.237442	0.773486	1.53334	-1.12168	0.0532389	1
chrX_153579395_153579541	-0.433297	-0.750072	-1.10483	1.54113	-0.321331	-0.313754	-0.790189	0.308119	2.3034	0.337455	-0.465005	-0.311632	1
chr6_5017468_5017645	-0.554106	-0.753612	-0.0747291	0.153386	0.027562	2.77515	0.295276	0.729926	-0.66399	-0.418734	-0.822142	-0.693982	1
chr14_105131846_105132020	-0.863992	1.09947	0.671302	0.431069	1.07915	1.88329	-0.273559	-0.69347	-0.972879	-1.04804	-0.313279	-0.999064	1
chrX_153577026_153577317	-0.804935	-0.734823	-0.741241	-0.432899	1.56726	-0.80607	-0.835471	-0.656894	1.88848	1.06249	0.141276	0.352825	1
chr17_37881301_37881510	-0.941837	-1.20264	-0.23208	1.82227	0.0810751	0.463388	-0.813732	-1.19188	0.897758	0.632752	-0.669706	1.15463	1
chr1_201191790_201191936	0.0254502	-0.174491	-1.31556	0.0018991	1.41705	-0.0549195	-1.16766	-0.537996	-0.601973	1.21447	1.8266	-0.632865	1
chr7_75931988_75932448	-0.457476	-0.357156	-1.06242	0.756739	0.303151	-0.354487	-1.40851	-1.02794	1.69257	1.64962	0.335765	-0.0698506	1
chr11_60524867_60525016	1.51973	-0.943362	0.156307	-0.246443	1.42899	-0.336898	-0.871774	1.13027	0.56522	-0.862228	0.0281795	-1.56799	1
chr8_144117236_144117382	0.863603	1.01795	-0.755049	0.7679	1.56563	0.98267	-1.55221	-0.510127	-0.942655	-0.364617	-0.103852	-0.969245	1
chr10_14449573_14449750	0.902671	-1.78103	-0.880495	0.384714	1.74421	0.0227313	-0.168242	0.143268	0.865877	-1.47618	-0.0201282	0.262599	1
chr11_65806713_65806881	-0.00350094	-0.0044279	-1.57611	0.485453	-0.0269781	0.688681	-1.6124	-1.01193	0.269222	1.49524	1.36682	-0.070055	1
chr3_46972417_46972563	1.04796	0.0807852	-0.575944	0.250844	1.78894	1.29559	-0.936071	-1.3907	0.462985	-0.288755	-0.929005	-0.806635	1
chr10_14601166_14601312	0.487058	0.331993	0.586784	2.48548	-0.182154	0.592647	-0.540554	-0.245536	-0.980324	-0.410238	-1.11861	-1.00655	1
chr14_102551133_102551279	-0.534697	0.644385	-0.536121	-0.413451	0.17323	0.223216	-1.1704	-0.313111	2.78998	0.1204	-0.564995	-0.418438	1
chr19_1166934_1167336	0.909528	-0.507127	-0.195223	-0.499359	1.69711	-1.54898	-0.428266	1.13903	0.812983	0.52024	-1.20621	-0.693728	1
chr1_235667808_235667954	0.294024	-0.757849	-0.471749	-1.43476	0.949726	1.7207	-1.73057	1.021	0.161044	-0.161951	0.309344	0.101042	1
chr19_55897754_55897900	-1.48392	-0.720726	-0.584581	1.05372	0.894291	1.28476	-1.12015	-0.321107	0.453127	-0.102669	1.46226	-0.815	1
chr11_122943128_122943274	-0.0722909	-0.230004	-1.13074	0.823974	0.625102	1.16557	0.120011	-0.917935	-1.29374	-1.01763	0.0123353	1.91535	1
chr18_2303020_2303174	0.666639	-0.271106	-0.00751063	0.832259	1.65669	-1.52969	0.280117	1.03308	-0.280243	-1.56638	-0.996769	0.182912	1
chr7_73160973_73161127	-0.2334	-0.648035	-0.143437	2.43732	-1.05228	-0.14187	0.0511154	0.853292	-0.504244	-0.667266	1.02581	-0.977006	1
chr12_114917907_114918053	0.734414	-1.22032	0.60451	2.00413	-0.344705	-1.17316	-1.12003	-0.225076	0.452338	1.11095	-0.488026	-0.33503	1
chrX_41638324_41638501	0.308241	0.303873	-1.01135	2.43833	-0.037361	-1.44103	0.03094	0.442501	-0.719224	-0.228883	0.662756	-0.748796	1
chr7_157620438_157620595	-1.22598	-0.394566	0.123853	1.2084	0.0722933	-1.22677	-0.546373	-0.404639	2.19148	-0.101601	-0.567125	0.871034	1
chr8_8289508_8289654	0.255135	-0.876716	-1.2104	-0.459406	0.118098	0.693674	0.713996	1.94919	1.18841	-1.29908	-0.608579	-0.464314	1
chr1_94566649_94566795	0.113141	-1.36553	-1.28116	-0.566668	2.20848	0.0295774	0.299118	0.360781	1.00105	0.481139	-0.708591	-0.571338	1
chr3_124695233_124695383	-1.31632	-0.127436	0.251163	0.0498898	-0.0515689	1.72584	-1.35961	-1.21973	1.12466	1.04812	0.435865	-0.560888	1
chr8_134633343_134633489	0.373883	-0.452415	-0.185209	1.12847	1.06097	1.6878	-0.787132	-1.24251	0.460678	-0.948477	-1.41335	0.317287	1
chr17_75362366_75362532	-0.637441	0.278279	-0.405228	0.0713494	0.51794	1.04447	-0.152153	-1.40289	1.09802	-1.38621	1.78983	-0.815952	1
chr4_128702295_128702461	-0.312291	-0.5295	-1.24646	-1.29004	1.01287	1.97853	0.483172	-0.532183	-0.484027	0.920746	-0.658076	0.657259	1
chr15_70387017_70387194	0.331661	-1.25488	0.0777879	1.85142	-0.916583	-0.409992	0.151578	-0.399541	1.92892	-0.65373	0.0293744	-0.736016	1
chr6_1641521_1641990	0.718099	-0.808722	-0.250454	-0.463515	1.97758	-1.37447	-0.181698	0.252511	1.44742	0.333872	-0.616481	-1.03414	1
chr14_44408311_44408482	-0.652483	-1.51713	-0.981104	0.346882	0.28806	0.240921	-1.10064	0.840433	1.36176	1.75677	-0.391865	-0.19161	1
chr7_25064866_25065069	1.53302	-0.0678167	-0.173458	-0.496522	2.26276	-0.793929	-0.89147	-0.161091	0.720473	-0.532908	-0.788373	-0.610689	1
chr1_8927154_8927312	-0.385256	-1.40619	-1.32369	0.397076	0.598871	0.737258	-1.36456	0.490635	1.31714	1.1611	-0.76377	0.541381	1
chr8_124169588_124169739	0.371753	0.873106	-1.03878	0.856319	0.724916	1.38852	0.299979	-1.46307	0.888418	-0.994295	-1.01307	-0.893794	1
chr3_38615429_38615581	-0.199134	-0.398192	-0.936981	1.81058	0.0862354	-0.28561	-0.875661	-0.744417	-0.256052	0.763268	-0.905211	1.94117	1
chr6_134430803_134431034	-0.134077	-0.42079	0.827916	-1.06538	1.95016	-0.653157	0.502204	-0.945508	1.49928	-1.11716	-0.306433	-0.13705	1
chr13_96329275_96329421	0.388163	-0.214506	0.78183	0.328878	0.543222	2.05957	-1.25282	0.236831	0.014869	-1.68189	-0.173472	-1.03067	1
chr2_238253032_238253178	0.47503	-0.752295	-0.0102004	1.58463	-1.16177	-0.307271	-0.542094	-1.05176	2.08487	0.447502	-0.46154	-0.305106	1
chr9_19378340_19378509	-0.790716	-0.544342	-0.384979	1.3368	0.332081	-1.29353	-1.19417	-0.108765	1.43645	0.354337	-0.659206	1.51603	1
chr3_188001027_188001309	1.3605	-0.374028	-0.39222	-0.260145	1.06442	0.154931	-0.0343431	1.2881	1.01553	-1.06958	-1.42636	-1.32682	1
chr7_99704990_99705140	-0.0149925	-0.268019	-1.13486	-0.396637	-0.41314	0.283862	-1.22955	0.241567	1.54315	2.21889	-0.492162	-0.338101	1
chr14_105946149_105946359	-1.04118	-0.275802	0.223926	1.9494	0.512337	0.929654	-1.1485	-1.28086	1.04372	-0.387605	-0.775249	0.250152	1
chr6_44219800_44220048	-0.509088	-0.489244	-0.325969	-0.939071	0.784143	0.635144	-1.16641	-1.16819	1.54752	0.376407	1.73331	-0.478555	1
chr7_100275053_100275282	-0.384752	-1.14234	-0.860965	0.248607	0.493627	-0.843065	-1.1418	0.443905	2.18668	1.13437	0.257989	-0.392253	1
chr19_13054534_13054872	-1.12829	-0.0377339	-0.0912752	2.32796	0.192872	-0.896697	-0.845946	-0.631311	1.41505	0.342629	-0.40454	-0.242727	1
chr3_193856784_193856930	-0.707193	-0.42405	-0.500818	0.727708	0.126558	1.7423	-1.69436	-0.995156	-0.376657	1.32319	-0.0750562	0.85354	1
chr20_16726255_16726411	-0.371417	0.283283	-1.32693	2.0968	1.17004	-0.711561	0.34432	-1.27295	-0.594956	-0.490815	0.308154	0.566033	1
chr4_114814467_114814616	0.384435	-0.273566	-1.14625	-0.400845	-0.416582	0.278541	-1.24087	0.235366	2.48617	0.947986	-0.50415	-0.35023	1
chr20_58713711_58713857	-0.0366767	-0.235813	1.17708	1.74021	0.897934	-0.116723	-1.36691	-0.597855	-0.661574	-1.18517	1.07785	-0.692342	1
chr10_97679336_97679497	-1.1958	-0.905451	-1.14949	0.793827	1.03164	1.18058	-0.0804634	-1.08816	0.83838	1.43669	-0.50779	-0.353967	1
chr4_139831942_139832774	1.16582	-0.931463	-0.574154	-0.475852	1.9327	-0.336142	0.00671758	0.968187	0.955683	-0.698827	-1.05257	-0.960103	1
chr8_40235912_40236079	-0.570115	-0.0202992	0.63107	1.41222	-1.14547	0.374775	-0.42947	-1.56955	1.15302	-1.31575	0.854249	0.625338	1
chr19_38755251_38755446	-0.798065	-0.175615	-0.774139	1.65652	1.26938	0.40836	-1.13413	-1.11839	1.48228	0.130567	-0.548853	-0.3979	1
chr17_35087370_35087516	1.00022	-0.795247	-0.190357	-1.75695	1.28523	0.970147	-0.388054	-0.438742	0.0623473	0.0273389	1.39231	-1.16824	1
chr6_43196924_43197124	0.52071	-0.549021	-1.39718	0.344956	0.891021	0.583933	-1.20645	-0.451739	1.78791	1.05416	-0.854223	-0.724069	1
chr10_102100285_102100432	-1.42851	0.00148731	-0.483621	0.841933	-0.208174	2.54631	-0.473124	-0.645272	-0.681088	-0.238384	0.254982	0.513468	1
chr8_135742616_135742807	0.791848	-0.130288	0.906861	0.86228	0.356592	0.471038	-1.01198	-1.248	-1.14929	-1.18336	1.72735	-0.393047	1
chr11_47026392_47026561	-0.663992	-0.370327	-0.0294854	1.60414	0.592604	1.63036	-0.654008	-1.76655	0.0683239	-1.03411	0.416477	0.206562	1
chr20_35907720_35907883	0.251739	-0.307243	-0.850709	0.0431903	1.00064	1.02921	-1.15815	0.669856	1.32209	-2.04964	-0.37294	0.421961	1
chr11_80493784_80493930	0.102488	0.473299	-0.118029	1.75319	0.192258	0.629413	-1.55528	-0.449714	-0.013431	-1.93593	-0.0139025	0.935637	1
chr15_45007630_45007942	-0.190004	-0.0559704	-1.22643	1.41523	-0.572248	-1.02923	-1.14795	0.627327	1.85497	0.833657	-0.0425137	-0.466842	1
chr2_15310022_15310168	1.26439	-1.09467	-0.166611	-0.090601	0.582172	-0.146967	-0.468528	-1.34536	1.28041	-0.813503	1.71957	-0.720313	1
chr3_50308274_50308420	0.25483	-0.57525	-1.36853	1.79147	-0.686645	0.393228	-1.36307	0.536361	1.47065	-0.113302	0.338458	-0.678204	1
chr7_148004182_148004361	-0.319398	0.120881	0.333324	-0.971377	0.52183	2.1804	-0.835268	-1.38707	-0.747742	-0.508981	0.632243	0.981156	1
chr18_54878721_54878872	1.20656	1.34704	-0.672673	0.142283	0.586158	0.0712837	-1.2608	-0.401889	1.39238	-1.57422	0.0239291	-0.86005	1
chr17_28667458_28667632	-1.67251	0.148946	-0.158533	2.06689	-0.391456	0.602992	-0.410874	0.609071	0.666143	-0.850867	-1.16312	0.553323	1
chr11_65257500_65257688	-0.437963	-0.594193	-0.675467	1.15864	-0.329352	2.15867	0.0545005	-0.39548	-1.14094	0.427964	0.939946	-1.16633	1
chr15_93873987_93874134	-0.358598	-0.0828338	0.111552	2.36454	-0.229801	-1.10475	-1.15668	-0.985957	-0.142447	0.705242	1.06161	-0.181871	1
chr11_65272331_65272483	0.150591	-1.42863	-0.610025	-0.564248	0.275219	0.810373	-1.24034	-0.325043	2.24266	-0.420157	0.400516	0.709092	1
chr11_77854958_77855137	0.606264	-0.577198	0.601896	0.483391	1.01879	1.74641	-1.51115	0.313623	-0.810759	-0.884924	0.315118	-1.30146	1
chr17_74023775_74023921	-0.0641083	-0.307662	-1.20353	1.39707	-0.433463	-0.426016	0.202942	-0.315595	2.14627	-1.29619	0.724213	-0.423931	1
chr3_109213910_109214057	0.0518352	-0.211078	-1.12866	1.58516	0.307805	0.945798	-1.22659	-1.06514	-0.267452	1.7771	-0.46405	-0.304735	1
chr9_110765045_110765227	-0.133945	-0.26332	0.8547	2.40083	0.128173	0.342521	-0.351196	-0.881154	-0.181062	-1.31151	0.549285	-1.15332	1
chr14_32781232_32781378	-1.20699	-0.499803	-0.648632	0.581265	0.436227	0.468094	-0.311161	0.350257	1.38143	1.79806	-1.22997	-1.11878	1
chr12_104323363_104323554	0.348314	0.264639	-0.662512	-0.237456	0.91126	1.34133	-1.55621	0.116793	-0.265785	-1.18981	-0.825664	1.75509	1
chr19_52054337_52054565	0.925758	-0.35553	0.25823	-0.462292	2.43768	-0.507962	-0.836153	0.05388	0.583601	-1.23974	0.113778	-0.971247	1
chr7_127544902_127545087	-0.364175	-1.33484	-1.45782	0.389232	-0.118814	1.79951	0.740573	0.127888	-0.765772	1.19657	0.583377	-0.795732	1
chr17_39646984_39647130	-0.998304	0.514899	1.62667	0.970697	-1.14818	0.395208	-1.04001	0.349881	0.409016	-1.5234	-0.443458	0.886982	1
chr2_217076183_217076332	-0.648301	-0.956773	0.109921	2.15306	-1.29012	0.118215	-0.0819065	-0.422831	0.715739	1.41729	-0.630793	-0.483497	1
chr19_13263691_13263837	-1.44966	-0.625394	-0.478354	0.867453	0.585739	1.1567	-1.05678	-0.632342	-0.168235	1.22102	-0.859219	1.43907	1
chr19_35613724_35613870	-0.36986	-1.19388	-0.371464	0.55463	1.40247	2.11627	-0.907546	-1.02664	-0.200325	0.63927	-0.403978	-0.238946	1
chr11_34661954_34662100	0.799501	0.0456405	-0.10294	0.214492	1.10466	0.843373	-1.14321	0.844536	1.04556	-0.48329	-1.63149	-1.53684	1
chr9_33624275_33624431	0.0916323	-0.513283	-1.28613	1.05548	-0.0584456	0.938902	-1.20938	-0.526269	2.00942	0.728393	-0.686969	-0.543343	1
chr20_47998527_47998723	0.00206765	-0.00570238	-0.825735	1.72792	0.203536	1.73473	-0.140412	0.733311	-1.2357	-0.760768	-0.172836	-1.26042	1
chr15_72766756_72766945	-0.573968	-0.763289	-0.427912	-0.243603	0.388074	2.35105	-1.22188	-1.04447	1.2145	0.107596	0.299462	-0.0855545	1
chr13_99733229_99733375	-1.39091	-0.528823	-0.375035	-0.630615	1.29548	0.472915	-0.369858	1.67448	1.22427	-1.15285	0.416265	-0.635313	1
chr2_46188592_46188748	-0.485043	-1.20473	-1.10368	0.42181	1.26855	2.37914	-0.300933	0.321825	-0.215	-0.410601	-0.417869	-0.253473	1
chr6_35750255_35750545	0.54642	-0.360008	-0.0204214	0.494128	1.33688	0.24325	-0.410515	0.0139401	1.89698	-1.07588	-1.38489	-1.2799	1
chr19_33742610_33742756	-0.698623	-1.40384	0.28076	0.633956	-0.016383	1.42908	-1.40384	0.372613	1.68716	0.433526	-0.727822	-0.586582	1
chr9_140384008_140384159	-0.256918	-0.185405	1.84881	-0.900066	0.0321046	1.22587	-1.52174	-1.44701	0.814298	0.0327244	0.0560119	0.301329	1
chr11_72930527_72930686	-0.741815	-0.680397	-0.162064	0.616962	0.384785	0.78752	-1.30254	-1.19856	1.42593	0.901033	1.17471	-1.20555	1
chr2_61763348_61763495	-0.903903	-0.335284	-0.903178	1.20784	0.176719	0.258618	-0.528839	-0.257603	0.578601	2.37138	-0.897497	-0.766854	1
chr19_58325467_58325734	1.54339	-1.16838	-0.792873	-0.191373	2.28154	-0.246368	-0.492474	0.349215	-0.291956	-0.893944	0.135875	-0.232644	1
chr3_150474247_150474682	1.10838	-1.47066	-0.20831	-0.55897	1.31078	-0.369071	-0.493147	2.00633	0.241436	-0.932673	-0.335539	-0.298561	1
chr16_85678989_85679153	0.0876395	-0.354672	0.190577	1.34461	0.780457	1.38676	-1.81486	0.0894437	0.12655	-0.311821	-1.74028	0.215596	1
chr17_41452511_41452657	-0.621777	-0.925531	-0.623206	0.765808	0.0886244	1.59375	-1.35611	-0.399417	-0.470694	1.83862	0.615046	-0.505112	1
chr3_42731545_42731691	-0.136836	-1.15626	-0.53987	0.338025	1.03227	1.0695	-1.04131	-0.69144	1.30693	1.51855	-0.914755	-0.784821	1
chr15_40731912_40732058	-0.0827573	-0.640734	-0.8491	0.400955	-0.208483	1.14607	-1.00409	-1.37455	1.38792	1.70231	0.265275	-0.74282	1
chr5_31975448_31975594	-0.22167	-0.754068	-1.5046	-0.847178	0.676077	1.31807	-0.985056	0.570821	1.30177	1.06266	-0.977764	0.360939	1
chr16_58649723_58649872	-0.61095	-1.31838	-0.201406	1.81853	0.634338	0.724159	-0.929019	-0.378944	-0.405899	1.70188	-0.592935	-0.441369	1
chr7_36645335_36645518	-1.25735	1.33243	1.20838	-0.221761	-0.0295572	1.47763	-1.0926	-0.106054	0.185597	-1.04504	-1.09661	0.644934	1
chr11_62676909_62677055	-0.0187185	-0.679564	-1.07029	1.03122	0.694178	1.64385	-1.43116	0.131815	1.0531	0.377943	-0.462002	-1.27037	1
chr6_21593984_21594135	0.0211232	0.0535343	-0.637026	0.638107	1.58214	-0.322969	-1.17846	-0.789444	-0.800785	0.43958	-0.958154	1.95235	1
chr19_50001122_50001289	-0.511368	-0.840007	-1.07601	-0.376191	1.26774	0.324163	-1.00757	-0.221872	2.29612	0.713334	-0.368918	-0.19942	1
chr5_170198959_170199105	0.562051	-0.906469	-0.599951	0.808322	0.616757	-0.482283	-0.94547	-1.19191	1.5281	1.7204	-0.629328	-0.48022	1
chr17_80989869_80990029	0.414333	0.840299	-0.418686	-1.557	1.53074	0.00864035	-1.28841	0.166634	0.72015	-1.39968	-0.0236634	1.00665	1
chr8_144450563_144450922	0.266546	0.461187	0.902817	1.31235	0.519411	1.53442	-0.654836	-1.23596	0.0467248	-0.641273	-1.13063	-1.38077	1
chr4_69731050_69731259	0.268494	-1.27627	-0.567973	-0.936531	-0.381659	1.68647	0.0518495	0.0329614	-0.551748	2.03381	-0.727583	0.368187	1
chr1_17248566_17248738	-0.320756	-1.33201	-0.704392	0.0711624	0.965173	1.07433	-1.52437	-0.45646	0.60905	1.16242	1.27142	-0.815565	1
chr11_47896875_47897059	-0.733439	-1.37762	-0.0845523	0.990776	0.398488	0.86699	-1.17385	-0.920322	0.5945	1.75757	0.528784	-0.847325	1
chr16_85455334_85455515	-0.50963	-0.51497	-0.713302	1.75489	0.447992	1.7706	-1.60742	0.0943323	-0.942484	-0.0782792	0.247459	0.0508086	1
chr11_34018645_34018862	0.504374	-0.723214	-0.39984	1.78781	0.443933	0.605656	0.100102	1.42206	-0.347207	-1.58038	-0.970369	-0.842921	1
chr10_8115813_8115976	0.166948	-0.825	-0.379803	0.918256	-0.0145273	2.63154	-1.00346	0.21488	-0.795003	-0.111519	0.0227597	-0.825068	1
chr15_84570606_84570789	-1.21628	-0.255321	0.248328	-0.597951	0.868653	1.81964	-1.04721	-0.0347761	0.768591	-1.52827	0.97284	0.00175371	1
chr2_190406456_190406688	1.00167	-1.11673	-0.276558	-0.631849	1.2673	0.171024	-0.731066	0.975504	1.70455	-1.26168	-0.396577	-0.705597	1
chr3_139021194_139021340	0.773962	0.166	-0.592495	1.58092	1.13405	0.373573	-1.1859	-0.688247	1.11061	-0.786712	-1.48464	-0.401116	1
chr16_85751329_85751511	-0.780292	-0.505673	0.0201993	1.60458	0.234154	1.44666	-0.862975	-0.0858539	0.712661	-1.69967	0.751943	-0.835733	1
chr16_35122815_35122971	-0.534596	0.0994753	-0.965735	1.85585	0.0928733	1.3183	-1.06208	0.601092	-0.751091	1.04061	-0.912923	-0.781781	1
chr11_129724362_129724517	0.231779	-0.974717	-0.23008	1.68572	0.558522	1.71926	0.143257	-1.26434	0.101776	-0.751489	0.0594332	-1.27911	1
chr7_142793210_142793356	1.25183	0.562379	0.736292	0.752801	1.39879	0.26915	-1.22186	-0.568995	0.3024	-1.27761	-1.16135	-1.04384	1
chr19_52310702_52310900	0.384224	-1.13987	-0.556537	-0.120481	1.99313	-0.731409	-1.16131	0.0955671	1.55166	-0.208696	-0.72644	0.620168	1
chr2_28887226_28887420	-0.748107	0.14685	-0.523863	0.595981	-1.09509	-0.148759	-0.818136	0.472996	2.55539	0.447356	-0.968296	0.0836849	1
chr5_75898910_75899073	1.67578	-1.00274	-0.268889	2.07794	0.0225084	-1.28143	-0.434559	0.463583	-0.405772	0.190161	-0.594944	-0.441647	1
chr1_151804068_151804214	-0.328227	0.413561	-0.71029	0.121926	1.55218	1.83419	-1.01609	-0.105989	0.468605	-1.40421	-1.06567	0.240011	1
chr7_34076694_34076865	0.506026	-1.17485	-1.04585	-0.359786	0.578941	-0.827343	0.220332	1.65296	1.60999	0.330933	-1.25864	-0.232714	1
chr8_96016178_96016338	0.297653	0.918846	1.02167	0.614921	0.868388	1.43972	-0.810418	-1.59666	-0.104419	-0.471817	-1.14835	-1.02953	1
chr17_30132066_30132251	0.82213	-1.26748	-0.321606	1.98897	-0.394138	0.100571	-0.409588	-1.34475	-0.0389128	0.130435	1.42275	-0.688377	1
chr1_155159018_155159225	-1.40592	-0.236302	-0.323595	0.114416	0.594256	-0.417037	-1.16544	-0.774453	2.33559	0.89731	0.0643293	0.316839	1
chr22_39955382_39955625	1.09635	-0.0584903	-0.105431	-0.127033	1.92287	-0.501386	-0.44828	-1.5121	1.32049	-0.846145	0.175955	-0.9168	1
chr3_13103875_13104022	0.0627825	-1.06957	-0.377748	1.05538	1.06692	-0.656955	-0.987388	-1.30023	0.538776	1.87161	0.420794	-0.624377	1
chr20_50432167_50432321	-0.612173	-0.545857	-0.968461	0.513728	-0.0574248	1.60323	-0.983097	-1.67392	0.00831244	0.515567	0.87955	1.32054	1
chr2_191651084_191651891	0.860352	-1.28418	-0.748598	-0.629734	1.99868	-0.622671	-0.179376	0.924245	1.15528	-0.630721	-0.806871	-0.0364065	1
chr17_47965179_47965329	0.78482	-1.07154	-0.788885	0.760597	1.57623	-0.287515	0.0708079	0.904774	0.410593	0.53346	-1.4982	-1.39515	1
chr6_136866342_136866488	-0.808371	0.0651775	-0.809705	-0.0389411	-0.708099	1.26077	-1.12798	0.84748	1.01784	1.83801	-0.836766	-0.699414	1
chr10_3509738_3509951	0.351079	-0.609194	-1.1359	2.63869	-0.169268	-0.562854	0.58455	-0.890875	-0.715906	0.480328	-0.104	0.133352	1
chr5_157339735_157339937	0.372969	1.02359	1.03974	1.18081	-0.317179	1.26072	-1.3784	-0.175301	0.110853	-1.47803	-0.523467	-1.11631	1
chr4_169732382_169732546	0.250801	-0.269682	-0.135016	0.416251	0.267799	1.92206	0.172307	-1.30054	-0.588257	-1.44471	-0.763807	1.47279	1
chr16_22309617_22309769	-0.690458	-0.086203	-1.09533	0.477945	1.09204	2.36128	0.291466	-0.48298	-0.910711	-0.0773675	-1.06392	0.184248	1
chr3_49113835_49113982	-0.37113	-0.733499	-0.370171	1.86223	-0.238889	1.71019	-1.19055	-1.01526	-0.149198	1.04861	-0.362649	-0.189677	1
chr12_6387800_6387946	0.959801	0.701867	0.701867	1.46943	0.997417	0.598861	-1.20097	-0.992399	-1.0493	-0.927286	-0.182495	-1.07678	1
chr17_57446935_57447187	-0.099128	-1.06145	-1.43137	1.2874	-0.0204027	0.0912553	-0.958315	0.615893	0.334182	0.424527	1.86213	-1.04472	1
chr1_154780991_154781164	1.64254	0.356047	0.994579	0.637166	0.9227	0.191351	-1.23897	-1.54196	0.179214	-1.0034	-0.187835	-0.951429	1
chr12_105814594_105814742	-0.87775	-1.51815	0.936494	1.72284	0.882417	0.323486	-0.191989	0.774946	-0.699467	-1.01724	-0.867275	0.531685	1
chr1_85668740_85668990	-0.439289	0.120257	-1.52893	-0.0807207	0.444724	-0.464687	0.53254	-0.475042	2.50457	0.612253	-0.361262	-0.864418	1
chr17_3571728_3571902	-0.283053	0.677944	-0.189123	-0.601295	1.11603	1.05298	-1.08274	0.595299	-0.954226	1.75616	-1.10514	-0.982845	1
chr9_117787248_117787394	0.0539056	-1.22062	0.149415	1.5437	0.436449	-0.284095	-0.735583	-0.327755	0.0845375	-0.84233	-0.980092	2.12247	1
chr20_36619166_36619314	0.371046	1.36725	-0.458058	0.494546	0.244922	-0.00253404	-1.04595	-1.55111	1.22517	-0.960905	1.27684	-0.961204	1
chr22_23762970_23763116	0.123954	-0.752261	1.01611	-1.19024	0.399587	0.456558	-1.2413	-1.07202	1.81363	1.16254	-0.441798	-0.274761	1
chr5_137699495_137699641	-1.03406	-1.09363	-0.976861	0.0120939	-0.00638345	2.12827	-0.969098	0.773282	0.0500882	1.29502	-0.184345	0.00562985	1
chr3_197214771_197214927	-0.354004	0.40174	-0.300451	0.526718	0.63373	0.115513	-1.95621	-0.869612	1.13691	-0.562611	1.83566	-0.607377	1
chr22_36688094_36688241	-0.340854	-0.711048	-1.06935	-1.12395	1.57925	0.587484	-0.894897	-0.998899	1.11509	0.86384	1.14882	-0.155482	1
chr1_16950411_16950669	0.30685	1.06072	0.731716	1.18901	-1.45048	0.414743	-1.5282	-1.22669	1.20686	-0.249341	-0.0116846	-0.44351	1
chr8_146015180_146015384	0.105909	-0.88418	-0.706629	0.711226	0.932249	-0.0509256	-1.24707	-0.465717	2.45145	-0.0659087	-0.0440616	-0.736339	1
chr10_78193192_78193341	0.0272892	0.939828	0.509532	1.59673	0.458613	1.39011	-1.32186	-0.523154	-0.961369	-0.0128138	-1.11282	-0.990091	1
chr8_145137580_145137726	-0.291964	0.586837	0.379389	1.00916	1.19367	0.489345	-1.43349	-1.52463	-0.892258	0.381272	-1.04811	1.15078	1
chr8_121016079_121016225	-0.244263	0.219265	0.734883	1.63658	1.44643	-0.594251	0.0139917	-1.28803	-0.558119	-1.43576	-0.738013	0.80729	1
chr2_105803647_105803921	0.810585	-0.195837	-0.11557	-0.49198	2.11829	-0.533535	-0.178522	-0.0815726	1.42952	-1.5258	-0.38985	-0.845734	1
chr18_8704126_8704350	0.348021	0.102945	0.22518	-0.2512	0.0504744	-0.610982	-0.848467	-1.23929	1.83455	-0.206541	-1.20858	1.80388	1
chr21_37670220_37670397	0.260233	1.0777	0.420697	0.282981	0.769	-0.160889	-1.23368	-1.5358	-0.00821372	-1.54222	1.62332	0.0468735	1
chr15_77796744_77796941	0.997279	-1.24589	0.378208	0.429387	1.28632	-0.521972	-0.605737	-0.588947	1.71117	-0.935403	-1.24998	0.345558	1
chr16_88388374_88388592	-0.474606	-0.724241	-0.497138	0.609634	-0.314095	0.533389	-1.2544	-1.22894	0.491969	1.77629	1.58551	-0.503378	1
chr4_154388632_154388788	-0.715527	-0.0755117	-1.28814	1.1927	1.23586	0.598215	-0.545115	0.0313105	-0.465575	-1.13033	-0.65335	1.81546	1
chr11_64610253_64610399	-0.916582	-0.554372	0.537143	2.36141	0.823885	-0.27412	-1.25656	-1.10663	0.450408	-0.314975	0.345265	-0.0948774	1
chr11_10953381_10953531	0.24127	0.328744	-0.660265	1.78362	0.0819659	-1.325	-0.596122	-1.21678	-0.448376	1.67134	0.623891	-0.484291	1
chr9_38026011_38026220	0.550711	-0.599056	-0.856507	-1.27685	0.651784	2.13615	0.308482	-0.568388	0.890636	-1.21174	0.378453	-0.403683	1
chr12_53764805_53764951	0.595516	0.0189584	0.805806	1.85038	0.647357	0.386481	-1.21068	-0.0288906	-1.38746	-0.466812	-1.51664	0.305984	1
chr22_17626688_17626838	-0.354417	0.102835	0.612178	1.45723	-0.723637	0.881496	-1.27956	-1.33595	1.48937	0.601423	-0.796917	-0.65405	1
chr4_99402418_99402564	0.0322109	-1.30088	0.332514	-0.351561	1.26511	0.356979	-0.52963	-1.13559	-0.318941	-0.149443	-0.520213	2.31945	1
chr21_47404197_47404343	-0.636287	-0.950377	-0.637765	1.8094	-1.34844	0.150152	-0.89532	0.868086	1.38565	0.127933	0.642618	-0.515653	1
chr2_228568203_228568486	0.588599	-0.415381	-0.489547	-0.854884	1.99683	-1.60695	0.418026	0.718555	1.05272	-0.119114	-1.02967	-0.259186	1
chr2_27200668_27200831	-0.343118	0.765634	-0.820089	-0.0172442	-1.3877	1.29847	-0.652913	1.46112	1.52226	-0.526757	-0.723975	-0.575697	1
chr11_65549427_65549573	-0.406261	-0.924821	-1.11847	0.860951	0.890467	1.09346	-1.2625	-0.522651	-0.990909	1.46467	-0.0828145	0.998879	1
chr21_43077229_43077407	1.15632	-1.52193	-0.428509	-0.214122	1.69143	0.985967	-0.172399	-0.370278	0.417393	-1.0824	-1.14316	0.681683	1
chr17_41622802_41622948	1.08471	-1.41882	-1.32647	1.74757	0.555839	0.656492	-0.92456	-0.441493	-0.514308	0.535655	0.594846	-0.549468	1
chr15_92237950_92238096	-0.76766	-0.00608826	-1.68428	0.407805	1.18756	1.357	-0.552828	0.545005	1.39367	-0.689571	-0.133484	-1.05712	1
chr1_240760715_240760861	-0.1716	0.983757	-0.0180337	1.62701	-0.298015	0.232946	-1.03689	-1.47048	-0.804138	1.48146	-0.968364	0.442348	1
chr2_223964745_223964964	-1.05478	-1.32223	-0.0960506	0.0908334	-0.41697	1.35001	0.0723992	-0.0164278	2.08231	-0.889918	0.797413	-0.596592	1
chr9_80278831_80279059	1.35867	-1.31383	0.876388	-0.300428	1.4896	-0.659184	-0.404978	0.794316	0.567304	-0.0455506	-1.24036	-1.12195	1
chr3_193848644_193848842	0.0259026	-1.35515	-0.339226	0.787037	0.812716	1.52353	-0.828262	0.381182	-1.21667	0.208506	1.24353	-1.2431	1
chr11_133995494_133995686	-0.652472	0.343185	0.983741	0.222428	-0.682035	1.18434	-1.31409	-0.0730271	0.782022	-1.7866	-0.382173	1.37467	1
chr8_67260084_67260285	-0.0621293	0.125457	0.519131	1.30369	0.532032	0.374972	-0.492457	-0.848829	1.81983	-1.69779	-0.477327	-1.09658	1
chr12_72375304_72375450	-1.31426	-0.903492	-0.580478	0.903589	0.701713	1.30139	-1.0909	0.97548	-0.41753	1.49023	-0.611436	-0.454303	1
chr20_32262002_32262148	-0.187174	-0.526404	0.949614	0.230041	0.630577	0.484509	-1.40214	-1.7272	0.900462	-0.889832	1.59549	-0.0579502	1
chr15_81282373_81282519	0.0350287	0.0693441	-1.55834	-0.876312	1.63033	1.36998	0.0708158	-0.786612	0.757254	-0.713956	0.883236	-0.880769	1
chr12_54150295_54150441	-0.353251	-0.0149902	-1.77188	0.240497	0.242316	0.496087	-1.39888	0.37247	0.913874	1.43768	1.0047	-1.16862	1
chr12_47078833_47079016	-0.156885	-0.03596	1.71522	0.603367	0.255446	0.765954	-1.7804	-0.261365	-1.0972	-1.00894	1.22682	-0.226062	1
chr17_48277167_48277391	-1.44421	-0.563812	-0.867968	1.67506	0.956714	-0.564185	-1.17822	-0.363304	1.36835	0.102184	0.523163	0.356226	1
chr21_18909779_18910010	0.255341	-0.234979	-1.02825	1.1384	0.854484	2.16258	-0.486886	-1.27723	-0.522626	0.405664	-0.708604	-0.557895	1
chr11_76824175_76824321	-0.265511	-1.28298	-1.01639	1.48719	0.901347	-0.344467	-1.3169	-0.819051	0.953543	1.29494	0.0754978	0.332767	1
chr5_67472922_67473069	0.477557	-1.29463	-1.19224	-0.368842	2.59322	0.369566	0.343077	0.318519	-0.291805	-0.126267	-0.497358	-0.330787	1
chr15_63188960_63189132	-0.814529	-0.0372724	-0.866589	-1.12431	1.20266	1.15532	-0.721274	1.06252	0.30438	-0.563869	-1.10197	1.50494	1
chr19_48828654_48828801	0.08583	-0.53898	-0.0222066	0.614505	-0.0618382	1.43547	-1.23812	-1.32434	-0.59082	0.219966	2.04563	-0.625104	1
chr2_216230174_216230404	-0.866591	-1.1599	-0.849085	0.372993	0.644009	-0.164977	-1.09896	-0.561539	1.94538	0.882849	1.18568	-0.329862	1
chr17_73775037_73775268	-0.654343	-1.65967	-0.165188	0.558206	0.511441	0.215274	-1.50773	0.0329409	1.89184	0.0372578	-0.351807	1.09177	1
chr9_99374460_99374668	-0.794102	0.841508	0.821736	0.857312	-1.58115	1.28389	-0.348598	-0.985105	1.33908	-0.496409	-0.984382	0.0462208	1
chr2_180083759_180083913	-1.51086	1.38497	-0.9354	1.25201	0.55612	1.50732	-0.778811	-0.724427	-0.17131	-0.0561996	0.225411	-0.748813	1
chr14_70464733_70464893	-0.0740892	-0.266348	-1.0968	0.915953	0.815467	1.49952	1.03472	-0.891027	0.508608	-1.65374	-1.02705	0.234778	1
chr1_26145614_26145786	-1.48446	0.144569	-0.000341059	2.24293	0.477788	0.608453	0.110773	-0.745883	-0.676163	-0.883293	0.914935	-0.70931	1
chr5_149826403_149826591	-1.0874	-0.845619	-0.378271	1.23321	-0.0194884	0.441747	-1.42008	-0.0509541	1.99287	0.836728	0.039326	-0.74207	1
chr1_145547069_145547273	0.449513	0.32893	-0.108348	2.56585	-0.0857265	-0.741604	-0.140577	0.487983	-0.928725	-1.18282	0.314134	-0.95861	1
chr12_125476825_125476971	-0.779603	-0.553518	1.12993	2.00863	0.398121	-0.0323126	-1.11585	-0.0810646	-0.631157	-1.50112	0.435639	0.722304	1
chr6_31751029_31751176	-0.453582	-1.20007	-0.908735	0.409585	-0.803466	1.95917	-1.34437	-0.223358	0.664399	1.10722	0.259737	0.53347	1
chr6_2753079_2753252	-0.618578	0.224311	-0.673959	-0.354526	0.00939506	0.0804184	-0.269518	-0.83025	2.921	0.244049	0.0573095	-0.789651	1
chr19_49469472_49469715	-0.84748	-0.264485	-0.817769	-0.811728	1.26413	-0.133641	-1.08702	-0.537796	2.17	0.914188	0.423134	-0.27154	1
chr17_56469014_56469331	1.225	0.0902858	0.671348	0.337828	0.831717	1.43915	-0.752006	-1.61784	-0.87047	0.579466	-1.05657	-0.877907	1
chr20_57484664_57484810	-0.139202	-1.20507	-0.925796	-0.812085	1.08316	1.1221	-1.3671	-0.267748	1.83113	-0.0249547	0.218027	0.487534	1
chr8_128403462_128403619	0.257893	0.132566	-0.568998	1.85265	-0.612585	0.61077	-0.256237	-1.62296	-0.168495	-1.04894	-0.173507	1.59785	1
chr5_20109336_20109532	-0.987755	-0.724494	-0.959294	0.278406	-0.30697	1.30997	0.239414	0.93568	1.79371	-1.33022	-0.732868	0.484417	1
chr9_14349160_14349306	-0.27051	-1.04459	1.61267	0.652467	1.84898	0.561744	0.31312	-0.516697	-0.588215	-1.1759	-0.770315	-0.622749	1
chr22_23863981_23864137	0.746293	-0.420855	0.819282	0.718705	1.90334	0.607727	-1.54702	0.3535	-0.77135	-0.666193	-0.940076	-0.803347	1
chr20_34541999_34542145	-1.19271	-0.675473	0.152733	1.533	0.934505	1.63693	-1.22478	-0.273038	-0.0932307	0.352258	-1.21777	0.0675745	1
chr14_93075716_93075901	-0.206931	0.786305	-0.482126	1.03261	0.372419	0.896148	-0.476696	-0.426908	-1.02113	-1.23498	-1.17359	1.93487	1
chr10_3176929_3177094	-0.88053	-0.266175	-0.127243	0.918176	-0.201724	1.62076	-0.26173	-1.32888	1.68276	-0.995058	-0.772248	0.611886	1
chr3_171974082_171974269	0.20638	0.194393	1.46427	1.71357	0.170318	0.574592	-0.720708	-0.946855	-0.83204	-1.5208	0.560134	-0.863257	1
chr14_68000463_68000647	0.783596	-0.992643	-0.0787046	0.939514	0.855129	-1.31012	-0.486842	1.43744	0.726655	-0.789468	0.46307	-1.54762	1
chr8_39806480_39806684	-0.0169406	-0.791822	-0.869473	0.122521	-0.0833837	2.60738	-0.466672	-0.177782	-0.509673	-1.11568	0.963385	0.338141	1
chr2_217530171_217530317	-0.532361	-0.10572	-1.54657	-0.848077	1.02379	0.646563	-1.05591	0.368266	1.19732	0.0580461	1.6473	-0.852643	1
chr22_21271233_21271528	1.05639	-0.182383	-0.704243	-0.40884	1.92386	-0.268932	-0.772459	0.349255	1.40664	-1.0062	-1.30236	-0.0907247	1
chr6_18186347_18186512	0.0137501	0.54653	-0.533969	0.374132	0.156476	2.70458	-0.262704	-0.219705	-0.936109	-0.856806	-1.09425	0.108074	1
chr17_76206265_76206454	-0.462625	0.142996	-0.555095	-0.571122	0.365463	0.21858	-0.323865	-1.52462	2.73591	0.0583699	-0.161132	0.077136	1
chr6_52779385_52779549	-0.656565	-1.06201	0.0267601	1.58126	-0.120991	0.358733	-0.526576	-0.0102341	-0.169637	-0.0695413	-1.44692	2.09573	1
chr12_50560773_50560936	-0.297955	-0.409492	0.394499	2.08306	0.515721	1.09443	-1.38634	-1.04555	-0.453931	-0.648567	-0.67505	0.829164	1
chr1_210540164_210540607	1.32617	-0.807008	-0.882556	-0.671328	1.96115	-0.33547	-0.852214	0.503301	0.57659	-1.22608	-0.298012	0.705465	1
chr17_79018645_79018862	0.672612	-0.519739	-1.41592	1.52011	0.379372	-0.476593	-1.15537	0.449432	0.39064	1.57167	-1.17091	-0.245296	1
chr20_35383209_35383458	-0.143017	-0.1833	0.286729	2.06863	-0.645823	1.55787	-0.43054	-0.673475	0.726063	-0.604753	-1.36065	-0.597727	1
chr2_219487392_219487540	-1.59434	0.450882	1.57086	1.56289	-0.351857	0.181525	-0.327324	0.336491	0.799699	-0.775202	-0.993931	-0.859694	1
chr19_45312235_45312414	-0.495431	-0.432968	-0.341347	0.644692	0.950726	0.521307	-1.34205	-1.57362	1.56959	0.991695	0.465579	-0.958168	1
chr11_73853136_73853291	-0.135088	0.000929831	-0.216948	1.13403	-0.821448	0.329098	-0.184824	-0.231966	1.03787	-1.49343	-1.33713	1.9189	1
chr20_32938002_32938210	1.26923	-0.495234	-0.119299	-0.393914	0.729248	0.0897878	-0.935966	0.895361	0.351247	-1.58428	-1.3357	1.52952	1
chr1_116915565_116915711	0.774282	0.41364	0.126692	1.97936	1.32421	-0.317949	-0.885649	-0.36273	-0.86802	-1.39664	0.111891	-0.899083	1
chr2_9785218_9785405	-0.0581736	-0.67675	-0.164313	-0.181397	0.229258	0.734037	0.116008	-1.29505	2.59546	-1.02631	0.293636	-0.566403	1
chr10_95019699_95019859	-0.572875	0.278703	-1.52488	1.09016	0.433027	1.70323	-0.425889	-0.808161	-0.781318	0.317408	-0.951059	1.24165	1
chr2_216241175_216241389	-0.221616	0.260616	-0.301586	1.26003	-0.995144	0.433606	-1.443	-0.770907	2.15331	0.0172875	-0.759933	0.367328	1
chr6_37665466_37665612	0.496947	-1.54697	1.31762	-0.02986	1.28408	0.881505	-1.1652	-1.40187	0.466379	0.0435785	0.372212	-0.718414	1
chr19_11146755_11146931	-0.971167	0.538899	0.0975805	0.0791427	-0.416261	1.47563	-0.91484	-1.69186	-0.423737	1.3476	-0.372472	1.25149	1
chr1_212640265_212640483	1.52379	-0.675889	-0.13814	0.155724	1.5793	-0.180986	-1.31112	1.32231	0.151467	-1.14592	-0.757381	-0.523156	1
chr6_39293562_39293803	0.135925	-1.25337	0.624012	0.99657	-1.32203	0.11263	-1.20281	-0.683707	1.08208	1.60275	-0.598043	0.506005	1
chr17_46137890_46138036	-0.625427	0.0118201	-0.133705	1.06458	0.0255695	0.525462	-1.46876	-1.56329	2.09265	-0.307905	0.0595778	0.31943	1
chr12_49075555_49075736	-0.0742455	-0.321321	-0.0987291	1.62874	0.807133	0.816787	-1.28363	-0.866117	1.32658	0.198	-1.53455	-0.598643	1
chrX_133822313_133822459	-0.755542	-0.523046	-0.756986	1.15745	-0.0377426	-0.639718	0.149892	2.23122	-0.602886	1.20128	-0.786263	-0.637662	1
chr17_56479560_56479707	-0.90897	-0.2947	-0.908188	0.913276	-0.218291	-0.167531	-0.189974	-0.210782	2.47312	-1.32808	0.280793	0.559331	1
chr14_60558635_60558794	0.125706	-0.321867	0.298829	-0.643427	1.1405	1.11648	-0.0841931	-0.113388	-1.09578	1.94748	-1.24607	-1.12428	1
chr9_19120955_19121101	-0.639894	-0.394782	-1.32584	0.838219	0.116855	1.72018	-1.31943	-1.26337	0.454638	0.147398	0.677621	0.988412	1
chr6_36599401_36599548	-1.36979	0.00932365	-0.673765	0.819883	0.625183	-0.545942	-1.41907	-0.43004	1.59288	1.09803	-0.666931	0.960244	1
chr1_160967171_160967337	-0.338669	-1.38459	0.369965	-0.403213	1.35227	1.82556	-1.18367	-0.469676	-0.850662	0.0188149	-0.0139191	1.07778	1
chr8_134384464_134384638	0.496522	0.822332	0.849127	1.12253	1.03449	0.37009	-1.37851	-1.12959	-0.587364	-1.80499	0.313234	-0.107873	1
chr7_29028523_29028737	-0.904973	-0.1781	-0.670748	2.13291	0.398699	1.59135	-0.103044	-1.082	-0.429153	-0.991438	0.321088	-0.0845905	1
chr6_35383326_35383570	0.229456	-0.965454	-0.509845	-0.122276	0.628433	0.77102	-1.02071	-1.37662	-0.642485	2.23829	0.602707	0.167488	1
chr19_49698062_49698209	-0.41327	-0.121843	-1.14725	-0.26718	-0.277157	1.72898	-0.793539	-1.07626	-0.184841	1.51792	-0.404541	1.43897	1
chr14_34892475_34892621	-1.2045	1.5265	-1.15097	1.3046	1.07622	0.546694	0.710526	-1.08009	-0.190008	-0.897976	-0.409379	-0.23161	1
chr8_124540593_124540786	-0.617052	0.213624	0.482005	1.99805	0.922243	0.619101	-0.0173764	-1.11058	-0.128294	-1.65279	0.309664	-1.01859	1
chr1_90396194_90396341	0.0965325	0.948413	-1.18805	1.76505	-1.24084	1.61268	0.205088	-0.203498	-0.250906	-0.988161	-0.464838	-0.291476	1
chr12_50157797_50158068	-1.00545	0.0874862	-0.700466	1.55897	0.450202	-1.07431	-1.40649	0.210323	1.66382	0.363758	-0.694217	0.546384	1
chr18_46494592_46494752	-0.172386	0.95352	0.960888	1.1843	-0.575102	1.03668	-1.35117	-1.60495	-0.955898	-0.313111	-0.113342	0.950575	1
chr3_169672616_169672831	-0.720404	-0.283523	-0.228439	1.53091	0.320014	0.377354	-1.15879	-1.78251	1.01754	-0.724077	0.428641	1.22328	1
chr15_43415417_43415654	0.109085	-1.63163	-0.256433	0.72743	0.741585	-0.179435	-0.935724	0.302681	1.05339	-1.64452	0.186192	1.52738	1
chr12_56053321_56053477	0.0987269	-0.0221968	-0.478061	1.66827	1.02386	1.41731	0.0878337	0.349805	-0.433202	-1.27429	-1.27965	-1.15841	1
chr11_126680595_126680741	-0.556221	-0.485997	-0.224139	2.06876	0.305016	0.920904	-1.2328	-1.73867	-0.157975	0.627624	0.470805	0.00269454	1
chr11_836259_836412	0.0230204	-1.31089	-0.539963	-0.405902	0.295309	0.348055	-1.31089	0.777288	2.37851	0.547625	-0.487137	-0.315033	1
chr3_42246511_42246674	-0.682701	-0.49932	-0.777651	1.41327	0.244882	0.913039	-0.295858	-0.71242	0.473804	-2.01915	1.02798	0.914127	1
chr9_132359698_132359859	1.08153	-1.29403	0.388071	0.719587	0.478088	-0.314313	-1.18718	0.916558	-0.756584	1.68803	-0.930239	-0.789516	1
chr16_474380_474563	0.389825	-0.742174	0.263724	1.13943	-0.882396	2.09014	0.436707	-0.274763	-0.608122	-1.5092	-0.79282	0.489648	1
chr17_56414961_56415107	0.253366	0.277599	-1.59137	-0.243499	1.4929	-0.301629	-1.67439	0.628087	0.0830747	1.04332	0.925459	-0.892918	1
chr5_148358678_148358828	0.776189	0.74207	0.435022	1.3819	-0.30513	-0.669929	-1.69276	-1.11598	1.25189	-1.16528	0.409678	-0.0476558	1
chr18_74766931_74767131	0.495507	0.834115	-0.925292	-0.174931	0.938508	-1.37515	-0.210054	-1.26295	1.32927	1.51706	-0.662598	-0.503479	1
chr9_128001330_128001535	-0.548402	0.0813091	-1.04041	0.969082	0.711348	0.488042	-1.49855	-0.767868	2.16307	-0.0722088	0.137877	-0.623293	1
chr9_75155143_75155289	0.344395	0.36321	0.290179	1.9261	1.51018	-0.573479	-0.459396	-0.27477	-1.08647	0.31471	-1.23922	-1.11544	1
chr17_46136824_46136970	-0.670443	-0.993271	-1.35481	0.804272	-0.556336	0.708177	-1.34842	0.875784	1.2442	1.19326	0.644043	-0.546452	1
chr12_76352727_76352930	0.487186	0.131197	0.271727	0.10151	0.727394	0.283727	-0.327903	-0.940523	-1.15399	-0.787635	2.38953	-1.18222	1
chr1_157101988_157102227	0.966579	-0.652905	-0.489365	-0.60843	1.55789	0.433608	-0.0816793	1.63932	-0.912719	-0.94441	0.435878	-1.34377	1
chr19_9812926_9813146	1.47192	-0.290617	0.2821	0.261143	1.51091	0.977519	-0.894	-1.62007	0.02127	-0.942507	0.222652	-1.00032	1
chr3_170074897_170075229	0.309057	0.91351	1.39223	0.245201	0.968612	0.972715	-1.59869	-1.05094	0.0307984	-0.213123	-1.50493	-0.464437	1
chr4_170541253_170541414	-0.45309	-1.22916	-0.529469	1.31231	0.928581	-1.50671	-0.44279	0.799101	1.50866	-0.0915472	-0.850114	0.554231	1
chr11_57170141_57170292	0.4232	0.266455	-1.58243	-0.279942	1.36744	0.58249	0.0518319	-0.369288	1.6159	-1.43076	-1.01276	0.367851	1
chr3_169653480_169653721	0.55723	0.767785	1.09764	1.76971	-0.292123	0.24648	-1.12066	-0.732111	-0.101329	-1.71296	-0.858618	0.378959	1
chr9_128130723_128130887	0.663498	1.56294	-0.809553	0.601083	-0.0859118	1.42628	-1.40511	-1.29298	-0.507145	-0.233194	-0.700821	0.780916	1
chr5_154093428_154093606	0.453987	-0.918412	-0.748491	2.3233	-0.077556	-1.04465	-0.512629	0.179645	-0.293648	0.160888	1.32826	-0.850691	1
chr17_39913853_39914010	-1.37679	-0.474724	0.387622	0.729425	1.31204	-1.37765	-1.37703	0.0506702	1.06702	0.966206	0.595333	-0.502124	1
chr17_37926480_37926626	-0.0415015	-0.229395	-1.64692	1.89843	-0.972576	1.30355	-0.558465	0.236919	0.40537	0.397754	-1.09623	0.303077	1
chr20_346745_346956	-0.0333777	-0.545694	-0.177025	2.0537	0.749633	0.227022	0.432499	0.0654403	0.906911	-1.5528	-0.78655	-1.33976	1
chr6_51102701_51102847	0.20074	0.772658	-1.15882	1.94422	-1.21359	-0.231089	0.324278	-1.0871	1.44237	-0.356598	-0.408468	-0.2286	1
chr2_127392878_127393054	-0.328648	0.834192	-0.164736	-1.03299	0.298557	2.09921	-0.808533	0.206157	-0.808492	-0.822255	1.36852	-0.840987	1
chr16_68000112_68000280	-1.17076	-0.318538	0.458184	2.33624	0.525681	0.731315	-0.222117	-0.937328	-0.885201	-0.257107	0.656345	-0.916712	1
chr7_94139235_94139381	-0.223084	-1.2872	0.148685	0.272598	1.49655	0.189213	-1.32268	-0.35142	-0.201477	2.04475	0.133561	-0.899481	1
chrX_153583264_153583416	0.207173	-0.773658	-0.396398	0.630184	-0.271552	-1.17844	-1.23549	-0.112627	1.89609	1.74879	-0.34958	-0.164489	1
chr20_58875105_58875271	-1.09418	0.0253126	-0.381496	-0.35044	0.915961	2.23882	-0.850042	-0.860257	-0.0439565	1.07357	-0.984217	0.31092	1
chr11_64644407_64644749	0.957394	-0.611013	-0.27805	0.625223	1.26922	0.452604	-0.962118	0.582367	1.35649	-0.981663	-1.68081	-0.729644	1
chr6_52099124_52099270	-0.286681	-0.0800247	-0.915726	-1.82339	1.02884	1.9506	-0.36653	-0.311169	0.952985	-0.694973	0.511096	0.0349771	1
chr17_8925561_8925707	0.6484	-0.520677	-1.42108	0.0910028	0.477087	1.52466	-1.11027	0.74105	-0.602078	1.59848	-0.789041	-0.637534	1
chr1_62214710_62214859	-1.33309	-0.958664	-0.163919	0.949091	0.749755	0.847953	-1.29367	1.71507	-0.38748	0.893162	-0.591957	-0.426258	1
chr5_43150135_43150328	-1.42971	-0.015827	-0.963993	0.329103	-0.284064	1.03793	-0.706181	-0.691807	2.298	-0.37553	0.260862	0.541215	1
chr6_29910322_29910477	-0.0823811	-0.737622	-0.924398	1.45225	1.07127	-0.181064	-1.6799	-0.310726	0.639166	0.746683	1.10347	-1.09674	1
chr3_133177729_133177875	-1.13065	-0.578664	-0.0279744	1.3662	0.981481	1.54806	-1.16487	-0.149192	-0.997713	0.467028	0.714285	-1.028	1
chr20_48606703_48607004	-0.366582	0.0614487	-1.32803	0.223961	-0.0164535	1.76892	-0.00158675	-0.550573	-0.622497	0.0599759	1.95525	-1.18383	1
chr3_155553567_155553787	-0.16386	-0.970777	-0.501419	1.2819	1.40888	1.14624	-1.56002	-0.189191	-0.721829	1.00435	-0.90026	0.165993	1
chr10_81102790_81103022	-0.163324	-1.2316	-0.830828	0.727646	0.405848	2.01841	0.121832	0.100334	0.680382	-1.44672	0.628849	-1.01083	1
chr3_184320804_184320994	-0.0103858	-0.0222862	-0.10891	0.443202	1.28081	0.0491491	-1.50287	-1.65113	0.976801	0.121362	1.45802	-1.03376	1
chr12_131152064_131152239	-0.835637	-1.15127	-0.827655	1.54552	-0.714833	0.50415	-0.635087	-1.26877	0.961314	1.17451	0.478361	0.769401	1
chr13_106936569_106936733	-0.963005	-0.0262102	0.0667017	2.13007	0.208864	-0.234988	0.792852	-0.251176	1.24442	-1.39322	-0.860913	-0.713391	1
chr22_43215504_43215650	-0.488446	-1.2281	0.264664	-0.820222	0.880523	1.982	-0.553914	-0.25525	-0.792022	-0.72708	0.248941	1.4889	1
chr21_9954646_9954792	-1.35691	0.0721749	-0.742102	1.43944	-0.339149	1.15409	-1.7525	0.137232	-0.192291	-0.339	0.977413	0.941606	1
chr7_47640127_47640273	-0.99753	0.0197527	-0.554629	-0.259591	0.147928	-0.332126	0.129465	-0.802408	2.33696	1.28195	0.309377	-1.27915	1
chr1_24019110_24019315	-1.43907	-0.136394	0.442942	1.43157	1.05615	-0.949746	-1.48787	-0.281037	0.466925	1.16646	-0.743072	0.473138	1
chr10_5625661_5625813	0.332718	0.219799	1.06167	1.06685	0.0266099	-0.459767	-1.34191	-0.584679	1.13469	-1.20087	-1.44263	1.18752	1
chr10_35782500_35782646	-0.424265	-1.1825	-0.885362	1.90511	0.97909	0.845752	0.147418	-0.185212	-0.735467	-0.872156	1.17689	-0.769294	1
chr7_139156433_139156579	-0.529018	-0.754094	-0.598922	1.71593	-0.299142	0.694972	-0.433338	-1.52645	1.73888	-0.684171	0.199496	0.475853	1
chr15_75109787_75110024	0.761232	-1.23215	-0.342899	1.29224	1.39424	0.0942391	-0.414694	0.594538	0.774669	-1.38427	-0.0834032	-1.45375	1
chr1_22130311_22130483	-0.196782	-1.16235	-0.300136	-0.717408	0.782533	-0.322208	-0.0126383	-0.774481	2.27732	0.640793	0.909906	-1.12455	1
chr14_100062178_100062356	0.354147	-1.14514	0.50886	-0.245799	0.638538	1.59526	-0.202486	-1.69215	0.179471	-0.147322	-1.21025	1.36686	1
chr12_112123722_112123888	0.148676	-0.897338	1.18875	0.788269	1.121	1.27933	-1.36711	0.256019	-0.254804	-1.32682	0.255529	-1.1915	1
chr13_103454015_103454161	0.945009	-0.570755	-0.806883	2.08869	0.805366	-0.0297582	-0.0627034	-0.0803614	-0.651342	-1.55434	-0.836433	0.753513	1
chr16_85590744_85591013	-0.182915	-1.17811	-0.849319	1.64178	0.496563	1.60584	-1.52202	-0.0609352	0.396693	-0.290409	0.593061	-0.650229	1
chr14_93735819_93736004	-0.478439	0.62467	-0.974097	1.20689	-1.46115	1.82129	-0.720409	-0.238594	-0.578195	0.361076	1.05134	-0.614381	1
chr1_205435759_205435966	-0.239516	-0.104374	-1.01179	0.930624	-0.445038	2.3116	-0.428935	-0.778872	-1.00166	-0.0939252	-0.38337	1.24526	1
chr15_66084938_66085084	-0.150998	-0.766624	0.331853	-1.18868	0.863206	1.57429	-1.37882	1.03312	-1.16413	1.11913	-0.257927	-0.014414	1
chr15_90962972_90963118	-1.48177	0.461802	0.534523	1.19926	-1.4823	0.580163	-0.0106839	-1.37488	0.457951	1.2443	0.517491	-0.645859	1
chrX_100707227_100707389	-0.422607	-0.807991	0.106225	-1.1634	2.00605	0.523455	0.991079	-1.02792	1.18846	-0.973543	-0.30562	-0.11418	1
chr8_129069741_129069900	1.69983	0.107937	-0.349408	0.784836	0.217824	0.0270372	-1.31657	1.27818	0.360935	-1.32766	-0.0511616	-1.43179	1
chr2_39407656_39408048	0.941315	-1.26642	-0.43402	-1.17783	1.87392	-0.818349	-0.28765	1.15269	0.757968	-0.619355	0.372528	-0.494797	1
chr5_33162361_33162510	-0.350071	-0.189557	-1.45549	2.03275	-0.109815	0.489093	-0.981115	-1.39521	-0.0398295	0.854057	0.424619	0.720574	1
chr13_99228953_99229105	-0.44222	0.486466	0.354153	-0.809083	0.979201	2.06142	-0.850579	-0.696685	-0.703485	1.24399	-0.885228	-0.737951	1
chr5_95194388_95194605	-0.533553	0.0517651	0.264475	2.57652	1.07777	-1.26267	-0.128666	-0.306001	-0.0757913	-0.540827	-0.238028	-0.884991	1
chr7_138647666_138647897	-1.47431	-0.588781	-0.416891	1.42708	-1.09051	1.60735	-0.393647	-0.0840628	1.36715	0.255253	0.0236321	-0.632272	1
chr17_786578_786750	-1.52195	-0.378517	-0.239105	-0.220667	0.546844	0.684604	-0.128166	-0.288521	2.49907	-0.591735	-0.854042	0.492194	1
chr3_194041758_194042016	1.18061	-0.398243	-0.0895593	-0.664665	2.2812	0.461196	0.0199328	-0.635302	0.435596	-0.163433	-1.29959	-1.12774	1
chr2_216225917_216226417	-0.851403	-1.18365	-0.930816	0.155721	-0.411378	0.808107	-0.749365	-0.522093	2.18612	0.766257	0.954677	-0.222172	1
chr12_125396332_125396479	-0.500426	-0.868815	0.742002	1.17196	1.41031	-1.27926	-1.33346	-0.22672	1.49502	0.197146	-0.491804	-0.315959	1
chr20_14756652_14756798	0.403508	0.699011	-0.0928964	2.02798	0.426258	-0.333401	0.0602158	-0.379432	0.906898	-1.72022	-1.06718	-0.930745	1
chr11_79109916_79110069	0.193815	-0.212878	-1.62861	0.632083	0.668271	1.67549	-1.20751	0.814266	-0.887888	0.69823	-1.05698	0.311714	1
chr11_84341734_84342005	-0.872829	0.311244	-1.07414	-0.0262899	-0.16583	2.19079	0.780494	1.11519	-0.973143	0.254314	-0.535641	-1.00416	1
chr9_33106872_33107268	0.739703	-0.735152	-0.489399	-1.50422	1.66477	-0.211468	0.186032	1.69899	0.322458	-1.08805	-0.619447	0.0357787	1
chr17_80037955_80038101	-0.689975	-1.48166	-1.3842	1.35117	0.0759101	0.708505	-1.20656	-0.450248	0.747718	0.727899	0.643447	0.95799	1
chr11_65238077_65238236	-1.13307	-0.0253519	-1.94415	1.61237	-0.583694	1.38312	0.230488	0.491659	0.519588	0.327454	-0.549904	-0.328503	1
chr17_47765457_47765629	-0.273502	-0.864691	-0.107165	2.1538	-0.454095	0.881773	0.124191	-1.50309	-0.788319	-0.437419	0.0635689	1.20494	1
chr3_112913773_112913919	0.672754	0.0558132	-0.877017	1.00971	1.95138	0.416108	0.0167317	-0.654171	-0.725148	-1.60683	-0.90587	0.646544	1
chr2_30011453_30011628	-1.40952	0.828374	-0.0519824	1.05016	-0.132503	1.36308	0.0627625	-1.29668	0.125306	-1.30347	1.29155	-0.527076	1
chr3_46204692_46205050	-0.0414306	-0.488913	-1.11257	-0.851249	1.59934	-0.457543	-0.404447	0.0488988	1.40753	0.175972	-1.32411	1.44852	1
chr15_59846303_59846489	-0.175478	-0.668584	0.246846	2.12852	-0.190161	-0.600544	-0.760674	0.306295	-0.881646	-0.272442	1.78176	-0.913895	1
chr12_123633817_123634001	-0.707687	1.13862	0.578898	0.68529	-0.467488	0.244219	-1.35819	-0.830814	1.97724	0.194498	-1.26564	-0.188943	1
chr8_37552465_37552647	-0.42103	-0.398468	-1.03305	1.38885	0.903544	0.919971	-0.380763	0.664491	1.34299	-1.49043	-0.377657	-1.11846	1
chr18_42419928_42420118	-0.347593	-0.607148	-1.3306	1.8302	-0.150738	1.67387	0.0891405	-1.26483	-0.438981	0.592089	0.432169	-0.477581	1
chr8_82464406_82464609	0.602072	-0.732972	0.43115	0.250716	0.251254	1.72698	0.110697	-0.853862	1.53437	-0.972411	-1.23793	-1.11007	1
chr8_144103220_144103451	-0.53839	-0.810642	-1.04318	1.2691	0.966097	-0.385346	-1.28411	-0.768754	1.11249	0.535707	1.48825	-0.541214	1
chr16_19407048_19407243	1.14132	0.171544	-0.838991	1.33939	1.47109	-0.149512	-0.0167792	-1.55837	0.0724193	-1.58661	-0.147693	0.102194	1
chr7_44151521_44151711	-1.51507	-0.804057	-1.05338	0.684111	0.475288	0.155251	-1.01313	0.626883	1.46406	0.509798	-0.836588	1.30683	1
chr14_24074158_24074323	0.897518	-1.47245	0.565106	0.04563	-0.0788454	-0.691099	-0.144349	-0.040521	2.23574	-1.28436	0.508219	-0.540586	1
chrX_47444557_47444718	-0.557008	0.578796	-1.20899	0.412065	1.72112	-1.26407	-1.26475	0.306896	1.28209	0.732546	-0.45921	-0.279479	1
chr12_96530784_96530930	-1.60464	-0.0176241	-0.933319	1.38006	-0.237509	1.23374	-0.220054	-0.714566	1.37846	-1.10387	0.277066	0.562256	1
chr1_16126745_16126905	-0.161381	-0.544023	0.431987	0.213209	1.18975	1.78617	-0.657059	0.38702	0.958705	-1.17676	-1.27688	-1.15074	1
chr18_770443_770638	-0.858612	0.162433	0.299426	2.70427	-1.33995	-0.0724562	0.0911021	-0.0332938	-0.367108	-0.684041	0.505207	-0.406978	1
chr10_9775697_9775974	0.667348	-1.21111	-1.19536	-1.06452	1.24283	-0.0218585	0.628444	1.96338	0.17675	-0.0218953	-0.686113	-0.477894	1
chr1_150938135_150938378	-0.348663	-1.01764	-0.0382569	0.141229	-0.03268	0.54472	-1.43096	-1.22862	2.1573	-0.220142	1.03535	0.438359	1
chr6_13710856_13711002	-0.950445	-0.562571	-0.492516	1.40373	0.913339	1.1868	-0.144994	-0.413184	1.50125	-1.00727	-1.36361	-0.0705205	1
chr3_189034480_189034733	0.283136	-0.350332	-0.7947	1.557	1.4678	1.50936	-1.04236	-0.673959	-0.177379	-0.278103	-0.233776	-1.26669	1
chr3_193581844_193582009	0.378954	0.615969	0.51627	1.01646	-0.573981	1.37504	-1.84779	-0.873533	-0.249266	-1.33987	0.0216349	0.960115	1
chr10_91093593_91093790	-0.163081	0.12524	-0.966439	2.06142	0.659523	-1.28395	-0.63767	-0.128671	0.322261	-0.38641	1.41035	-1.01258	1
chr6_6687023_6687198	-0.411723	-0.345783	-0.0328511	-1.10835	1.31106	1.68845	-0.686673	1.0769	0.832332	-1.31331	-0.0850289	-0.925016	1
chr10_6338773_6339096	1.6555	-0.581266	-0.404741	-0.365305	2.13693	-0.0655303	-0.731895	0.753719	-0.537128	-0.931744	-0.0388773	-0.889662	1
chr14_91622750_91622896	-0.56822	-0.285649	-0.424256	1.11792	0.554325	2.23526	-1.07944	-0.34312	-1.1612	-0.662406	-0.240162	0.856953	1
chr3_129941839_129941985	-0.0222349	0.0634617	-1.52417	-1.56985	1.02876	1.35041	-0.144724	1.47377	0.308897	-0.571306	0.36653	-0.75955	1
chr8_120924869_120925015	0.701602	1.38225	-1.43314	1.76456	-0.634769	-0.627048	0.20339	-1.37083	0.0368916	0.0365228	0.565462	-0.624886	1
chr3_47435760_47435907	1.1185	-1.56225	-0.0288929	0.33148	1.1633	0.220561	0.0560804	-0.3248	-1.13597	-1.26201	-0.234056	1.65806	1
chr5_149781550_149781727	1.09786	-1.22166	0.202319	0.976112	0.330065	-0.789757	-1.13387	-1.33495	1.30226	-0.0741701	1.21682	-0.57103	1
chr11_95120404_95120662	1.36029	-0.240845	-0.0151505	0.438237	1.51734	-0.10629	-0.805033	-1.45494	-0.509532	-1.58179	0.901727	0.49599	1
chr3_168891405_168891662	-0.987768	-0.603524	0.211203	1.51066	0.096878	1.51325	-0.241186	-0.796237	1.2666	-1.49956	-0.670106	0.199795	1
chr6_30691347_30691493	-0.264601	-1.08235	0.0224252	2.2476	-0.646568	0.614602	-1.26828	-0.524675	0.81152	0.023032	-0.792601	0.859894	1
chr14_67699077_67699223	-0.746705	-1.43748	-0.812785	1.37543	0.780548	-0.0040129	-0.363128	1.6337	0.585374	-0.661907	0.712002	-1.06104	1
chr17_19896207_19896356	-0.607808	-0.539016	0.190011	0.656751	0.702701	0.14881	-1.40046	-1.15184	0.200933	1.31289	1.69023	-1.20321	1
chr3_193628738_193628948	-0.0841172	-1.19481	-0.924401	1.5068	0.726198	0.696442	0.0217992	-1.28619	0.0530657	-1.01891	1.64678	-0.142657	1
chr11_129723604_129723750	-0.661481	-0.385754	-0.327794	0.20202	0.621878	0.822781	-1.03453	-0.776671	0.904783	-1.26074	-0.341369	2.23687	1
chr12_117557122_117557268	-0.687745	-0.541727	0.377146	-0.361965	-0.465753	0.911042	0.200533	-0.912183	2.17565	-0.750413	-1.1434	1.19881	1
chr22_28255529_28255675	-0.0736509	-0.950376	-0.157519	0.331085	0.202143	1.39483	-0.151252	-0.352483	-0.433485	-1.4397	-0.639732	2.27013	1
chr1_218553846_218554021	-0.607018	0.148211	-0.707171	2.46648	0.689326	0.788597	0.199455	0.15154	-1.0609	-0.678382	-0.29871	-1.09142	1
chr4_40590034_40590180	0.736855	-0.804541	-1.0247	-0.239928	2.20763	0.210139	0.103339	-0.347304	0.971198	-1.19062	-1.05226	0.430189	1
chr6_17389512_17390042	0.824349	-0.9759	-0.491761	-0.803202	1.11511	-0.868119	0.305809	1.81839	1.04448	-0.0670968	-0.651343	-1.25071	1
chr14_34532802_34532948	-1.13857	-0.0646982	0.182467	1.43697	-0.0506871	0.458719	-0.622394	-1.66978	1.35031	-1.02407	-0.0160317	1.15777	1
chr2_237174506_237174652	-0.396517	0.386544	0.876422	-1.257	1.09964	1.22262	-0.360579	-1.12709	-0.207934	-1.31312	-0.434468	1.51147	1
chr17_56025621_56026584	1.83926	-0.798602	-0.359081	-0.513384	1.47009	-0.154433	0.0651353	1.24431	0.0950888	-1.15919	-0.891845	-0.837342	1
chr9_80516424_80516621	-0.461947	-0.339047	-1.40008	-0.219755	-0.900524	2.14207	-0.11586	-0.694666	1.04146	0.433149	1.08306	-0.567858	1
chr8_146016616_146016880	-0.19523	-0.364953	-1.06836	1.68781	0.635744	1.44003	-1.80674	-0.828494	-0.121405	0.130686	-0.113527	0.604444	1
chr6_160102182_160102365	-0.932722	0.754253	-0.44707	1.80321	0.727596	0.392864	-1.44704	-1.32636	0.74638	-0.228042	-0.715348	0.672286	1
chr6_30811970_30812286	0.138441	0.72287	0.789413	1.37536	0.149218	1.06023	-0.866701	-1.61224	0.927168	-1.16529	-0.563959	-0.954505	1
chr2_220094612_220094758	0.387039	-0.152783	-0.0367961	1.16817	1.69744	0.546153	-1.16449	-1.41813	-0.649747	1.14792	-0.839122	-0.68566	1
chr14_96730119_96730436	0.52695	-1.10896	-0.0319104	0.67944	0.945905	1.39305	-0.862198	1.17106	-1.0943	-1.53736	0.466849	-0.54852	1
chr3_39167423_39167671	-1.54276	-0.216002	-0.0315121	-0.0115902	0.828816	0.641824	-0.738336	-0.443302	1.80683	-0.406792	-1.22715	1.33998	1
chr4_106548100_106548265	0.00906756	-1.32203	-0.585046	1.06277	1.33849	0.971258	0.38225	-1.13667	-0.220881	-1.32203	-0.446587	1.26941	1
chr14_95085508_95085799	0.027989	-1.20394	-0.935325	0.924989	-0.830414	0.335663	-1.57744	-0.24473	1.30313	1.20757	1.13653	-0.144025	1
chr12_13025351_13025572	0.971752	-0.75453	-0.218442	-0.257735	2.54866	0.188758	-0.531814	0.738104	-0.465061	-1.04647	-0.669413	-0.503814	1
chr5_14929614_14929778	-0.1572	-0.401484	-1.02077	0.795662	0.16012	2.60592	-0.916096	-0.778954	-0.734357	-0.243707	0.205306	0.485552	1
chr22_30212786_30213019	1.01738	-0.294603	-0.422036	0.476338	0.713423	-0.314052	-0.788285	-1.05821	2.32093	0.188488	-0.991827	-0.847552	1
chr16_82353096_82353281	0.082469	0.457756	-1.71119	1.62222	0.0462384	-0.70011	0.134061	1.22763	-0.979898	0.964938	-1.14684	0.00271669	1
chr2_55276994_55277142	-0.808006	-0.552856	-0.373752	1.71671	-0.694217	0.578161	-1.45761	-0.567	1.595	0.693281	0.509288	-0.638999	1
chr6_167523109_167523369	-0.491227	0.145384	1.15037	-1.20493	0.348291	0.143312	-0.671652	-0.505156	2.49914	-0.627657	-0.10501	-0.680859	1
chr7_157095317_157095515	0.854442	-0.945004	-1.17391	0.0339192	-0.537398	0.695712	1.02308	-1.50131	1.88811	-0.550499	-0.0231831	0.236045	1
chr1_156712371_156712766	-0.556776	-0.651392	-1.35238	-0.130373	1.20432	1.42064	-1.41348	-0.907715	0.729637	0.291847	1.22099	0.144685	1
chr3_45246671_45246890	0.101006	-0.903237	-0.731953	0.344895	1.70037	0.536365	-0.47044	-1.64115	0.849838	-1.26104	0.849193	0.626152	1
chr18_18767937_18768253	1.11644	-0.90064	-0.550844	0.127777	1.5384	-0.353806	-0.981302	1.2508	1.23329	-0.913682	-0.88483	-0.681607	1
chr2_36688545_36688712	-1.36214	1.97394	-0.743745	0.180958	1.06369	0.720016	0.154665	-0.445234	-0.38231	-1.41599	0.678647	-0.422491	1
chr8_67312344_67312490	0.387146	-0.339412	0.476387	2.29915	0.223337	-0.844459	0.209758	-0.738341	-0.808552	-1.13065	1.10809	-0.842455	1
chr16_82104314_82104468	0.156365	-0.16623	0.876724	0.718986	-0.264335	0.839171	-1.63635	-1.52719	1.74633	-0.595158	0.40721	-0.555528	1
chr11_1780163_1780393	-1.15238	-1.05345	-0.0771224	0.200273	1.11557	-0.661504	-1.05274	-0.333981	1.74278	1.58382	-0.255854	-0.0554119	1
chr13_100520183_100520329	-1.7152	-0.849673	0.305319	2.44932	-0.39698	-0.349703	-0.0774845	-0.396468	0.776461	-0.218947	0.099183	0.374169	1
chr11_78181000_78181216	-1.40822	-0.0712407	0.192177	0.480581	0.209025	1.60258	-0.190309	-0.199974	0.0684381	-2.02535	1.39509	-0.0527983	1
chr2_159580573_159580746	0.114138	-1.35693	-0.625266	0.277039	2.1945	1.03206	0.862143	-0.337994	-0.716931	0.212061	-0.902667	-0.752154	1
chr15_39884813_39885036	-0.136589	-0.386318	-1.2071	1.36127	0.180167	0.614087	-1.58296	-1.4631	0.963099	0.703824	-0.0655689	1.01919	1
chr15_65823229_65823419	-0.177254	-0.390169	-0.844505	1.0579	0.900147	0.57655	-1.60129	0.552278	-0.882941	1.74978	-1.05703	0.116539	1
chr17_61958823_61958977	0.233767	-1.3888	-0.371771	0.680365	-0.417865	-0.374876	-1.37411	-0.021012	1.40298	0.969054	1.57311	-0.910845	1
chr1_156712907_156713164	-1.16328	-0.649177	0.358463	0.332988	0.195297	2.2572	-1.12925	-1.3676	0.258125	-0.107074	0.746793	0.267521	1
chr17_80193886_80194079	0.102234	-1.61634	-0.191159	0.574349	0.314393	0.159832	-1.2769	-0.310935	1.58243	0.237371	-1.1121	1.53682	1
chr1_6543223_6543388	0.920895	-0.740639	-0.661563	0.675781	1.85086	0.217077	-0.633176	0.144732	1.12844	-1.198	-1.42374	-0.280671	1
chrX_128665143_128665289	0.950959	0.315941	-1.24452	-1.3003	1.48459	1.13813	-0.292637	-0.18117	-0.268661	-1.35549	1.06406	-0.310908	1
chr10_73588636_73588828	-0.529665	-1.37617	-1.03391	1.91278	0.14483	-0.323786	-1.41231	0.112427	0.834333	0.181878	0.995972	0.49362	1
chr3_189176329_189176697	0.813087	-0.81167	0.214824	-0.676855	2.21556	0.133402	-1.12281	0.0356776	0.887409	-1.45872	-0.265798	0.0358984	1
chr20_34685895_34686107	1.41878	0.443937	0.939536	0.558671	0.760878	0.950411	-1.25103	-0.727199	0.108258	-1.3814	-1.38015	-0.440694	1
chr10_116456921_116457115	1.16451	-0.710143	-1.4057	-0.895496	0.653102	1.89579	0.0767846	1.09978	-0.525583	-0.0628699	-0.726497	-0.563684	1
chr15_85652873_85653079	-0.0860616	-1.4866	-0.190808	1.83014	0.255531	-0.017807	-0.0554573	0.181372	-0.725975	-0.66305	-0.911499	1.87022	1
chr9_23598753_23598953	-1.21155	-0.334933	-0.452328	0.0287596	1.03801	2.57352	-0.809273	0.163651	0.213754	-0.381816	-0.0277363	-0.800062	1
chr22_17639786_17639954	0.197505	0.389175	1.27414	1.28773	-0.000581198	-0.502292	-1.15217	0.522569	1.27226	-0.551746	-1.42929	-1.30731	1
chr4_124281266_124281443	-0.887123	-0.613295	0.259683	2.35076	0.807205	-0.761836	0.480297	-0.60535	0.386235	-1.3316	0.45164	-0.536617	1
chr1_223900282_223900551	-0.549151	0.129001	0.182506	2.02937	-0.481673	1.34599	-1.54376	-0.503464	0.496981	-0.128071	-1.23331	0.255585	1
chr10_73576223_73576427	-1.21399	0.406371	-0.116642	1.88477	-1.21466	0.169126	-0.879519	-1.07904	0.862577	0.371542	-0.351429	1.16089	1
chr12_56120935_56121134	-1.50317	-0.967892	-0.113262	1.80985	0.469436	-0.151434	-1.50974	0.527592	0.447062	-0.348598	0.172604	1.16754	1
chr15_85176841_85177002	0.158504	-1.14889	-0.458204	1.3685	0.280419	1.18417	-1.21441	0.408622	-1.127	1.29196	0.413569	-1.15723	1
chr8_41691126_41691306	0.847582	-0.412726	0.502878	-0.0785919	0.140123	0.608966	-0.51507	-1.03916	-0.940257	-0.415852	-1.11131	2.41341	1
chr2_8640323_8640475	-0.0792359	0.00958654	-0.960381	1.41454	-0.233551	-1.59413	0.232714	0.186366	1.70712	1.01186	-0.92244	-0.772446	1
chr3_170553188_170553371	0.330429	0.655907	-0.2811	0.744622	0.0933978	2.10985	-1.4376	-0.00985384	-1.29159	-1.07572	0.56129	-0.399625	1
chr16_81437815_81437961	-1.67539	-0.39561	-1.00728	0.835893	0.530572	1.56543	-1.24959	-0.789581	0.74663	0.76053	0.197291	0.481112	1
chr14_100040297_100040597	0.026101	-0.805629	-0.50492	1.99491	0.89437	1.19154	-0.332273	-0.392752	0.754794	-1.04523	-0.452672	-1.32824	1
chr12_48690459_48690605	-0.11374	-0.358281	-1.26914	1.102	0.698836	1.47673	-1.7055	0.201197	-0.733933	1.14918	0.253777	-0.701123	1
chr2_208134580_208134746	0.582943	-1.02577	1.546	0.405349	1.12451	0.30384	-1.01832	0.597956	-0.453354	-1.64687	0.59741	-1.0137	1
chr11_44587220_44587366	-0.5004	-0.696971	-1.25183	-1.1432	0.422173	1.77802	-1.22516	0.0332782	0.941667	0.819442	-0.159139	0.982131	1
chr15_40580363_40580509	-0.532487	-0.258393	-1.29953	0.448896	-0.404594	1.56391	-1.10326	1.20055	-0.352518	1.69966	-0.568704	-0.393516	1
chr20_3424174_3424363	0.205918	0.813474	-0.233459	1.87702	0.514059	-0.268414	-0.438166	0.61595	-0.993905	-1.69819	-1.16178	0.767492	1
chrX_3060957_3061109	0.0578456	-1.11861	-0.662291	0.717642	-0.274745	0.205047	-0.0779774	-0.689746	2.56926	-0.0441624	0.48246	-1.16472	1
chr19_49497010_49497175	-0.0982164	1.5922	0.505974	1.32269	-0.549611	-0.0054043	-1.14963	-0.963424	1.34153	0.0465136	-1.09135	-0.951266	1
chr9_99375552_99375698	-0.61359	-0.840228	0.328584	0.263778	-0.382118	0.618897	-1.03224	-0.847611	2.2972	0.897761	-1.0887	0.398257	1
chr7_44749936_44750161	-0.968022	-1.66847	0.366377	1.48056	-0.146226	0.247744	-0.306246	-0.461361	1.32795	-1.05243	1.29577	-0.115638	1
chr19_49469777_49470121	-0.956547	0.178463	-0.955214	-0.435852	1.0252	0.598453	-1.55891	-0.681917	1.58473	1.03684	0.805708	-0.640953	1
chr11_83311930_83312108	-0.352143	-0.946489	-0.768726	1.28858	0.600048	0.791068	-0.122993	-0.499596	0.423857	-1.28949	-1.02017	1.89605	1
chr9_139621179_139621325	-0.689075	-0.540515	-0.437067	1.51662	-0.00883552	0.93754	-1.71805	-0.917418	0.552241	-0.752833	0.827069	1.23032	1
chr11_47561468_47561662	0.107244	0.486329	1.0486	0.580793	0.318915	1.44329	0.107216	-1.07703	-0.941342	-1.77897	-1.11303	0.817985	1
chr1_143467615_143467854	0.476485	-0.0248266	-0.414868	0.451341	0.974635	2.25979	-0.659952	-0.358377	-0.32526	-1.02784	-1.59778	0.246649	1
chr1_62108192_62108795	0.707157	-0.252656	-0.329221	0.0436675	2.1924	-0.274818	-0.244923	0.693076	0.812027	-1.51381	-1.2856	-0.547296	1
chr21_41694947_41695126	-0.61264	-0.472248	-1.08951	-0.997503	0.76793	0.963718	-0.664733	0.0243168	0.335479	2.26793	-0.919394	0.39665	1
chr17_38181505_38181651	-0.130408	-0.321589	-0.501368	0.0914327	0.555371	-0.48122	-1.48838	-0.157101	1.32865	2.22015	-0.0462564	-1.06928	1
chr12_53342922_53343359	-0.115449	-1.25879	0.0599691	-0.0861327	0.881067	1.69266	-1.69602	-0.327952	1.41088	0.403578	-0.210079	-0.75372	1
chr15_40757438_40757668	-1.39648	-0.89795	-0.289162	0.957047	-0.807782	0.280047	-0.10475	1.59375	1.67146	-0.405448	0.341271	-0.942008	1
chr9_90690853_90691064	-1.22316	-0.359385	0.00692395	-1.14474	0.795587	2.18963	0.00276651	1.09636	-0.731318	0.0519134	-0.918043	0.233462	1
chr12_121733648_121733794	-0.35222	-1.42286	-1.14234	1.49208	1.08636	-0.435303	-1.45855	1.02859	0.096352	0.823951	0.00661011	0.277324	1
chr2_149877051_149877197	-0.704509	0.842468	-0.266522	-0.569228	0.628227	1.25229	0.46227	-1.35528	1.92349	-0.900097	-0.738315	-0.574792	1
chr1_59192033_59192186	-1.09033	-1.15772	-0.195104	0.99587	-0.0472828	-0.0327712	-1.15772	0.135465	0.136047	2.45693	-0.129142	0.0857561	1
chr6_11246365_11246560	0.525109	-0.471211	-1.80951	0.66237	0.0896651	0.228152	-0.0280291	-0.246903	2.25677	0.346594	-0.424161	-1.12885	1
chr1_156669538_156669904	-1.04946	0.17513	-0.720308	0.981366	0.556219	0.680509	-1.54685	-1.43014	0.574384	1.58114	-0.304717	0.502729	1
chr8_134607403_134607549	-0.730901	0.119668	-0.00751294	1.88291	0.58404	0.459102	-1.13512	-0.956855	1.58556	-0.724086	-0.0226158	-1.05419	1
chr5_151025940_151026108	-0.588266	-0.29539	-0.986906	1.38318	0.552227	1.20548	-0.814746	-1.13502	-1.08375	0.121536	1.66714	-0.0254904	1
chr1_202101615_202101761	0.420793	0.261572	-0.137203	-0.565503	1.29985	1.30476	-1.44398	0.351034	1.13766	-1.06519	-0.0190219	-1.54477	1
chr5_32193885_32194087	-0.853814	-1.05579	-0.360835	1.01843	0.143872	0.0498681	-0.139315	1.15116	-1.18842	1.8248	0.628297	-1.21826	1
chr6_31238881_31239175	-0.76303	-0.496781	-0.762128	1.33711	1.91046	-0.277399	-1.06326	-1.36874	0.902082	0.465209	-0.0732082	0.189683	1
chr18_19413570_19413809	-1.48621	-0.900911	0.120445	-0.419896	0.30172	0.379268	0.15942	-0.844209	2.40777	0.809876	0.0706481	-0.597917	1
chr20_15278847_15279013	-0.155579	-0.555299	-0.469466	0.960937	0.268081	1.48472	-0.115348	-0.392909	1.79963	-1.48151	-1.28155	-0.0617104	1
chr12_76478208_76478376	-0.684324	0.218454	0.284695	-1.03901	-0.489184	1.65534	-1.68075	1.29017	0.481466	0.684444	-1.02926	0.307957	1
chr9_33753549_33753695	0.498789	0.525866	-0.14397	0.522029	0.328159	-0.121335	-0.318167	-1.50226	1.10465	-1.65518	-0.932913	1.69434	1
chr20_42930894_42931114	0.72988	-1.32747	-0.257442	0.669796	0.457575	1.4241	-0.862956	1.69287	-1.02879	-0.122027	-1.08959	-0.285947	1
chr18_9757847_9758066	1.00883	-0.277823	-1.74485	-0.401387	1.75118	0.207496	-0.72344	0.593991	1.12524	-0.199433	-1.17493	-0.164863	1
chr3_156806632_156806778	-0.466817	0.0426699	-0.254491	-0.897204	0.782439	1.75241	-1.23481	-1.37566	0.00286298	0.989414	-0.568722	1.22791	1
chr8_38367193_38367413	-0.571326	0.176726	-0.855327	1.26987	0.808803	2.11655	-0.809066	-0.15337	-1.24757	0.449737	-0.704969	-0.480059	1
chr12_125215191_125215442	-0.695594	-0.651313	-0.524171	1.93935	1.21501	-0.090415	0.470246	-1.13592	-0.864177	-1.11691	0.79424	0.659659	1
chr5_149153446_149153592	-0.1521	0.0728331	0.131388	0.0694227	0.532695	1.58043	-1.07605	0.936398	-1.05824	-1.35645	1.4093	-1.08963	1
chr11_119787368_119787517	-0.696463	-0.253073	-0.16927	0.632959	1.43979	-0.425626	-0.154819	-0.936997	-0.961756	0.580748	-1.13355	2.07806	1
chr2_71347469_71347655	0.963043	-0.760704	-1.02147	0.336117	0.595456	-0.909521	-0.208459	0.152649	1.86743	-1.43182	1.06436	-0.647078	1
chr1_238340756_238340912	-1.18024	1.1461	0.920639	0.102488	0.87354	1.62709	-1.02353	0.200788	-0.950391	-0.842772	-1.12307	0.249363	1
chr5_177507838_177508002	-0.0980056	-1.48407	-0.808184	1.3412	-0.0811508	0.807713	-1.16087	1.19347	-0.143693	-0.00231198	1.39891	-0.963008	1
chr3_140063106_140063260	-0.877055	-1.58035	0.448353	0.766531	0.637123	1.70335	-1.07105	0.530593	0.584857	-0.543991	0.534985	-1.13335	1
chr15_40627292_40627522	1.18407	-0.880587	-0.119926	-0.681009	2.06744	-0.739182	-0.952096	-0.306962	1.18029	0.381471	-0.980257	-0.153249	1
chr3_194218679_194218848	-0.260861	-1.19522	-0.014009	1.74806	0.36737	-0.0525907	-0.349004	0.873524	1.24697	0.297954	-0.986453	-1.67574	1
chr17_77811509_77811655	0.707381	-1.57299	-0.776863	0.119629	1.2838	-0.650791	-1.46827	0.436376	1.34879	0.653308	0.568216	-0.648581	1
chr12_33205257_33205403	0.692967	-0.784055	0.109018	1.38098	-1.27683	-0.248491	-0.715897	-1.14444	1.91085	0.755932	-0.434146	-0.245887	1
chr11_9552045_9552212	-1.37838	-1.08116	-0.242841	1.39459	1.10136	0.124313	-0.00865288	1.95116	-0.37677	-0.472421	-0.593355	-0.417844	1
chr1_23920413_23920583	-0.277313	-0.521399	-1.14373	-1.01685	1.69825	-0.43186	-0.678973	0.848973	1.61921	0.560676	-1.0011	0.344116	1
chr22_29194976_29195143	-0.312266	-0.567552	-0.860306	0.0365879	2.21236	-0.721009	-0.728925	-0.057552	1.63997	0.622648	-0.715246	-0.548714	1
chr11_10909607_10909872	-1.26049	0.292971	-0.0714438	1.63359	1.85602	0.273504	0.404708	-1.12698	-0.171709	-1.20668	-0.407144	-0.216358	1
chr7_148903001_148903181	-0.177131	-1.20242	-0.753699	1.52047	0.997381	-0.799882	0.380766	-1.18992	1.2962	-0.92007	0.953759	-0.10545	1
chr20_32239326_32239472	0.115688	0.47449	0.957835	1.40969	-0.228677	1.24001	-0.670736	-0.103104	-1.5636	-1.81382	-0.0746733	0.256895	1
chrX_18117997_18118412	0.728974	-1.02545	-0.2504	-0.930549	0.921073	-1.13128	0.595914	1.02655	1.89876	-0.24122	-0.89629	-0.696077	1
chr3_197445874_197446078	-0.427193	-0.346381	-0.19654	1.61677	-0.389321	0.978007	-0.453516	-1.55244	-1.41358	1.0497	1.10462	0.0298826	1
chr7_138581807_138581963	-1.55787	0.0876354	0.184271	1.98879	-0.8105	0.924336	-0.352145	-0.679021	-0.660923	1.18579	0.387334	-0.697705	1
chr7_43803779_43803945	-0.056612	-0.939201	-1.18846	0.567648	0.896765	0.0368018	0.787184	1.02237	-0.892852	1.76311	-1.07026	-0.926495	1
chr11_112172895_112173145	-0.812978	0.630578	0.190191	1.67968	0.964904	-0.2997	0.463991	1.18504	-0.738662	-1.56173	-0.926947	-0.774369	1
chrX_138277287_138277446	0.076147	0.116668	0.39166	1.62908	-0.379916	-0.339468	-0.816692	-0.847308	1.96449	-1.21609	-1.0046	0.426034	1
chr1_213535068_213535218	-1.16112	-0.0167021	-1.15702	1.48834	0.649192	1.69749	-0.466785	0.801798	-0.963685	0.110261	0.0146948	-0.996454	1
chr22_22010890_22011089	0.959823	0.241553	-0.390325	0.217312	0.583624	2.30252	-0.000819807	-1.07884	-0.926149	0.152211	-1.10151	-0.959405	1
chr17_19350032_19350178	-0.321395	-0.907886	-0.426964	0.187036	0.667567	0.539234	-1.57881	2.13186	-0.299232	0.979356	0.0444231	-1.01519	1
chr5_151051126_151051290	-0.537465	-0.776614	-1.03025	0.344136	0.184565	0.267617	-1.49837	-0.292288	1.12377	1.19729	1.789	-0.771396	1
chr11_115373965_115374111	-0.38678	-0.0200067	-1.03244	0.66288	0.69323	1.24701	-0.133844	-1.87456	0.987154	0.450014	-1.39736	0.804703	1
chr7_16793456_16793602	-0.0852053	-0.400831	0.111597	0.602868	-0.0643818	0.838928	-1.81242	-0.458359	1.3155	-0.178989	-1.43136	1.56265	1
chr17_5202574_5202721	-0.283686	-0.112247	0.586895	2.28429	-1.52516	0.619346	-1.05644	-0.016556	0.513268	0.438968	-0.804804	-0.643873	1
chr1_43412349_43412495	0.723468	0.501888	-1.13645	0.650405	-0.465137	0.0882277	-1.17178	-0.925396	1.88693	-1.30099	0.842364	0.306466	1
chr15_40011997_40012206	1.06504	-0.223435	-1.49027	1.70824	-0.436745	1.21531	-0.213007	0.595184	-0.627305	-1.17207	-0.824304	0.40335	1
chr3_184081220_184081366	-0.509365	-0.215138	-1.00635	-0.0901985	0.925627	1.88023	-1.79099	-0.707293	0.950028	0.268783	0.674207	-0.379537	1
chr17_42907483_42907629	-0.105032	-1.2716	0.0665439	0.949635	-0.246272	0.814793	-1.21777	0.506399	2.05146	0.29363	-0.995238	-0.846548	1
chr1_182992646_182992840	-1.14373	-0.190177	0.513639	-0.395847	0.971715	0.51764	-1.31237	-0.403497	1.52205	1.56668	-0.900414	-0.74569	1
chr10_61383026_61383201	0.534447	0.639463	0.190033	1.79883	0.105027	-0.172908	-0.405414	0.0118686	-1.00337	-1.836	1.17377	-1.03574	1
chr14_95088587_95088886	-0.286814	-0.0727336	-1.12153	0.69466	0.23943	-0.10725	-1.65845	-0.663975	1.04805	2.1039	-0.518756	0.343466	1
chr6_45508182_45508483	-0.227823	-0.5258	-1.00943	-0.942293	0.994322	1.62483	0.049059	-0.368114	1.73061	-0.575252	0.458854	-1.20897	1
chr2_240190183_240190351	0.845565	-1.01189	0.146996	-0.502165	2.0779	0.352058	-1.00422	1.12405	-0.955997	-1.15006	-0.0918264	0.169601	1
chr8_135870783_135870987	-1.4763	0.649969	-0.529902	0.339947	1.46526	1.44212	0.237257	-1.35991	-0.527149	-1.08989	0.276705	0.571893	1
chr5_55724937_55725454	1.65761	-1.06823	-0.206478	-1.01724	1.91409	-1.06049	-0.22417	0.614749	0.342637	-0.582673	0.197191	-0.566999	1
chr12_43138322_43138650	-0.0309685	-0.370619	-0.244278	-0.626366	0.984002	1.01156	-0.151055	-0.0844425	-0.435088	-1.3671	-0.996031	2.31038	1
chr1_168909261_168909572	-0.235694	0.0354493	-0.00148072	-0.753048	-0.286357	0.640979	-0.912678	0.166787	2.71253	-0.709695	0.359098	-1.01589	1
chr12_15685318_15685478	0.364686	-0.0923642	0.248711	1.70576	-0.945187	1.93969	-0.878282	-0.318942	-0.781803	-0.75884	-0.967732	0.484301	1
chr8_38645114_38645286	-0.327566	0.438637	0.0730117	0.529272	0.303015	2.16725	-1.24853	-1.41366	-0.576917	1.08634	-0.626008	-0.404853	1
chr2_224414046_224414232	-0.683329	-0.00803935	-1.5942	0.954583	1.16345	0.0461199	-0.256809	-0.449956	0.384701	-0.597181	-0.9646	2.00526	1
chr6_24425193_24425382	-0.525158	0.0653271	0.438218	1.27595	-1.44834	0.494316	-0.239593	-1.82925	0.127881	1.62692	-0.488571	0.502296	1
chr8_131510112_131510352	0.717581	-0.343637	0.301016	2.04158	1.24887	0.383864	-1.18031	-0.682461	0.1543	-1.21744	-0.820012	-0.603345	1
chr9_136253426_136253764	-0.899542	-1.10958	-0.956415	0.303524	1.33697	-0.192731	-0.042081	-0.0203224	2.36376	-0.0839589	-0.728529	0.028904	1
chr7_66011959_66012105	0.287749	-0.735677	0.189847	2.17888	1.25738	-1.24674	-0.786708	-1.10916	-0.132295	0.647727	-0.373053	-0.177953	1
chr1_201469857_201470050	-1.83866	0.0980166	-0.501816	0.777505	0.175567	0.968138	-0.902893	0.30031	0.507971	1.75923	-1.23053	-0.112836	1
chr9_112057541_112057722	-0.127265	-0.831995	-0.243959	-0.222994	-0.349995	-0.763065	-0.543775	0.60782	2.09655	1.7699	-0.29771	-1.09351	1
chr1_154934711_154935095	0.37478	-1.62933	-0.246477	0.469889	0.857116	0.21383	-1.68526	-0.133699	0.311702	1.59659	0.838292	-0.967438	1
chr8_38324670_38324816	-0.156895	-0.532391	1.01145	1.13047	0.306927	1.64992	-1.56893	-1.1556	0.0857589	-1.23969	0.482839	-0.0138567	1
chr6_44443546_44443762	-1.68724	0.0141204	0.637246	-0.661926	1.24002	1.37142	-0.205483	-0.328767	-0.558768	0.165948	1.31059	-1.29716	1
chr8_47402829_47402982	0.74167	-0.445923	0.840278	-0.772764	1.77789	0.396152	-1.00202	-0.223611	1.25442	-0.959914	-1.432	-0.174174	1
chr22_37289394_37289623	0.561291	-1.5394	0.114526	0.97781	1.63466	-1.23351	-0.830003	-0.21366	0.721415	-0.253301	-0.926822	0.987001	1
chr9_139860721_139860887	-0.21502	0.335452	-1.10052	1.61153	1.53851	0.631193	-0.733942	-1.54594	0.327565	-0.30377	-0.976406	0.431347	1
chr9_3882490_3882636	0.416237	-0.572109	-1.51663	1.22521	-0.704743	1.08108	-1.19059	-0.580473	0.78178	0.309754	1.44518	-0.694693	1
chr21_27761241_27761500	1.24497	-0.903499	0.0440697	-1.36319	1.94299	-0.11491	-0.144002	0.877146	0.602164	-0.600848	-0.464277	-1.12062	1
chr6_31236715_31236936	-1.57431	-0.328214	-0.437164	1.51005	0.264835	1.02261	-1.49154	0.207578	1.30838	0.092195	-0.867507	0.293088	1
chr22_36684312_36684460	-0.823793	-0.560598	0.00949581	1.25709	-0.706417	0.60608	-1.33375	-1.42204	1.65498	-0.0699891	0.535036	0.853906	1
chr2_32008504_32008781	0.931089	-0.369156	-0.222647	0.704478	2.54672	0.0220514	-0.343756	-1.04957	-0.705892	-0.661228	-0.898463	0.0463656	1
chr14_91575708_91575929	0.35998	0.212432	-0.679344	0.557477	1.06405	-0.590906	-1.31351	1.36763	-0.0299088	-0.970906	1.43137	-1.40837	1
chr15_72502681_72502862	-0.212367	-0.854675	-0.0267965	2.31661	0.479013	-0.38356	-1.31061	-0.837847	0.367852	0.952795	-0.915055	0.424636	1
chr11_101312584_101312835	1.14635	-0.617009	-1.04839	-0.30427	1.23647	-0.856216	-0.452819	1.36179	1.21823	-0.0343898	-0.137155	-1.51259	1
chr17_198809_198990	1.61404	0.0952774	-0.9394	-0.842312	0.761344	1.71653	-0.195998	-0.152958	0.641621	-1.38493	-0.740103	-0.57311	1
chr6_33517901_33518047	-1.75557	-0.477824	0.497826	0.751726	0.0770501	1.4801	-0.959371	0.913335	-0.940399	0.437533	0.949421	-0.973827	1
chr12_125180569_125180737	0.135744	0.145826	-0.479319	2.11603	-0.0772709	1.57491	-0.478007	-0.531862	-0.917204	0.557202	-1.09511	-0.950942	1
chr12_125397494_125397685	-0.170587	-0.0202913	-0.224191	-0.679425	1.77081	-0.656697	-1.38725	-1.19922	1.28454	0.744084	-0.499142	1.03738	1
chr3_34475259_34475421	-0.504337	-1.31757	-0.207908	1.82041	0.637527	1.22889	-0.490548	0.172404	0.449556	-1.45218	-0.909096	0.572853	1
chr11_60660965_60661111	0.317467	-0.767598	-0.669038	-0.093505	1.19338	-0.173677	-0.273264	0.749426	0.771894	-1.47983	-1.35081	1.77555	1
chr15_90681942_90682102	0.771954	0.380599	-1.17571	1.13621	-0.190687	0.630183	-0.83662	1.22803	1.14566	-1.27915	-0.48283	-1.32763	1
chr3_138836022_138836205	-1.58097	-0.418248	0.0199061	0.280527	1.12095	1.42676	-0.723119	0.707655	1.46637	-0.709779	-0.874051	-0.716001	1
chr10_104318468_104318614	-0.548772	-0.388957	0.771717	0.878456	0.880752	-0.902271	-0.447643	0.439536	-0.865776	2.13067	-1.04748	-0.900234	1
chr10_62858958_62859155	-0.694232	-0.349151	-1.18203	1.50706	0.199238	-1.2427	0.912969	-0.314153	1.99039	-0.313136	-0.356119	-0.15814	1
chr6_10420776_10420943	0.149256	-0.855233	-0.481898	0.592962	1.03686	1.76984	-0.0282364	-1.80532	-1.13886	-0.39794	0.394128	0.764448	1
chr11_35317440_35317662	0.325179	0.0129954	-0.527027	-1.22317	1.44957	-0.29825	-0.538515	0.49305	0.806301	1.75004	-0.848966	-1.40121	1
chr15_79497293_79497476	-1.11869	-0.526805	-0.885425	1.67877	0.814754	0.19477	-0.301093	-0.918418	1.97521	-0.171025	-0.486883	-0.255158	1
chr20_48807485_48807631	-0.332022	-0.788682	-1.34371	1.57578	-0.284393	0.990749	-1.76541	-0.0582126	0.743916	0.621746	-0.250687	0.890926	1
chr1_55354006_55354264	0.602844	-0.194375	-1.49586	-1.19922	1.14357	-0.212406	-0.0766697	0.118215	1.79831	-0.723215	-0.819976	1.05878	1
chr11_62284518_62284748	-0.419002	-0.657603	-0.984148	-0.362688	-0.12906	1.86275	-1.76938	1.3455	-0.332318	0.44042	0.337891	0.667646	1
chr18_55899282_55899467	0.299304	-0.712508	1.54325	1.78675	-0.240354	-0.213337	-0.761093	-1.38899	-0.557001	-0.354269	1.19414	-0.595888	1
chr1_241753633_241753779	0.329126	-1.29961	-1.17712	1.57552	-1.2378	1.453	0.0306963	1.20679	-0.0999032	-0.288346	-0.345812	-0.146538	1
chr11_62695630_62695790	-0.502215	-0.723471	1.29193	1.2205	0.929837	-0.122252	-1.38536	0.333424	1.21759	0.0471883	-1.22242	-1.08475	1
chr11_64692124_64692309	-0.196575	-0.622259	-0.34178	0.113511	0.826606	2.02515	-1.71347	0.22163	-0.53377	-0.144809	-0.889981	1.25574	1
chr3_34405431_34405669	-0.230473	-0.587883	0.0626476	2.04929	0.705931	1.3212	0.372061	-0.900428	0.200361	-0.661267	-1.23426	-1.09718	1
chr20_32304130_32304325	0.0661942	0.0439093	-0.149978	1.18453	0.00219638	1.5723	-1.3245	-0.590039	-1.18284	1.44963	0.14216	-1.21357	1
chr1_181002594_181002751	-1.8961	-0.27241	-0.0231092	1.10375	-0.280534	0.96375	-0.598957	-1.15033	0.784104	-0.0414108	-0.245669	1.65692	1
chr2_1621960_1622163	-1.09998	-0.427501	-0.2586	-0.307698	-1.00573	1.35798	0.305372	-0.30566	1.99168	1.18226	-0.798015	-0.634107	1
chr6_42013500_42013702	0.0812115	1.05564	0.754781	0.257207	0.991542	0.433599	-1.778	-0.152033	0.789447	-1.48206	0.423044	-1.37438	1
chr11_47995853_47996014	0.110946	-0.475968	-1.82828	-0.110737	0.0994503	0.983252	-0.75004	-0.681637	1.54506	-0.359669	-0.217209	1.68483	1
chr10_86088055_86088201	-0.433909	-0.354788	0.291687	0.534318	1.0051	-0.517017	-1.66767	-0.187622	-0.269261	0.574574	2.13924	-1.11465	1
chr3_46367438_46367647	-0.563328	0.0654596	-0.0038536	-0.446219	0.00886094	2.01828	-0.773308	0.870311	0.808411	-1.58156	0.75088	-1.15394	1
chr2_232384204_232384488	1.10123	-0.982071	-0.690762	0.790881	1.75923	0.450727	-0.423321	1.08774	-1.09007	-0.299068	-1.25807	-0.446449	1
chr6_152201751_152201967	0.00821238	-0.644427	-1.49528	0.899411	0.270862	1.34044	-1.31963	-0.137931	1.07099	-1.28455	0.273368	1.01853	1
chr16_69600111_69600309	0.163306	-0.862491	-0.722897	-0.760154	1.29827	1.27711	-1.50501	1.29847	-1.02465	0.445355	-0.32138	0.714067	1
chr17_41321477_41321686	-0.860437	-1.6338	0.472118	1.26412	1.02382	0.135671	0.337193	-0.638353	1.3974	0.490832	-1.06778	-0.920786	1
chr6_10311191_10311346	0.417224	-0.207328	-1.6988	1.13811	0.413179	0.56963	0.119791	-1.64064	-0.910313	-0.370849	0.885243	1.28476	1
chr1_200997723_200997869	-1.11434	0.236535	1.3961	0.723898	0.0494517	0.594403	-1.57957	-0.898447	0.634807	-0.241194	-1.14386	1.34223	1
chr2_45486096_45486242	-0.00817795	-0.662872	0.417499	-0.0358846	0.76195	2.30894	-0.305296	-1.52389	0.0165623	0.751779	-0.937952	-0.782654	1
chr3_156393848_156393994	-0.122462	-0.563169	0.596085	-0.860204	-0.550408	2.22637	-0.673787	-0.338601	1.52029	-1.14848	0.192049	-0.277674	1
chr22_18532926_18533130	0.238091	-1.52962	-1.00874	0.8195	0.974145	1.52169	1.35732	0.222747	-0.501101	-0.841027	-0.711921	-0.541081	1
chr17_48474619_48474775	-0.90471	0.639192	-0.0718503	-0.0109845	-0.129504	0.494085	-1.5577	0.694306	2.33165	0.0305201	-0.838508	-0.676492	1
chr20_48770355_48770501	0.125201	-0.0708075	0.903746	1.2391	0.745873	-0.884389	-1.91862	0.947118	0.452914	0.247786	-1.54424	-0.243678	1
chr6_16278014_16278160	-0.925818	0.444137	0.513617	0.764646	0.593743	0.631293	-1.22531	0.237046	1.40938	-1.72971	0.525543	-1.23857	1
chr6_112003002_112003148	0.642727	-1.3883	-0.448819	0.609093	-0.30936	-0.300047	0.486539	-1.19725	2.41486	0.273958	-0.485961	-0.297439	1
chr6_2753453_2753599	-0.61482	-1.49141	-0.616526	0.368644	1.27057	0.933637	0.454876	-0.349384	0.977056	-1.49141	-0.651114	1.20988	1
chr6_24720862_24721169	-0.783128	-1.01433	-0.126836	2.07149	0.71234	0.220238	-1.56057	-1.02903	0.200437	0.70386	-0.0724267	0.677966	1
chr12_106599272_106599438	-0.196183	0.536649	-0.460947	0.724845	0.0513952	0.249363	-1.45721	-1.34135	1.47434	0.380402	1.36638	-1.32769	1
chr5_57391250_57391500	-0.534104	-1.07602	-1.57265	0.531621	1.98258	-0.270546	-0.827669	1.08915	0.00987025	-0.130616	-0.144005	0.942382	1
chr12_56223966_56224194	0.28147	-0.657206	-0.30792	1.92783	0.402536	1.25759	-1.95324	-0.852762	0.0140551	0.112819	0.307727	-0.532903	1
chr15_80454420_80454704	-1.2141	-0.623635	-0.405127	0.575158	0.263499	-0.253048	-0.434043	-0.555747	2.15657	0.568098	-1.27065	1.19302	1
chr19_46696361_46696607	0.931424	-0.732964	-0.407446	-0.103111	2.60513	0.408894	-0.589824	0.367838	-0.962093	-0.920357	-0.42182	-0.175673	1
chr19_4793703_4794044	-0.350979	-1.31601	-1.31515	0.918202	0.482574	0.82332	-1.37531	-0.811033	1.19166	1.22902	0.11261	0.411109	1
chr12_111268203_111268349	-1.65877	-0.281422	-0.939729	0.514523	0.316703	0.904332	-0.52004	0.229611	1.80924	-1.39327	0.35668	0.662139	1
chr2_203421026_203421204	-1.14317	0.645773	1.46286	0.207287	0.773031	0.583793	-0.780493	-1.54353	-0.769397	-0.883832	0.114666	1.333	1
chr16_72875580_72875731	0.529218	0.554218	-0.142668	1.54601	-1.6232	1.39141	0.445997	-0.178025	-0.725072	-1.40062	0.364615	-0.76188	1
chr4_7958157_7958329	-0.667296	-0.347108	-0.126403	1.60104	-0.521073	1.97296	1.10924	-1.19518	-0.245652	-0.810813	-0.479673	-0.290032	1
chr3_39488513_39488701	-0.374803	1.00347	0.309011	0.843726	0.216329	-0.332603	-0.967503	-0.780799	1.1443	-1.52696	1.57317	-1.10733	1
chr19_49120974_49121120	-0.756477	-0.0482022	-1.48348	0.173667	1.9537	0.708028	-1.0393	1.24524	0.403569	0.258825	-0.790803	-0.624762	1
chr2_239298589_239298839	0.3396	-0.393951	-0.715828	0.694884	1.04476	2.3779	-0.468809	-0.677036	0.326591	-0.640033	-1.01959	-0.868478	1
chr22_38074425_38074625	0.810688	-1.48402	-0.34418	0.175598	-0.442611	1.25741	-0.975476	-0.857438	1.78567	-0.105457	0.899693	-0.71988	1
chr14_50480194_50480378	0.246179	-0.768692	-0.926175	0.603066	0.986935	1.37104	-0.00150548	0.116695	1.55142	-0.496556	-1.40618	-1.27623	1
chr10_17271225_17271587	-0.0231725	-1.04494	-0.293669	0.511522	0.337742	0.210806	-1.21016	-1.12797	2.30991	0.866681	0.197193	-0.733935	1
chr19_17067874_17068055	-1.47586	0.15692	-0.91076	0.569366	0.408572	2.23647	-0.693445	1.05603	0.159514	-0.26891	-0.705107	-0.532786	1
chr4_2862765_2862957	0.109399	1.20628	0.138003	0.297306	-0.951111	1.37377	0.0972626	-1.84334	0.0487296	-1.22068	-0.481261	1.22564	1
chr6_152332695_152333005	-0.312552	-0.831625	-0.894031	-0.262728	0.10077	1.16361	1.25118	0.672479	0.893639	-1.77895	-1.00023	0.998437	1
chr19_18499127_18499358	0.338454	-1.28154	0.691007	-0.918817	-0.188512	0.806957	-1.38965	0.297063	2.15126	0.399837	-0.545334	-0.360722	1
chr10_79258081_79258227	0.861147	0.318582	0.522072	0.029588	-0.231551	1.91132	-0.939747	-0.617587	0.521309	-1.36362	-1.57098	0.559461	1
chr15_91478773_91478948	0.0770622	0.24133	0.850071	0.865643	-0.149225	-0.0733487	-0.728666	-1.67198	0.983739	1.70867	-1.12423	-0.979058	1
chr2_129861912_129862196	0.516487	-0.733311	0.172106	-0.705085	1.27114	-0.744515	-0.656009	-0.0515553	2.36288	0.20059	-0.582621	-1.05011	1
chr20_56292562_56292864	-0.865161	-0.037565	0.0442544	2.58305	1.04775	0.414028	-0.404869	-0.402672	-0.914326	-0.0216214	-0.49411	-0.948752	1
chr3_50188196_50188405	0.0314607	0.10983	-0.516659	0.499245	1.51786	0.0751652	0.99868	1.44941	-1.17578	-1.33614	-1.34084	-0.312222	1
chr16_11706461_11706722	0.923411	-0.165876	1.03918	0.0246758	1.48879	1.18394	-1.44698	-1.31355	-0.225192	0.00788572	-1.20623	-0.310053	1
chr11_32271058_32271217	0.791742	-0.0506672	-0.241337	-0.190611	-0.302683	0.770487	-0.645249	-1.54721	1.67699	-0.834176	-0.960315	1.53303	1
chr6_31846880_31847026	-0.96905	0.262233	-0.200539	1.49228	1.00355	-0.177582	-1.73322	0.191733	-0.811828	1.47204	0.318033	-0.847644	1
chr9_96929521_96929667	-0.547521	0.393377	-0.271668	0.904728	-0.300294	-0.907217	-0.617084	0.458114	2.46364	0.384035	-1.05497	-0.905145	1
chr11_118550488_118550634	-0.499515	-0.334264	-0.985185	0.976256	-0.248284	1.7526	-1.33798	-0.753514	0.551466	1.44467	0.296679	-0.862931	1
chr11_1782443_1782737	0.66036	-0.36923	-0.869636	0.377178	1.23569	-0.01893	-1.26964	-1.03796	1.4002	1.45504	-0.862587	-0.700486	1
chr20_30286856_30287136	-0.346722	-0.304766	0.432494	1.84774	0.783772	0.0139374	-1.33656	-1.1708	-0.403501	0.928193	0.848446	-1.29222	1
chr2_105621639_105621785	0.116404	-0.96887	0.519716	0.138065	0.623867	-0.461575	-1.16139	1.80075	-1.04444	1.52093	-0.00611299	-1.07735	1
chr6_44004054_44004204	0.276455	-1.29052	0.142976	-1.6438	0.729912	1.38701	-0.678909	-0.19042	1.13799	-0.338056	1.2494	-0.782036	1
chr17_48266562_48266965	-0.344148	-0.803645	0.382926	0.0134264	-0.566582	-0.0641058	-1.2482	0.293461	2.7218	0.501269	-0.259396	-0.626812	1
chr3_150187335_150187587	-0.148405	0.550304	-1.58119	2.32612	-0.755845	0.440874	-0.102834	-0.963654	-0.126963	-0.547374	0.0480055	0.860959	1
chr6_33265031_33265182	-0.22664	0.462328	0.0660347	-0.544374	0.720301	1.48469	-1.76174	-0.634263	-0.449596	1.17433	-1.28164	0.990568	1
chr11_78127335_78127562	0.0801103	-0.490106	0.124212	1.55349	0.705928	1.72848	-0.122793	-0.157123	-1.39452	0.174223	-1.54797	-0.653941	1
chr2_20647941_20648137	1.00566	-0.275641	-0.462443	0.943836	-0.207916	1.66478	-1.37587	-1.35716	1.21776	0.0754988	-0.701182	-0.527319	1
chr16_31143177_31143376	0.681973	-1.4894	-0.670948	1.03318	0.0512836	1.28102	-1.31668	-1.49076	0.386204	0.210871	0.916733	0.406532	1
chr17_54249087_54249293	0.425014	0.395832	-0.624361	2.59577	0.0427733	-0.225449	-0.48587	-0.666285	0.807148	-1.09143	-0.218251	-0.954887	1
chr12_100673805_100673951	0.336029	0.851256	-0.298697	1.34955	0.167532	0.267365	0.153564	-1.64001	0.455598	-1.79102	1.07761	-0.928764	1
chr20_11949298_11949444	-0.0921292	0.973861	-0.208383	1.48614	1.28631	-0.185403	-0.840637	0.537852	-0.82029	-1.74262	-1.00934	0.614632	1
chr19_17246484_17246729	-0.0312806	-1.59161	-0.147028	0.188992	1.78888	1.6185	-0.552122	-1.0388	0.072584	0.5346	-0.949907	0.107196	1
chr7_142829091_142829237	0.59556	-1.03494	-0.295204	0.0492977	1.16632	-0.538046	-0.717739	1.84929	0.840809	0.504808	-1.27896	-1.14119	1
chr17_39680008_39680268	-0.107088	-1.79345	-0.723749	0.327607	0.674022	1.44223	-1.7831	-0.192568	0.355446	0.332628	0.539682	0.92834	1
chr9_85615950_85616096	-0.850681	-0.598052	-0.418195	1.22797	-0.732804	2.49183	0.133157	0.373986	0.108377	-0.128931	-0.884062	-0.722593	1
chr20_46018829_46018975	-0.252619	-1.97973	-0.625964	-0.547502	0.692917	0.731658	-0.782012	0.588402	1.93023	-0.478172	0.622552	0.100244	1
chr1_202687740_202687903	-0.800197	-0.349256	-0.526967	1.34079	-1.1593	0.392323	-1.01941	-0.175713	0.358082	1.57086	1.39487	-1.02607	1
chr1_59041538_59041799	-0.49188	-0.819593	-0.278559	0.138173	0.778361	1.86636	-1.29646	-1.29188	1.51818	0.0535691	0.249081	-0.42535	1
chr3_14862920_14863099	-1.70287	-0.56483	-0.43132	0.129281	0.369905	0.501513	-1.32086	1.30957	0.254165	1.49557	0.825014	-0.865141	1
chr1_155158423_155158853	-0.594339	-0.687417	-0.0472577	-0.586848	-0.206806	1.81121	-1.46125	-0.329416	1.99498	0.439748	-0.292671	-0.039928	1
chr10_100253967_100254113	0.572266	1.33774	-0.0707662	1.16805	0.937099	-0.693632	-1.94702	-0.375559	0.504616	-0.0249662	-1.40253	-0.00529679	1
chr14_104681921_104682080	0.447878	0.171097	-0.609461	0.829534	-0.208809	0.297999	-1.35885	0.0431832	2.12483	0.631642	-1.25428	-1.11477	1
chrX_71493122_71493283	-0.427531	-0.848419	-1.17557	0.684315	-0.290816	0.587237	-1.23955	-0.109145	2.29148	0.952436	-0.315325	-0.109114	1
chr2_27408794_27408988	-1.0271	-0.741794	0.372755	1.31725	-0.927208	1.9878	-0.559624	0.859792	-0.548475	-0.611777	-0.758923	0.63731	1
chr3_40919461_40919663	-0.767881	-0.394573	-0.1567	1.21497	0.117295	0.72197	-0.575238	-0.97404	1.35247	-1.27514	-0.898978	1.63584	1
chr17_37075736_37076008	-0.538177	-1.08151	-0.321833	0.507387	0.612036	1.00124	-1.48477	-0.530088	2.0851	0.458919	-0.858123	0.149818	1
chr2_11722977_11723174	0.834664	-0.884687	-0.338644	-0.378602	1.04309	0.529913	-1.03245	-0.380803	-0.0868663	2.31337	-0.890382	-0.728591	1
chr5_96304497_96304715	0.347802	-0.241339	-1.35758	1.38779	0.742175	0.83996	1.7034	-1.28452	-0.366975	-0.767746	-0.593112	-0.40986	1
chr21_40691263_40691473	-1.29571	-0.406956	-1.27638	-0.546796	0.508224	2.22393	0.74432	0.874316	-0.794886	-0.162267	-0.071571	0.203777	1
chr5_54117589_54118020	-0.0529704	-0.870802	-0.545059	-0.381359	1.13906	-1.04077	0.49688	0.49575	2.23465	0.3257	-0.583225	-1.21786	1
chr7_30944487_30944633	-0.867994	-1.20097	0.249925	0.653083	0.44596	1.06122	-1.67297	0.354772	-0.702377	0.9889	1.43056	-0.740105	1
chr20_48758757_48758903	0.200813	-0.381574	0.107405	-0.486371	1.64882	-0.545877	-1.36058	-0.592518	1.87535	-0.0245486	0.710231	-1.15115	1
chr6_151183043_151183348	-0.160074	0.735694	-0.931667	2.10861	0.812515	-0.444435	0.0266545	-1.49861	0.829501	0.131784	-0.886153	-0.723826	1
chr8_125192778_125192924	0.745498	-0.249762	-0.500229	2.12199	-0.160644	0.965469	-0.494312	-1.55092	-0.760789	0.121961	-0.955524	0.717256	1
chr16_17407300_17407460	-1.0295	0.835232	0.0742875	2.32177	-0.923242	0.803083	-0.933498	-0.264959	-0.751499	0.37898	0.277907	-0.788563	1
chr8_131434643_131434812	-0.268955	0.286457	1.78601	0.690214	0.761122	1.41254	-1.10011	-0.900905	-0.837129	-1.05377	0.0975614	-0.873027	1
chr8_11703157_11703352	-0.400789	0.0636456	-0.960577	2.29084	-0.197254	0.414535	-1.5388	-0.65734	1.09842	-0.00645644	0.416827	-0.523054	1
chr17_80255715_80255865	0.290498	-0.47366	-1.71595	0.284614	0.494183	1.53301	0.216805	1.26546	-0.908011	-1.54882	0.136265	0.4256	1
chr4_3962998_3963188	0.226874	-0.935528	-1.6243	0.980935	0.388875	0.502537	-0.853094	1.31469	-0.775423	1.53264	0.0539689	-0.812172	1
chr11_34276813_34276991	-0.291005	0.62359	-0.240202	1.81606	1.34619	0.925135	-0.926198	-0.0013702	-1.22183	-0.426263	-1.38668	-0.217421	1
chr9_35517656_35518456	0.3745	-1.35221	-0.749769	-0.852161	1.29259	-0.521113	0.493658	1.76527	1.10975	-0.116833	-0.444896	-0.998793	1
chr3_131631291_131631534	-0.254462	-1.42227	0.40339	1.33227	1.29017	-1.08651	-0.586092	-0.805715	1.54045	-0.179488	-0.709571	0.477826	1
chr17_43139054_43139248	-0.182892	-0.59118	-0.107554	0.836317	0.470278	2.20911	-0.190503	-1.77333	0.449156	0.317297	-0.338018	-1.09867	1
chr11_36493307_36493453	-0.530517	-0.222678	-1.91125	0.869693	0.902308	0.73136	-0.0982088	-0.659122	0.0543314	-0.877064	-0.173123	1.91427	1
chr19_38456856_38457018	0.927841	-1.11873	-0.759409	1.45136	1.14018	-0.614832	0.207753	-1.32534	0.584427	-0.911931	-0.646777	1.06546	1
chr17_74023538_74023715	0.336604	-1.44589	-0.0409786	-0.343477	1.88091	-0.400624	1.0191	0.0355702	-0.767019	-0.70217	-0.961881	1.38986	1
chr1_160248524_160248670	-0.489084	-0.739079	-1.65864	1.01074	1.01315	0.870419	-1.48529	-0.747223	0.0998554	1.17802	0.320087	0.627041	1
chr5_133615413_133615559	0.48088	-0.549994	0.603223	0.119269	2.09878	0.652755	-0.35913	-1.46907	-0.639059	-1.00763	-0.843622	0.913591	1
chr17_6926280_6926426	0.723407	-1.0177	0.235153	-0.506316	-0.523511	1.46295	-1.22855	-1.35613	0.950427	0.764518	-0.689118	1.18488	1
chr2_183781244_183781440	0.159114	-1.2806	-0.86999	1.15068	-0.0695575	0.570682	1.23037	-1.28714	-0.364846	1.7614	-0.592155	-0.407953	1
chr1_240817775_240817964	0.45077	0.389126	0.261963	-0.514075	0.180698	1.02528	-0.846716	-1.93439	-0.168561	1.22873	1.23422	-1.30705	1
chr17_39633742_39633907	0.830904	1.25253	0.376526	0.0664482	0.873991	0.832772	-0.90444	-1.70055	-0.00738408	-1.36807	0.746484	-0.999206	1
chr6_31324461_31324607	-0.14799	-0.641155	0.148336	1.46598	1.55913	-0.00262787	-1.27627	-1.79714	0.326612	-0.612518	0.759668	0.217972	1
chr19_38782790_38782936	-0.230206	-0.503037	0.903996	-0.627537	1.04625	1.25348	-1.61039	-1.43927	0.587051	0.433942	-0.802146	0.987869	1
chr1_182352726_182352877	-0.737323	-1.0974	-0.254908	0.247705	0.120096	0.179673	-1.00413	0.132246	2.40126	1.23486	-0.699276	-0.522811	1
chr7_136894335_136894514	0.404058	0.90847	0.465371	1.64941	-0.996909	0.688325	-0.0676861	-1.52414	0.559143	-1.53548	0.202844	-0.753398	1
chr7_22584541_22584732	-0.202042	-0.122172	-1.12445	0.740195	0.102795	0.994132	-1.0804	-1.50468	1.34921	0.327588	-0.88877	1.40861	1
chr11_117054519_117054762	0.683973	0.71975	0.649739	-0.512317	0.956233	1.48786	-1.43397	-1.40396	-0.058059	-0.710414	-1.08222	0.703387	1
chr5_133682929_133683109	-0.826136	-1.16696	0.472462	0.110214	-1.41903	0.700137	0.203332	0.556768	2.31223	0.0555576	-0.591703	-0.406876	1
chr6_168233610_168233766	0.536491	0.554366	-0.540841	2.00298	-1.64096	0.909495	-0.401797	0.60929	-0.718996	-0.9111	0.357849	-0.75678	1
chr6_130031157_130031410	-0.268478	-1.72493	0.349647	1.96151	1.05907	0.157405	-0.589033	-1.2125	0.210053	-0.590986	0.780048	-0.131819	1
chr14_49971953_49972156	-0.431208	0.357428	0.29451	-1.42055	1.17142	-0.0247311	-0.736122	-0.178191	2.3705	-0.935069	-0.360496	-0.107489	1
chr6_21918468_21918783	0.129229	-0.440869	-1.01468	1.70798	0.621346	0.460209	-0.814545	-1.72688	-0.36766	0.335821	1.48633	-0.376281	1
chr16_2340614_2340760	-0.222088	-0.0376834	-0.307342	0.840555	1.42739	-0.629979	-0.962997	-1.43854	-0.587869	1.87979	0.666393	-0.627628	1
chr17_76968279_76968452	-0.324873	0.202746	-0.892442	1.191	0.47829	-0.0680169	-0.881305	-1.38141	0.92687	2.012	-0.719188	-0.543671	1
chr12_95183402_95183548	-0.439734	-0.135732	-1.29048	2.06161	-0.297886	1.27405	0.744169	0.499544	-0.240128	-1.40991	-0.479903	-0.285599	1
chr6_35360857_35361003	0.246448	-0.891742	-1.76836	0.269165	0.778654	0.642587	-1.29668	-0.899505	0.214961	1.17143	0.117957	1.41508	1
chr7_148287786_148287967	-1.70154	-0.542245	-0.736325	1.46023	0.0129935	0.0866249	-1.60003	-0.032762	0.832088	0.994199	0.872371	0.35439	1
chr4_87372810_87373066	-1.61708	-1.05914	-0.569494	1.24587	-0.623436	0.826337	-0.327408	0.767409	1.25475	-0.363934	1.18271	-0.716579	1
chr1_8924006_8924227	-1.2197	-0.303328	-0.703203	-0.456676	-0.0711978	1.11115	-1.12825	0.257715	2.09191	0.942353	-0.868036	0.347253	1
chr2_20251181_20251422	-1.33331	-0.223564	-1.30854	0.605177	1.26902	1.09173	-1.69346	0.0214333	0.0791082	0.687146	-0.154407	0.959667	1
chr14_94468134_94468299	-0.387231	0.506037	1.09688	0.609957	1.28482	0.860879	-0.883269	-1.23144	0.0833955	-1.3674	-1.35627	0.783645	1
chr3_39191181_39191327	0.667539	0.00692422	0.450711	1.64349	0.71155	-1.05003	-1.20189	-0.943471	-1.01397	0.866553	0.910615	-1.04802	1
chr16_48281345_48281491	0.927708	-0.971147	-0.811043	1.11556	1.15005	0.0717296	-0.320244	0.816946	-1.04837	-0.982173	-1.22575	1.27673	1
chr1_53384757_53384948	0.213824	-0.53898	0.444859	-0.755493	-0.0207917	0.00536021	-0.235903	-0.51479	2.61842	-1.46956	0.639491	-0.386437	1
chr12_3527831_3527977	-0.820534	-1.16445	-0.374528	1.32309	-0.0161962	0.648159	-1.36306	0.826716	-0.649474	1.69888	0.579835	-0.688442	1
chr3_187975809_187975968	0.407993	0.412499	-1.81856	0.0218778	0.549305	1.93859	-0.496634	0.950487	-1.03878	-1.0127	-0.0939663	0.179892	1
chr19_52913306_52913452	0.619215	0.721501	0.618291	0.218291	0.220323	0.883018	-1.88461	-1.97868	0.635159	-0.471701	-0.363584	0.78278	1
chr17_39845159_39845335	0.10629	-0.630258	0.00944998	-0.286882	1.01611	0.73646	-2.00018	-1.25668	1.60381	0.358228	-0.373465	0.717117	1
chr14_56584817_56585106	0.268146	-1.13631	-0.655486	1.53213	0.507116	0.307107	-1.65041	-0.583618	-0.0298641	1.61224	0.558317	-0.729362	1
chr9_99483676_99483851	-0.826379	-1.18534	-0.817301	-0.687941	0.00306456	1.70144	0.856654	-0.508086	1.07729	1.45972	-0.628118	-0.445011	1
chr1_180143342_180143566	-0.478391	0.301211	-1.50395	1.84705	0.347517	-0.466128	0.496746	1.17931	0.673704	-0.13991	-1.20122	-1.05594	1
chr1_110777666_110777812	-1.45218	1.13004	0.319407	1.75333	0.284515	-0.45527	-0.290322	-1.32438	-0.410007	-0.220225	-0.635364	1.30047	1
chr8_144465554_144465821	0.0610868	0.487282	-0.201765	0.899006	0.769527	1.8975	-1.95247	-1.17482	-0.535525	-0.459282	0.155953	0.0535047	1
chr11_92682691_92682877	-1.34439	-1.1064	-0.153817	-1.34594	1.25516	1.40754	1.2407	0.201621	-0.225144	0.808882	-0.467167	-0.271041	1
chr19_52479630_52479787	-0.389453	-1.00513	0.221447	-1.12989	1.86777	1.69261	-0.410284	-0.522766	-0.157017	0.0718339	0.791174	-1.03029	1
chr16_89190086_89190232	-1.00324	-0.582497	-0.759607	0.703995	0.281446	0.954117	-1.39815	0.679728	0.196824	1.78396	0.462519	-1.31909	1
chr8_40277132_40277278	-0.825858	-0.144481	-0.567982	0.0501594	1.01479	-0.0359476	0.67221	-1.05952	1.67037	-1.06289	1.44932	-1.16018	1
chr16_56979123_56979291	-0.157536	-0.421604	-1.10257	2.22878	-0.964715	0.263074	-0.590938	0.119931	1.00745	-0.664995	1.07793	-0.794805	1
chr16_30077076_30077316	0.386902	-1.10181	0.675119	-0.960533	1.03523	1.11092	-1.61781	1.11388	0.589625	0.303305	-1.25555	-0.279274	1
chr1_20230191_20230351	0.241676	-0.935692	-1.18004	0.691969	0.0292208	1.82676	0.215122	0.614319	-0.912145	-0.809856	-1.09926	1.31793	1
chrX_16900344_16900515	1.43221	-0.851537	1.48542	0.297551	0.874072	0.683729	-1.36161	0.0814546	-0.772658	-1.24453	0.185923	-0.810018	1
chr7_75758625_75758797	0.552507	-0.385541	-1.78312	0.454044	1.02264	0.743772	-0.308147	-1.72422	1.55557	-0.189538	-0.102952	0.164996	1
chr8_98096740_98096921	0.633015	1.36233	0.487125	1.29854	-0.361823	0.807262	-0.679555	-0.779512	0.501288	-1.82518	-0.307373	-1.13613	1
chr22_38202103_38202262	-1.3303	0.726907	-0.538948	0.547579	-0.400165	1.16617	-0.672265	-1.19081	2.09695	0.273027	-0.438742	-0.239413	1
chr4_8453317_8453463	0.211598	0.852196	0.0998703	0.23425	0.426113	0.143821	-0.906016	1.80285	0.944278	-1.5882	-1.18393	-1.03684	1
chr11_65273202_65273476	-0.355524	-0.898218	-0.108404	1.20972	0.0311823	1.27842	-1.89596	-0.626751	0.493695	-0.555513	-0.122331	1.54969	1
chr11_75048506_75048719	-0.902686	-1.11836	0.010892	-0.561307	0.134203	0.0184116	0.0182516	0.40261	2.52978	0.673345	0.0528269	-1.25797	1
chr2_42331043_42331234	-0.699711	-0.354406	0.714894	0.297178	0.8437	-0.564807	0.647686	-1.15965	2.22161	-1.36582	-0.392058	-0.188612	1
chr12_129308505_129308679	0.985641	-0.0522208	0.713959	1.3513	0.961955	0.761582	-1.3172	-1.52793	-0.706696	0.483783	-0.909098	-0.74508	1
chr1_173496366_173496516	0.294528	-0.633642	0.364904	2.38514	-0.0703699	0.0130156	-0.230313	0.768178	-1.05355	0.481321	-1.23185	-1.08736	1
chr7_128074443_128074634	-0.0200994	-1.12319	0.227863	-0.114805	0.910292	-0.180874	0.287892	-1.71325	-0.0665069	1.21406	-1.15078	1.7294	1
chr10_77004146_77004366	-0.0425401	-0.966781	-0.719478	-0.468178	-0.521495	2.39506	-0.242122	1.24784	-0.681637	-0.119765	0.839493	-0.720395	1
chr17_41791473_41791718	-0.602692	-1.15918	-0.888309	0.488314	0.550468	1.57804	-1.4127	-0.348504	1.30452	0.811051	0.526537	-0.847544	1
chr11_107991159_107991305	0.0371612	0.131282	-0.0860588	0.00819101	1.74897	0.53077	-1.2793	-1.54767	-0.734633	1.49977	0.464143	-0.772634	1
chr7_2563419_2563570	0.0209686	-0.518245	1.81205	0.23755	1.29495	0.622182	-1.65726	-0.0136259	0.534433	-0.218396	-1.1324	-0.982201	1
chr1_37593044_37593190	0.987126	-0.651717	-0.47108	0.00300997	0.416265	-0.779043	-0.948332	0.324539	0.395153	2.43985	-0.938969	-0.776799	1
chr8_82184365_82184537	-0.995562	0.176138	-0.254192	1.36853	0.000591122	0.881835	-0.49966	-1.84333	1.64022	-0.857092	0.433231	-0.05071	1
chr5_55777882_55778028	-0.95712	1.57815	0.145646	0.543338	1.09265	-0.134691	-0.342128	-1.59002	1.31102	0.174124	-0.989998	-0.830965	1
chr9_112299252_112299452	-0.317238	-0.521874	0.0429708	-0.0475268	1.03382	2.69689	-0.0791016	-0.0425057	-0.450574	-0.657133	-0.46554	-1.19218	1
chr2_223601768_223601914	-0.619145	1.70232	0.933787	1.72691	0.261149	0.323306	-0.583467	-1.34441	-0.431931	-0.837122	-0.65682	-0.474579	1
chr20_19256259_19256445	0.443207	-1.28103	-0.410284	2.0422	0.877651	-0.812104	0.144053	-1.37312	-0.475483	0.862541	0.499811	-0.517438	1
chr15_90908217_90908363	-0.181332	-0.0928319	-1.06537	0.901664	-0.326366	2.09676	-0.133577	1.36361	-0.907034	-0.932912	0.22015	-0.942765	1
chr17_77866270_77866422	-0.688938	-0.936722	-1.76659	0.723577	0.75971	0.130686	0.610329	0.30989	1.24074	-0.573391	-1.14043	1.33114	1
chr11_290384_290602	0.726067	-1.15488	-0.126434	1.90797	0.124334	-0.705345	-1.34004	-1.12899	-0.0862457	1.08839	0.830155	-0.134983	1
chr20_22038994_22039154	0.478611	0.0771788	-0.0876364	0.73727	-1.76736	1.88798	-0.492037	1.2244	-0.88935	-0.353775	0.110047	-0.925333	1
chr17_48263142_48263419	0.0873026	-0.899668	-0.685799	0.379012	-0.063257	0.00601083	-1.3394	-0.633209	2.59752	0.753364	-0.233117	0.0312418	1
chr22_43511149_43511295	0.45854	-0.751767	-0.209555	1.52534	1.56298	0.879779	-0.856872	0.893739	-0.83604	-0.7638	-1.0296	-0.872746	1
chr1_207198902_207199124	-0.851285	-0.0777633	-1.59145	0.198193	1.43677	1.21166	0.370445	0.680031	-0.615563	-1.31924	-0.524043	1.08223	1
chr9_32928483_32928648	-0.178631	-0.0946353	-0.657615	0.327274	0.158507	2.00496	0.316773	-1.59052	0.0931511	1.43886	-0.988801	-0.82932	1
chr13_30038409_30038555	0.245494	-0.0163171	0.444954	0.87721	0.655137	0.140254	-0.799367	-1.44156	-0.57608	-0.9604	-0.789386	2.22006	1
chr19_47333148_47333312	-0.590063	-0.839138	0.268455	1.76781	0.912618	0.722844	-0.595326	-0.844215	1.54213	-0.518444	-0.992964	-0.833703	1
chr5_14592905_14593051	0.23023	-0.322845	0.562553	2.04026	-0.878748	1.37505	-0.962749	0.198984	-0.83201	0.484108	-1.02603	-0.868805	1
chr5_174688267_174688442	-1.30773	-0.364918	-1.30028	0.475082	1.57551	0.766699	-0.0347096	0.437412	-0.959599	0.301454	1.40584	-0.994764	1
chr14_78432264_78432469	0.693875	-0.51004	-1.17267	-1.10863	1.05114	1.29414	-0.574563	0.632022	-0.673214	-0.600271	1.68049	-0.712284	1
chr3_192289612_192289761	-0.0811417	-0.999272	-0.483285	1.10699	0.653006	2.14692	-1.46712	-0.112738	0.419099	-0.0998464	-0.0105477	-1.07206	1
chr22_30194838_30194991	0.512223	0.318458	0.0905454	0.715914	1.82579	0.171672	-0.361175	1.13347	-1.23202	-0.510475	-1.40044	-1.26396	1
chr11_66474550_66474696	-0.478153	0.025192	0.585102	1.05628	0.718455	1.86348	-0.715223	-1.61158	-0.81897	-0.273999	-1.01432	0.663729	1
chr8_103243542_103243760	0.620066	0.364126	0.944786	1.69277	0.611653	0.670145	-0.975257	-1.34833	-1.15603	0.303853	-0.538941	-1.18884	1
chr3_45718811_45719001	-0.878091	-0.214999	-0.920474	0.361556	-0.228895	1.32172	-0.479593	-0.649691	2.28669	0.444193	-1.1472	0.104784	1
chr13_43543176_43543375	0.328276	-1.38175	-0.469769	0.485385	0.744937	1.70525	-0.617105	-0.676878	-0.483879	-0.672642	-0.70554	1.74371	1
chr6_37727058_37727204	-1.20566	-0.584653	-1.20707	1.13565	1.17058	1.41083	-0.810263	-0.5019	-1.0561	0.47115	0.869972	0.30747	1
chr7_870725_870886	0.59914	-0.435698	-1.10219	-0.23551	1.68764	0.25599	-1.06379	0.456595	-0.810585	-0.354586	1.85082	-0.847827	1
chr15_93447334_93447593	-0.452257	-0.982673	-0.215092	-0.933291	0.763404	1.79502	-0.220769	-0.177803	0.97162	-0.574334	1.38295	-1.35677	1
chr5_138416030_138416176	-1.13553	-0.526407	1.12491	-1.13737	1.08039	1.15986	1.37461	-0.972468	0.194223	-1.2086	-0.0933189	0.139693	1
chr12_100535796_100535945	-0.274654	-0.772937	-0.9982	1.71571	0.908455	1.84782	-0.00816256	-0.68895	-0.365359	-1.22143	-0.207405	0.0651086	1
chr6_157542367_157542541	-1.10201	0.212201	-0.631239	-0.253314	1.89976	0.268464	-0.155628	-0.317177	1.82593	-1.22213	0.240848	-0.765712	1
chr8_144564302_144564458	0.695061	0.927003	-0.90839	0.652199	0.907705	2.05852	-0.470186	-0.649189	-0.629574	-1.07392	-0.83979	-0.66944	1
chr1_201984334_201984627	-1.35592	-0.87559	-0.891076	1.55244	-0.0712184	0.880984	-1.30546	-0.353772	0.398944	0.447236	1.48784	0.0856028	1
chr9_90959526_90959826	1.14097	-0.675527	-0.720642	-0.659808	2.75326	-0.222561	-0.202791	-0.374591	-0.0221447	-0.119437	-0.276635	-0.620087	1
chr7_152157623_152157815	-0.468198	-0.746887	-0.161261	-1.55848	1.35861	2.07196	-0.0247125	0.246702	0.0983257	-0.713109	-0.774072	0.67112	1
chr1_240857335_240857554	-0.958065	0.10906	-1.35388	-0.885214	1.2171	0.477313	0.507797	1.08821	1.70034	-0.986506	-0.553955	-0.362205	1
chr11_120381986_120382200	-0.109618	-0.289214	0.720641	0.151274	-0.069256	1.98391	-2.00582	-0.403174	0.474445	0.688121	0.0948028	-1.23612	1
chr6_20213804_20213971	-0.509802	0.00280815	-0.579838	0.965845	0.689046	0.845211	-1.65506	-0.766982	1.43241	1.23211	-0.910713	-0.745036	1
chr9_71364492_71364659	1.16627	-1.43284	0.266286	-0.992634	0.158739	0.245599	-0.836461	1.59758	1.13481	0.503231	-0.985731	-0.824862	1
chr6_82159951_82160201	-1.30088	-1.69334	0.754953	1.00272	1.17883	-0.60907	-0.50343	-1.00016	0.595404	0.563701	-0.0718274	1.0831	1
chr1_153586900_153587532	-0.120738	-1.60337	-0.613283	-0.370076	1.30967	0.329512	-1.43071	-0.270152	0.929682	0.578934	-0.360665	1.62119	1
chr12_116828583_116828768	1.07915	-1.37168	-0.979814	0.410965	1.54643	-0.830212	-0.248429	0.819083	1.06276	-0.652729	-1.16177	0.326248	1
chr12_46777393_46777539	0.046717	0.246498	-1.27695	0.0686589	-0.114383	1.28505	-1.73976	-0.194968	0.46966	0.880078	1.49195	-1.16255	1
chr3_32228268_32228414	0.140901	0.167077	-1.21439	1.13307	1.60296	0.0736827	-0.648855	-0.106559	0.726588	-1.64408	0.866862	-1.09726	1
chr5_6042724_6042870	-1.50405	-0.370366	-0.168128	1.05858	0.22258	1.51823	-1.24597	0.722631	-0.467915	1.43678	-0.691966	-0.510405	1
chr17_48268766_48268916	-0.22257	-0.0389876	-0.793613	0.187153	1.10094	0.118908	-1.51656	-1.43197	1.19594	0.309994	1.68252	-0.591761	1
chr10_28789230_28789471	0.763111	-0.321066	-0.69021	-0.473375	2.5709	-0.509749	-0.449771	1.01295	-0.612435	0.18711	-0.824768	-0.652702	1
chr12_90505954_90506107	-1.66797	0.0862269	0.182453	0.548811	-0.867219	1.46502	-0.895057	-0.726923	1.53886	-0.77912	0.397097	0.717829	1
chr16_90174401_90174605	0.236588	-1.42467	-1.49018	-0.225457	1.59434	0.317518	0.140678	-0.221158	0.903346	1.49164	-0.750029	-0.572606	1
chr7_157644281_157644436	0.121699	-1.23488	0.00129485	-0.755555	0.955846	0.605198	-0.255934	-0.624768	2.45303	0.203726	-0.821017	-0.648633	1
chr8_131495562_131495862	0.445564	0.755033	0.657404	-0.0852001	1.73559	1.07885	0.229151	-1.17868	-0.167669	-0.870963	-1.36922	-1.22986	1
chr17_45974812_45974986	0.179043	0.217362	-0.263113	2.18431	-0.355267	0.750578	0.777537	-0.819284	-0.726601	-1.55769	-0.93023	0.543352	1
chr2_38620592_38620754	1.87292	-0.575836	0.0872041	1.47242	-0.806234	0.145504	-0.430561	-0.100687	0.109177	0.834118	-1.37363	-1.2344	1
chr11_126252761_126252936	0.045697	-0.423329	-0.746678	1.13733	1.03938	0.0489631	-1.24044	0.231863	1.87828	-1.47332	0.235927	-0.733672	1
chr14_92654286_92654432	-0.316765	-1.19883	1.37051	0.0904354	1.31577	0.631588	-1.24281	-1.52072	-0.67879	0.0908449	0.562593	0.896172	1
chr1_230887611_230887764	-1.43871	-1.03235	-1.38155	0.404339	0.897982	1.59732	0.0587077	-0.355783	-0.355269	1.0673	0.937701	-0.399698	1
chr2_70314852_70315170	-0.222965	-1.47094	-1.4728	0.819974	0.62359	1.27643	-1.55541	0.0596564	0.432869	0.530451	-0.0376723	1.01682	1
chr13_100262822_100262983	0.693279	1.03576	-1.05504	1.45467	-0.937755	1.30058	-0.167164	-0.79368	0.952207	-0.732006	-0.957191	-0.793656	1
chr20_43588425_43588574	-0.187307	-0.866688	-0.131916	0.338502	0.544928	2.0769	-0.251299	-0.710821	1.16841	-0.761574	-1.66185	0.442707	1
chr3_187499156_187499349	0.170049	-0.703023	-0.0669533	-1.4955	-0.15619	2.55056	0.148909	-0.014849	0.330001	0.202592	0.24781	-1.2134	1
chrX_134784718_134784879	1.25571	-1.11259	1.53699	0.951094	0.751558	0.852895	-0.525559	-1.33448	-0.399127	-0.903985	-0.629655	-0.442845	1
chr9_135517218_135517364	-0.469358	-0.657304	0.485173	1.47112	0.658158	0.876068	-0.554922	-0.495599	-0.438103	-0.992131	-1.52439	1.64129	1
chr2_218231641_218232145	0.417942	-0.349909	-0.608408	-1.05243	2.2582	0.0709463	-0.178881	0.241048	1.2968	-0.791841	-1.31215	0.00868125	1
chr2_208693218_208693364	0.698599	-0.41593	-0.698077	0.307643	0.169375	0.230502	-0.825675	-1.40959	0.928747	2.30195	-0.733387	-0.554165	1
chr3_136506467_136506613	0.474286	-0.752344	0.353537	1.04537	1.34812	-0.178974	-1.51898	0.571497	-0.837753	1.40411	-1.03392	-0.874954	1
chr19_52070181_52070340	0.671569	-0.513848	-0.363783	-1.04197	2.67119	0.170851	-0.146786	0.0198325	0.290223	-0.957926	0.129098	-0.928448	1
chr18_24344725_24344936	1.30054	-0.0451899	-0.758902	2.01091	0.303971	0.790381	0.0645491	-1.56218	-0.735977	-0.618774	0.0252644	-0.774593	1
chr11_69457918_69458117	-0.425572	-0.655285	0.0406577	0.821816	1.21307	1.9173	-1.58757	-0.16517	-1.08386	-0.443048	-0.354035	0.721698	1
chr12_34372526_34372760	-0.630046	-0.0912228	-0.795719	1.16814	0.321519	1.26384	-2.33902	-0.372821	1.01223	-0.197095	0.280347	0.379839	1
chr22_29196212_29196508	0.291052	-0.676466	-0.544496	-0.289587	0.999542	1.38034	-1.73039	-0.173421	1.58945	0.63688	-0.499456	-0.983451	1
chr8_131505872_131506081	-0.346145	0.20022	-0.276203	0.266794	0.473972	2.84091	-0.561634	-0.0766722	-0.24545	-0.581224	-0.499387	-1.19518	1
chr14_100574630_100574855	0.154869	-0.455079	0.358361	0.233219	0.894812	2.28249	-0.0999216	-1.50867	-1.30109	-0.0516652	-0.736065	0.228738	1
chr5_136066447_136066596	1.07984	-1.17394	0.0986917	-1.57243	1.09179	0.742081	-0.331185	-0.536915	0.285534	-0.751892	1.67772	-0.609294	1
chr22_46970914_46971085	0.547598	-0.0178095	0.0659389	1.04654	1.39729	-1.13017	-0.345792	-0.990594	0.203001	-1.37626	1.55596	-0.955697	1
chr8_127486790_127486936	0.403169	0.6819	-0.892052	0.677674	0.89447	-0.760893	-0.741772	-0.0869986	1.63259	-1.7203	-0.924796	0.837011	1
chr11_126256783_126256937	0.12035	-0.878197	-0.141638	1.73396	0.859282	-0.199307	0.0399853	0.298458	-1.49453	-0.134746	1.32057	-1.52419	1
chr9_109290538_109290752	1.06115	0.0529844	-0.34988	0.584772	-0.715178	1.16731	0.162809	-0.766248	1.5497	-1.45852	0.238606	-1.5275	1
chr9_115494330_115494477	0.520901	0.320035	-0.554264	1.60687	-0.214404	0.432733	0.170122	-0.753715	-0.797907	-1.48514	-0.997322	1.75208	1
chr15_85876740_85877013	-1.26598	0.583323	-0.402454	0.379729	0.460985	0.977215	-1.16648	-0.362854	-1.16342	1.92598	-0.699792	0.733752	1
chr9_15401352_15401723	1.44739	-0.432492	-0.439382	-0.511454	1.6044	0.298594	-0.49805	1.4814	-0.546523	-0.11366	-1.47929	-0.810927	1
chr16_81166627_81166786	-0.289919	-0.586397	0.0345709	0.092115	-0.746891	1.18239	-1.57125	-0.593195	0.272731	2.05941	-0.781042	0.927474	1
chr17_80046811_80047019	-0.937467	-1.30285	-0.341491	-0.00689244	-0.838032	1.91798	-1.09648	0.474784	0.64759	1.26499	0.585954	-0.368089	1
chr16_3692767_3692942	-0.333088	-1.03949	0.279043	1.87353	1.0041	0.638317	0.272262	-1.36951	-1.29082	-0.634922	0.850507	-0.249918	1
chr10_94889537_94889683	-0.0869686	0.110755	0.248438	2.26336	0.213632	-1.51974	-1.45647	0.214304	-0.479168	0.147965	0.865684	-0.521799	1
chr6_15422536_15422689	0.0832888	-0.484204	0.767959	1.31996	0.124465	1.16584	-0.564456	-0.904692	-0.292969	-1.57908	-1.09658	1.46048	1
chr18_54877838_54877998	-0.22248	-0.477312	0.626459	0.821169	2.04875	-0.346354	0.189793	-1.65025	0.807794	0.147815	-1.05198	-0.893411	1
chr12_132882336_132882505	0.282321	-1.36842	-1.04911	1.96914	0.296153	-0.225048	-1.30031	0.238644	0.717499	0.662747	-0.887828	0.664219	1
chr9_134273509_134273701	0.136029	-1.03369	0.00469372	2.42402	-1.20955	0.40936	0.458221	0.457108	0.0890974	0.222988	-1.05826	-0.900019	1
chr14_59651754_59651979	1.44982	-1.11358	-0.586663	0.170925	1.99065	-0.389643	-0.105846	1.13183	-0.276997	-0.935468	-0.799421	-0.535611	1
chrX_9848338_9848539	0.816674	0.656155	-0.215737	-1.22	0.602219	-0.0284464	-0.779962	-1.62068	1.85678	0.0130419	0.771797	-0.851845	1
chr3_193941302_193941585	0.920833	0.570809	0.791107	1.31531	0.329293	0.902307	-1.71398	-1.19825	0.163769	-0.645842	-1.30936	-0.126003	1
chr12_109423939_109424091	0.112571	-0.870886	-0.316951	0.86266	1.79711	1.20614	0.744415	0.430722	-0.890188	-1.06514	-1.08358	-0.926864	1
chr8_101030111_101030385	0.113874	-0.256976	0.11193	0.952763	1.43809	1.77288	-0.499083	-0.124172	0.126314	-1.45902	-1.16427	-1.01231	1
chr6_38411745_38412102	1.64007	-1.16357	-0.151129	0.330041	-0.456576	0.791431	-0.388345	0.91354	-1.0524	-1.16287	-0.722394	1.4222	1
chr10_104998769_104999006	0.044085	-0.869596	-0.360962	0.148203	0.910005	2.73886	-0.466752	-0.949514	-0.438976	-0.583375	0.129531	-0.301507	1
chr16_67062590_67062736	0.0985382	0.356776	-0.326737	0.882328	0.155032	1.21972	-1.60164	-0.867142	-0.94177	1.80769	0.195011	-0.977805	1
chr2_226751235_226751381	0.635968	-1.24761	0.246399	0.0252208	-0.102853	1.59609	-0.453867	-1.5654	0.949326	-1.39533	0.491358	0.820685	1
chr1_223925348_223925510	-1.21842	-0.574671	-0.141685	1.14041	1.02753	1.41623	-0.236058	-1.70687	0.0816125	0.28303	0.898438	-0.969536	1
chr3_34248623_34248846	-1.25582	0.708298	-0.16868	1.98204	-0.534073	1.46388	0.363116	-0.933987	-0.685663	-0.383771	-0.894235	0.338899	1
chr12_121789951_121790104	0.259891	0.0366767	0.461755	0.133699	0.800502	1.83069	-1.60189	0.558684	-1.34909	-0.0663084	0.315771	-1.38038	1
chr5_79445807_79445989	-1.36565	-1.42886	-0.12726	1.63375	0.189377	-0.568363	0.375637	1.2101	1.36129	-0.553452	-0.464071	-0.262501	1
chr17_40075788_40075970	0.0145083	-1.36189	-0.414506	1.09483	0.564607	0.945233	-1.76909	-0.930795	0.321257	0.658686	-0.468202	1.34536	1
chr17_48267313_48267535	0.389416	-0.679028	-0.0607255	2.30082	-0.163626	-0.163134	-0.956192	-1.30389	1.37386	0.226535	-0.57819	-0.385848	1
chr14_104566829_104567010	0.460159	0.0909197	-0.334942	-0.313135	1.6336	0.389495	-0.898934	-1.28972	1.80438	-0.653942	0.330774	-1.21865	1
chr14_38055205_38055426	-0.291903	-0.550419	-0.658687	-0.209287	1.0657	2.01327	-0.124198	-0.654655	-0.892552	-0.188546	-1.08634	1.57761	1
chr12_119980909_119981083	-0.910118	-0.151951	-0.389461	1.78333	-0.0869435	0.605583	-0.594385	0.846612	-0.495678	-1.58917	1.52036	-0.538184	1
chr22_17040043_17040197	-0.505083	-0.741138	-0.334415	0.92037	-0.654164	0.784558	-1.55781	-1.13337	0.571103	1.73329	-0.146384	1.06304	1
chr17_47185392_47185607	-1.66239	-0.0186102	-0.146347	-1.17358	1.20447	1.18902	0.907828	-0.430699	0.851044	0.929258	-0.909197	-0.740801	1
chr8_41516636_41516915	-0.59802	-0.149499	-0.167334	0.0974925	-0.0657352	0.921369	-1.05743	-0.17501	1.74266	-0.678545	1.65794	-1.52789	1
chr17_66426319_66426525	-0.0829078	1.06553	-0.196954	0.0610559	-1.2032	-0.00859328	-0.688192	0.493725	2.45133	-0.092221	-0.98163	-0.817941	1
chr11_10921557_10921769	-0.578579	0.078428	-0.426876	-0.189469	1.51925	-0.253506	-0.212486	-0.328159	2.37253	0.142397	-1.13878	-0.984756	1
chr8_67434620_67435075	1.57428	-1.39745	-0.817575	-0.273775	0.866694	0.0879166	-0.152649	1.51457	0.869597	-0.427088	-1.15635	-0.68817	1
chr12_124673165_124673348	-0.0581395	-0.776189	-1.05424	-0.955209	0.712456	2.51026	0.171507	-0.75751	-0.620643	-0.168688	0.343257	0.653142	1
chr19_15704649_15705022	1.3125	-1.27838	-1.01339	-0.277016	1.87765	-0.337308	-0.202195	0.925321	0.845511	-0.893441	-0.601543	-0.357705	1
chr10_60759175_60759321	-0.552993	0.43587	0.693407	2.4858	0.229571	-0.239458	-0.788803	0.503907	-0.891999	0.13986	-1.08631	-0.928848	1
chr17_27507975_27508167	-0.518049	-1.02728	-0.626953	0.34338	0.078074	0.230584	-0.321207	-0.264978	2.02838	1.68767	-1.38564	-0.223974	1
chr8_5993777_5993959	-0.335679	-0.590831	-0.459341	0.117151	0.969511	2.73337	-0.980236	-0.0746308	-0.254696	-0.262787	0.0330539	-0.894883	1
chr19_13049465_13049612	-0.979424	-1.76006	0.453678	0.587772	1.47736	-0.113723	-1.66272	-0.164222	0.208601	0.808034	0.409739	0.734958	1
chr15_53842271_53842443	0.275525	-1.08225	0.327295	0.476189	0.556713	2.23208	-0.606581	-0.613773	0.9121	-0.252416	-1.18829	-1.03659	1
chr8_142322452_142322676	0.542511	0.0666015	0.12326	1.90701	1.07806	-0.677024	-0.187176	-1.01307	-1.21566	-0.194904	-1.3894	0.959795	1
chr6_131576443_131576740	-1.48468	-0.641263	0.0830863	-0.0537171	-0.529373	0.690215	-0.229092	-0.371777	2.13742	1.49638	-0.642722	-0.454481	1
chr1_155160562_155161293	-1.03483	-0.262902	-0.999636	-0.0252371	0.205595	1.00711	-1.47691	-0.889607	1.94184	0.720133	0.0832507	0.731189	1
chr19_45349620_45349766	0.495597	-0.570868	-0.840848	1.36851	-0.010804	-0.705514	-1.13129	-0.0101714	1.91692	1.06625	-0.874634	-0.703141	1
chr15_75639501_75639668	0.0751214	-0.128038	-0.567866	0.488734	0.838039	-0.599827	-1.16883	0.12404	1.9145	1.30339	-1.21483	-1.06443	1
chr7_54786739_54786890	0.0656285	-0.258654	-1.3571	-0.423465	0.378479	0.444952	-1.22377	1.37627	-0.292766	2.16501	-0.535733	-0.338842	1
chr16_85386506_85386716	-0.783763	-0.455424	-0.765103	1.76703	-0.0862634	1.53601	-1.04265	0.299208	-1.24258	-0.294048	1.1366	-0.0690215	1
chr22_31641044_31641242	-1.59271	-0.378945	-1.07585	1.73964	0.988169	0.738933	1.2199	-0.248661	-0.584248	-0.486753	0.306125	-0.625603	1
chr3_171303013_171303201	-0.334886	-0.345662	-1.72158	2.04277	0.802038	0.671138	0.104315	0.00401269	0.0955209	-0.151556	-1.53569	0.369589	1
chr4_100153461_100153709	0.299331	-1.07053	-0.0466858	0.31327	1.77423	-1.27282	0.0786681	-0.513227	1.04805	-1.16038	1.2826	-0.732495	1
chr9_135241107_135241296	0.0243515	0.168651	0.609334	1.66513	0.257753	0.422066	-0.507379	0.390715	-1.10622	-1.86513	1.08125	-1.14052	1
chr3_197268105_197268277	-0.139883	0.275434	0.0332302	1.88481	-0.989845	1.67968	-0.19365	-1.36333	-1.20836	0.31126	-0.310226	0.0208813	1
chr21_47423309_47423611	-0.607536	-1.37362	-0.318026	0.871562	-0.475756	0.781135	-1.24606	-0.307922	2.19651	0.619505	0.231029	-0.370813	1
chr3_131748043_131748274	-0.143115	-0.333258	-0.254094	1.22789	0.95806	0.256437	-1.01006	-1.01564	2.08556	0.0831891	-0.6243	-1.23067	1
chr8_38239970_38240143	0.0457674	0.150151	-0.280949	-0.157072	1.46614	1.66546	-0.131117	-0.44987	1.00303	-0.263742	-1.58972	-1.45808	1
chr3_131105288_131105515	-1.21301	1.8222	0.56777	0.104483	0.382636	1.20889	-0.939983	-0.381154	-0.61467	-1.23413	0.95262	-0.655654	1
chr5_118754556_118754723	0.539968	0.538206	-0.355134	1.24459	0.506296	-1.05274	-0.345483	-1.65419	0.776192	-1.64739	1.00427	0.445421	1
chr17_48262030_48262329	0.0262335	0.958627	0.70875	-0.443774	-0.0541639	1.36613	-1.11005	-1.81479	1.31652	0.178431	-0.0271997	-1.1047	1
chrX_67009748_67009958	-0.805704	-0.445133	-0.156869	1.4311	-0.701781	1.82383	0.74469	-1.18101	-0.13034	-1.2444	0.84506	-0.179447	1
chr9_139422951_139423199	-0.0698482	-1.00606	-1.2205	1.54155	0.873759	0.693088	-0.933441	1.20164	-0.616343	1.02604	-0.832544	-0.657343	1
chr13_20749197_20749370	0.606303	-0.873605	-0.677693	-0.2932	0.144842	0.230331	-0.358264	-0.865817	2.17166	-0.620897	-0.982131	1.51847	1
chr12_6724151_6724297	-0.375509	-1.00116	0.56958	0.677166	0.679479	0.0756265	-1.40858	-1.00897	1.15175	1.7415	0.0147323	-1.11562	1
chrX_54446490_54446636	0.223177	-0.0052654	1.79564	-0.126927	-0.250747	0.894564	-0.994579	-0.250155	1.68505	-1.0129	-1.05918	-0.898684	1
chr13_41837376_41837656	-0.792582	-1.74327	-1.48227	1.08465	0.88829	0.666667	0.248238	0.750805	0.676112	0.123579	-1.08753	0.66731	1
chr16_81655136_81655352	0.23212	-0.106375	-0.374496	2.76774	-0.170289	-0.090807	-0.193322	0.680219	-1.07909	-0.135438	-0.416376	-1.11388	1
chr1_156675173_156675359	-0.456053	-0.460833	-1.69566	1.61996	0.75297	0.43187	-1.56483	-0.175243	1.03133	0.80301	0.0777982	-0.36432	1
chrX_153315030_153315226	0.554278	-0.190781	0.593485	-0.0676999	2.23949	0.263444	-0.108407	-1.71478	-0.930071	0.337138	-1.12347	0.147376	1
chr6_53751644_53751803	-0.822044	-1.18848	0.458532	0.842384	0.0445897	1.82998	0.871691	-0.534336	-0.503316	-1.31269	-0.729167	1.04286	1
chr7_29003815_29003961	-1.05703	-0.452798	-0.914819	1.3565	0.242171	1.10657	-0.281577	-0.550246	-0.0117212	0.968457	1.26612	-1.67163	1
chr1_204101217_204101401	-0.0987262	0.104156	-0.0613089	1.14396	-0.743559	-0.681741	-1.46118	0.584987	0.476641	0.54722	-1.58265	1.7722	1
chr7_73230335_73230482	-0.0499294	-0.0346854	-0.33028	1.10698	0.898106	-0.799488	-1.58355	0.145864	-0.253076	0.732183	-1.50869	1.67656	1
chr1_152006087_152006260	-0.250247	-0.474615	-0.983633	1.218	0.947439	0.269405	-1.45644	-0.289976	0.00371516	0.461949	-1.25878	1.81318	1
chr9_127531816_127531962	-1.95209	0.31295	0.19703	1.10899	1.14437	0.958932	0.0590386	0.196369	0.698158	-0.285928	-1.29263	-1.14519	1
chr1_21866584_21866777	-0.449065	0.337831	-1.51741	1.45074	-0.938425	0.906786	-0.161263	-0.71171	-0.538947	1.80392	0.398847	-0.581307	1
chr21_34111680_34111826	0.627665	-1.65217	-0.762928	1.53595	1.15514	0.812679	-0.0711476	0.101404	-0.577884	-1.28853	0.739462	-0.619643	1
chr17_66459025_66459193	0.933032	1.3748	0.251345	1.32982	-0.102193	0.404937	-1.45853	-0.207753	0.0114609	-1.96631	-0.414903	-0.155706	1
chr20_48221757_48221959	0.277695	0.362651	0.246747	0.98496	-1.69607	1.627	-0.332913	-0.779629	-0.365549	0.199635	-1.52853	1.00401	1
chr10_104524692_104524960	-0.810627	-0.484905	-0.0215413	0.149957	0.472461	-0.226042	-0.611922	0.664327	2.21616	-1.97064	0.366114	0.256662	1
chr2_139651430_139651576	-0.581019	-0.97725	-0.582883	-0.422308	0.982541	1.11107	0.368954	1.73176	0.957566	-1.53891	-0.620679	-0.428835	1
chr20_3293893_3294103	-1.92514	-0.0579484	-1.08954	1.42889	0.654128	0.959988	-0.0227802	0.0721394	0.332057	-1.25133	1.00914	-0.109607	1
chr6_41752616_41752812	0.520906	0.699062	1.05667	0.58012	1.43227	0.452208	-0.907986	-1.00452	0.630094	-0.703566	-1.44743	-1.30783	1
chr12_107711972_107712123	-0.641618	-0.900981	0.943002	1.80636	0.880078	0.717015	-1.81018	0.0503965	-0.307006	0.065307	0.162739	-0.965116	1
chr2_9397103_9397398	-0.624666	-0.64252	0.284418	1.00968	-0.793232	-0.410756	0.234508	-1.09711	2.49491	0.480019	-0.195893	-0.739359	1
chr13_45337812_45337963	0.291236	0.394955	-1.50766	-0.641562	0.710424	0.164038	-0.581132	0.614796	-0.520316	2.38399	-0.745708	-0.56306	1
chr4_6942483_6942643	-0.0834287	-0.353107	-1.66128	2.0163	0.28759	0.892948	-0.755444	-0.238673	-0.754177	1.10621	0.336509	-0.793447	1
chr8_97180191_97180461	-0.946209	-0.66912	0.313613	1.83857	1.5261	-0.0798724	0.318519	-1.18437	-0.124225	-1.39894	0.579714	-0.173775	1
chr6_35437080_35437302	0.725534	-0.932833	-1.20085	1.40857	-0.461196	0.920955	-1.683	-0.359603	-0.623358	0.776822	0.980625	0.448326	1
chr14_102548454_102548684	0.081884	0.319472	-1.5373	1.06889	1.08943	0.0832107	-1.50202	-0.8566	0.190455	-0.00361979	1.67264	-0.606458	1
chr2_12458255_12458568	-1.24702	-1.46262	-0.760715	1.5905	-1.21224	1.18609	-0.204551	0.666815	0.807398	0.234069	0.0479945	0.354272	1
chr11_1769034_1769239	-0.277677	-1.5117	-1.39094	0.687916	-0.0752985	0.604901	-0.826603	1.20693	1.10065	1.42817	-0.571398	-0.374944	1
chr19_10054746_10054892	0.824827	-0.812412	0.666473	0.787597	0.626602	-1.35905	-0.736861	-1.21189	-0.167031	2.02216	-0.424547	-0.215867	1
chr12_52401918_52402091	0.0488238	-0.743184	-0.942125	1.66971	1.40899	1.14879	-0.350929	0.396305	0.320728	-0.663942	-1.2227	-1.07047	1
chr2_524453_524709	0.21965	-0.549907	-0.863843	0.566561	0.534646	0.458766	-1.10374	0.789896	0.689471	-1.42482	-1.15912	1.84244	1
chr17_8057746_8057950	-0.961515	0.943755	-0.0149806	-1.40164	0.840595	0.474163	-0.668531	-0.351816	1.13521	-0.468952	-1.19441	1.66812	1
chr1_22091669_22091815	-0.342996	-0.781215	-1.27198	-0.167467	-0.188103	1.5284	0.707644	1.75591	0.723749	-1.4024	-0.386859	-0.174686	1
chr11_65164746_65165008	1.0018	0.32507	0.676821	1.40817	0.445852	0.964255	-1.3319	-0.901743	0.223833	-1.42194	-0.10534	-1.28488	1
chr17_74581924_74582106	-0.80442	-1.0533	0.0326227	1.3676	0.310858	0.436737	-1.43023	-0.559168	1.00191	1.55548	-1.11277	0.254676	1
chr12_63262688_63262930	-1.13832	0.84505	-0.465744	1.08146	0.831599	-1.58812	0.0142358	-0.908865	1.26154	0.478355	0.705141	-1.11633	1
chr7_5566869_5568411	-0.669898	-1.33009	-0.321231	0.591444	0.130631	0.18165	-1.81927	-0.115735	1.88818	1.10411	-0.0509384	0.411154	1
chr3_119379806_119379965	0.853188	0.858354	-0.63852	1.46074	0.662638	-0.961998	-0.0150206	-1.63371	1.09428	0.174047	-1.00969	-0.844302	1
chr16_81501945_81502207	-0.674708	0.386018	-0.0865786	0.351759	0.261409	0.231157	-0.812806	-1.96532	2.08897	-0.765742	0.79584	0.189999	1
chr1_92198348_92198494	0.101141	-1.24146	-0.0287158	2.41392	-0.0614122	-0.754637	0.333017	-0.0607809	1.20819	-0.233599	-0.923395	-0.752269	1
chr11_62322803_62322949	-0.392534	-0.589369	-0.774462	0.311366	0.313521	1.01652	-2.0687	-0.800374	1.66822	0.844617	0.502758	-0.031559	1
chr6_71276840_71276986	-1.11744	-0.871638	-0.328549	-0.987467	0.907469	1.24925	-0.853084	0.4367	0.30709	0.822264	-1.14992	1.58531	1
chr2_76035206_76035352	0.717864	0.505241	0.314076	0.0848253	0.523302	2.21341	-0.213676	-0.0472881	-0.70231	-1.73822	-0.914645	-0.742578	1
chr6_72295098_72295385	-0.598389	-0.299418	-0.601035	0.81689	-0.463694	0.396086	-1.44681	-0.868964	1.3045	0.447556	-0.673608	1.98688	1
chr8_99177168_99177332	0.291718	-0.333875	-1.06801	0.628845	2.09426	0.831877	-1.42674	0.491249	-0.134351	-1.13587	-0.656035	0.416942	1
chr11_121368846_121369078	0.162882	-0.229937	-0.62454	0.932083	-0.164553	0.206306	-0.64797	-0.252048	1.12806	-2.00662	1.90795	-0.41161	1
chr21_45663819_45663996	0.0361878	-0.705975	-1.55357	-0.0969851	1.22693	1.00494	1.01869	1.67294	-0.580035	-0.598662	-0.802275	-0.622181	1
chr6_39891230_39891389	0.717884	0.306722	-0.139514	0.83113	2.03728	-0.487901	-1.49139	-0.986716	0.936951	-0.932583	-0.524051	-0.267808	1
chr1_153189648_153189799	-0.126754	0.759358	0.829719	1.51214	-1.20999	0.473976	-0.252941	-1.84542	0.0809552	-1.25557	0.796447	0.238089	1
chr2_85751874_85752024	0.475152	0.294442	-1.19675	2.24758	1.11372	-0.387572	-0.604911	-0.430426	0.091376	-0.840373	-1.17385	0.411612	1
chr22_32332105_32332344	-0.669182	-1.55109	0.687638	0.500754	0.333655	1.14672	-0.687117	-0.923677	1.47958	1.16769	-0.831533	-0.653442	1
chr22_50706911_50707088	-1.67541	-0.807051	1.57402	0.949936	-0.971693	0.338841	-0.116966	0.195609	1.46192	-0.536366	0.313531	-0.726366	1
chr10_14195737_14195900	-0.908998	-1.14353	0.703456	2.20366	1.2182	0.329617	-0.294913	-0.260375	-1.1086	-0.706229	-0.156525	0.12424	1
chr16_66331644_66331849	-0.398177	-0.380596	-1.3161	0.881084	0.263573	-0.0351159	0.601255	-1.64942	1.57901	1.34227	-0.0277574	-0.860022	1
chr10_82198633_82198785	0.575829	-1.3598	-0.146829	1.12423	1.16488	-1.7291	0.617469	-0.18274	0.893272	-0.709073	-0.97289	0.724765	1
chr12_26012980_26013131	-0.594657	-0.152402	-0.51843	0.596991	-0.423365	1.74836	0.0356123	-0.0132555	1.83041	-0.265817	-1.76318	-0.480265	1
chr16_30347179_30347325	-0.049036	-0.744087	-0.174146	2.17921	-0.205647	-0.873534	-0.364469	-0.205039	-0.83267	1.75617	0.384496	-0.871253	1
chr13_52541919_52542097	0.474256	-1.4613	-1.12105	0.362607	0.198759	1.21725	-1.10895	-0.836872	-0.721314	1.28139	1.14646	0.568767	1
chr12_52509939_52510145	0.151276	-0.0996823	-1.34523	1.02101	1.25238	1.94024	-0.322281	-0.0224816	-0.23103	-0.40777	-1.50821	-0.428227	1
chr10_74035072_74035218	-0.4133	-0.230515	0.218881	1.21906	-0.825926	0.536474	-1.67933	0.717055	-0.102182	-0.404826	-0.98368	1.94829	1
chr16_87502808_87502989	-0.415928	0.401068	-0.529356	1.28842	0.253005	0.0651298	0.424424	-1.29321	0.921442	-1.29912	-1.36592	1.55004	1
chr20_50361197_50361449	-0.352052	-0.311492	-0.538256	0.48488	-0.681677	1.88996	0.0921509	1.38388	0.60857	-1.91408	-0.473835	-0.188048	1
chr9_129830166_129830368	0.246769	0.743144	1.45273	0.869847	-0.30947	0.322477	-0.28862	-1.47122	1.33816	-1.51823	-0.783885	-0.601713	1
chr15_80691168_80691322	-0.330314	-0.584554	0.317636	1.65929	0.42613	0.107427	-0.669529	-1.007	2.01381	-0.954616	0.0560159	-1.03429	1
chr11_126693906_126694104	-0.447384	-2.1501	-1.001	1.52378	-0.336206	1.01132	-0.709706	0.48548	0.50119	-0.0477771	0.725601	0.444809	1
chr11_83237458_83237640	-0.559479	-0.48953	0.0397585	0.341282	0.119963	0.988773	0.331264	-1.82356	0.783785	-0.575777	1.93842	-1.0949	1
chr17_64187859_64188010	-1.15156	-1.47868	-0.0216165	0.88967	0.921769	1.23806	-1.21578	-0.36159	0.662108	0.374072	1.10024	-0.956687	1
chr11_75051044_75051275	-0.202835	0.477151	-0.63689	2.45326	0.901354	-0.0638597	-0.117906	-0.512796	-0.487008	-1.02341	0.506308	-1.29337	1
chr4_187572465_187572635	-0.797838	0.779137	-0.79911	0.954569	-0.633705	2.48602	0.200865	0.14338	-0.368641	-0.940316	-0.609951	-0.414404	1
chr20_49338974_49339172	-0.785556	-0.281636	-0.502659	1.00848	0.0454738	2.37913	-0.168046	-0.304081	0.53265	-0.640917	-1.57242	0.28958	1
chr15_96880263_96880433	0.942211	-1.69987	-0.628825	-0.0482918	1.94485	0.722548	-0.35414	0.0686252	0.71328	-0.518851	-1.26385	0.122316	1
chr6_133667826_133668001	0.967142	-0.345671	-1.61832	1.00535	1.68491	-0.933065	0.673607	0.235859	-0.669853	0.597325	-0.886371	-0.710914	1
chr11_119602470_119602693	-0.131708	0.695182	0.0802575	2.06879	-1.06256	1.14311	0.669512	-0.217343	-0.492584	-1.49255	-0.723691	-0.536411	1
chr3_142536336_142536557	-0.581386	-1.66235	-1.15771	1.16141	0.519246	0.157215	0.693009	-1.47738	0.210851	1.36125	0.223959	0.55188	1
chr3_197195949_197196139	-0.140544	0.417699	-0.107506	0.736632	0.836273	1.14849	-1.01523	-1.56881	0.522284	1.27557	-1.61202	-0.492834	1
chr7_127545660_127545910	-0.203312	-0.790245	-1.32524	0.639622	0.71795	-0.651393	1.46973	0.590792	1.63007	-1.2071	-0.0989506	-0.771921	1
chr8_66940017_66940455	1.02442	-0.333002	-1.23064	-0.0138707	1.0345	-0.83806	0.750428	1.93493	-0.123195	-0.994348	-0.101605	-1.10956	1
chr1_209549161_209549426	-1.02675	-0.738342	-1.03269	0.884621	-0.572988	1.56432	-0.153607	-1.2499	1.11175	-0.432749	0.369337	1.277	1
chr20_19193695_19193873	0.108343	-1.10074	-0.907407	0.941095	1.09441	-0.0656076	-1.78017	-1.09276	0.129741	0.798416	0.724139	1.15055	1
chr15_61974575_61974815	-0.123537	-0.942917	-0.989122	2.0877	0.741248	-0.818633	-0.107902	0.166159	-0.917902	0.848138	1.01237	-0.955599	1
chr5_81608921_81609072	1.13372	0.816453	0.364296	-0.0644653	1.50753	0.308323	-1.64371	-1.19965	0.521484	-0.431268	-1.39223	0.0795149	1
chr4_82393197_82393343	1.30518	-1.16482	-0.79516	0.903199	0.672173	0.136532	-0.098024	0.0758637	1.77124	-1.32483	-0.830588	-0.650766	1
chr2_231689384_231689548	-0.905608	-0.762877	-0.0902194	0.455345	0.521583	1.17639	-0.29292	-1.14699	0.604103	-0.518945	2.09715	-1.13701	1
chr1_153949701_153949885	0.580366	-0.732761	-0.921746	0.442	0.519752	2.18363	-1.58759	-1.11364	0.107348	0.479545	-0.119547	0.162635	1
chr1_155163233_155163382	-0.430522	1.14013	0.707074	0.703275	0.537959	0.947397	-1.53563	-1.31869	0.338338	-0.392611	-1.51559	0.818863	1
chr11_9384106_9384332	-0.18142	-1.29249	-0.803733	1.71922	0.207962	1.28163	0.0240322	-0.161432	-0.252007	-0.735119	-1.19943	1.39278	1
chr18_29300923_29301120	1.20683	-1.38869	-0.962683	2.1055	-0.131479	-0.110312	-0.565314	-0.62895	-0.43288	-0.509923	0.538735	0.879166	1
chr1_94585801_94585985	-0.898287	-0.18734	-1.39875	0.419329	0.496695	0.317438	-0.852552	0.0954597	1.97215	-0.298456	1.37295	-1.03864	1
chr12_115050021_115050167	0.00435009	-0.215731	0.516548	0.791382	1.78559	-0.399491	-1.16883	-0.451657	-1.04026	-1.38404	0.101222	1.46092	1
chr20_44078144_44078332	-0.267692	-1.25836	-0.701347	1.39213	-0.200194	1.16297	-0.568629	-0.0769777	-0.204614	0.612311	1.59958	-1.48918	1
chr14_74230260_74230485	-0.289401	0.580897	0.214283	1.31038	-0.331579	1.76416	0.186613	-1.70894	0.662901	-0.362324	-1.09487	-0.932113	1
chr10_111976163_111976309	-0.357083	-0.799067	1.12681	1.66195	-1.35921	1.53039	0.470456	-1.20872	-0.137248	-0.339612	-0.401323	-0.187328	1
chr2_8680104_8680331	0.862913	-0.907745	-1.24924	1.3374	1.16814	0.625331	-1.28467	0.821593	-1.20199	-0.0224788	-0.59651	0.447266	1
chr21_36186922_36187068	-0.396843	0.433008	-0.0827761	2.35203	-1.73813	0.56519	-0.0946566	-0.68142	0.428706	-0.476303	0.4952	-0.804009	1
chr9_119455700_119455929	0.00115382	-0.686488	-0.582139	0.394472	0.866876	0.879205	-0.386774	1.22643	1.38314	-2.10048	-0.630978	-0.36442	1
chr22_50153919_50154065	-0.58994	-1.43262	-0.67055	0.414828	-0.324857	1.31919	0.193386	0.835811	1.61273	0.749448	-1.13404	-0.973392	1
chr11_66795116_66795460	1.00668	-0.927256	-0.34045	1.03511	1.79592	0.616629	-1.16125	0.0668374	0.0740279	-1.17451	0.247151	-1.2389	1
chr20_37101705_37101884	0.00902187	1.28132	-0.547748	-0.522214	1.00868	1.77794	-1.69972	0.541735	-0.862711	-0.737518	0.10494	-0.353729	1
chr3_182631662_182631862	-0.802146	0.95153	0.40251	0.699792	1.10443	1.10568	-1.38245	-1.56577	-0.721012	-0.710175	-0.0651872	0.982796	1
chr1_120416467_120416613	-0.658507	-1.05146	-0.660356	1.79075	0.260508	0.325398	-0.795811	-1.41567	-0.463058	0.407753	0.941516	1.31895	1
chr15_74731052_74731198	0.000862605	-0.219492	-0.130584	0.788874	0.0576612	0.648479	-0.783624	0.662258	1.93607	-1.97708	0.0978553	-1.08128	1
chr8_37710696_37710864	1.64983	-0.772656	0.635669	0.442844	1.3055	-1.53894	-1.40672	-0.596556	0.652793	-0.362252	0.236123	-0.245634	1
chr1_146585339_146585487	-1.86124	-0.463677	0.452843	0.35959	1.67817	-1.02754	0.293294	-0.367415	0.997512	0.577992	-1.14429	0.50476	1
chr8_131537650_131537796	-0.141079	-0.101931	0.174833	-1.18075	0.622041	0.484166	-1.41227	-0.170782	-0.1057	2.19074	0.826572	-1.18584	1
chr11_64490305_64490451	-1.32047	0.0571912	-0.29015	1.79366	-0.126937	-1.32165	-0.801411	0.0455794	1.71258	0.698209	-0.333619	-0.112985	1
chr4_69730255_69730495	-1.06183	-0.0257857	-1.03197	1.72799	-1.02197	1.23062	0.0869933	-0.130137	-0.362474	1.6036	-0.606325	-0.408718	1
chr17_36956049_36956210	-0.632653	-0.0921742	0.445092	1.18788	0.0703717	0.626528	-1.50908	-0.0484063	-0.645388	1.98548	-1.39508	0.00742066	1
chr13_114553002_114553148	-0.0868528	-0.336593	0.96316	2.14157	1.39672	-0.18724	-0.762487	-0.242868	-0.870548	-0.0317058	-1.07402	-0.909135	1
chr11_121344626_121344885	-1.01875	-0.70786	-0.931173	1.4021	0.248991	0.0473262	-0.793386	0.701343	0.487814	0.265533	1.74428	-1.44622	1
chr3_101703112_101703406	0.931254	0.414293	-0.585623	0.824811	1.37958	0.460316	-0.668146	-1.7933	-1.0053	0.0542917	1.02995	-1.04213	1
chr1_62109794_62109940	-0.320625	-1.75369	-0.408608	-0.733179	1.38165	0.668237	0.692935	0.4516	1.07999	-1.08795	-0.91448	0.944123	1
chr12_52349114_52349269	-1.21479	-0.194686	0.14622	1.73208	-0.209647	1.06935	-0.369951	-0.626247	-0.128762	-1.49248	1.55924	-0.270326	1
chr8_108502505_108502721	0.973574	1.41308	-0.398997	0.541872	0.706926	1.58876	-0.178582	-0.943095	-0.710658	-1.31516	-0.926185	-0.751531	1
chr2_213821460_213821671	0.397287	-0.235264	-1.45499	0.57126	1.84902	1.83677	-0.323032	-0.649832	-0.3984	-0.509086	-0.639599	-0.444141	1
chr2_157038531_157038888	0.494154	-1.07264	-0.799079	-0.253958	1.95313	-0.125274	0.727347	1.45892	-0.394662	0.000641856	-1.36935	-0.619235	1
chr14_93725680_93725844	-0.465137	-0.231682	-1.18208	0.987781	0.223107	1.55804	-0.543712	-0.892203	-1.30506	0.693903	-0.404832	1.56188	1
chr13_80054994_80055140	-0.383948	-0.584602	-1.10358	-0.151116	1.12102	1.05245	0.220703	-0.799702	0.245657	2.04809	-0.295627	-1.36934	1
chr11_289473_290027	-0.984771	-1.09065	-0.688514	0.370617	1.30684	1.04782	-1.25399	-0.612764	1.52487	0.974977	-0.404669	-0.189758	1
chr19_4391833_4392112	0.568954	0.627675	-0.822258	0.542019	0.0598945	1.06436	-0.925415	-1.56369	-0.678709	1.96984	-0.122596	-0.720072	1
chr15_70385899_70386205	0.34805	-0.242643	-0.502028	0.3409	1.04706	0.774932	-0.47402	-0.155363	2.03885	-1.34535	-0.257926	-1.57246	1
chr3_32134820_32135001	-0.136363	0.0929389	-0.260059	0.945183	0.593122	-0.626475	0.163277	-1.09305	2.07785	-1.47302	0.729702	-1.0131	1
chr15_69700048_69700288	0.46637	-1.73718	-0.43691	1.87336	0.600486	0.0913099	1.29631	-0.353333	-0.86237	0.0605394	-1.06685	0.0682736	1
chr15_79756129_79756408	0.284677	-0.0527666	-0.128316	1.03452	1.01374	0.610549	-0.796911	-0.853094	0.0932829	-1.83756	1.63527	-1.00339	1
chr9_74622889_74623102	0.105206	0.109835	-0.983912	-0.913001	1.26548	1.44673	-1.51194	-0.623375	1.04184	1.08558	-0.610189	-0.412247	1
chr1_113160773_113160964	-0.142337	-0.469425	0.885395	0.925874	-0.698652	0.130449	1.48309	-1.2859	1.47537	-1.49494	-0.507601	-0.301319	1
chr14_51422089_51422364	-0.370205	-0.725935	-0.0104851	0.0597019	1.39687	2.1573	-0.113556	-1.15259	-0.368685	0.385498	-1.43829	0.180375	1
chr20_13483667_13483813	0.103843	-0.336352	0.696638	-0.450589	-0.0665596	1.82481	-1.40355	-1.06695	0.224763	0.502093	-1.32595	1.2978	1
chr7_57319912_57320105	-1.37655	-0.141058	-1.36555	0.855953	1.09911	0.72512	-0.17807	-1.0813	-0.926529	0.72358	1.45892	0.206385	1
chr6_11586655_11586817	0.208215	0.631725	0.0837835	2.51787	0.003565	0.714636	-0.541892	-1.46247	-0.527163	-0.29971	-0.757679	-0.570878	1
chr15_72491915_72492163	-0.436268	-0.690198	0.198084	0.0163909	0.433102	1.17357	-1.74599	-0.769142	1.37749	-0.07297	1.49348	-0.977543	1
chr1_171372079_171372236	-0.952379	-0.14775	-0.396018	1.55594	-0.019116	1.61219	-1.25212	0.120199	-0.223987	-1.55783	0.771276	0.489592	1
chr20_45985310_45985483	0.191055	-0.372194	-0.492041	-0.960913	1.26623	2.21613	-0.608921	0.640498	0.254464	-0.188793	-0.542047	-1.40347	1
chr15_60639654_60639904	-0.585814	-0.847982	0.0529793	2.18882	0.0531212	0.465683	-1.78071	-0.614333	1.15393	-0.0465202	-0.163688	0.12451	1
chr10_65348682_65348828	0.513615	0.723446	0.838659	0.962986	0.356375	0.785355	-1.78658	-0.978908	-1.49009	-0.67285	0.980362	-0.232362	1
chr17_38609171_38609439	-0.429745	0.190614	-1.02852	-0.216643	-0.262522	2.16289	-1.47924	-0.126052	0.743121	1.32736	-0.542403	-0.338862	1
chr12_120672423_120672801	0.283862	-0.588369	-1.52387	1.18796	1.09622	0.832567	-0.770963	-1.25926	-1.12233	0.8812	0.141095	0.841889	1
chr20_38407932_38408078	-1.14277	-0.47788	-0.412811	0.620539	0.442271	0.48144	-0.352722	-2.12131	1.76615	0.0521694	0.371132	0.773787	1
chr9_130717759_130718028	0.353799	-0.265921	-1.14526	1.25678	2.00739	-0.270484	-1.02003	0.2746	-1.03022	0.247853	0.658351	-1.06686	1
chr10_91226443_91226589	-0.186285	-0.584459	-0.376135	0.668235	0.445064	1.51447	-0.648062	-1.59685	1.95991	-0.0120324	-0.718266	-0.465588	1
chr5_141894503_141894649	-1.2791	0.341576	0.222301	1.16065	1.19705	1.00625	-0.196648	-1.04973	-1.12326	-1.46055	0.883806	0.297652	1
chr3_133920628_133920775	0.858984	-0.554291	-0.849605	0.871024	0.0352939	1.88545	0.633767	-0.568843	-0.618347	-1.70817	0.675447	-0.66071	1
chr8_37612534_37612680	-0.25885	-0.0143826	-0.38262	0.483144	0.485416	2.00832	-0.505237	-1.17303	0.234621	-1.82422	-0.167521	1.11437	1
chr2_90477200_90477368	-1.19636	-0.321844	-0.444252	2.00225	0.377415	0.328557	-0.929449	0.248585	0.559246	1.26169	-0.495752	-1.39008	1
chr8_96141058_96141357	0.570241	-0.205234	-0.705463	2.35518	0.475789	-0.0507758	0.52914	-1.59263	0.311025	0.00431282	-0.933183	-0.758402	1
chr1_182355321_182355535	-0.361097	-0.633318	0.792084	0.480745	-1.24778	1.17205	-1.21778	-1.62648	0.571033	0.806105	0.00947555	1.25496	1
chr1_212773740_212773962	-0.55153	1.18984	-0.365707	0.677382	0.100919	0.575561	0.710073	-1.70371	1.68337	-0.322212	-1.07969	-0.914298	1
chr3_171654008_171654316	0.0828392	0.22013	-0.126608	1.92748	0.674924	0.160488	-0.243755	-0.446983	1.23819	-0.397091	-1.61314	-1.47647	1
chr22_28255820_28255970	-0.88901	-1.71997	-0.39751	0.803327	1.78403	0.050577	-0.200371	0.49559	0.782908	-0.825618	-0.857294	0.973344	1
chr12_120669507_120669758	-0.641027	-0.67194	-1.17657	0.988501	1.66847	0.579876	-0.838498	0.98988	-0.438681	0.765451	-1.46241	0.236955	1
chr15_59833050_59833234	0.551279	0.328925	-1.71479	-0.381729	0.508016	0.154241	0.266395	-0.416107	2.32241	-0.931045	0.14554	-0.833134	1
chr2_239195285_239195488	-1.44607	-1.16014	-0.361694	-0.100621	1.81645	0.975	-0.926136	0.598031	-0.949406	0.801911	0.630126	0.122542	1
chr1_226032873_226033070	-0.575399	0.186731	0.299692	0.814498	0.59287	0.25156	-1.35274	-1.54908	-0.651437	0.726391	1.9503	-0.693392	1
chr17_39681031_39681344	-0.576134	-1.08937	0.439633	-0.206856	0.221183	0.0512866	-1.80403	0.520427	0.592084	1.99162	0.749065	-0.888901	1
chr9_35529525_35529793	-1.08145	-0.811005	1.20258	-0.218478	0.623138	-1.03839	-0.092225	0.589084	2.26646	-0.553743	-0.54499	-0.340979	1
chr7_6035316_6035522	0.193923	0.271615	-0.957366	1.55932	1.0465	0.735572	-0.944021	-0.379895	1.25684	-0.621338	-1.61343	-0.547726	1
chrX_135862893_135863039	-0.781926	-0.000967205	-0.291553	0.945426	1.18424	0.832869	-0.284688	-0.505119	-0.593849	-1.69607	1.82833	-0.636694	1
chr8_49426736_49426889	-0.373511	-0.236866	-0.98025	1.56572	-0.00237119	1.34204	-0.651862	-0.101969	1.28582	-0.257426	-1.83702	0.247697	1
chr5_138513492_138513669	-0.916491	0.283752	-0.907066	0.0513314	1.46212	1.71463	0.826247	-1.42431	-0.463415	-0.760967	0.642503	-0.508326	1
chr11_36161578_36161724	-1.13617	-0.451955	-0.706545	0.928744	0.17113	-0.306662	-0.992699	-0.360778	1.29879	1.10216	-1.16933	1.62332	1
chr3_122283256_122283429	-0.417529	0.331996	1.23625	0.066716	1.17426	0.867224	-0.969555	-1.07169	1.5006	-0.509733	-1.18406	-1.02448	1
chr11_65623406_65623790	-0.375168	-1.01391	-0.284229	0.986745	0.939139	1.49414	-1.98755	-1.06644	0.445754	0.512124	0.0123473	0.337042	1
chr9_5843331_5843478	0.19947	-1.72208	-0.362428	-0.718265	1.09606	1.30677	0.77919	1.33536	0.435658	-0.815122	-0.857613	-0.677003	1
chr16_29801427_29801649	-1.16484	-0.822959	-0.681291	0.597943	0.0461441	1.93844	-0.857028	-0.601222	1.19174	-0.364479	-0.500879	1.21843	1
chr16_2569618_2569976	0.845182	-1.15308	-0.745426	0.745982	-0.617323	0.661698	-1.47444	-0.815411	1.47048	0.302142	-0.512168	1.29236	1
chr10_8637732_8637946	-0.435807	0.279351	-1.36088	0.815107	0.546881	-0.0815697	0.514547	-1.05316	2.23337	-0.643135	-1.04082	0.226107	1
chr22_39713463_39713629	-0.857102	-1.23056	0.127125	0.170014	1.15572	0.771667	-1.16659	-1.42885	0.951501	1.29493	0.725598	-0.513449	1
chr16_11730338_11730527	-0.114232	1.19367	0.0512364	-0.112286	0.924367	-0.202724	-1.03182	-1.0625	2.25447	-0.937984	-0.608376	-0.353831	1
chr17_43207405_43207568	1.07616	-0.522218	-0.429449	1.66307	1.61205	-0.733597	-0.835257	0.28787	0.354447	-1.01062	-0.238695	-1.22376	1
chr16_61452385_61452552	-0.786446	0.048399	0.234343	0.276653	-1.50823	0.192157	0.246251	0.164429	2.65594	-0.482813	-0.619603	-0.421081	1
chr10_123862124_123862286	-0.111869	-1.44788	1.14729	0.442561	1.07152	0.352791	0.314461	-0.83261	-0.786605	-0.86793	-0.998111	1.71639	1
chr6_159275501_159275647	0.660348	-0.206021	-0.944577	2.39031	0.912284	0.580749	-0.274873	-0.681715	-0.765437	0.113405	-0.978611	-0.805864	1
chr2_6223465_6223611	-0.512438	-0.193488	-0.514419	-1.468	0.472275	1.92703	-1.17662	-0.204217	-0.303017	1.12165	1.20197	-0.350724	1
chr9_135645702_135645848	-0.731244	-0.236	-1.22809	0.778495	1.50584	0.637247	-1.49188	-0.473655	0.84429	0.503969	0.99406	-1.10303	1
chr12_52541069_52541235	0.497163	-0.894007	0.144506	-0.532197	1.53938	0.891317	-1.60468	1.0494	-1.48066	0.680508	0.0906098	-0.381352	1
chr14_102549433_102549587	0.853967	0.402276	0.494431	-0.0512857	1.55467	-0.119878	-1.35287	-1.61385	0.437969	1.13147	-0.955674	-0.781229	1
chr20_57478697_57478923	0.103347	-0.617105	-0.736653	1.58973	-0.389915	0.0723905	-1.69895	-1.1993	0.602521	0.219044	0.510573	1.54431	1
chr2_238233203_238233444	-1.46684	-1.5309	0.990256	-0.136	0.292232	0.866837	-1.48921	0.711631	1.17754	0.447379	0.485963	-0.348894	1
chr2_236457642_236457846	-0.13825	-0.850769	1.26577	-0.295201	0.96862	1.14503	-0.0493196	-1.52555	-0.61014	1.57849	-0.835752	-0.652925	1
chr10_14695889_14696081	0.440989	-0.195791	0.346205	1.677	0.241474	1.753	-0.687343	-1.29239	0.244576	-0.983836	-0.358765	-1.18512	1
chr12_58241002_58241180	-0.73212	-1.56409	1.12675	0.553465	0.124012	0.735731	-1.82388	1.11517	0.222777	-0.81759	0.662697	0.397076	1
chr16_2819179_2819370	-1.07296	-0.310484	-1.5684	1.06772	1.78429	0.420757	-1.28301	0.699222	0.137751	0.314001	0.416078	-0.604958	1
chr15_63602723_63602888	0.967437	0.615693	0.355694	1.76208	0.428694	-0.929575	-1.17959	-0.942097	-0.423985	-0.254674	0.983833	-1.38351	1
chr19_2272918_2273114	-1.27159	0.343104	-0.579904	1.97965	0.433992	-0.458144	-1.13341	-1.10831	1.0869	0.93032	-0.227974	0.00535126	1
chr8_53379827_53380042	-0.00547571	-0.0343123	0.391541	1.40028	0.622007	1.45126	-1.01217	0.386868	-1.44186	0.538099	-0.822074	-1.47417	1
chr3_153840733_153840893	0.0813184	0.0201943	0.761239	1.87289	0.829201	0.0193706	-0.46313	-2.27998	-0.0111997	-0.333376	-0.782363	0.285835	1
chr7_43301076_43301253	0.0992103	-0.968829	-0.494571	2.35835	-0.135516	1.33348	-0.206524	-0.51234	0.68392	-0.97058	-0.715128	-0.471465	1
chr1_183344728_183344970	1.2249	-0.295225	-0.966226	1.92119	-0.151629	-0.960478	0.198699	-0.0189424	1.24497	-1.37617	-0.51457	-0.306521	1
chr6_14507238_14507389	-0.536158	-1.17479	-0.646891	1.87316	1.03186	1.22487	-0.219279	-0.271207	-1.20071	-0.890988	0.683296	0.126841	1
chr11_75513423_75513571	-0.376778	-0.0215875	0.0570648	-0.41873	-0.0114574	0.570725	-0.338302	-1.86543	2.09679	0.5228	0.908784	-1.12387	1
chr13_45942685_45942953	0.656234	-0.564578	-0.877055	0.177737	-0.382513	2.17762	-0.373362	1.50336	-0.751072	0.191926	-0.966389	-0.791905	1
chr11_129512956_129513262	0.0121189	-0.319158	-1.19903	1.49961	-0.644501	-0.109105	-1.37718	1.25044	-0.335314	1.57915	0.393366	-0.750396	1
chr1_20559169_20559350	0.378173	-0.15329	-1.72771	0.257467	0.0973315	0.670016	0.552845	1.30505	1.55399	-1.08191	-1.01179	-0.840173	1
chr12_53298440_53298792	-0.696945	-0.65467	-0.670325	1.38902	0.942894	0.106447	-2.17657	-0.44222	1.17405	0.138954	0.645167	0.244192	1
chr17_5168203_5168382	-0.61959	0.426001	-0.674448	0.331915	0.168374	-1.05352	0.872566	-0.878659	2.38261	-0.526381	-0.9734	0.544531	1
chr17_54805614_54805785	-1.43047	0.672017	-0.340106	0.43823	0.808737	1.51333	-0.0811368	-1.15849	0.605986	-0.840855	-1.27889	1.09165	1
chr6_4621243_4621389	-0.269784	0.33704	0.996562	-0.248325	-0.0665783	0.941253	-1.32847	0.116813	0.289628	-1.18471	1.86897	-1.4524	1
chr8_83908555_83908722	0.223257	-0.0352208	0.357557	2.47216	-0.336818	-0.281871	0.668299	-1.64283	-0.77609	-0.125422	0.293587	-0.816601	1
chr9_113043482_113043715	-1.08307	-0.749878	-0.867058	2.25584	-0.93938	0.874096	-0.630083	-0.524721	-0.0794914	0.697537	0.342709	0.7035	1
chr1_245027490_245027669	-0.139084	-1.12076	-0.917176	1.35955	0.264593	1.57756	-1.511	0.465362	0.549764	-0.238934	0.742535	-1.03242	1
chr13_77904105_77904265	-1.44488	-1.5104	-0.0484158	-0.46223	1.04458	1.15926	1.46399	-0.2933	-0.252525	1.15569	-0.510356	-0.301421	1
chr2_87645347_87645499	-0.782136	-0.638678	-0.86757	1.74456	0.34997	0.0473595	-1.00981	-0.165154	0.631872	-1.4376	1.44047	0.686711	1
chr11_95998448_95998671	-0.735813	-0.70586	0.333982	1.76529	0.460121	-0.0279885	0.626264	-1.8338	1.1296	0.436077	-0.369871	-1.078	1
chr3_187870701_187870928	-0.129586	-0.165202	-0.430804	0.946454	0.313415	2.47019	-0.764829	0.183971	-1.12005	0.208569	-1.31031	-0.20181	1
chr14_96663957_96664103	-1.01205	0.828279	-0.470699	1.31189	0.388032	0.701765	-1.71631	-0.376914	-1.32253	0.309821	1.33055	0.0281762	1
chr6_30796251_30796413	-0.0298083	-0.545957	-0.468389	0.464997	-0.196202	1.77957	-1.33723	-0.0199898	1.47055	0.724205	-1.58738	-0.254376	1
chr7_149387752_149387917	-0.440395	-0.357149	-0.915112	0.0610012	1.18791	0.449813	-0.071066	-1.8397	0.574991	1.64251	0.792492	-1.08529	1
chr10_118749410_118749573	-1.02613	0.887641	-0.52944	0.584493	0.397894	0.493311	-0.452359	-1.5852	2.08586	-0.574798	0.44983	-0.731102	1
chr8_134687035_134687183	0.181436	0.0123578	0.840677	0.498962	1.21911	-0.100749	0.170743	0.968664	0.731069	-1.85845	-1.40647	-1.25735	1
chr3_43811134_43811358	-0.206137	0.320456	0.631293	1.08418	0.62177	-0.706277	-1.62237	0.734086	1.62278	-1.38022	-0.347902	-0.751658	1
chrX_103603859_103604269	0.0487214	-0.95859	-0.456168	0.224457	1.38867	-1.56294	-0.334686	1.83608	1.10989	-0.109693	-0.690303	-0.495436	1
chr2_238280777_238280923	0.344528	-1.44487	-0.353855	0.874697	1.99944	-0.181086	-0.861169	-1.22301	1.17783	0.242544	-0.396988	-0.178057	1
chr1_114552842_114553061	-0.379086	-1.57528	0.820405	0.523386	0.838868	-0.166094	0.0498943	1.98682	0.36527	-1.43723	-0.613906	-0.413049	1
chr8_96150089_96150341	0.340364	-1.02503	-0.0255303	2.05051	0.440033	-0.120597	-0.822643	-0.159082	0.562268	-0.770275	-1.5948	1.12478	1
chr8_112126447_112126682	1.36265	-0.381771	-0.260988	1.15122	1.15998	0.0087632	-1.01567	-1.77751	-0.960834	-0.292044	1.02872	-0.0225015	1
chr6_4982278_4982465	-0.330979	0.671745	-1.23591	1.50818	0.970249	-0.0724231	-1.34393	-0.969552	0.208443	-0.705707	1.53255	-0.232666	1
chr13_41634251_41634420	0.473916	0.0417285	1.28012	0.707267	1.74188	-0.490918	-0.994474	-1.7578	-0.932981	-0.514499	0.0708041	0.374958	1
chr14_100653994_100654140	-0.138573	0.0637877	-0.753268	1.76609	0.0718945	0.696079	-0.76332	1.05087	0.440832	-1.65054	0.579601	-1.36345	1
chr1_44793296_44793608	0.47333	-0.319377	-0.156212	-1.7647	0.60725	1.77998	-0.534134	0.273647	-0.76694	1.51834	-0.30338	-0.807799	1
chr1_225845406_225845552	-0.347033	-0.552924	-0.469852	1.77872	0.391511	-1.36015	-0.756609	-0.375779	1.67886	-0.745971	-0.256406	1.01563	1
chr3_170524397_170524903	0.847252	-0.37763	-0.00277128	-0.44554	1.8493	1.54026	-0.191854	-0.0411858	-0.392583	-0.0948098	-0.94033	-1.75011	1
chr8_42749297_42749640	0.425694	-0.780821	-0.708543	-0.457268	1.55464	0.183127	0.69828	1.31046	1.02852	-1.46612	-0.758149	-1.02981	1
chr12_58567320_58567478	-0.817849	-0.432999	-0.710056	1.69125	0.287532	1.11123	-0.848257	-1.64224	0.25552	-0.614261	0.611991	1.10813	1
chr17_79810038_79810239	-1.01978	-0.211227	-0.413068	1.65158	0.464367	0.540525	-0.914667	-1.41042	-0.422182	1.50071	-0.665742	0.899904	1
chr17_73840829_73841122	-0.0637471	-1.13769	0.233232	-1.26076	1.09771	0.432602	0.117856	0.128034	2.11139	0.320133	-0.747412	-1.23135	1
chr6_37057356_37057504	-1.03515	-0.290292	-1.0327	1.17984	-0.910207	1.02971	-1.30009	0.685782	0.726764	1.38467	0.411253	-0.849577	1
chrX_152045635_152045814	-1.00068	-0.683387	-0.442952	1.78087	-0.865338	-0.107867	-0.128676	1.51067	1.46493	-0.179628	-0.768897	-0.579049	1
chr7_71545450_71545668	0.868129	0.610373	-1.64368	0.995823	-0.221029	0.219348	-0.358642	-0.9105	0.248907	1.85233	-0.474735	-1.18633	1
chr20_48874287_48874433	-0.703285	-0.197357	-0.783128	0.839026	0.841507	0.194095	-0.239818	-0.968736	-1.04585	1.2652	1.88144	-1.08309	1
chr12_32452563_32452715	-0.545035	-1.18807	-1.0181	1.39537	0.516199	-0.11573	-1.6547	-0.687156	0.737669	0.787302	0.681983	1.09027	1
chr16_81958953_81959099	-1.02778	0.0530821	0.150683	-0.0757463	0.797356	1.53242	-1.87635	0.653429	-0.853193	1.13761	0.401458	-0.892965	1
chr16_85506753_85506911	-0.26774	-0.904815	-1.15442	2.17552	0.272094	0.4864	-0.397061	-0.541861	1.51007	-0.245068	0.0366284	-0.969757	1
chr5_10507889_10508121	-0.708037	-1.01519	-1.27596	1.32388	-0.0818374	0.431077	0.348432	2.19454	-0.665674	0.0947969	0.0620985	-0.708133	1
chr4_9891111_9891266	0.246936	0.946939	-1.57328	0.882845	1.16057	-0.710928	0.780798	-1.498	-0.552621	0.0260428	-0.785618	1.07631	1
chr21_9545281_9545427	0.22048	0.892499	-0.83684	0.187901	0.0470177	0.775587	-0.966851	-1.5618	1.76936	1.03567	-0.872817	-0.690206	1
chr19_3977813_3978260	-0.00184672	-1.59186	-1.46855	0.998927	0.583087	0.895842	-1.16219	-0.94067	0.526268	0.86905	0.463465	0.828485	1
chr18_55930107_55930396	1.27932	-1.7064	-0.037014	-0.758683	0.971189	0.643423	1.69217	-0.0709102	-0.763246	-0.321794	-0.979859	0.0518134	1
chr11_122929372_122929543	-0.0487277	-0.337587	-1.40078	0.263381	0.732726	0.813836	-1.23669	1.31037	-1.48966	0.460778	1.34378	-0.411428	1
chr4_3389686_3389877	0.0352023	-1.97127	0.120213	0.423557	1.04744	0.675863	-0.638531	0.102728	-0.994793	1.5628	0.669531	-1.03275	1
chrX_148712424_148712570	-0.365124	-0.650704	-0.928967	0.0629098	0.513333	1.73548	-0.62983	-1.63068	1.2379	0.883494	0.559224	-0.787036	1
chr20_1167581_1167787	-0.48143	1.56894	0.880887	1.16025	-0.473936	0.996685	-1.53388	-0.491883	0.449679	-0.618264	-1.33094	-0.126112	1
chr11_57093220_57093366	-0.319334	0.607484	-0.425026	1.51709	0.182704	1.63635	-0.762899	-0.234244	-1.46777	0.392854	0.37311	-1.50033	1
chr1_59042496_59042742	-0.0258865	-0.0466997	0.105461	0.031386	-0.112719	2.47387	-1.72841	-0.950806	0.717144	0.104116	0.0868963	-0.654348	1
chr1_243596457_243596625	-0.313724	0.270824	-1.56401	-0.780704	1.06585	0.00115102	0.0490511	-0.0222422	2.37522	0.26347	-0.767863	-0.577017	1
chr7_144104432_144104636	0.193241	0.896634	-0.174639	-1.03382	-0.0143371	0.806281	-1.34732	-2.0263	0.760991	0.520491	0.147472	1.2713	1
chr20_9310347_9310508	-1.45639	-0.232651	0.686638	0.415236	1.20981	0.732862	0.275755	-1.94899	0.407871	0.496054	0.63462	-1.22082	1
chr7_128071331_128071627	0.164177	-0.452535	-1.30863	-1.72706	2.05515	0.341016	0.358592	0.593506	0.794882	0.220096	-0.646036	-0.393158	1
chr19_52308163_52308451	0.561025	-0.132714	-0.329931	-0.367942	2.67292	-0.830724	-0.0612482	0.78053	-0.0143556	-0.479261	-0.645221	-1.15308	1
chr18_46074638_46074809	-0.0906856	-1.4885	-1.6974	1.00641	1.0968	0.365437	0.412868	-0.277861	1.34779	-0.373288	-0.955942	0.654377	1
chr20_2962435_2962683	-0.486329	-1.04399	-0.374896	1.01024	1.2033	1.68117	0.0499402	-0.529012	0.0647831	-1.44191	0.898666	-1.03196	1
chr15_85176386_85176680	-0.734512	0.0997342	0.328322	-0.0187562	-1.32615	2.26679	0.271891	-0.28775	-1.24864	0.827545	-0.806465	0.627991	1
chr11_72905601_72906045	0.748001	-1.15127	-0.537555	-0.471705	1.23093	-0.697589	0.149124	1.50483	1.53552	-0.592875	-1.1146	-0.602812	1
chr17_19552140_19552286	-0.373164	-0.180212	-0.696076	1.00486	0.383245	0.422681	-1.68664	1.11548	1.34795	0.696002	-0.49303	-1.54109	1
chr2_65356969_65357221	0.291511	-0.408275	-0.446927	1.28356	0.181876	-1.50392	-1.56719	0.630808	0.991823	1.51085	-0.584694	-0.379425	1
chr14_100623090_100623280	-0.373995	0.407277	0.581518	-0.64409	0.523522	2.33931	-1.36608	-0.270753	0.0760376	0.216833	-0.00549329	-1.48408	1
chr12_51776137_51776419	-0.452798	-0.0746199	-0.229138	2.47349	0.820376	0.270086	-0.547522	-0.304878	-1.65709	-0.574905	-0.28884	0.565843	1
chr22_19542543_19542767	0.828244	-1.11375	-0.0116553	-0.0676208	1.90774	-1.34125	-0.105416	-1.06236	0.869092	1.00989	-0.069932	-0.842974	1
chr11_10897489_10897759	-1.10128	-1.54679	-1.41871	-0.222622	0.630988	1.50363	0.781294	0.597378	0.876812	-0.29254	-0.549529	0.741368	1
chr10_659283_659454	-0.588833	0.0755609	-0.698163	2.16297	0.289324	1.33801	-0.039019	0.185686	-0.822788	-1.49031	-0.748749	0.336315	1
chr15_71704618_71704781	-0.356142	0.443753	0.681995	1.18206	0.418688	-1.92664	-0.607809	0.288518	1.66326	-0.799546	0.0444562	-1.03259	1
chr12_115912918_115913078	0.100745	0.696447	-1.87385	0.547859	-0.81716	1.08279	-1.29738	-0.577676	1.02938	-0.425066	1.22496	0.308955	1
chr9_75057252_75057436	-0.645215	-0.890408	-1.53484	1.07149	0.346854	1.28656	-0.0685381	-0.38757	1.51726	0.766403	-0.284661	-1.17734	1
chr17_46035514_46035685	0.707059	0.615854	-0.775213	0.270245	1.36638	0.56662	-1.48682	-1.28733	1.27828	0.304556	-0.306577	-1.25306	1
chr6_17012669_17012943	-0.607608	-1.16136	-0.355456	1.24537	1.54195	0.820193	0.742399	-1.15782	-0.840265	-0.159514	-1.01602	0.948122	1
chr12_50652091_50652290	-0.997615	-0.630866	-0.314993	0.758832	0.511987	1.89566	-0.317482	0.876499	-1.60406	-1.01372	0.776443	0.0593119	1
chr13_46035695_46035917	-0.526654	-0.443268	0.383549	1.31441	-1.08941	1.19517	-0.494229	-1.47407	0.316392	-0.154029	-0.743287	1.71542	1
chr1_93959470_93959761	1.07593	-0.332355	0.0733667	1.78264	0.64932	-0.691145	0.787503	-1.58765	0.696059	-0.838418	-0.8989	-0.716351	1
chrX_46127248_46127394	-0.2074	-1.14803	0.112301	1.04789	-0.654049	-0.0505715	-1.35507	0.111624	1.43569	0.418848	1.55346	-1.26469	1
chr5_150839267_150839620	-0.484844	-0.228482	-1.56487	0.9422	-0.196611	0.804827	0.673289	0.340376	-0.892276	2.04837	-0.510066	-0.931905	1
chr18_18764469_18764769	0.865481	-0.761208	0.0215073	0.538959	2.38622	-1.67288	-0.72456	-0.466861	0.155669	-0.12006	0.0910159	-0.313281	1
chr1_214801210_214801497	-0.617097	0.42749	-1.38945	0.483205	-0.405652	0.743984	0.0429139	-0.344334	2.42612	0.322559	-0.93495	-0.754785	1
chr3_138850528_138850777	-0.631162	0.693888	0.851936	0.142703	-0.0454537	1.74217	-1.21916	-1.40877	-1.11799	0.019631	1.24205	-0.269836	1
chr2_201124349_201124568	0.67531	0.789727	-1.6906	0.54868	0.360221	1.61346	1.03829	-0.969997	-0.718521	-0.953809	0.0678446	-0.760604	1
chr11_65266540_65268656	-0.502683	-1.08453	-0.59262	0.0131356	-0.0975249	0.139698	-1.47874	-0.0415194	2.46944	0.923817	0.223543	0.0279854	1
chr8_59194707_59195086	-1.64481	-0.289324	0.370635	1.84509	1.20424	0.450621	0.0559228	-1.5118	0.0730937	-0.395931	0.446821	-0.604557	1
chr1_234774796_234775068	0.881385	-0.913688	0.189119	-0.476307	1.89973	-0.130555	-0.291062	-0.601976	1.52864	-1.51408	-0.646346	0.075138	1
chr4_99532092_99532428	0.64483	0.467465	0.43726	1.19088	-0.812825	1.25325	-0.854574	-0.512324	-0.956052	-1.27667	1.41367	-0.994902	1
chr3_55461933_55462099	-0.165098	-1.87104	-0.688605	1.44378	0.643467	-0.321493	-0.761672	0.138577	-0.0165469	1.28464	1.18088	-0.866878	1
chr1_177906581_177906857	0.609443	-1.16103	-1.1407	0.743272	0.230968	0.36205	0.113156	0.314321	-0.443699	-0.658616	-1.21215	2.24298	1
chr18_7623851_7624011	0.662413	-1.39506	-0.53519	0.603077	0.409415	2.06399	-0.420865	-0.746827	-0.711588	-1.19718	0.462054	0.805766	1
chr1_169749053_169749281	-0.326253	-0.312987	-0.190967	0.598537	-0.805673	0.796851	0.147848	-0.715142	1.69064	-1.35258	-1.1409	1.61063	1
chr9_72004641_72004806	0.0847477	-1.71887	-1.4081	1.91379	-0.145773	0.850212	-0.56847	-0.636173	0.538512	0.131551	0.756982	0.201602	1
chr2_75367537_75367683	-0.684226	0.150591	-0.686128	2.46319	0.910819	1.04193	-0.152697	-0.388329	-0.483179	-0.91831	-0.724686	-0.528979	1
chr11_76485102_76485302	-0.311907	-0.580611	-1.1833	0.983498	0.625068	1.18047	-0.864818	-0.0742736	-0.809205	-1.18924	1.85968	0.364637	1
chr6_15423613_15423803	0.0421455	-1.16913	0.482502	0.436224	0.512484	1.48019	-0.0699726	-0.663288	1.15582	-1.85025	0.683856	-1.04058	1
chr1_201453273_201453419	-0.777748	0.0284906	-1.6053	0.281048	-0.639767	1.48401	-1.39355	0.655788	1.12807	0.655009	0.811766	-0.627815	1
chr16_87365838_87365984	0.0544784	0.0968462	0.933026	0.321644	0.532643	0.222195	-0.218931	-0.422583	2.19289	-1.39802	-1.23798	-1.07622	1
chrX_48899565_48899791	-0.756515	-0.442135	0.332372	0.770408	0.452927	0.63528	-0.436163	0.0955971	2.35155	-0.663756	-1.25031	-1.08925	1
chr1_39649860_39650019	1.03231	-0.1798	-0.953864	2.45445	0.533319	0.637012	-0.303141	-0.662396	-0.630875	-0.392253	-0.860372	-0.674397	1
chr14_100535716_100535880	-0.424925	-2.02082	0.0268721	-0.493024	1.23722	0.934542	0.216613	0.839736	0.00357978	-0.354392	-1.2495	1.2841	1
chr14_97360535_97360681	-0.260256	0.107131	-0.763397	1.41081	1.44973	-0.359013	-1.47416	0.757634	-1.03123	1.06566	0.166271	-1.06919	1
chr19_18391344_18391563	-1.02841	-1.40235	0.00086343	0.573362	0.4445	-0.13431	-1.53441	0.423392	1.51938	-0.0355236	1.56128	-0.387781	1
chr2_228530492_228530686	0.436176	-1.60031	-0.294508	-0.330458	0.159403	2.0043	-0.617347	1.39971	-0.698903	-0.0998006	-0.923203	0.564929	1
chr6_108877750_108877939	-0.334517	-0.250969	-1.31265	1.5249	1.05147	-0.522504	-0.00912116	-0.0499467	1.30394	-1.42718	0.923813	-0.897236	1
chr20_34629527_34629695	-0.155134	-0.534532	-0.955131	2.058	-0.552838	0.338571	-1.24358	-1.00771	1.12196	0.783929	-0.508267	0.654722	1
chr10_65395232_65395650	-1.68311	-0.448504	-1.37609	0.327636	0.961323	1.13804	1.24852	0.68698	-0.614011	-0.431089	0.848167	-0.657852	1
chr11_67841725_67841968	-0.388163	-0.187966	0.0763891	0.656134	-0.156539	2.20936	-0.806866	-0.977333	-1.40756	-0.449287	1.28928	0.142558	1
chr9_112269639_112270007	-0.550319	-0.659655	-0.810188	1.71133	0.0987642	-0.0706427	-0.0864852	0.114786	2.01043	-0.526254	-1.50024	0.268476	1
chrX_71493723_71493875	0.301472	-0.0700793	-1.31447	0.815856	-0.280661	-0.263828	-1.45282	-1.22473	1.43533	0.756367	1.44803	-0.150472	1
chr6_88101091_88101253	-1.22293	0.589276	0.658039	0.856923	1.73761	0.215828	-1.03214	-0.955827	-0.910355	-0.084894	1.09847	-0.95	1
chr16_7455429_7455587	0.841787	-1.59341	0.165392	0.245188	1.41927	1.14519	-1.0795	0.360485	0.770455	-0.0695016	-1.18538	-1.01998	1
chr2_43679633_43679816	0.527432	-1.29846	-0.250379	1.07407	2.25639	0.525309	-0.0701413	-0.811449	0.0563695	-0.520602	-0.293245	-1.19528	1
chr9_134620236_134620537	-0.238232	-0.831994	-0.87957	1.12993	1.36099	-0.0142424	-1.46484	1.10081	-0.370999	-1.11718	0.059907	1.26542	1
chr15_93188214_93188441	0.77951	-0.520158	-0.0579895	0.516511	2.03446	-0.182977	-0.0761402	-0.91267	0.448776	-1.22558	-1.58803	0.784283	1
chr1_184463349_184463575	-0.387394	0.304343	-0.0750967	0.325047	-0.493995	0.201609	-0.874265	-1.14089	-0.0409868	1.98528	1.57009	-1.37374	1
chr11_48125508_48125832	-1.6387	-0.540747	-0.951996	1.52415	-0.472951	0.890703	0.694424	1.20016	-0.509651	0.565725	0.320816	-1.08193	1
chr5_16509245_16509646	0.613646	-1.03418	-0.8496	-0.473632	1.50106	0.417775	-0.419415	1.33256	-0.503089	-1.10725	-0.881971	1.40409	1
chr11_102138653_102138847	0.212341	-0.299379	0.242328	1.56448	-0.143739	1.96322	0.0969673	-1.39136	-0.67429	0.0473301	-1.43067	-0.187226	1
chr19_54660815_54661028	0.255065	-0.124597	-1.06075	0.567429	1.68596	0.454512	-1.1381	-0.768518	1.55538	-0.848816	0.495705	-1.07327	1
chr6_133128978_133129124	-1.35017	0.0887408	0.345429	-1.35199	0.84133	1.76074	1.37248	-1.18891	-0.0350727	-0.0741305	-0.319446	-0.0890018	1
chr13_114531393_114531580	-1.84928	-0.250778	0.342942	1.53981	0.755031	0.0666621	-0.591801	-1.01464	1.16237	-0.184775	0.931159	-0.906699	1
chr8_116553407_116553553	-0.487448	-0.766493	0.672588	1.18666	0.370908	1.56509	-0.181483	-0.775582	-0.859287	-1.89907	0.415749	0.758372	1
chr16_24712275_24712474	-0.111709	0.163972	0.355464	2.71429	-0.194687	-0.482405	0.0488192	-0.275633	0.367122	-0.953075	-1.42551	-0.206652	1
chr16_4186307_4186522	-0.133305	0.431454	0.860205	1.29096	0.746808	1.0932	0.118519	0.100536	-1.40932	-1.59375	-0.0622231	-1.44308	1
chr12_52588648_52588830	-0.55903	-0.234495	-1.1591	0.794457	-0.461325	1.41237	-0.725281	-1.10021	1.88254	-0.793112	0.252582	0.690602	1
chr8_17505363_17505515	0.0123629	0.670748	-0.547064	1.22442	1.59594	-1.78862	0.215217	-0.761796	0.444645	0.736003	-0.990082	-0.811761	1
chr3_189474426_189474680	0.267664	-1.23793	0.478404	0.969056	1.90731	0.561459	-0.315388	0.41347	0.300724	-0.775586	-1.36256	-1.20661	1
chr12_26985548_26985776	0.174359	-1.15784	-1.06032	0.421993	0.273064	2.04967	-1.35391	-0.330447	-0.655444	1.2388	0.0205668	0.379501	1
chr12_53295229_53295421	-0.567456	-0.315595	-1.96809	1.22198	0.581505	0.998584	-0.65207	0.862215	0.543075	-1.02641	0.969666	-0.647407	1
chr19_10837032_10837178	0.293994	0.987083	0.658468	0.578801	0.35726	1.54957	-0.579819	-1.73442	-0.871012	-0.900238	-1.08381	0.744118	1
chr1_211503395_211503560	0.682385	-1.18093	-0.340806	-0.0254675	-0.192612	2.0267	-0.15744	-1.18465	-1.13397	-0.105555	1.45936	0.152978	1
chr6_36086276_36086636	1.15873	-0.631752	-1.83197	-0.189051	1.54079	0.4147	-0.425591	1.49389	-0.61972	-0.665239	-0.282008	0.037215	1
chr6_35324248_35324449	-1.21649	-0.183938	-0.28223	-0.0723889	0.319865	1.8291	0.328056	0.421477	-1.26905	0.203661	-1.45559	1.37752	1
chr20_61002573_61002796	-0.527488	0.859172	1.00301	1.92106	0.268338	-0.259343	-1.42555	0.191135	0.301576	-1.49485	0.0304699	-0.867545	1
chr7_6619144_6619373	-0.525112	-1.01158	-0.158416	0.681328	0.997356	-0.760157	-0.854479	-0.0509485	0.317759	2.47918	-0.694479	-0.420449	1
chr19_35497396_35497542	-1.81992	-0.246352	1.14033	0.662986	1.60289	0.554836	-0.839383	-0.730763	-0.112297	-0.0108641	-1.0331	0.831631	1
chr1_150938494_150938751	-0.0947725	-0.399466	-1.30217	0.789467	1.15223	-0.570823	-1.36707	0.488781	2.06679	-0.102525	0.0240693	-0.684511	1
chr10_93882816_93883073	1.26048	-0.894779	-0.268502	1.03745	1.08687	1.56863	-0.495717	-0.167341	-1.29269	-1.27084	-0.0563404	-0.507229	1
chr20_52200874_52201038	0.813579	0.482227	-0.137628	1.22855	0.451527	-0.478423	0.895739	-1.81423	1.19275	-0.42977	-1.18548	-1.01884	1
chr9_115512757_115512942	-0.365246	-0.147256	1.03235	0.23993	0.851167	0.889809	-2.11314	-1.30108	1.15962	-0.68816	0.477156	-0.0351478	1
chr22_46460951_46461183	-0.457466	-1.70047	1.27688	0.414238	-0.182836	0.324802	-0.281438	1.88282	0.799925	-0.291512	-0.982252	-0.802689	1
chr16_12058732_12058944	-1.2683	-0.43275	-0.353634	1.5758	0.853464	0.434096	-0.0566868	-0.674768	-1.2828	-0.305363	1.8372	-0.326258	1
chr8_27265739_27265985	-0.405347	-1.48404	0.135527	0.835305	1.43015	0.379068	-1.16704	-0.960592	0.498358	-1.14817	0.72337	1.16342	1
chr3_124638692_124638909	0.675848	0.334384	-0.649339	1.09046	0.0799927	-0.21285	0.161146	-0.680917	0.353219	-1.84553	-1.15455	1.84814	1
chr13_40810917_40811092	-0.0490768	-0.810007	0.16961	0.504926	-0.978103	0.948013	-0.415334	-0.237283	2.56773	-0.0507403	-0.916906	-0.732826	1
chr21_47421106_47421252	-0.492028	-0.931795	0.577154	-1.49008	-0.336588	1.38598	-0.854708	0.537257	1.886	0.577982	-0.536046	-0.323123	1
chr1_228565215_228565365	-0.560524	1.44153	0.209781	1.00151	0.823192	0.834345	-1.3	0.803204	-0.921512	-0.457784	-1.65717	-0.216569	1
chr1_47612770_47612927	0.481152	-1.34644	-1.66806	1.34884	0.521904	0.626873	1.05378	-0.687273	0.577857	0.690182	-0.892376	-0.706435	1
chr17_40305683_40305940	0.465327	-1.62966	-0.735063	1.30536	0.378928	0.633638	0.20242	-0.36035	1.30574	-1.83618	-0.0303167	0.300154	1
chr20_36736991_36737322	1.01176	0.137289	-0.385438	1.7087	1.72018	-1.26708	-0.649543	0.0313636	-1.07385	-0.756878	-0.0617237	-0.414784	1
chr11_65622443_65622919	-0.868379	-0.506319	-1.11752	1.7827	-0.282917	1.09083	-1.8233	0.220184	0.86897	0.102591	0.344392	0.188769	1
chr11_131750272_131750456	-0.716399	-0.404743	-1.14642	2.52493	0.271418	-0.349487	0.460097	-0.459857	0.510201	0.126355	0.430146	-1.24624	1
chr19_49468338_49469181	-0.54105	-0.971737	-0.00483698	0.507353	1.69643	0.591404	-1.91776	-0.665867	0.801395	1.03805	-0.650563	0.117179	1
chr9_37404002_37404169	-0.22443	-0.189743	-0.653359	-1.34212	1.58626	1.61514	-1.08697	0.397348	0.461478	0.773188	-0.160019	-1.17678	1
chr2_233181973_233182119	-0.0980224	-1.44067	2.05639	0.527401	-0.260581	0.42219	-0.799257	0.975871	-0.911413	-0.0407858	-1.12259	0.691464	1
chr5_168318851_168318997	0.478651	-0.479393	0.104709	0.207904	1.12322	0.933772	-0.477794	-0.9365	1.02966	-1.61301	1.1405	-1.51171	1
chr8_29412985_29413421	1.7677	-0.709102	-0.555356	-0.474405	2.2092	-0.213798	-0.11646	0.189982	-0.482306	-0.931161	-0.856531	0.172235	1
chr10_60198790_60198965	-0.891677	0.296419	-1.92839	0.0207717	1.15641	0.839786	0.0838199	-0.196818	1.49559	-0.562026	0.767098	-1.08099	1
chr12_111385982_111386173	0.717741	-0.0539997	-1.18688	-1.09976	0.20028	1.20775	1.48677	-0.314069	1.44996	-0.751355	-0.920483	-0.73597	1
chr9_19127491_19127689	1.10814	0.336613	1.33986	0.434186	0.425129	1.03737	-1.45004	-1.3855	0.27838	-0.538488	-1.41381	-0.171838	1
chrX_10058498_10058645	0.884052	-1.87262	-0.53302	-0.0232032	0.442279	0.553833	-0.123072	-0.149308	1.85728	0.827647	-1.0209	-0.842956	1
chr2_242613777_242613981	-0.32298	0.174646	0.36493	-0.911277	-0.109223	2.54283	-0.570645	0.491973	-0.380241	-1.4663	0.614706	-0.428416	1
chr10_121423645_121423934	0.910663	-0.586193	-0.3324	-1.12805	1.08973	1.14894	-0.836626	1.74949	0.329581	-0.522877	-0.652736	-1.16952	1
chr8_8514514_8514897	1.02442	-1.15474	-0.516451	1.06205	0.144533	-0.399291	1.22707	-1.64683	1.16555	-0.495192	-0.959267	0.54815	1
chr3_49292727_49292873	0.32429	-2.02669	-0.763158	0.349656	0.564496	0.766621	-1.17206	-0.955287	1.14472	0.115927	1.14394	0.507556	1
chr6_215772_215918	-0.583969	-0.399971	0.0524079	-0.982846	0.258539	0.905492	-0.283653	-0.866784	1.74044	-0.474808	-1.15814	1.79329	1
chr3_152806073_152806252	0.180604	0.00131304	-1.16077	1.4043	0.547541	1.59821	0.107691	-0.461147	-1.23527	-1.47872	-0.357678	0.853919	1
chr1_159890101_159890303	0.512793	-1.76323	-0.229348	0.378904	0.646702	0.755766	-1.59542	-0.837973	0.768738	0.793148	1.23693	-0.667008	1
chr18_45680129_45680438	0.503199	-0.944389	0.68367	0.345367	-0.736586	-0.0190288	0.254801	-1.3693	0.360745	2.29506	-1.15829	-0.21525	1
chr15_62042400_62042604	-0.607507	-0.187353	-0.287152	-0.0876709	1.76902	-0.174091	0.143545	1.21897	-1.26842	-0.444588	-1.45691	1.38215	1
chr10_45473555_45473804	-0.553071	-1.66781	-0.565129	0.723047	1.24236	0.629346	-0.426201	-0.831528	-0.459875	0.547686	1.868	-0.506829	1
chr21_40390699_40390972	-1.65768	-1.71875	-0.151125	1.23975	0.628987	-0.125055	0.412443	-0.398696	1.30601	0.966222	0.0899247	-0.592036	1
chr17_42392350_42392576	-1.18612	-0.0048313	-0.691656	0.299957	0.0680462	0.824694	-1.00763	0.420554	-0.493237	1.85944	-1.35667	1.26746	1
chr7_99805638_99805784	-1.29179	0.235263	-0.149745	2.16004	0.0311681	0.0432497	-1.20816	-1.12065	0.103866	1.34806	-0.197927	0.0466332	1
chr10_12375581_12375796	-0.704253	-0.918522	-0.209126	0.238611	0.319409	0.674266	-0.455305	-0.928729	2.48595	-0.780423	0.882539	-0.604413	1
chr11_34334733_34334927	-0.331382	0.0649456	-0.833242	-0.615119	0.585352	2.68981	0.0195855	-1.14	-0.336254	-0.391653	0.7042	-0.416248	1
chr19_3984099_3984312	-0.496757	-1.1789	-0.327374	1.21182	0.1654	-0.710889	-1.35772	0.673015	1.83765	0.416102	0.714962	-0.947308	1
chr9_111523249_111523399	-0.137244	0.0724966	-0.249104	0.364213	0.903124	-0.23265	-0.976762	-1.3177	1.11994	0.0669568	-1.52237	1.9091	1
chr19_5023134_5023350	0.0405189	-1.79241	0.128566	-0.0861626	1.49073	0.640168	-0.661062	0.643988	-0.91146	1.46894	-1.12385	0.162035	1
chr3_183686556_183686910	-0.597084	-0.393453	-0.714339	1.96546	0.62794	0.496689	-0.563778	-0.748192	1.35715	-1.53396	0.497016	-0.393453	1
chr2_149991235_149991388	-0.790165	0.00403518	0.508968	-0.419555	0.429612	1.98053	-0.187712	0.954781	-1.07254	-1.2573	0.960086	-1.11073	1
chr8_102354777_102354947	-0.502295	-0.146922	-0.98816	1.89142	0.885742	1.67204	-0.179563	-0.673373	-1.09736	-0.925209	-0.116499	0.180179	1
chr16_82186241_82186562	-0.0364495	-0.727866	-1.19738	0.814004	0.912053	0.270995	0.165079	0.295301	1.87118	0.338492	-1.15604	-1.54936	1
chrX_13358762_13358908	-0.282911	-0.583509	-0.876405	0.880769	-0.738775	-0.729584	-0.369295	1.36833	1.77887	1.19257	-0.91306	-0.72701	1
chr10_28785089_28785991	0.664758	-0.915692	-0.406144	-0.72472	1.61554	-0.568015	0.795928	1.68308	0.487753	-1.03059	-0.646847	-0.955049	1
chr1_224690845_224691001	0.0620801	0.277515	-1.42726	1.97707	0.25959	-1.30454	-0.526734	-0.651604	0.832612	-0.589356	-0.112988	1.20361	1
chr1_152880749_152880928	-0.37008	-0.811	0.100113	1.78689	0.838481	1.3378	-1.43241	-0.507178	0.863166	-0.125927	-0.959548	-0.720313	1
chr13_99072200_99072475	0.909477	-0.255273	-0.0434542	-0.062498	2.54196	-0.429213	-1.12632	-0.288224	0.508409	-0.616086	0.0701263	-1.20891	1
chr11_18210899_18211045	-0.546521	0.533757	-0.229804	-0.129961	-0.967999	1.998	-0.626389	-0.262036	1.35974	0.957472	-1.12914	-0.957121	1
chr6_3612908_3613163	0.610812	-0.863381	-0.786977	-1.53304	1.03752	0.142593	-0.306441	1.25781	1.31096	-0.636627	-1.11363	0.8804	1
chr17_65634089_65634261	-0.329347	1.20887	0.359572	1.01461	0.402987	0.83405	-1.58766	-0.77041	-1.52099	-0.161611	-0.675947	1.22587	1
chr5_55830188_55830357	0.322663	-0.532089	-1.53354	0.833792	0.744039	-0.196181	-0.720244	1.54805	0.673767	-0.789618	-1.38354	1.0329	1
chr17_40976204_40976358	-0.0660092	-0.297866	0.479274	-1.22097	1.51931	-0.510335	-1.47023	0.264163	0.986426	1.28316	-1.28948	0.322545	1
chr11_8183544_8183767	-1.44853	-0.12213	-0.918362	1.88747	0.59281	0.0140083	1.6967	0.141251	-0.184322	-0.965045	-0.457691	-0.236164	1
chr19_54101753_54101990	-0.221112	-0.0758437	-0.877051	0.405281	1.27515	-0.0786861	0.376582	-1.87309	2.07585	-0.497128	-0.401733	-0.108226	1
chr10_63812006_63812180	0.850233	-1.11421	0.926153	1.93383	-1.26557	0.00152277	-0.272565	-0.140557	0.782285	-0.758795	-1.2164	0.274069	1
chr17_80282635_80282781	-0.604736	-1.63313	-1.50653	0.549045	1.0739	0.460393	-0.258169	1.43274	0.618602	0.956554	-0.647316	-0.441352	1
chr11_107840037_107840204	-0.0776761	-0.041435	-1.92932	1.58784	-0.0599056	1.84429	-0.0478554	-0.11873	-1.03392	-0.411316	-0.0103792	0.298405	1
chr8_90889455_90889601	-0.188571	-1.1942	-0.800114	0.275675	1.67267	0.892639	1.22711	-0.5084	1.1348	-1.02755	-0.837884	-0.646176	1
chr16_85753373_85753519	0.0221694	-0.84335	0.626909	0.20802	0.591363	1.73327	-0.392008	-0.939879	1.06937	-0.24899	0.223817	-2.0507	1
chr20_23019818_23019964	-0.699234	-1.11009	0.299652	0.415113	2.54765	1.0553	0.0700202	-0.398473	-0.494882	-0.403264	-0.740358	-0.541434	1
chr14_95652399_95652664	1.1082	0.323239	0.667444	0.633744	0.27223	1.67811	-0.606292	-1.03209	0.24022	-1.80657	-0.534938	-0.943289	1
chr2_198299932_198300078	-1.29756	1.02404	0.0703891	1.79998	0.0108087	-0.467374	-1.4871	-0.0799916	0.668882	0.875662	0.052488	-1.17022	1
chr15_72410336_72410569	0.054486	-0.161551	0.989221	1.58904	0.974657	0.207794	-1.44005	-1.9333	0.592971	-0.19323	-0.486005	-0.19404	1
chr17_80846728_80847202	0.344119	-1.49337	-0.385865	-0.423315	1.47508	-1.54376	-0.777541	0.559878	1.36722	0.954194	-0.216611	0.139973	1
chr15_91596122_91596268	-0.402403	0.169801	-1.76264	0.723168	-0.105449	0.612532	-1.56102	0.390183	0.657038	1.39502	-1.01192	0.895692	1
chr9_94717342_94717488	-1.11917	0.497857	0.957328	1.08124	-0.293524	1.95282	0.257893	-0.860735	-0.943574	-0.864851	0.318292	-0.983575	1
chr5_77974187_77974348	-0.197792	-0.525361	-1.56915	2.20235	0.0837559	-0.695311	0.425468	1.09571	-0.491575	-0.582969	0.793101	-0.538225	1
chr3_139199691_139199840	-0.0402205	-0.0309742	0.424314	2.47528	0.112238	-1.6077	-0.0028288	0.000657066	0.0346278	-1.39533	0.283758	-0.253828	1
chr12_56553689_56553948	-0.455277	-0.140998	-0.725626	-0.00280257	0.168712	0.413705	-1.93832	-0.544145	1.78104	0.000316642	-0.221632	1.66502	1
chr19_46995532_46995678	1.35124	-1.13726	-0.732482	0.372481	-0.58682	2.23574	-0.195779	0.762883	-0.528288	-0.196079	-0.771276	-0.574368	1
chr17_54321980_54322158	-0.633452	-0.0875722	-0.310093	1.42912	-0.398231	-1.0796	0.27239	-0.356805	2.10647	0.890768	-1.00671	-0.826277	1
chr7_57509778_57509983	-1.00968	0.266802	-0.45953	-0.772293	1.32703	0.891145	-0.55833	0.986648	-1.05275	1.60428	-1.25631	0.0329904	1
chr3_185842393_185842676	-0.468832	-0.171824	-0.594263	1.67313	0.975248	1.68091	-0.317229	-0.179177	0.513472	-0.813554	-0.900794	-1.39709	1
chr17_35275715_35275886	-0.154597	-0.401837	-0.286842	1.0115	1.16514	-1.2973	-0.465328	-0.197017	1.2661	-1.07939	1.55182	-1.11224	1
chr20_38946018_38946461	0.1852	-0.865745	-0.619453	0.583465	1.21722	-0.216309	-0.710126	0.627982	0.419094	-1.83299	1.78808	-0.576413	1
chr20_41899766_41899912	-0.548012	-1.60196	0.0173592	1.44352	0.471592	0.543585	0.0252736	-1.38805	0.513243	-0.530779	-0.59165	1.64588	1
chrX_40028505_40028651	0.922052	0.195561	-0.379029	2.00349	0.533646	-0.0899805	0.177425	0.704661	-1.28437	-1.31035	-0.152869	-1.32024	1
chr21_42259180_42259328	-0.618996	-1.53525	-0.298352	0.437872	1.84268	0.869101	-0.516272	0.528217	-0.953609	0.816423	-1.16435	0.592535	1
chr14_95080741_95081443	-0.914611	-0.0988688	-0.516977	0.119954	-0.441968	1.51996	-1.80096	-0.192258	0.802585	1.82798	0.0117668	-0.3166	1
chr16_83469107_83469316	0.310038	-0.80347	0.173362	1.48479	-0.277275	0.401399	-1.70756	-0.765305	-0.51394	1.69049	-0.7586	0.766074	1
chr19_3977385_3977609	0.499787	0.967488	-1.25732	-1.33176	0.252876	0.966753	-1.06306	-1.16126	1.37174	1.01839	-0.252279	-0.0113596	1
chr21_42032417_42032667	0.245788	-1.00296	0.533991	-0.838927	1.69123	-0.864514	0.137621	0.130153	1.6757	0.432644	-1.15604	-0.984688	1
chr7_142913406_142913603	-1.15637	-0.491193	-0.00230932	0.0567154	0.700849	0.701158	-0.675447	-0.923004	1.79991	-1.13434	-0.430258	1.55429	1
chr1_157105536_157105774	-0.0853762	-0.492433	-1.05669	-1.07803	0.599269	0.638537	0.128167	2.27181	0.742109	0.192071	-0.605156	-1.25429	1
chr13_41514976_41515260	-0.824976	-0.860822	0.909353	1.28772	-0.689209	0.172539	-0.654748	-1.08977	2.04722	0.511172	-0.0936115	-0.714861	1
chr20_43972833_43972998	0.131961	-0.11734	-0.563949	1.61779	0.839784	1.34867	0.172685	-1.55784	-1.51198	-0.294947	-0.614445	0.549612	1
chr1_47223276_47223639	0.87169	-1.09301	-0.387588	0.44937	2.53613	0.144992	-1.03637	0.210742	-0.42394	-0.916162	-0.318491	-0.0373647	1
chr4_170862384_170862666	0.07957	-1.51404	-0.0575854	-0.70133	1.97164	0.527399	-0.820921	1.43839	0.100967	-0.11158	0.19903	-1.11154	1
chr10_77005453_77005647	-0.492575	-0.878498	0.170491	2.19661	-0.0228325	1.11384	-0.229287	0.483449	0.479036	-0.401534	-0.829694	-1.589	1
chr1_31906982_31907173	1.47773	0.226507	-0.421244	-0.0371348	-0.124684	-0.0965284	-1.68444	-1.48022	0.575765	1.33518	-0.719868	0.948943	1
chr19_34808682_34808879	-0.683694	-0.544202	-0.363698	2.10094	1.48419	0.616808	-0.887247	0.0534283	0.597391	-0.583465	-0.986548	-0.803904	1
chr11_62311380_62311553	1.07453	-0.112394	-0.246699	1.1705	0.88703	1.35128	-1.45346	-0.40945	-1.23147	0.54096	-0.302737	-1.26808	1
chr20_48273120_48273336	-1.0565	-0.144489	0.28361	0.953464	-0.0436906	0.0448485	-0.179021	-1.27644	-0.349964	2.3772	0.485781	-1.0948	1
chr1_77779400_77779629	-1.20125	0.217493	1.17004	0.2809	1.89914	-0.36245	0.626592	-1.5113	0.706322	-0.500121	-0.761982	-0.56338	1
chr1_119161702_119161861	1.00444	-0.0339348	-0.861022	0.945189	0.728033	-0.703822	0.433948	-1.51087	0.990989	-1.39469	-0.761126	1.16286	1
chr9_14256678_14256897	0.376959	-0.699218	-1.59974	1.91685	0.538485	-0.381793	-0.00336907	-1.2979	1.01728	-0.37357	-0.343979	0.850001	1
chr8_96163056_96163202	0.82746	0.630666	0.183704	0.626167	1.84479	0.517388	-0.167056	-1.74736	-0.861444	0.128328	-1.07979	-0.902851	1
chrX_39754014_39754160	-0.978351	-0.205356	0.278224	0.731386	-0.103018	-0.837107	-0.81626	2.19706	0.474982	1.10885	-1.01581	-0.8346	1
chr2_176326783_176326976	-1.48876	-0.482673	-0.831558	2.17027	-0.721908	0.154196	0.218878	0.763963	-0.238324	1.25423	-0.508716	-0.289601	1
chr22_41040766_41040912	0.125209	-0.467248	0.249511	0.403384	-1.06273	2.30082	-0.159467	1.17306	-1.01267	-0.728513	0.23073	-1.05208	1
chr13_100034759_100034927	0.41948	1.65919	0.277898	0.897725	0.980049	0.2538	-1.75424	-0.938531	-0.188869	0.393064	-1.08807	-0.911495	1
chr16_1157604_1157792	-0.550983	-0.382091	-0.214331	0.444049	1.7537	0.35545	-1.28252	0.229136	-0.66291	1.91432	-0.8966	-0.707227	1
chr6_30786451_30786760	1.08836	-0.106468	-0.666913	-0.0839981	1.26019	0.869799	0.785349	-1.89666	-0.0290918	-1.6304	0.0459236	0.363914	1
chr1_156468023_156468242	-0.674842	-0.641257	0.470169	-0.270083	1.29957	1.51572	-1.88737	-0.755073	-0.0780114	1.27915	-0.27938	0.0214215	1
chr11_118147320_118147501	-1.14787	-0.218919	-0.563596	2.22198	0.524403	-0.376437	-0.528508	0.134765	-0.299522	0.883221	-1.45438	0.824863	1
chr13_73378546_73378692	-0.178489	0.765041	-0.797166	0.291171	2.07081	0.915331	-0.468938	-1.56712	-0.596044	-0.628916	0.835752	-0.641432	1
chr3_49449256_49449410	1.11727	-0.62384	-0.409876	0.83469	-1.72678	1.32436	-1.20624	-0.644437	0.473516	0.877325	0.661992	-0.677977	1
chr18_60383664_60383810	0.0145182	-0.317545	-0.0886143	1.30001	-0.489064	-0.478911	-1.66531	-0.328362	1.65631	1.55463	-0.681593	-0.476068	1
chr19_58326807_58326953	-0.152572	-0.111223	-0.286614	1.66482	-0.094652	0.0111115	-1.3504	-0.61816	1.82084	-0.496563	0.869489	-1.25608	1
chr1_232564930_232565169	-0.60333	-1.09297	-0.719281	1.72741	-0.550322	1.98059	0.414908	-0.596068	-0.723678	-0.599078	0.465393	0.296435	1
chr20_30627992_30628142	-0.451098	0.673824	-0.00575076	1.63579	1.43423	-0.561831	0.41426	-1.15019	-1.17154	-0.470839	0.862202	-1.20906	1
chrY_10036438_10036602	-0.681774	-0.539599	-0.532679	0.808952	0.0403383	1.22354	-2.36014	0.379399	0.840695	-0.133041	-0.198551	1.15287	1
chr2_128375631_128375863	-0.816337	-1.87473	0.0202916	1.62099	0.610362	-0.642336	-0.138204	0.741469	1.31704	-0.132648	-0.999329	0.293438	1
chr11_56972708_56972903	-0.361996	-0.906707	-0.628691	2.63413	0.171474	-0.15642	0.04607	1.19254	-0.407557	-0.825412	-0.154497	-0.602935	1
chr6_34287384_34287622	0.428157	-0.469245	-0.527662	0.0973141	1.89098	-0.614212	-1.11845	0.475563	1.21792	-0.434848	-1.64728	0.70176	1
chr21_30197222_30197394	-1.51408	-1.19635	0.349707	1.83666	0.945816	-0.578803	0.10995	-0.382774	-0.275982	-0.162612	-0.543706	1.41218	1
chr14_66544585_66544731	0.393534	-0.433962	-1.42651	0.0451995	-0.154996	-0.050601	-0.653383	0.116492	1.97023	-0.106488	1.60187	-1.30139	1
chr7_141161023_141161359	-0.0731757	-1.76102	-0.180525	0.752383	-0.839614	1.47177	0.192849	1.80469	-0.587353	-0.855946	-0.118709	0.194654	1
chr1_43497382_43497653	0.447286	-0.87427	-0.634828	-1.78501	0.974219	1.17498	-0.551914	0.0727239	-0.719446	1.79945	-0.103965	0.20077	1
chr11_32212161_32212313	-0.33749	1.37354	-0.251867	1.016	0.852591	0.452529	-1.16391	-1.48362	0.75551	-1.44265	-0.492752	0.722116	1
chr3_14167556_14167849	-0.742539	0.607827	0.880743	0.793491	-0.713847	0.393867	-0.939318	-1.63768	2.00359	-0.619001	-0.166786	0.139654	1
chr6_26295913_26296068	-0.814225	-0.266831	-1.27189	2.00883	-0.479306	1.28914	-0.522079	-0.95212	0.815931	0.805481	-0.447259	-0.165664	1
chr5_16884004_16884162	-0.977416	-1.2432	0.2636	0.95	0.519929	-0.702044	-0.299075	0.682551	0.122806	2.1351	-0.187452	-1.2648	1
chr12_49619660_49619959	0.75214	0.811358	0.854321	0.496873	0.0112257	1.57813	-1.52786	0.0151184	0.309647	-1.45388	-0.752458	-1.09462	1
chr9_95898495_95898657	-0.289992	-0.101529	-1.62527	0.854676	1.57824	1.90553	-0.272524	0.0306892	-0.559386	-0.112194	-0.802708	-0.60553	1
chr11_34400999_34401174	-0.0888827	-0.34605	-0.770464	1.87698	0.583071	0.963161	-0.570761	-1.29435	-0.637241	-1.3048	0.554492	1.03484	1
chr4_2910146_2910337	-0.0994991	-1.92417	-0.0140946	0.676891	0.0662956	0.544128	-1.67019	1.45675	1.2405	-0.0112784	-0.27932	0.0139911	1
chr11_66485765_66485911	-0.334087	-0.0796776	-0.462891	1.41229	1.1465	-0.176799	0.0878709	-0.0141295	-1.35897	-1.96312	0.648037	1.09498	1
chr11_95976454_95976752	-0.993047	-1.66641	-1.10289	0.429145	0.0685692	1.1408	1.06264	-0.0562991	0.801153	0.103716	-1.06046	1.27308	1
chr11_76156892_76157088	-0.314443	-0.778948	-0.0513265	2.27677	0.883299	0.690704	-0.267641	-0.0405179	-0.15013	0.344737	-0.925076	-1.66743	1
chr3_133941748_133941916	1.08097	0.377941	-0.381813	1.84333	0.921921	0.201291	-0.973965	0.0448336	0.375528	-1.40485	-1.1302	-0.954987	1
chr17_42914621_42914817	-0.819294	0.861023	0.627711	1.54622	-0.170817	0.671949	-1.20484	-0.96102	0.64203	-0.904077	1.01214	-1.30103	1
chr17_39501277_39501424	-0.329912	-0.0711805	-0.00422804	1.3985	0.736677	-0.180938	-2.17247	-1.3018	0.804107	0.308196	-0.25243	1.06548	1
chr1_36904529_36904675	0.36233	0.107192	-0.552712	1.27473	-0.166978	-0.893112	-0.33965	-1.74619	1.35045	-0.028251	1.52282	-0.890632	1
chr8_145516176_145516340	-0.308125	-0.215046	0.601616	1.30299	1.18632	1.6139	-0.897449	-1.0274	0.464019	-0.516762	-1.18801	-1.01605	1
chr20_57586147_57586322	0.245092	0.222758	-2.00618	0.448552	0.19683	0.767134	-1.41939	1.45981	-1.11879	0.37249	0.694311	0.137381	1
chr20_347133_347318	-0.0461004	0.615396	-2.01153	-0.739532	0.992611	0.24684	-0.129728	1.3375	1.31569	-0.188601	-0.228368	-1.16417	1
chr10_112187107_112187283	0.472853	-0.927444	0.321391	0.924752	-1.0969	-0.375642	-1.38451	2.04487	0.17468	0.295452	-1.02983	0.580332	1
chr5_137924210_137924432	-0.560969	-1.56975	-0.247593	-0.294694	-0.35425	0.746547	1.4721	0.567277	1.95584	-0.34599	-0.783946	-0.584583	1
chr6_3364009_3364269	0.426018	-0.317309	0.534982	-0.827041	0.604623	1.6581	-0.0650722	-2.06309	0.534843	0.375326	0.456509	-1.31789	1
chr14_55117672_55118002	0.77847	-1.30292	-1.15587	-0.441786	1.26873	-0.739731	1.18956	1.36299	0.620729	-0.192178	-1.11233	-0.275662	1
chrX_31869980_31870137	-0.933161	1.37403	-1.65979	0.136663	-9.7229e-05	0.0559266	0.36484	1.38954	-0.60583	1.37576	-0.84643	-0.651457	1
chr10_79728963_79729187	0.327677	0.849875	0.8186	2.10585	-0.283948	-0.159002	-0.749045	-1.23195	-0.628116	0.533415	-0.103059	-1.4803	1
chr10_80687018_80687248	0.584579	0.0613809	0.126018	1.67569	1.17284	-0.366119	-0.0662815	0.604653	-1.31353	0.374954	-1.50444	-1.34974	1
chr3_119814714_119815030	-0.634973	0.767334	-1.44539	1.01214	0.412736	0.474631	-0.318216	0.108701	1.94845	-1.48817	-0.528509	-0.308723	1
chr9_130982077_130982225	0.633636	-1.57133	-0.325694	0.999862	-0.375191	0.850003	-1.75288	1.21598	-0.985578	0.507012	0.232687	0.571485	1
chr19_24183995_24184250	-0.589837	-0.00195395	-0.358842	1.36085	0.190795	0.884603	-2.45697	-0.234368	0.928138	0.00954086	-0.523008	0.791056	1
chr11_65193524_65193851	-0.996859	-0.633894	0.0771755	0.920321	-0.774732	0.324798	-1.63588	0.521491	1.32128	0.039973	-0.806716	1.64304	1
chr11_1850312_1850662	1.24674	0.460055	-0.225619	-0.539108	2.06147	0.193468	-0.482714	-0.414423	0.886284	-1.11028	-1.15577	-0.920098	1
chr9_86785752_86785981	-1.62319	0.314792	-0.516017	-0.227541	0.715512	1.29567	0.452835	-1.47899	0.95194	1.31193	-0.701502	-0.495435	1
chr5_149852650_149852830	0.400195	0.439752	-1.09386	0.5778	-0.225968	0.488419	-1.74186	-0.17854	-0.627463	2.16694	0.467421	-0.672836	1
chr1_150947037_150947186	0.183026	-1.33783	-0.42443	1.50006	-0.808029	0.738506	-1.72284	0.957019	0.824539	0.158617	0.657298	-0.725935	1
chr14_103578741_103578957	-0.379127	0.0611063	-1.58265	-0.81365	1.47601	0.843797	-0.281619	-0.375525	0.507885	-0.139844	1.76723	-1.0836	1
chr1_13870529_13870765	0.351031	-1.85039	-0.178271	2.00633	-0.820147	1.17355	-0.350344	0.274681	-0.926277	0.477707	-0.235467	0.0776003	1
chr1_65000232_65000401	-1.30665	0.570245	0.440637	0.268469	-0.495571	0.180917	-0.881906	0.0251386	2.12035	-1.02801	1.07451	-0.968128	1
chr16_53407642_53407808	-0.47207	0.332458	0.207631	0.580225	0.655459	0.457008	-1.25479	0.176602	1.55724	-1.91085	0.813357	-1.14228	1
chr3_139734049_139734266	-0.1339	-0.140743	-0.266346	0.139723	1.06748	1.83649	0.145575	-0.103982	-1.05945	-2.07193	-0.314697	0.90179	1
chr12_130726820_130726966	-0.840349	-0.613442	-0.201673	0.683255	-0.840648	-0.366509	-0.716967	-0.779607	-0.344995	0.740905	0.803389	2.47664	2
chr8_144096544_144096690	-0.342218	-0.822254	-0.763159	0.564854	0.122175	-0.792621	-0.822254	-0.724827	0.835446	2.54451	0.4663	-0.265953	2
chr6_73442034_73442182	-0.385669	-0.226969	-0.384281	0.162427	-0.815038	-0.815226	-0.789717	-0.746401	-0.257708	0.501809	2.48713	1.26964	2
chr2_216251425_216251584	-0.791061	-0.589726	-0.760183	-0.304463	0.70467	-0.791612	-0.791612	-0.223162	0.972327	0.256636	2.54797	-0.22978	2
chr12_115001313_115001459	0.177088	-0.590072	-0.389066	-0.846457	-0.316733	-0.311902	-0.876348	-0.777257	-0.287667	1.27914	0.434205	2.50508	2
chr17_73497603_73497749	-0.801338	-0.834626	-0.0202785	-0.216782	-0.801702	-0.801907	-0.65045	1.18203	2.10347	1.38852	-0.326546	-0.220394	2
chrX_23907279_23907439	-0.835093	-0.867219	-0.804247	-0.835902	-0.361542	0.0790164	-0.251223	0.570721	0.619134	-0.707517	0.977171	2.4167	2
chr3_25716096_25716270	-0.516318	-0.71664	-0.832335	0.00645165	-0.0578514	-0.863336	-0.79444	-0.342314	-0.285496	2.45066	0.837338	1.11428	2
chr6_46293207_46293353	-0.0738619	-1.03028	-0.141229	0.250583	-0.522206	1.00852	-0.738232	-0.94032	-0.495816	0.898169	-0.605368	2.39004	2
chr17_76775970_76776116	-0.0479603	-0.429829	-0.968157	-0.496613	-0.995741	-0.10311	-0.123006	0.115474	-0.478497	-0.436777	2.38283	1.58138	2
chr7_31593516_31593670	-0.232702	-0.71876	-0.84514	-1.16763	-0.792209	-0.785826	0.340239	0.509786	1.2784	-0.353373	0.627663	2.13956	2
chr19_55340031_55340177	-0.710273	0.437385	-0.671644	-0.711287	-0.710714	-0.710961	0.10599	0.0840861	2.87672	0.155236	-0.136419	-0.00811938	2
chr4_79545394_79545540	-0.877674	0.073454	-0.84566	-0.292143	-0.302484	-0.878245	-0.841316	-0.219345	0.807428	1.43289	2.23886	-0.295761	2
chr16_85737522_85737668	-0.608107	-0.567014	-0.661906	0.350059	0.0297907	0.636536	-1.3719	-0.910717	-0.945077	0.924352	1.60224	1.52174	2
chr1_110339573_110339719	-0.521836	0.258732	0.304925	-0.976622	-0.976188	-0.446214	-0.258328	-0.907959	0.951008	-0.637885	0.861456	2.34891	2
chr5_1841791_1841937	-0.311882	-0.543578	-0.312972	-0.837719	0.602411	-0.837434	-0.872011	-0.758329	1.06227	0.789912	-0.335073	2.3544	2
chr11_95652902_95653061	0.239749	-0.633536	-0.819843	0.202455	-0.330522	-0.854195	0.799621	0.136061	-0.213887	-0.888746	-0.352216	2.71506	2
chr10_25135849_25135995	-0.886305	-0.594739	-0.365459	0.687949	1.0732	-0.886904	-0.921282	-0.808253	-0.249797	1.78459	-0.387434	1.55443	2
chr11_70751220_70751367	-0.0672076	-0.830911	0.199716	-0.552475	-1.05364	0.218973	-1.02684	-0.482191	0.452884	1.45859	2.21377	-0.530657	2
chr7_94052244_94052449	-1.01526	-0.349069	-0.985253	-0.277033	-1.0156	0.938001	-1.02263	-0.565067	1.75108	0.7422	0.519272	1.27936	2
chr8_121127634_121127780	-0.667237	-0.27113	-1.07381	0.52818	0.330011	0.151795	-1.13089	-0.218347	-0.571843	1.15542	2.36143	-0.593574	2
chr17_74565121_74565267	-0.557607	-0.61154	-0.505826	-0.558966	-0.558198	-0.55853	-0.153009	-0.437254	0.423862	2.92182	0.211631	0.383614	2
chr19_8550494_8550640	-0.928427	-0.962719	-0.895504	0.990984	0.474499	-0.929014	-0.891036	-0.251392	-0.304389	1.72961	0.50289	1.46449	2
chr12_72377442_72377588	0.131569	0.19254	1.10268	-0.969536	-0.969066	-0.394475	-0.721238	-0.895093	0.477346	-1.00169	1.02328	2.02368	2
chr5_49947906_49948098	-0.346495	-1.021	-0.957543	-0.628712	0.0963633	0.140456	0.395159	0.295288	-0.399474	0.161841	-0.526871	2.79099	2
chr15_38509884_38510030	-0.574888	-1.07153	0.272687	-0.492601	0.493301	-1.04087	-0.485919	-0.970731	-0.472709	1.19688	1.3572	1.78918	2
chr12_98866198_98866344	-0.518728	-1.03591	0.19952	0.458542	0.325469	0.394862	-1.03591	-0.930947	-0.412321	0.407532	2.58446	-0.436561	2
chr13_100752912_100753058	-0.575287	-1.07443	-1.01298	-1.04387	0.239453	0.930652	-0.0802754	1.01406	1.60284	-0.87071	1.36653	-0.495988	2
chr21_47531897_47532044	-1.02365	-1.05562	-0.992953	-0.488996	0.270629	1.25879	-0.892302	0.213487	1.08131	0.172143	1.92287	-0.465705	2
chr3_5030754_5030900	-0.941513	-0.250205	-0.126882	-0.331832	-0.3426	-0.942107	0.251164	0.111776	0.580469	-0.414386	-0.446314	2.85243	2
chr9_80199089_80199235	-1.03834	-0.772548	0.142481	0.00701684	-0.488326	-0.483303	-0.635927	-0.967186	0.359375	1.13841	0.292511	2.44583	2
chr12_79815731_79815942	-0.868605	-0.0704492	0.243691	-0.869569	-0.507636	-0.86926	0.6015	1.3015	-0.172288	-0.821339	-0.322858	2.35531	2
chr8_53786274_53786475	-1.02001	-0.948024	-0.199137	0.413046	-0.266441	0.0933976	-0.835012	-0.226633	-0.419695	1.5898	2.26301	-0.444312	2
chr6_82472810_82472958	-0.79997	-0.496855	-0.760306	-0.801011	-0.125359	-0.114794	0.149578	-0.0185574	2.77132	-0.610057	0.88501	-0.0790026	2
chr15_77862641_77862787	-0.526784	-0.744385	-0.527808	0.829508	-0.449871	-1.02036	-0.771943	-0.946071	2.24947	0.364684	0.975322	0.568247	2
chr17_25899917_25900117	-1.08133	-0.398529	-1.05118	-0.326435	0.171687	-0.349168	-1.08814	-0.619312	1.76619	0.592779	1.6555	0.72794	2
chr7_40477190_40477346	0.0760129	0.302943	-0.146337	0.0526868	-0.353577	-0.724706	0.077329	-1.10905	-0.644872	-1.203	1.3975	2.27507	2
chr2_189873670_189873893	-0.418236	-0.37466	-0.981407	-0.276543	-0.729353	-0.309087	-0.884056	-0.938864	1.65488	0.281651	1.7216	1.25408	2
chr2_104406081_104406278	0.686625	-0.431926	-0.914746	0.332604	-0.114024	0.283741	-0.0810001	-0.868986	-0.294338	-0.893935	-0.435966	2.73195	2
chr6_83482859_83483005	-0.607268	0.0390638	-0.608255	-0.523193	-1.08317	-0.528057	-0.938371	0.398058	1.69813	0.973195	-0.628277	1.80815	2
chr1_179793885_179794031	-1.03759	0.131142	-1.00571	0.456687	-0.030788	-1.03816	-0.788526	-0.963501	1.06495	0.587848	2.06546	0.558182	2
chr4_42286123_42286269	-0.835158	-0.876009	-0.795937	-0.117802	1.45344	-0.835857	0.568156	-0.743998	-0.0917488	-0.610542	0.869952	2.0155	2
chr20_23061622_23061768	-0.273067	-0.0750486	-0.274297	-0.866327	1.94728	-0.866006	-0.905017	-0.776757	-0.143049	0.627222	-0.299233	1.9043	2
chr4_127687652_127687798	0.0482421	-0.945012	-0.870314	-0.907863	-0.249517	-0.243514	-0.945012	1.1268	-0.213393	2.04704	1.39438	-0.241833	2
chr6_118281300_118281508	-0.392682	-0.665438	0.0522072	-0.75784	-0.757196	-0.757475	0.134249	0.310284	1.20801	-0.801914	-0.111826	2.53962	2
chr6_76457063_76457236	0.420458	-0.752512	-0.890957	0.110239	-0.927504	-0.927735	-0.0467023	0.0599463	-0.242202	-0.0018548	0.470398	2.72843	2
chr7_135390793_135390939	-0.290335	-0.0930893	-0.842323	0.415895	-0.880714	-0.192072	-0.837172	-0.792058	-0.160824	2.35592	1.5071	-0.190328	2
chr17_75598151_75598337	-0.201892	-0.979789	-0.483472	-0.282404	-1.10414	-0.712504	0.169176	0.360256	-0.520635	-0.0256914	1.45436	2.32674	2
chr17_72764958_72765159	-0.439934	-1.00495	-0.255914	0.628954	-1.07731	-0.310866	-0.891918	-0.0214816	2.65031	0.451796	0.0430585	0.228255	2
chr10_13227269_13227458	-0.308864	-0.703853	0.45388	-0.0381588	-0.809056	0.414893	-0.285977	-1.09629	-0.606006	-0.778168	2.05029	1.70731	2
chr4_188401712_188401858	0.0885151	-0.935323	-0.311078	0.391861	-0.896471	-0.896713	-0.0990807	-0.80838	-0.181177	1.73495	2.12339	-0.210492	2
chr5_31932104_31932278	0.0784741	-0.939654	-1.05908	-1.09134	0.346793	0.138495	0.158005	0.0496058	-0.494617	-0.80925	2.1031	1.51947	2
chr7_17067475_17067625	-1.04488	-0.399039	0.517048	1.1615	-0.50167	-0.00874369	-0.377142	-0.968634	1.08675	-1.07905	2.06246	-0.448602	2
chr10_4720202_4720372	0.227209	-1.24757	-0.886412	-0.0383259	-0.806422	-0.804516	0.698404	0.556964	-0.678236	-0.331219	2.13519	1.17493	2
chr2_223724864_223725028	0.392781	0.177818	-0.822175	-0.267662	-0.862007	-0.262592	1.18981	-0.770023	-0.115101	-0.902576	-0.276513	2.51824	2
chr4_16060175_16060321	-0.920843	-0.959598	-0.0115393	-0.240308	-0.252327	-0.921506	-0.878585	0.254855	0.391476	1.7249	2.05799	-0.244512	2
chr1_113824309_113824455	-0.993371	-0.691234	-0.958572	-0.356902	1.03717	-0.993991	0.478634	0.106197	2.31339	-0.213675	-0.476413	0.74876	2
chr17_37026374_37026530	0.480683	-0.464952	-0.201152	-0.34213	-0.410705	1.02145	-0.927548	-1.17462	0.480183	-0.0957812	-0.820931	2.45549	2
chr4_17703275_17703437	-0.648073	-0.197128	-0.349145	-0.566746	0.213117	-1.06654	-0.182613	-0.124565	1.56497	-0.58767	2.41813	-0.473731	2
chr1_54302743_54302909	-0.364054	-0.263988	-0.408893	0.58068	0.402113	0.190538	-0.372788	-1.02173	-0.492704	-1.1288	0.165159	2.71446	2
chr17_15151469_15151615	-0.564562	0.30647	-0.274574	-1.07205	0.598153	0.390367	-0.917304	-0.995434	-0.453341	1.56052	-0.586945	2.00871	2
chr2_242195630_242195784	-0.987169	-1.02408	0.517529	-0.988099	0.455357	-0.411162	-0.977014	0.912843	0.364503	0.1815	2.29888	-0.343088	2
chr12_108167451_108167597	-0.6933	-0.052362	-0.18725	-0.128756	0.605622	-0.172133	-0.303585	-1.09437	-0.589772	-0.81384	0.743528	2.68621	2
chr7_92936793_92936979	-0.90032	0.965583	-0.861658	0.593119	-0.900761	-0.408626	0.699315	-0.81046	-0.167518	-0.940588	0.531048	2.20087	2
chr8_23228168_23228314	-1.12266	0.0314343	-0.108492	-0.546961	0.489268	-0.551964	-0.457538	-0.128081	0.647144	-0.477904	2.77627	-0.550518	2
chr14_23315252_23315480	0.231136	-0.746661	-0.48378	0.138133	-0.817356	-0.817627	-0.74574	-0.236277	2.64794	1.06677	-0.188511	-0.0480251	2
chr1_234456364_234456526	0.475051	-0.309561	-0.743151	-0.663665	-0.667813	0.138891	-0.493007	0.67657	-0.550292	-0.0951942	2.80673	-0.574554	2
chr12_102454988_102455134	0.445954	-0.360591	-1.19847	1.09626	-1.22799	1.48794	-0.510806	-0.305493	-0.674489	-0.890005	0.607923	1.52977	2
chr20_56236235_56236422	-1.14644	-0.186071	-0.521267	0.62424	-1.1468	1.03065	-0.860744	-0.0659129	-0.555929	0.52777	0.00280119	2.2977	2
chr12_13065518_13065669	-0.715318	-0.765304	-0.667326	0.0885134	-0.715866	0.0859364	-0.765304	-0.603773	0.823166	0.603791	-0.00237484	2.63386	2
chr15_38885625_38885880	1.42547	-1.30067	-0.616259	-1.13647	1.61702	-0.784272	-0.68291	1.11229	0.298128	-0.558141	0.507006	0.118811	2
chr7_12827948_12828099	-0.35545	-0.909301	0.038631	-0.114308	-1.14085	-0.616215	0.474178	0.566527	-0.545296	-0.453679	2.67531	0.380446	2
chr12_104310172_104310318	-1.1785	-0.272665	-0.433393	-0.137352	-0.215477	0.188544	-0.0876124	-1.10763	1.50181	-0.69636	0.146993	2.29165	2
chr8_25265754_25265977	0.436002	-1.00014	-1.02532	-0.285114	-1.05944	0.0143875	0.908958	1.61636	1.84539	-0.44738	-0.557879	-0.445829	2
chr1_181009801_181009947	-0.206718	-0.787114	0.208635	-1.07722	-0.0241407	1.42996	-0.919077	-0.998922	-0.44493	0.0614895	2.16665	0.591394	2
chr12_125011679_125011835	-0.917671	-1.10427	-0.265902	-0.0665867	-1.29532	0.441586	-0.388724	0.36805	0.936903	-0.693761	0.826645	2.15905	2
chr6_15175583_15175729	-1.13844	-0.198114	-0.118662	0.345288	-0.138747	0.28066	-0.989019	-0.487588	-0.538535	1.18757	-0.668258	2.46385	2
chr17_70377856_70378002	-1.02542	-1.06214	-0.990171	1.78154	0.0879908	-1.02605	-0.749986	-0.300531	0.830055	1.20831	0.507066	0.739329	2
chr7_100422927_100423088	0.472803	-1.15116	-0.390059	-0.607811	-0.179044	-1.11752	-0.499253	0.134773	1.12713	0.501305	-0.628748	2.33759	2
chr7_64565468_64566197	-1.22444	-0.958639	-0.838388	-0.680374	-0.783381	-0.837726	0.709676	0.283488	0.603078	0.661168	1.62462	1.44092	2
chr13_77629304_77629453	-0.454881	-0.256778	-0.951422	-0.989278	0.551739	-0.988967	0.747441	0.486431	-0.289129	-0.813295	0.5721	2.38604	2
chr5_122775469_122775640	-1.11686	-0.546341	0.205776	-0.158423	-0.646485	0.186367	-0.200769	-0.209769	0.699125	-0.381987	-0.627324	2.79669	2
chr2_131813358_131813523	-0.00722013	-0.474082	-0.664936	0.711458	-1.08401	-0.572267	-0.305318	-1.00477	-0.440587	0.0970618	1.93017	1.81451	2
chr9_74560175_74560435	-1.11877	-0.356361	-0.564121	1.35832	-0.873962	0.275107	-0.00136963	-0.393013	0.203502	-1.15319	0.403479	2.22038	2
chr6_119204137_119204283	-1.00055	0.0897286	-0.963856	-0.329356	-0.341211	-1.00121	-1.03878	-0.245908	1.42008	0.436813	1.30758	1.66667	2
chr6_161763215_161763361	0.695276	-0.422336	0.499151	-1.11375	-0.061164	-1.11347	-0.624613	-1.03549	-0.481754	1.29031	0.334689	2.03315	2
chr20_57576532_57576678	-0.360755	1.00147	-0.919055	-0.958454	-0.267668	-0.958131	-0.913844	-0.167965	0.530102	1.56851	-0.387116	1.8329	2
chr7_57774026_57774173	-0.60832	-0.14722	-0.916255	1.18395	-0.457554	-0.081779	-0.96372	-0.770718	0.247285	-0.104931	2.55978	0.0594735	2
chr1_117721779_117721964	0.663081	0.030467	0.0838229	-0.397484	-1.22167	-1.22187	-0.802031	-1.14983	0.492467	0.37611	1.34118	1.80577	2
chr12_50754357_50754503	-0.211744	-0.187564	-0.931176	-0.853905	-0.484349	0.728906	-0.996902	0.537472	0.942258	-0.0626783	2.37673	-0.857047	2
chr9_87058974_87059134	0.115683	0.589959	1.09028	0.621399	-1.39441	-0.966938	-0.980632	-0.350293	-0.876383	0.196485	2.0689	-0.114051	2
chr13_33832901_33833105	-0.183015	-0.170126	-0.808437	0.396957	0.0202967	-0.758017	0.136943	-0.605599	-0.473742	0.133761	-0.61274	2.92372	2
chrX_66931301_66931493	-1.04531	-1.24734	-0.383031	-0.237885	-0.321238	-0.280349	-0.66343	0.482433	2.44695	-0.222891	1.02993	0.442149	2
chr5_28505359_28505588	-0.124106	-0.115213	-1.11536	-0.875747	0.93196	-1.14903	-0.0416159	-0.37914	2.55705	0.256538	-0.0732988	0.127975	2
chrX_2972279_2972432	0.0572164	0.126102	-1.06143	-1.09694	-0.059387	0.383352	0.490219	-0.440414	2.5549	-0.937808	-0.58194	0.566135	2
chr3_42917320_42917466	-1.20588	-0.440849	-1.55995	0.845249	-0.163585	0.891754	-1.19005	0.324731	-0.640903	1.20649	1.21684	0.716151	2
chrX_10001287_10001452	1.13009	-1.084	-0.886634	-1.26209	1.34467	-0.80371	-0.353384	1.51487	0.9408	-0.623482	-0.0528144	0.135688	2
chr3_13521381_13521527	0.157817	-0.46588	-1.03017	-1.44456	0.11253	0.804571	-0.590625	-0.895363	0.622558	-0.4876	1.62479	1.59193	2
chr8_58058991_58059143	-0.214893	0.519825	-0.275902	-1.08744	-0.516253	-0.507539	-0.384219	-0.0201844	0.258911	-0.923852	0.378662	2.77288	2
chrX_49090484_49090729	-0.646253	-0.877146	-0.222135	0.319922	-0.612458	-0.929984	-0.944552	-0.399525	1.58299	1.75238	-0.322725	1.29949	2
chr4_95917635_95917781	-0.879305	0.0142914	0.509009	0.592075	-0.879796	-0.880072	0.179066	2.66681	-0.0625994	-0.924183	-0.239202	-0.0960905	2
chr17_79478884_79479382	-0.939313	-0.882986	-1.05179	-0.819742	-0.363208	0.224824	-1.00382	-0.194557	1.29865	1.24922	1.20375	1.27897	2
chr9_117758773_117758949	-0.374861	-0.96798	-1.09568	-0.662344	0.145026	1.10856	-0.0950717	0.95966	-0.477437	-0.376495	2.34082	-0.504201	2
chr1_232549439_232549676	-1.25296	-0.176738	-1.01135	0.455176	0.265063	-0.314969	-0.470884	0.722958	-0.660621	-0.542372	2.50928	0.47741	2
chr3_131986616_131986764	0.205931	-0.492979	-1.13015	0.757777	-0.593317	-1.16428	0.880735	-0.503018	-0.528057	1.31698	-0.665504	1.91589	2
chr14_50811638_50811835	-0.854687	-1.08242	-0.513905	0.386218	-0.783201	-0.779395	0.498761	0.742589	0.56365	-1.19827	1.09329	1.92737	2
chr16_30039186_30039332	-1.00473	-0.669915	-0.966165	0.312096	-1.00517	0.724282	-0.822672	-0.915099	1.02506	0.85255	0.67173	1.79803	2
chr10_103600686_103600832	-0.613178	0.109168	-1.11047	0.45842	-0.530263	0.388593	-0.877468	-0.441455	-0.496501	1.6635	-0.636659	2.08631	2
chr10_73579269_73579482	-0.821528	-0.869861	-0.423157	-0.822746	-0.369768	1.10228	-0.737391	-0.713672	2.33147	0.543327	0.759087	0.0219621	2
chr2_216232539_216232791	-0.308797	-0.940066	-0.697887	-0.694794	0.39816	-0.69401	-0.929569	-0.490079	2.35979	0.628851	0.233453	1.13495	2
chr1_55728560_55728805	-0.621261	-0.239694	0.46828	-0.945515	-0.943282	-1.1991	0.261502	-0.255256	-0.575035	0.462631	1.74281	1.84392	2
chrX_153713285_153713431	-1.08185	-0.76555	0.515385	0.625925	0.783751	-1.08249	-1.04047	-0.997173	-0.391353	1.36604	0.501893	1.5659	2
chr7_141265703_141265918	-0.978003	-1.01972	0.861259	-0.979054	0.31458	-0.594527	0.390321	-0.884905	-0.218789	-0.235495	2.00376	1.34057	2
chr13_96344971_96345117	0.139507	-0.362384	-1.06991	0.983956	0.0264189	-1.10639	-0.936529	-0.368649	0.780986	-0.0164967	2.3837	-0.454209	2
chr9_98046479_98046665	-0.394669	-0.670741	-0.808813	-0.299086	-0.854897	-0.274903	0.257333	-0.118637	0.00924893	-0.477811	0.832526	2.80045	2
chr9_89020205_89020372	-0.504543	0.75542	0.640207	-0.987791	-0.398657	-0.987454	-0.185021	0.504314	-0.229158	-0.888238	2.54115	-0.260225	2
chr15_39481238_39481402	-0.922987	-1.12761	-0.637836	0.628502	-0.110996	-0.0554773	-0.17961	0.963266	-0.726107	-0.717753	0.471054	2.41556	2
chr6_79372974_79373120	-0.307151	-0.592536	-0.91214	0.996518	-0.954217	-0.199453	-0.997073	-0.857048	-0.165206	2.00445	0.854874	1.12899	2
chr1_85599662_85599812	0.574755	0.387821	-0.452257	-1.01722	-0.366275	-1.01689	0.470434	-0.924969	-0.272276	0.495004	-0.433138	2.55501	2
chr17_73311812_73312009	0.71558	-1.14562	-1.07157	-0.187877	-0.697558	0.488648	-1.14562	-0.543436	-0.420302	1.59281	1.32812	1.08683	2
chr12_51878007_51878162	-0.82038	-0.53531	0.245761	0.567108	-0.382403	-1.0492	0.216358	-0.673253	-0.0949013	-1.07919	2.14779	1.45761	2
chr14_21059583_21059774	0.0217064	0.443884	0.781434	-0.62628	-1.06482	-1.06506	-0.190178	-0.46537	-0.350283	0.42769	-0.5047	2.59198	2
chr7_105348509_105348781	0.112722	-0.578754	-0.723267	-0.733882	-0.994277	1.79112	-0.232894	-0.520132	0.813194	-0.649716	1.97902	-0.263131	2
chr1_113749127_113749273	-0.266045	-0.868333	-0.632307	0.0119991	-1.16887	1.43236	0.068395	-0.0761576	1.78031	-0.970503	-0.654928	1.34407	2
chr3_24562530_24562703	-1.03596	-0.872131	-0.535482	0.424944	-0.0180164	-0.214569	0.277705	-0.867492	1.87266	-1.30984	1.19031	1.08787	2
chr4_186165970_186166170	-0.788418	-0.579576	0.363605	0.219772	-0.245335	-0.710013	-0.461425	-0.557429	-0.425761	-0.553179	2.67552	1.06224	2
chr7_47492580_47492756	-1.35299	-0.848221	0.278443	1.2433	-1.35334	0.847442	-1.04146	-0.842755	1.04815	0.635296	0.790897	0.595242	2
chr15_102156488_102156638	-0.275454	-0.714167	-0.601626	0.756417	-0.810882	-0.800891	-1.2104	-0.72317	0.779511	0.943212	0.565618	2.09183	2
chr15_43597289_43597437	-0.336714	-0.279277	-0.923639	0.360016	-1.36482	-0.0420239	-1.39582	0.073376	1.87821	0.71719	-0.0858981	1.3994	2
chr5_76353673_76353819	-1.11416	-0.797456	-0.548408	-1.11512	-1.11458	0.0792987	-0.523513	1.14947	1.61453	0.477889	1.18008	0.71197	2
chr6_44443930_44444076	-1.30798	-0.657775	-0.821707	-0.734549	0.0279907	1.33489	0.01823	-0.663256	0.760056	-0.812194	1.20203	1.65427	2
chr1_33474466_33474622	-0.0350156	0.230131	0.290956	-0.619478	1.43682	-1.17679	-0.291351	-1.09545	-0.517948	-1.02183	0.894537	1.90542	2
chr1_12306559_12306951	-0.827529	-0.565349	-0.609146	-0.181368	-0.823428	-0.539405	0.746088	2.55223	-0.242651	-0.230568	-0.40757	1.1287	2
chr10_70222775_70222924	-0.821087	-1.31786	-0.273216	1.54128	0.554308	-0.267223	-1.31786	-0.297077	-0.677097	0.54586	0.683116	1.64685	2
chr14_32368231_32368403	-1.11447	-0.935798	0.515951	-0.590363	0.834561	-1.11513	0.140356	-0.106751	0.789123	-1.02975	2.08117	0.531096	2
chr7_55014527_55014673	-0.442716	0.133303	-0.180544	-0.916458	0.237213	-0.50095	-0.0598571	-0.533219	-0.897329	-0.79793	2.12401	1.83447	2
chr6_33269434_33269604	-1.02859	-1.21929	-0.326121	1.27533	-0.568193	0.108538	-1.17698	0.495465	0.281966	0.0164503	2.16261	-0.0211898	2
chr11_838473_838619	0.139568	-0.596277	0.397846	0.479267	-0.963461	-0.963731	-1.00697	-0.864813	0.398724	0.756813	2.4183	-0.195272	2
chr11_45707492_45707672	-0.921508	-0.643322	-0.949977	1.40322	-1.15342	0.250988	-1.54417	0.284002	0.778068	0.849638	0.420587	1.2259	2
chr9_127998999_127999165	0.164567	-0.624203	0.100079	-0.888852	-0.888174	-0.888467	-0.492524	-0.0723438	2.41911	1.43481	-0.20798	-0.0560226	2
chr1_168221448_168221669	-0.415091	-1.04405	-0.806914	0.769775	-0.774959	0.0870589	-0.258925	0.863002	-0.402897	-0.838588	2.46621	0.355379	2
chr17_48562062_48562208	-1.16977	0.136988	-1.13413	0.50098	-1.17017	-0.00369249	-1.00151	-0.436875	0.57773	1.40249	1.68349	0.614462	2
chr12_34494207_34494375	0.102871	-0.879718	-1.05313	0.0372122	-0.533501	-0.0166844	-1.00271	1.29791	-0.369971	2.30373	-0.525924	0.639928	2
chr10_103606763_103606932	0.141298	-1.0963	-1.24167	-0.79513	-0.0216743	-1.27514	0.158992	0.395971	1.92907	-0.200186	1.11353	0.891246	2
chr7_158931689_158931835	0.0252032	-0.151456	-0.336577	0.00439456	-0.56383	-1.19539	-0.544651	-0.0851576	2.89135	0.180677	0.331895	-0.556455	2
chr5_52332570_52332716	-0.000943799	-0.696194	0.243087	-1.04371	0.217763	0.746557	-0.199432	-0.949916	-0.286295	-0.308759	-0.449851	2.7277	2
chr7_22536057_22536235	-0.410811	-0.696634	0.875091	-0.908095	-0.304769	-0.907713	1.07169	-0.801359	2.03797	-0.810835	-0.232312	1.08778	2
chr11_7620494_7620642	-0.401267	0.721893	-0.964051	1.36564	-1.00591	-0.290578	-0.252475	-0.90925	1.00422	-0.807293	-0.390679	1.92975	2
chr10_134079956_134080102	-1.10965	-0.326019	-1.07186	0.180663	0.0838405	0.126644	0.0990783	-0.332624	2.39907	-0.893254	1.26693	-0.422817	2
chr19_18061226_18061372	-1.04093	-1.08271	0.251503	-0.307272	-0.32023	0.271487	-1.08271	-0.216058	2.48535	0.650435	0.702923	-0.311805	2
chr14_23312925_23313141	-0.801916	-0.854906	-0.75104	-0.803251	-0.802497	0.342046	-0.285199	-0.683667	1.71497	1.06699	1.73562	0.122854	2
chr9_85823790_85823936	-1.31674	0.198177	0.373409	-0.215211	-0.297867	-0.731878	-0.635107	-1.24176	1.74853	-0.00323248	1.82351	0.298165	2
chr1_55340116_55340262	-1.25878	-0.258169	-0.736414	-0.642786	-0.194997	-0.156845	-0.0537537	0.371246	1.44149	-1.29386	0.859515	1.92335	2
chr3_139194644_139194811	-0.508592	0.0255062	-0.0918659	-0.78228	-0.782268	1.52855	-0.786639	-1.19681	-0.640372	1.80877	1.17249	0.253512	2
chr14_23316059_23316575	-0.761218	-0.990351	-0.114867	-0.630517	-0.944715	0.0910657	-0.879491	-0.518659	1.98845	0.553371	1.54521	0.661718	2
chr7_25996763_25996909	-0.437426	-1.0998	-0.0821079	-1.05925	-0.340582	0.248609	-0.869635	-0.965367	1.57638	0.506209	0.678202	1.84477	2
chr2_180427186_180427351	-0.56705	-0.046502	-1.28694	-0.334882	0.21826	0.00133113	-0.346605	-1.24386	0.788179	0.0846145	2.55599	0.177453	2
chr9_33166938_33167106	-1.2421	-0.348939	-0.835326	-1.24301	0.3701	1.09897	-1.24459	0.720655	0.561696	-0.229839	0.722115	1.67026	2
chr11_74880356_74880502	-0.155264	-0.785377	-0.944892	1.33379	0.144257	-1.4186	-1.44983	0.0584458	0.684512	0.1819	1.55182	0.799254	2
chr7_152866224_152866404	-1.08228	-0.112704	0.000314364	-0.000204334	-1.08273	-0.561321	-1.12331	-0.0326841	-0.335626	1.13167	1.07219	2.12668	2
chr4_103096826_103096972	-0.843496	-0.895114	-0.793937	-0.844796	0.0469229	0.777988	-0.895114	-0.728308	1.24686	1.3987	-0.10727	1.63756	2
chr2_200826900_200827100	-0.00797958	-1.13561	-0.728749	1.01837	0.528584	-1.09562	-0.865695	-0.113242	-0.354389	1.34537	-0.51452	1.92349	2
chr2_120251905_120252051	-1.22562	-0.493512	-0.678095	-0.0201421	-0.591361	-1.22625	0.267652	1.18717	0.38619	-0.358693	2.21098	0.541682	2
chr15_45009844_45010178	-0.9519	-1.17078	-0.905363	-0.254724	0.527158	-0.293008	-1.06527	-0.219195	2.11279	0.43388	0.744454	1.04196	2
chr5_137787889_137788038	-0.043099	-0.263515	-1.02481	-1.06629	0.622577	0.70215	-0.69336	-0.97127	-0.298969	1.71831	-0.464664	1.78294	2
chr2_216239937_216240117	-0.958966	-0.757512	-0.470083	0.265819	-0.374213	-0.95976	-0.965035	-0.219505	1.81165	1.29645	1.47965	-0.148496	2
chr7_47650525_47650682	-0.772919	-1.29172	-1.4611	-0.558811	0.156933	0.0485525	-0.540872	0.597294	1.14758	-0.176097	1.74038	1.11077	2
chr15_99822666_99822812	-0.863836	-0.914972	-0.81474	0.0341207	0.0182609	0.742494	-0.0688572	0.145762	0.0667328	-0.914972	-0.134491	2.7045	2
chr11_32352453_32352607	-0.0423586	-0.840967	-0.726783	1.21247	-0.513457	0.502824	-0.515145	-0.851959	0.549016	-1.10728	2.29256	0.0410811	2
chrX_49512920_49513066	-0.295683	1.30777	0.336202	-1.22648	-1.22596	0.743795	-0.703219	0.498415	-0.550394	-1.26265	1.01482	1.36338	2
chr10_61751487_61751644	0.325026	1.31827	-1.37913	-0.425089	0.687184	-0.101162	-0.976586	-0.206262	-0.326777	-1.27336	0.441705	1.91618	2
chr6_136253770_136253916	-0.143085	-0.809551	-0.548376	-0.442032	-0.45439	0.973223	-0.202076	0.0670353	0.60489	-1.18152	2.58224	-0.446355	2
chr9_71098565_71098711	-0.673062	-1.26547	0.501167	-0.00842132	-1.22867	0.37341	-1.26547	-0.0995181	0.652038	0.542393	0.324728	2.14689	2
chr13_34699193_34699383	-0.798994	-1.05263	-1.13097	-0.731336	0.4641	-0.221968	0.0420549	1.37179	-0.458395	1.0945	1.90937	-0.487512	2
chr1_47118446_47118592	-0.935831	-0.983751	0.546584	-0.937038	-0.936356	1.12706	0.370183	0.938255	-0.0637687	-0.983751	1.95794	-0.0995298	2
chr11_21593287_21593437	-0.994539	-1.03993	0.0220859	0.98643	-0.995037	0.89988	2.28612	0.34219	-0.168536	-0.78911	-0.347148	-0.202408	2
chr4_2239137_2239283	-0.30186	-0.0734153	-0.941159	-0.986274	-0.985622	-0.985904	-0.641621	-0.0810998	0.869148	1.1322	1.77988	1.21572	2
chr5_133561494_133561640	-0.230815	-1.2308	0.590949	-0.518692	-1.19285	1.57898	-1.2308	0.5904	0.613752	0.190181	-0.645202	1.4849	2
chr7_5635572_5635771	-1.01177	-0.550961	-0.439148	0.511539	-0.168648	0.683224	-1.25002	-1.23686	0.667149	0.132519	0.430873	2.23211	2
chr14_59728016_59728231	-0.873458	-0.662183	-0.855986	0.438726	-1.17208	0.0913548	0.859584	1.34521	-0.460496	-0.175494	-0.614274	2.07909	2
chr3_54922953_54923100	-0.432415	-0.723042	-1.00434	-0.31858	-0.326355	-1.04685	-1.00766	0.253876	0.296424	0.834669	1.53961	1.93466	2
chr6_31321849_31322070	0.169102	-0.451053	-0.892277	-0.338974	-0.860669	1.33848	-1.03865	-0.668547	1.2737	0.0142726	1.97599	-0.521376	2
chr11_131634913_131635059	0.233134	-0.0783813	-1.02207	0.901676	-0.539755	0.480074	-0.635748	-0.870437	-0.117534	0.0425413	2.54855	-0.942053	2
chr15_86781174_86781346	-0.169119	-0.381776	-0.608491	-1.08078	-1.08018	0.914387	-1.08355	1.20331	-0.309579	1.73054	1.2064	-0.34116	2
chr22_23874295_23874441	-0.999055	-1.04453	-0.955395	1.04766	-0.999553	0.429422	-0.792933	0.779344	-0.171518	1.16504	1.74697	-0.205454	2
chr12_132424833_132424999	-0.616367	0.189503	-0.0356912	-0.882452	-0.883594	-0.433362	-0.515036	-0.441333	0.989257	-0.682444	2.50669	0.80483	2
chr12_679922_680068	0.0304025	-0.126293	0.826219	-0.209744	-0.294676	0.831979	-1.08261	-1.26456	-0.713351	-0.527618	0.0993745	2.43088	2
chr5_126596525_126596690	0.389219	0.0419243	-0.224376	-0.894409	-0.894777	-0.446202	-0.525015	0.673499	-0.764464	0.954697	2.47954	-0.789633	2
chr12_122297214_122297375	-0.915603	-0.460637	-0.921567	-0.322191	0.858049	-1.34857	-0.324034	1.3717	-0.719902	1.26422	-0.0106177	1.52916	2
chr12_118974375_118974553	0.156168	-0.0270221	-1.16493	-0.176355	-0.711609	-0.702219	-0.894213	-0.583769	-0.50106	1.37251	1.40714	1.82535	2
chr9_138872887_138873039	-0.723335	-0.21054	-0.10793	-1.23272	1.23978	0.321331	-0.771677	-0.541355	-0.546896	1.98719	-0.694992	1.28115	2
chr3_52244130_52244337	-0.61583	-0.533811	-0.987216	0.80855	-0.940947	-1.29531	-0.409683	0.925921	1.81545	-0.204761	1.33033	0.107304	2
chr17_73661081_73661227	-1.19717	-0.874444	0.000461666	0.545325	-0.0231264	-0.523237	-1.15496	-0.022671	0.370646	2.01974	-0.644984	1.50441	2
chr11_15308915_15309102	-1.15811	-1.19809	-0.763046	-0.138857	-1.15854	1.52424	0.00314361	1.77547	0.650178	-0.280295	0.257851	0.486055	2
chr2_177479882_177480028	0.0811199	-0.437307	-1.16815	-1.20614	0.690955	-0.533859	0.472265	-1.11911	-0.503379	1.95157	1.12359	0.648441	2
chr5_144859041_144859187	-0.731185	0.371363	-0.419027	-0.634769	0.52042	-0.640347	-0.53508	0.42172	-0.611461	-1.3131	1.53266	2.03881	2
chr14_35805019_35805178	-0.120788	-0.0250643	-1.57187	-0.372426	-0.2291	0.876728	-0.435767	-0.513816	-1.06367	0.0565624	2.00645	1.39276	2
chr10_20997473_20997619	-0.534226	-0.802085	-0.535487	-1.14213	-0.439549	-1.14181	-0.68735	0.748718	1.77988	0.625514	1.31481	0.813715	2
chr4_77969518_77969664	-1.26256	-1.29956	-0.117931	-0.0494462	0.810368	0.701526	-1.09484	0.184492	-0.117194	-0.466589	2.1958	0.515936	2
chr17_1849315_1849581	1.34401	-0.397768	-0.656367	-1.34514	0.530911	-0.961319	-0.165621	1.86076	0.847647	-0.981216	0.41765	-0.493554	2
chr2_208761396_208761583	-0.247784	-0.459647	-0.285743	-0.610097	-1.09954	-0.060255	-0.218479	-1.00488	0.594838	-0.442863	1.69156	2.14289	2
chr1_25545418_25545564	-1.12729	-0.78301	-1.08764	-0.402039	0.125176	1.06502	0.141167	1.33346	1.71369	-1.1686	0.596591	-0.40652	2
chr11_9875617_9875874	-0.386764	0.397412	-1.0478	0.0995212	-1.08923	-1.08949	0.0467689	0.310333	-0.312362	-0.561219	2.04173	1.59109	2
chr1_85399787_85399954	0.134212	-1.16486	-0.266059	-0.536359	-0.0309408	-1.12402	0.530782	-1.03059	0.610415	-0.219033	2.39787	0.698584	2
chr17_80038592_80038778	-1.00673	-0.828802	-0.962584	0.698652	0.106415	-0.445258	-1.05272	-0.90412	1.89902	0.978462	0.627772	0.889893	2
chr14_51230520_51230684	-0.0608676	-0.468019	-0.621128	-0.847021	-0.0475708	-0.842708	-0.0188427	0.776332	-0.717227	-0.862481	2.18638	1.52315	2
chr9_79180056_79180338	-0.595811	-0.93567	-0.559398	0.430723	-0.884491	-0.572313	-0.607817	0.171298	1.14412	2.5361	-0.145872	0.0191376	2
chrX_46789414_46789560	-0.484513	-0.761284	0.188384	-0.373652	0.16278	-0.380066	0.17905	0.53185	-0.346852	-1.15361	2.81612	-0.378212	2
chr5_151042567_151042713	-0.549736	-1.19579	0.347482	0.671047	-0.455277	-0.448885	-1.19579	-0.354106	1.6359	0.0286257	1.96363	-0.447095	2
chr11_65996298_65996454	-0.402723	-0.342284	0.0341857	-0.435626	-0.512429	-0.108332	0.288118	-1.368	1.83386	-0.159718	2.03984	-0.866887	2
chr6_31323931_31324166	-0.42311	-1.07876	-0.246747	-0.824043	0.326086	-0.825667	-1.07432	-0.225168	1.9919	0.668949	0.132355	1.57853	2
chr20_17543636_17543861	0.0143141	-0.482375	-0.376797	-0.245535	0.159422	-1.06122	-0.443107	-0.560176	2.11704	-1.31087	0.703255	1.48604	2
chr3_138548843_138548989	0.0966468	0.126523	-1.2906	0.285042	0.138496	-0.702259	-0.689137	-0.618704	1.6942	-1.12826	0.168112	1.91994	2
chr17_36433118_36433264	-0.346379	0.229866	-0.405816	-0.0595415	-0.150923	1.40574	-0.265025	-1.19446	-0.601394	-1.3145	2.1944	0.50803	2
chr9_92043035_92043181	-0.0646621	-0.559313	-0.1537	-1.29289	-1.29236	0.661199	-1.12518	-0.175686	0.567565	0.459132	0.93	2.0459	2
chr7_78990624_78990771	0.418788	-0.195784	-1.21876	0.426816	-0.628859	0.352933	-1.29295	-1.17063	-0.566272	0.930371	1.60595	1.3384	2
chr22_36684803_36684966	-0.668349	-0.45459	0.235067	-0.571252	-0.574574	-0.0290339	-1.20464	-1.07329	1.04223	0.325464	2.32896	0.644003	2
chr4_79490183_79490329	-0.412845	-0.193389	-0.0371497	-1.07033	-1.0697	0.312533	-0.385385	0.651009	-0.268752	-1.11321	1.58698	2.00023	2
chr9_95038836_95039020	-0.911903	-1.12515	0.0815073	0.473685	-0.373861	0.0566409	-0.292242	-0.698409	0.621473	0.123374	2.67518	-0.630291	2
chr1_223833856_223834048	-0.39913	-1.01594	0.0189796	0.229123	-0.412314	0.868843	-0.962882	-0.697195	-0.905229	-0.0564692	2.38831	0.943903	2
chr13_43600506_43600652	-1.01343	-0.627773	0.934081	-1.0146	-1.01394	1.8994	0.407472	-0.910193	-0.171511	0.653764	-0.353566	1.2103	2
chr15_39887650_39887801	-0.0851465	-1.1507	-1.06716	-0.422736	0.130794	0.176676	-1.09362	-0.320436	2.11581	0.701463	1.37937	-0.364326	2
chr1_226181520_226181669	-1.24007	-0.508756	0.156114	1.6226	-0.622559	-0.610413	-1.27847	1.01305	0.0539045	0.348405	1.63595	-0.56976	2
chr10_82313863_82314102	-0.193922	-1.22316	0.0326012	-0.490385	0.641002	-0.206605	-0.643918	-1.19123	-0.593398	2.31817	0.842097	0.708748	2
chr7_139328712_139328874	0.529278	-0.653156	-1.26444	0.210455	0.0863393	-0.754407	-0.101185	-0.662003	2.45603	-0.948126	0.760014	0.341195	2
chr17_38830467_38830675	-1.03366	-0.408466	0.305657	1.27128	-1.03416	-0.0160711	0.645391	-0.931841	-0.203307	-0.50491	-0.382862	2.29296	2
chr17_79478186_79478720	-1.13144	-1.18461	-0.311977	0.478398	-0.0812377	-0.276248	-1.23547	-0.304606	1.76452	0.675632	-0.0411614	1.64819	2
chr12_125397910_125398317	0.177111	-0.264686	-0.930798	-0.355721	0.330497	-0.980326	-0.858391	-0.295013	2.65172	0.0634825	0.890253	-0.428132	2
chr2_161439397_161439543	-1.27069	0.25879	0.75199	-1.27164	-1.2711	0.351932	0.14942	0.740819	0.503763	-1.30838	1.00548	1.35961	2
chr3_46449819_46450044	-1.12123	-0.321964	-1.08052	-0.771535	-0.2368	0.506112	0.275532	1.35476	2.23704	-0.675704	0.21567	-0.38136	2
chr20_47961492_47961654	-0.797728	-0.0805779	-0.1227	-0.83163	-0.898392	0.936711	-0.289173	0.089025	1.55117	-0.361445	1.98569	-1.18095	2
chr4_124918379_124918553	-0.734974	0.765405	-0.364324	-1.17886	-0.637594	-0.629855	-0.236578	1.59933	-0.439938	0.402798	-0.599499	2.05409	2
chr2_65713704_65713952	-0.518528	-1.23174	-1.1531	0.572591	-0.403501	1.21335	-0.591477	0.149243	0.524311	-0.293734	2.22408	-0.491495	2
chr7_51523780_51523926	0.800114	-0.454897	-1.19294	0.522503	-0.0493225	-0.552401	0.932022	-1.14343	-0.0248179	-0.464423	-0.674871	2.30246	2
chr2_82320143_82320409	-1.09699	-1.14034	-1.05537	0.434755	-1.09746	-0.274334	0.852951	1.19323	1.11725	-0.82562	0.799633	1.0923	2
chr1_8730245_8730445	0.379995	-0.639453	-0.714755	-0.773385	-0.772538	-0.772904	2.42549	-0.639099	0.310986	-0.326877	1.25596	0.26658	2
chr1_114519516_114519676	0.69155	-1.29001	-0.186943	-1.00124	0.929957	-0.195513	-0.628764	1.73376	0.292414	-1.36023	-0.222229	1.23725	2
chr2_121020285_121020518	-0.627191	-0.598068	-0.641126	-0.477973	-0.518043	0.859526	0.143743	-1.19788	-0.597223	0.100363	1.29476	2.25911	2
chr7_5568760_5569040	-0.847976	-0.362115	-0.424992	-0.740358	-0.11621	0.160029	-1.20563	-1.00555	2.17463	0.998711	1.0405	0.328961	2
chr7_64541256_64541667	-1.03971	-0.990554	-0.828594	-0.840545	-0.288766	-0.882099	-0.0997991	0.55413	1.09732	0.135766	1.78941	1.39344	2
chr11_65182112_65182259	-0.162949	-0.378598	-1.13123	-1.1716	0.827417	0.0940035	-1.13435	1.90113	-0.424838	0.771377	1.26506	-0.455419	2
chr4_13300571_13300754	-1.29531	0.00708752	0.607821	-0.845659	-0.381615	-1.29595	0.132022	0.427064	2.0117	-0.818778	1.19573	0.255891	2
chr5_36723865_36724011	0.0302032	-0.932824	-0.680498	0.900855	0.902769	-1.25436	-1.21172	-0.493721	-0.55321	1.50717	0.352966	1.43237	2
chr14_49030369_49030564	-0.48901	0.0411043	-0.52662	-0.830475	-0.822545	-0.817624	1.34634	1.97691	1.38137	0.0135677	-0.698149	-0.574873	2
chr10_62827440_62827586	-0.948448	-1.16987	-0.205056	0.0630352	1.30789	-0.394035	-0.0847461	-0.786358	1.30321	-1.26527	0.580037	1.59961	2
chr4_125825968_125826131	-0.891622	-0.585855	-0.246457	-0.892955	-0.892202	1.69312	0.818065	-0.773574	1.17714	-0.730033	-0.137111	1.46149	2
chr11_119902660_119902829	0.174985	-0.718511	-0.587611	0.489209	-0.822416	-0.357058	-1.36975	-0.717656	0.183253	2.26039	1.21066	0.254502	2
chr7_80351298_80351450	-0.185954	1.19861	-0.254865	-1.1715	-0.526343	-0.5165	0.431715	-0.413343	0.0983689	-0.744475	2.53451	-0.450218	2
chr19_40338181_40338334	0.306443	-0.154943	-0.0378268	0.0104752	-1.21996	-1.22021	0.420198	1.07743	2.3894	-0.392066	-0.65282	-0.526119	2
chr15_29424101_29424251	0.848339	-1.05181	-0.347546	-0.231166	-1.00473	0.439305	-0.970928	0.397634	-0.13797	2.55765	-0.325283	-0.173492	2
chr5_53255626_53255772	0.278596	-0.292029	-1.09645	-0.391825	-1.13767	-0.398303	-0.276044	-0.299153	1.78262	0.101228	2.12547	-0.39643	2
chr18_13285071_13285217	-0.010512	-0.521818	-1.24262	-0.611239	-0.125721	-0.617044	-0.242557	0.20832	2.03981	-1.07001	1.64437	0.549017	2
chr10_98711813_98711963	-1.04093	0.31509	-1.03785	-0.0554905	0.0916681	-0.118247	-0.29499	-0.234684	-0.89295	-0.486593	2.37166	1.38332	2
chr5_176766761_176766907	-0.175057	-0.3846	-1.15536	-0.480219	-0.492834	-1.19511	-1.23508	0.695466	1.26219	1.01376	0.50318	1.64368	2
chr16_80436837_80436983	-0.48935	-0.672353	-0.546187	-0.755862	-0.766878	-0.263814	-1.2186	0.270914	0.656404	1.84022	0.102982	1.84252	2
chr3_65773266_65773412	0.461407	-0.279048	-1.29389	0.327841	-0.212746	-0.172704	0.2722	0.110603	-0.659244	-0.605171	2.73747	-0.686719	2
chr2_128373127_128373323	-0.504803	-0.409984	-0.89758	0.454551	-0.839609	-0.833258	0.352346	0.448378	0.460799	-0.321674	2.67924	-0.588408	2
chr5_156461811_156462003	-1.4426	-0.00414313	-0.575364	1.43749	-0.638404	-1.05541	0.0153227	-0.321896	0.437377	-0.273853	0.2893	2.13218	2
chr3_183009560_183009710	-0.0973469	-0.626864	0.905722	-1.5197	0.462106	1.0404	-0.240198	1.26142	-0.927844	-1.37189	-0.204221	1.31842	2
chr2_34445510_34445678	0.461133	0.492401	1.04932	-1.06032	0.161097	-0.635532	-1.18498	-0.648242	0.654322	-1.54964	1.71374	0.546697	2
chrX_16597776_16597943	-1.16427	0.745209	-0.301976	0.0335577	-1.16473	-0.57276	0.499555	2.21603	1.18871	-0.476313	-0.568147	-0.434869	2
chr7_6347597_6347764	-0.395605	0.265356	-1.52693	0.919176	0.559179	-1.10825	-0.471697	-0.420688	-0.420812	-0.599454	1.61944	1.58028	2
chr15_89808292_89808462	0.228164	-0.686841	-1.27746	-0.262252	0.0480889	-1.31399	-0.0661879	0.265574	2.1746	-0.703294	1.28589	0.307708	2
chr3_36770595_36770788	0.242122	-0.680868	-0.87964	0.830612	-1.2545	0.105231	-0.953471	-0.291177	1.74298	0.132723	-0.695705	1.7017	2
chr15_74551516_74551662	-0.257954	-1.03613	0.159485	-0.988491	0.494866	-0.988096	-0.933967	0.495441	1.31354	2.16581	-0.290174	-0.134323	2
chr1_159866291_159866437	-0.542139	-0.421368	-0.897085	-0.272686	-0.35853	-0.809277	0.520734	1.90367	-0.00362449	-1.22483	1.84465	0.260486	2
chr14_67866798_67866965	-0.04875	-0.810703	-1.01476	0.793117	0.149357	-0.408457	0.372979	-0.956328	-0.222535	-0.135349	-0.403385	2.68481	2
chr7_100276462_100276616	-1.09469	0.0948473	-1.05184	-0.398215	0.180392	-1.09545	-0.973168	2.16501	0.539772	0.000999586	0.679821	0.952525	2
chr12_124856617_124856763	-1.06025	0.251799	0.0189932	-1.06141	0.334633	-0.25955	-0.715185	-0.957607	0.363575	0.86723	2.47529	-0.25752	2
chr15_90872963_90873109	-0.130635	-0.623091	-0.492974	-0.151475	-0.241597	-0.714807	-0.488594	-1.27074	0.747288	0.539603	0.176531	2.65049	2
chr7_84283792_84283945	-0.218358	0.477101	-1.33899	-0.804303	-0.814791	0.467674	-0.465488	-0.327425	2.49899	-0.483381	0.717505	0.291467	2
chr14_55662406_55662552	-0.0459031	-0.572769	0.255341	0.668601	0.107306	-0.09431	-0.61464	-0.224109	-0.912967	-1.54542	0.476891	2.50198	2
chr17_44347464_44347724	-1.2284	-0.251217	-0.429692	1.65905	0.374696	-0.0454753	-0.187752	-0.538259	-0.814446	-0.945318	2.08943	0.317385	2
chr3_14314820_14314969	-0.203258	-0.904171	-0.625793	0.101869	0.445922	-0.526895	0.655086	0.959133	-0.452788	-1.24113	-0.614377	2.4064	2
chr11_128077965_128078118	-0.925191	0.420193	-0.343805	0.862472	-1.40031	-0.343922	0.496086	-0.754012	-0.753705	0.379703	0.0174893	2.34501	2
chr2_11052723_11052874	-0.941473	-0.992831	-0.892163	-0.115572	0.551481	-0.11822	-0.781265	-0.826865	-0.00685662	0.620817	2.05613	1.44681	2
chr1_65643355_65643539	-0.773066	0.0621999	0.340927	-1.1862	0.589045	-1.18586	0.491109	0.968396	-0.426147	-1.22686	0.306255	2.0402	2
chr14_36526794_36527001	-1.19982	0.311143	-0.846922	1.77624	-0.793817	-0.276179	1.18356	-0.610015	-0.449198	-0.896645	1.39237	0.409281	2
chr11_43186515_43186756	-0.966491	-0.790251	-0.94664	-0.941428	0.156691	1.43874	0.559242	-0.364776	0.731622	-0.973402	1.89623	0.200466	2
chr16_10427177_10427323	-0.362691	-0.99728	-1.2771	-0.0697362	-0.659106	-0.121807	-1.27215	-0.162621	1.29606	1.31529	0.977362	1.33378	2
chr1_142655957_142656153	-0.65177	-0.733699	-0.280071	1.27963	-0.125752	0.677364	-0.488366	-0.12239	-1.49788	-1.00333	1.43916	1.50711	2
chr7_94056955_94057176	-0.879709	-0.665556	-0.865946	0.822787	-0.307567	-0.836133	-1.02444	-0.623685	1.39682	1.18575	0.140156	1.65752	2
chr18_24125383_24125575	-0.611796	-1.38513	0.137014	1.22683	-0.931767	-0.0534971	-0.420289	1.0545	-0.672538	-0.389264	-0.0556431	2.10158	2
chr17_80834116_80834262	-1.49346	-0.53304	-0.451892	1.42248	-0.472406	-0.0440401	-0.45937	-1.41832	1.34836	0.882237	1.09455	0.1249	2
chr2_11036415_11036599	0.332612	-1.28469	0.221916	-0.766343	0.934172	-0.247865	-0.0555083	-0.618542	-0.515226	0.112814	-0.672946	2.55961	2
chr13_114176213_114176492	-1.02824	-0.646765	-0.629783	0.352207	-0.286692	0.0595291	0.566657	-0.807778	2.09264	-0.631349	-0.683453	1.64303	2
chr2_173925107_173925266	-1.1013	0.382207	-1.05802	-1.10243	-0.430554	0.69897	0.25923	2.13716	-0.280993	1.26873	-0.458373	-0.314631	2
chr13_27893545_27893760	1.18562	-0.987611	-0.702492	-0.648139	-0.651787	-0.0748538	-0.197525	2.60292	-0.235875	0.397335	-0.417309	-0.270282	2
chr7_97945035_97945199	1.14369	-0.62789	-0.83258	-1.30002	0.956851	0.925426	0.179666	-0.237026	-0.5948	-0.755878	-0.747085	1.88964	2
chr19_16213015_16213288	-0.271353	-0.979939	-0.725366	1.24121	-1.03361	0.169928	-1.05345	-0.926127	1.03407	0.322758	0.338673	1.8832	2
chr4_13360771_13360918	0.12371	-1.09157	-0.998482	0.48242	0.367037	-1.04489	-0.697599	-0.138393	-0.179808	1.33429	-0.366696	2.20999	2
chr17_37074837_37075024	-0.742879	-0.504105	-1.11656	-0.65796	-0.118872	-0.0956733	-1.16504	0.279548	2.2074	0.117874	0.370967	1.42531	2
chr17_61860425_61860662	-1.25781	-0.542854	0.0101896	1.35009	-0.952828	0.218848	0.14125	-0.752355	0.480359	-0.385267	2.25067	-0.560294	2
chr14_35112318_35112468	-0.127971	-0.353162	-1.12464	-1.16701	0.0903817	0.138006	-1.13586	-0.365185	-0.383448	1.34372	1.35591	1.72926	2
chr8_11706525_11706724	-0.355674	-1.22379	-0.397212	-0.740564	0.209984	0.263463	-0.820127	-0.553477	1.77235	0.443053	-0.575102	1.9771	2
chr13_98473222_98473485	-0.692762	-0.916176	-1.05634	0.775739	0.827292	-0.58164	-0.540486	0.729767	-0.184545	-0.560727	-0.19379	2.39367	2
chr15_79514425_79514670	-1.52089	-0.936934	-0.496401	0.612005	0.0100525	-0.587291	0.0645496	0.588537	2.12003	-0.920342	-0.00614446	1.07283	2
chr15_76509680_76509826	0.262893	0.283974	-1.34191	-0.730302	0.434238	1.28405	-0.373164	-1.29506	0.848124	-1.41413	0.84757	1.19371	2
chr15_39883391_39883537	0.107074	-0.907195	-0.641443	0.0840096	-0.545811	-0.539424	-0.941009	-1.15467	0.127669	0.955954	1.871	1.58385	2
chr16_14229109_14229494	-0.816342	0.308575	-0.418722	-0.170603	-0.741063	0.419667	0.0571316	-0.00492173	-0.448179	-0.891572	-0.171501	2.87753	2
chr11_51390087_51390233	-1.30565	1.24703	0.647161	0.867192	-0.63601	-0.0862155	-1.34446	-0.539219	-0.599213	0.6994	1.67817	-0.628182	2
chr7_106874441_106874614	0.444159	0.542391	-0.422254	-0.411624	-1.40864	-0.464744	-0.562405	0.333707	1.37849	-0.640366	-0.892519	2.10381	2
chr10_6274941_6275100	0.324866	-0.492152	0.430161	0.928809	-1.22605	-1.2263	-1.12799	-0.497219	1.28196	0.364324	1.74529	-0.505708	2
chr7_133669341_133669523	-0.955436	-0.73335	-0.417341	-0.322663	-0.956004	0.92293	-0.0533389	-0.83964	-0.0111275	1.37945	-0.215322	2.20184	2
chr15_53168412_53168558	-0.939941	-0.765619	-0.641512	0.494392	-0.858602	0.738524	-1.12973	0.403266	0.304437	1.44195	1.80439	-0.851557	2
chr1_234760642_234760838	-0.21766	-0.374684	-1.47283	1.06205	-0.3812	-0.335451	-0.500088	0.000694541	-0.480612	-0.778603	1.49392	1.98447	2
chr13_73606548_73606694	-1.13951	-0.25844	-1.09702	0.852103	0.202382	-1.14027	-0.719559	0.916661	-0.334253	1.5526	1.53258	-0.367275	2
chrX_117786867_117787027	-0.961441	-0.644134	-0.310851	-0.184856	-0.962008	0.511899	0.407541	-0.845889	2.30738	-0.463174	-0.222891	1.36842	2
chr11_68127813_68127983	-0.539312	-0.489912	-0.105515	-0.210066	-0.32237	0.330225	-1.54105	-1.46385	1.05874	0.369366	1.75759	1.15616	2
chr1_144822798_144823001	-0.445064	-0.786665	-0.851896	-0.354548	-0.905081	-0.905418	1.05239	0.401314	2.29908	-0.497759	0.942298	0.0513423	2
chr17_65014749_65014895	-0.592343	-1.25815	0.0772475	0.154645	-0.494996	-0.488409	-1.02679	1.52771	-0.455358	1.73419	1.30882	-0.486564	2
chr6_8793456_8793664	-0.258183	-0.0274325	-0.58234	0.708509	-1.29067	-0.908515	-0.322308	0.181806	1.56004	-0.415824	-0.72589	2.08081	2
chr20_61841289_61841484	0.179003	-0.207664	0.385711	-1.30817	-0.875147	-0.379634	-0.461169	0.428904	-0.595359	0.0705187	0.0432928	2.71971	2
chr19_47406850_47406997	0.587626	-0.747064	-0.473054	-0.615435	1.10297	-1.63399	0.0491279	1.44488	0.628913	-0.548867	1.2856	-1.08071	2
chr4_84278154_84278300	-1.11966	-1.16495	-0.445271	0.91868	-1.12016	0.30297	0.114599	1.85218	-0.295511	-0.87065	0.770638	1.05713	2
chr5_512975_513121	-1.14266	0.125263	-0.480747	-1.14378	1.04287	-0.368889	-1.0942	-1.04347	0.657421	0.912789	1.54154	0.993868	2
chr22_42935110_42935272	0.300547	-1.4373	-1.36532	0.107511	0.537232	0.731607	0.019989	-1.31863	-0.732293	0.855013	0.656301	1.64533	2
chr14_62232968_62233121	-0.124008	0.32659	-0.69773	-0.917811	-1.47111	-0.427954	-0.347215	-0.832907	1.33642	1.34433	1.66509	0.146316	2
chr17_38889789_38889936	0.0382581	-1.14406	-1.05349	-0.325167	0.772649	0.327977	-1.05702	-0.994745	-0.257026	0.828661	0.796017	2.06794	2
chr16_31201572_31201718	-1.4519	-0.743985	0.336616	0.901941	-0.373728	0.786551	-1.29074	-1.37256	0.4674	0.43045	1.28089	1.02907	2
chr3_34419250_34419435	-1.30237	-0.3867	-0.536863	0.865817	-0.345621	-0.815824	-0.628824	0.505427	2.23105	0.082579	-0.740219	1.07154	2
chr5_85810_85957	-0.872587	0.260925	0.916956	-1.3949	0.884603	-0.253403	-0.744739	-1.31149	-0.721365	0.697863	1.39969	1.13845	2
chr1_109728051_109728197	-1.08139	-0.146868	-1.03633	-1.08258	0.838772	-1.0822	0.197739	0.342466	2.1471	0.287962	0.87763	-0.262306	2
chr7_44358225_44358394	-0.198138	-0.748472	-0.890192	-1.1034	-0.0862524	0.0113432	-0.101129	0.235195	-0.964309	0.546521	0.741734	2.5571	2
chr20_57485722_57486121	-1.29152	-0.31321	-0.654289	-0.330878	-0.1895	0.377796	-1.3001	-0.007445	2.49123	0.230201	0.694266	0.293444	2
chr7_149582514_149582810	-1.10657	-1.02327	-1.07222	0.200007	-1.31245	0.943985	-0.407466	0.0397133	1.10492	1.30133	1.35741	-0.0253873	2
chr14_71132220_71132426	0.144321	-0.706192	-1.29837	-0.443384	1.0639	-1.58282	0.0841449	0.161879	0.9225	-0.0482984	1.99687	-0.294554	2
chr7_35652739_35652887	-0.341694	-1.37426	-0.626074	-0.180741	-1.6123	0.688751	0.390581	1.27275	1.18845	-0.6768	1.35852	-0.0871869	2
chr4_88902646_88902906	-0.973324	-0.551586	0.289508	-0.955573	-0.436053	0.725591	-1.24902	-1.13914	1.51074	0.783708	0.616565	1.37857	2
chr2_182942357_182942546	-0.154448	-0.0232061	-0.194902	0.0906891	-0.549416	-1.09274	-0.309129	-0.987444	-0.239768	1.40311	-0.42404	2.48129	2
chr1_64059896_64060042	-1.29732	-0.502015	-0.70253	0.50042	0.66656	-0.0426111	-1.25376	0.558694	-0.570448	1.47045	1.77281	-0.600255	2
chr10_29228701_29228848	-0.819372	-0.989978	-0.26012	1.1552	-0.304082	0.403338	-0.862406	0.502303	-0.307417	-0.855085	2.42127	-0.0836538	2
chr1_210254600_210254764	-1.14408	0.308654	-1.1009	1.15026	-0.494895	1.04218	0.295852	-1.04373	-0.325749	-1.02012	0.580744	1.75178	2
chr7_90892636_90892797	-0.35176	0.0446806	-0.115068	-1.28078	0.591683	-0.674315	-0.629695	0.202357	2.05776	-0.891495	1.6191	-0.572472	2
chr2_216243838_216244042	-0.910026	-1.16631	-0.232887	-0.275314	-0.835415	1.05841	-1.02604	-0.656703	1.75324	0.560005	1.36234	0.368689	2
chr2_27432364_27432581	-0.74827	-1.34847	-0.363419	1.16685	-0.277733	-1.41751	0.238441	0.314474	0.0841709	0.417966	-0.223827	2.15732	2
chr12_28089134_28089280	-0.0811621	0.19595	-1.32408	-1.36188	0.788584	0.675721	-0.996782	-0.603393	-0.66269	0.465018	1.58823	1.31648	2
chr17_73629884_73630036	-0.615501	0.103582	-0.400685	0.0720778	-0.0583623	-0.90192	-0.43055	1.2996	1.57388	-1.30938	-0.958523	1.62579	2
chr17_61813120_61813266	0.383286	0.230145	-1.30953	0.402373	-1.34727	1.10006	-1.17068	-0.57953	0.356831	0.962492	1.64043	-0.668597	2
chr12_12740000_12740194	0.942511	-0.612743	-1.18979	-1.23153	1.40963	-0.756092	-0.308617	0.15429	-0.459628	-0.142999	0.235642	1.95932	2
chr11_107648716_107649073	-1.10808	0.413164	0.505991	-0.534094	-1.3197	-0.326909	0.00466116	-0.260282	-0.832101	-0.0305915	2.17277	1.31517	2
chr19_4869658_4869839	-0.332008	0.314717	-0.7655	-0.685863	1.71843	-0.671061	-0.535057	0.243271	-0.43299	-0.657996	2.2691	-0.465046	2
chr10_24577408_24577554	-1.25607	-0.908449	-1.21604	-0.523782	1.08018	0.0539025	-0.607762	0.0090382	1.50335	-0.272832	0.484537	1.65393	2
chr20_24978632_24978872	0.456897	-0.367821	-0.412375	0.0923407	-0.0615226	0.835312	-0.467692	-0.746755	-0.87779	-0.257053	2.71033	-0.903872	2
chr3_149800472_149800632	-0.484263	-0.689073	-0.258987	-0.793078	1.25941	-0.792405	-0.670961	0.0408819	0.492126	-1.21698	1.98041	1.13292	2
chr7_127510445_127510607	-0.250964	-1.26276	0.00988455	0.0505871	-1.22027	-0.582809	1.12836	1.64539	0.851643	-1.08504	1.18614	-0.470163	2
chr20_32465204_32465350	-0.299424	-0.506768	0.716413	0.0113497	-1.30853	-0.607527	-1.2642	-0.0871843	0.189039	0.0771674	2.45338	0.626284	2
chr8_68303424_68303571	-0.097908	-0.25943	0.399491	0.834327	-1.49484	-0.901431	0.389949	1.00477	1.71659	-1.32997	0.613859	-0.875407	2
chr10_104705755_104705973	-0.207872	0.211284	0.421814	0.116755	0.0141933	-1.26581	0.0703274	-0.690713	0.0549319	-0.798784	-0.672532	2.7464	2
chr11_62213703_62213881	-0.298355	-1.54711	0.03236	0.371509	0.0556857	-0.231474	-1.49145	0.696765	1.53053	-0.471648	1.70889	-0.355707	2
chr3_22994754_22994900	-0.008336	-0.934179	-0.0101379	-0.877496	-0.876668	-0.877026	-0.612461	0.272015	1.86135	1.97085	-0.0466696	0.138755	2
chr1_109421459_109421624	0.474821	-1.18196	-0.602537	0.885963	-0.385997	-0.845771	-0.0689507	-0.743239	0.537591	0.227591	2.43523	-0.732743	2
chr14_39495117_39495316	0.0904494	-0.431296	-0.700899	0.992953	0.0355869	-0.121745	-0.303286	0.882762	-0.934674	-0.833581	-1.0697	2.39343	2
chr2_65527389_65527759	1.03329	-1.30672	-1.13071	-0.466625	0.647706	-0.866516	0.36793	1.95221	0.340515	0.528162	0.00383052	-1.10307	2
chr6_159872216_159872362	-0.890749	-1.13457	-0.574557	0.628961	-0.804569	0.15047	0.612328	1.34365	-0.769477	0.218688	2.01693	-0.797104	2
chr3_14758822_14758969	-0.110497	0.636955	-0.493453	-0.140792	-0.742869	-0.736169	-1.22292	-0.64538	-0.679042	0.551595	1.5362	2.04637	2
chr17_75398326_75398472	-0.101345	-0.467621	0.373654	-0.932613	-0.931821	-0.932163	-0.31073	-0.807109	0.951987	0.691352	2.42707	0.0393339	2
chr14_53725031_53725198	-1.01567	0.623232	-0.424594	-1.01696	-0.288668	-1.01655	0.58772	1.17923	-0.0791299	-0.534466	-0.281644	2.2675	2
chr7_134257133_134257395	-1.04638	-0.867339	-0.26305	-0.176807	-0.25779	0.113528	-0.964889	-0.225299	0.816445	1.00741	2.44407	-0.5799	2
chr7_104908551_104908803	0.214806	0.396448	-1.06374	-0.768956	-0.186864	-0.768048	1.46727	-0.531739	2.36236	-0.409416	-0.431803	-0.280321	2
chr16_56642529_56642676	0.142944	-0.86987	-0.478011	-0.960554	0.391675	-0.468108	-1.40001	0.302558	1.21836	-0.240155	2.25715	0.104019	2
chr1_228416348_228416778	-0.691451	-0.87397	0.132349	0.0274044	0.0445647	-0.296765	0.173832	-0.624818	0.0903208	-1.2134	0.492137	2.73979	2
chr17_80047082_80047292	-0.753112	0.103496	0.244841	-1.1275	-1.12683	-0.679319	-1.13825	0.87418	1.5803	1.17135	1.15634	-0.305503	2
chrX_78665250_78665396	-0.726153	-0.795659	-0.65942	-0.727904	-0.726915	-0.727342	0.912995	2.50361	0.538716	-0.343981	0.265204	0.486847	2
chr11_1774014_1775444	-0.714514	-0.653958	-0.848049	-0.751716	-0.156084	-0.0218301	-1.11736	-0.103858	1.97084	1.85768	0.350231	0.188616	2
chr11_45327758_45327904	-0.577142	-1.01666	-0.456838	1.16382	0.521932	-1.09852	0.147674	-0.148423	-1.07268	-0.297611	2.22062	0.613819	2
chr15_93388443_93388589	-0.156274	-1.28449	-1.19964	-0.481065	0.071503	0.118582	0.755152	2.0174	0.946388	-1.00319	-0.623798	0.839423	2
chr5_2758104_2758261	-0.614366	-0.382576	-1.14883	-1.19314	0.540218	0.113147	-0.530369	-1.09165	0.446336	1.517	0.5776	1.76664	2
chr1_38328106_38328487	-0.526669	-0.97313	-0.736045	0.287219	-0.789733	0.239839	0.358798	-0.524238	0.724559	-0.622245	2.67248	-0.110838	2
chr12_116261009_116261159	-0.842077	-0.903706	0.00811053	-0.84363	0.958593	0.15686	-0.903706	-0.70455	0.27945	2.52426	0.036934	0.233459	2
chr21_43683985_43684131	0.78843	-0.991392	-1.29111	0.00210311	0.332301	-0.0536698	0.200797	-1.23944	-0.590655	-0.455997	1.79322	1.50541	2
chr1_8925346_8925528	0.2747	-1.15613	-0.607186	-1.10907	-0.508702	0.639852	-1.11462	-0.34655	1.50737	1.2727	1.41289	-0.26526	2
chr12_125397093_125397258	-1.25783	-1.30077	-0.749062	-0.0100774	-0.115908	0.821324	-1.30077	-0.0833243	0.283501	1.09658	1.11818	1.49817	2
chr1_55676618_55676770	-1.09243	0.23823	-1.04535	-1.09367	0.841344	-1.09327	0.330977	0.762957	-0.200043	-0.586274	1.75851	1.17903	2
chr2_121157489_121157635	-1.40079	-0.625886	-0.48765	-0.717384	1.20558	-0.723324	-0.205521	-0.220132	1.39436	0.911739	1.59061	-0.721607	2
chr2_88747879_88748025	0.447794	-1.18318	-1.09012	1.00106	-0.316759	0.355623	-1.18318	-0.198386	-0.271757	0.720315	-0.458575	2.17716	2
chr11_102202843_102203035	0.174622	0.261139	-0.356101	0.446272	-0.280996	-1.50454	0.131684	-0.603997	0.507303	-1.4447	0.348888	2.32042	2
chr17_76967625_76967785	0.267464	-0.883667	-0.585111	-1.16908	1.80604	-0.471433	-1.05889	-1.0644	0.513767	1.0885	0.637628	0.919185	2
chr5_61595143_61595298	-0.237014	0.431033	0.0192849	0.0710305	-1.25802	-1.25829	-0.186846	0.360949	2.49414	-0.519155	-0.639677	0.722567	2
chr14_104224694_104224978	-0.782544	-0.260425	-0.210031	1.87106	-0.847767	-0.00380264	-0.572307	-0.193207	-1.03708	0.115478	-0.213987	2.13462	2
chr15_63616321_63616467	-0.0394054	-1.03889	-0.136076	-0.670383	-0.160416	0.347848	-1.41186	-0.159946	0.784725	0.797102	2.36202	-0.674718	2
chr10_32649266_32649565	-0.269391	-0.836659	-1.12458	-1.17032	0.190165	-0.907	1.03788	0.944691	-0.324468	1.45857	-0.50712	1.50824	2
chr12_110107287_110107433	-1.18906	-0.279142	0.224612	0.309194	0.196769	-0.393557	-1.13923	-1.08708	-0.357438	0.383932	2.32353	1.00747	2
chr3_141131888_141132095	-1.26259	-1.06236	-0.682116	1.97388	-0.171012	0.414603	-0.23725	0.162634	-0.906373	-0.391103	0.680219	1.48147	2
chr17_7861120_7861301	0.855918	-1.32616	-1.24269	0.328223	0.544839	-1.2843	-0.233687	-0.198686	0.668674	-0.401418	0.253673	2.03561	2
[truncated: 3,001 more rows]

## Sheet: PRA-only sites binding motifs
Motif	Consensus	P-value	og P-pvalue	q-value	#Target	%Target	#background	%background
PR(NR)/T47D-PR-ChIP-Seq(GSE31130)/Homer	VAGRACAKNCTGTBC	1e-92	-213.2	0	1225	0.2886	7190.7	0.1629
GRE(NR),IR3/RAW264.7-GRE-ChIP-Seq(Unpublished)/Homer	VAGRACAKWCTGTYC	1e-65	-150.9	0	248	0.0584	697.8	0.0158
ARE(NR)/LNCAP-AR-ChIP-Seq(GSE27824)/Homer	RGRACASNSTGTYCYB	1e-53	-123.5	0	248	0.0584	812.2	0.0184
PGR(NR)/EndoStromal-PGR-ChIP-Seq(GSE69539)/Homer	AAGAACATWHTGTTC	1e-49	-113.4	0	195	0.0459	568.7	0.0129
GRE(NR),IR3/A549-GR-ChIP-Seq(GSE32465)/Homer	NRGVACABNVTGTYCY	1e-45	-105.9	0	154	0.0363	390.4	0.0088
AR-halfsite(NR)/LNCaP-AR-ChIP-Seq(GSE27824)/Homer	CCAGGAACAG	1e-26	-60.38	0	1782	0.4199	15046.6	0.3408
GRHL2(CP2)/HBE-GRHL2-ChIP-Seq(GSE46194)/Homer	AAACYKGTTWDACMRGTTTB	1e-23	-54.08	0	192	0.0452	882.2	0.02
TEAD4(TEA)/Tropoblast-Tead4-ChIP-Seq(GSE37350)/Homer	CCWGGAATGY	1e-16	-38.69	0	366	0.0862	2402.4	0.0544
TEAD(TEA)/Fibroblast-PU.1-ChIP-Seq(Unpublished)/Homer	YCWGGAATGY	1e-16	-38.64	0	272	0.0641	1638.4	0.0371
AP-2alpha(AP2)/Hela-AP2alpha-ChIP-Seq(GSE31477)/Homer	ATGCCCTGAGGC	1e-15	-35.85	0	503	0.1185	3630.9	0.0822
AP-2gamma(AP2)/MCF7-TFAP2C-ChIP-Seq(GSE21234)/Homer	SCCTSAGGSCAW	1e-13	-32.06	0	618	0.1456	4748.9	0.1076
FOXA1(Forkhead)/MCF7-FOXA1-ChIP-Seq(GSE26831)/Homer	WAAGTAAACA	1e-13	-31.1	0	285	0.0672	1856.5	0.042
FOXM1(Forkhead)/MCF7-FOXM1-ChIP-Seq(GSE72977)/Homer	TRTTTACTTW	1e-13	-30.96	0	312	0.0735	2083.4	0.0472
Foxa2(Forkhead)/Liver-Foxa2-ChIP-Seq(GSE25694)/Homer	CYTGTTTACWYW	1e-13	-30.77	0	287	0.0676	1878.6	0.0426
Fox:Ebox(Forkhead,bHLH)/Panc1-Foxa2-ChIP-Seq(GSE47459)/Homer	NNNVCTGWGYAAACASN	1e-12	-28.8	0	389	0.0917	2783.8	0.0631
SPDEF(ETS)/VCaP-SPDEF-ChIP-Seq(SRA014231)/Homer	ASWTCCTGBT	1e-11	-26.65	0	462	0.1089	3477	0.0788
TEAD2(TEA)/Py2T-Tead2-ChIP-Seq(GSE55709)/Homer	CCWGGAATGY	1e-11	-26.06	0	216	0.0509	1372	0.0311
ETV1(ETS)/GIST48-ETV1-ChIP-Seq(GSE22441)/Homer	AACCGGAAGT	1e-11	-25.56	0	606	0.1428	4817.9	0.1091
FOXA1(Forkhead)/LNCAP-FOXA1-ChIP-Seq(GSE27824)/Homer	WAAGTAAACA	1e-10	-24.55	0	344	0.0811	2482	0.0562
ZNF189(Zf)/HEK293-ZNF189.GFP-ChIP-Seq(GSE58341)/Homer	TGGAACAGMA	1e-10	-23.36	0	373	0.0879	2764.6	0.0626
ELF1(ETS)/Jurkat-ELF1-ChIP-Seq(SRA014231)/Homer	AVCCGGAAGT	1e-09	-22.73	0	245	0.0577	1668.1	0.0378
GABPA(ETS)/Jurkat-GABPa-ChIP-Seq(GSE17954)/Homer	RACCGGAAGT	1e-07	-18.38	0	395	0.0931	3091.7	0.07
ZNF264(Zf)/HEK293-ZNF264.GFP-ChIP-Seq(GSE58341)/Homer	RGGGCACTAACY	1e-07	-16.51	0	277	0.0653	2079.7	0.0471
Jun-AP1(bZIP)/K562-cJun-ChIP-Seq(GSE31477)/Homer	GATGASTCATCN	1e-07	-16.23	0	104	0.0245	619.9	0.014
ELF5(ETS)/T47D-ELF5-ChIP-Seq(GSE30407)/Homer	ACVAGGAAGT	1e-06	-15.43	0	290	0.0683	2223.9	0.0504
ZNF416(Zf)/HEK293-ZNF416.GFP-ChIP-Seq(GSE58341)/Homer	WDNCTGGGCA	1e-06	-14.49	0	629	0.1482	5422.7	0.1228
EHF(ETS)/LoVo-EHF-ChIP-Seq(GSE49402)/Homer	AVCAGGAAGT	1e-06	-14.09	0	500	0.1178	4209	0.0953
BORIS(Zf)/K562-CTCFL-ChIP-Seq(GSE32465)/Homer	CNNBRGCGCCCCCTGSTGGC	1e-06	-13.98	0	107	0.0252	675.5	0.0153
BATF(bZIP)/Th17-BATF-ChIP-Seq(GSE39756)/Homer	DATGASTCAT	1e-06	-13.92	0	215	0.0507	1594.9	0.0361
FoxL2(Forkhead)/Ovary-FoxL2-ChIP-Seq(GSE60858)/Homer	WWTRTAAACAVG	1e-05	-13.03	0	215	0.0507	1616.5	0.0366
Fosl2(bZIP)/3T3L1-Fosl2-ChIP-Seq(GSE56872)/Homer	NATGASTCABNN	1e-05	-12.57	0	133	0.0313	914.5	0.0207
DREF/Drosophila-Promoters/Homer	AVYTATCGATAD	1e-05	-12.55	0	11	0.0026	19.9	0.0005
PHA-4(Forkhead)/cElegans-Embryos-PHA4-ChIP-Seq(modEncode)/Homer	KTGTTTGC	1e-05	-12.3	0.0001	984	0.2319	9001.1	0.2039
Elk1(ETS)/Hela-Elk1-ChIP-Seq(GSE31477)/Homer	HACTTCCGGY	1e-05	-12.11	0.0001	236	0.0556	1828.4	0.0414
ETS1(ETS)/Jurkat-ETS1-ChIP-Seq(GSE17954)/Homer	ACAGGAAGTG	1e-05	-11.99	0.0001	423	0.0997	3563.9	0.0807
Fra1(bZIP)/BT549-Fra1-ChIP-Seq(GSE46166)/Homer	NNATGASTCATH	1e-05	-11.89	0.0001	183	0.0431	1361.3	0.0308
CTCF(Zf)/CD4+-CTCF-ChIP-Seq(Barski_et_al.)/Homer	AYAGTGCCMYCTRGTGGCCA	1e-05	-11.7	0.0001	65	0.0153	375.2	0.0085
Smad4(MAD)/ESC-SMAD4-ChIP-Seq(GSE29422)/Homer	VBSYGTCTGG	0.0001	-11.33	0.0001	672	0.1583	5985.8	0.1356
Smad2(MAD)/ES-SMAD2-ChIP-Seq(GSE29422)/Homer	CTGTCTGG	0.0001	-11.32	0.0001	655	0.1543	5820.1	0.1318
FOXP1(Forkhead)/H9-FOXP1-ChIP-Seq(GSE31006)/Homer	NYYTGTTTACHN	0.0001	-11.15	0.0001	125	0.0295	874.4	0.0198
ETS(ETS)/Promoter/Homer	AACCGGAAGT	0.0001	-11.12	0.0001	138	0.0325	986.2	0.0223
ZNF711(Zf)/SHSY5Y-ZNF711-ChIP-Seq(GSE20673)/Homer	AGGCCTAG	0.0001	-11.04	0.0001	924	0.2177	8480.5	0.1921
Fli1(ETS)/CD8-FLI-ChIP-Seq(GSE20898)/Homer	NRYTTCCGGH	0.0001	-10.87	0.0002	445	0.1049	3817.3	0.0865
ZFX(Zf)/mES-Zfx-ChIP-Seq(GSE11431)/Homer	AGGCCTRG	0.0001	-10.82	0.0002	677	0.1595	6060.8	0.1373
Etv2(ETS)/ES-ER71-ChIP-Seq(GSE59402)/Homer(0.967)	NNAYTTCCTGHN	0.0001	-10.54	0.0002	359	0.0846	3016	0.0683
EBF1(EBF)/Near-E2A-ChIP-Seq(GSE21512)/Homer	GTCCCCWGGGGA	0.0001	-10.32	0.0003	547	0.1289	4822.9	0.1092
ABF1/SacCer-Promoters/Homer	CGTRNAAARTGA	0.0001	-9.819	0.0004	87	0.0205	579.7	0.0131
NF1-halfsite(CTF)/LNCaP-NF1-ChIP-Seq(Unpublished)/Homer	YTGCCAAG	0.0001	-9.797	0.0004	759	0.1788	6922.6	0.1568
Zic(Zf)/Cerebellum-ZIC1.2-ChIP-Seq(GSE60731)/Homer	CCTGCTGAGH	0.0001	-9.479	0.0006	390	0.0919	3353.3	0.076
Atf3(bZIP)/GBM-ATF3-ChIP-Seq(GSE33912)/Homer	DATGASTCATHN	0.0001	-9.476	0.0006	207	0.0488	1642.3	0.0372
ERG(ETS)/VCaP-ERG-ChIP-Seq(GSE14097)/Homer	ACAGGAAGTG	0.0001	-9.344	0.0007	628	0.148	5661.3	0.1282
AP-1(bZIP)/ThioMac-PU.1-ChIP-Seq(GSE21512)/Homer	VTGACTCATC	0.001	-9.204	0.0007	237	0.0558	1926.5	0.0436
Zelda(Zf)/Embryo-zld-ChIP-Seq(GSE65441)/Homer	KBCTACCTGW	0.001	-8.553	0.0014	188	0.0443	1497.8	0.0339
NFY(CCAAT)/Promoter/Homer	RGCCAATSRG	0.001	-8.363	0.0017	243	0.0573	2011.2	0.0456
Unknown-ESC-element(?)/mES-Nanog-ChIP-Seq(GSE11724)/Homer	CACAGCAGGGGG	0.001	-8.07	0.0022	304	0.0716	2596.9	0.0588
Brn1(POU,Homeobox)/NPC-Brn1-ChIP-Seq(GSE35496)/Homer	TATGCWAATBAV	0.001	-7.84	0.0027	69	0.0163	464.4	0.0105
Elk4(ETS)/Hela-Elk4-ChIP-Seq(GSE31477)/Homer	NRYTTCCGGY	0.001	-7.832	0.0027	220	0.0518	1816.1	0.0411
Stat3(Stat)/mES-Stat3-ChIP-Seq(GSE11431)/Homer	CTTCCGGGAA	0.001	-7.595	0.0034	189	0.0445	1537.5	0.0348
Atf1(bZIP)/K562-ATF1-ChIP-Seq(GSE31477)/Homer	GATGACGTCA	0.001	-7.476	0.0037	214	0.0504	1773.3	0.0402
Atf2(bZIP)/3T3L1-Atf2-ChIP-Seq(GSE56872)/Homer	NRRTGACGTCAT	0.001	-7.298	0.0044	113	0.0266	856.8	0.0194
Bach2(bZIP)/OCILy7-Bach2-ChIP-Seq(GSE44420)/Homer	TGCTGAGTCA	0.001	-7.243	0.0045	79	0.0186	560.5	0.0127
TATA-box/Drosophila-Promoters/Homer	CTATAAAAGCSV	0.001	-6.946	0.006	20	0.0047	93.1	0.0021
Atf7(bZIP)/3T3L1-Atf7-ChIP-Seq(GSE56872)/Homer	NGRTGACGTCAY	0.001	-6.943	0.006	151	0.0356	1209.4	0.0274
PU.1(ETS)/ThioMac-PU.1-ChIP-Seq(GSE21512)/Homer	AGAGGAAGTG	0.01	-6.648	0.0078	182	0.0429	1505.8	0.0341
Ets1-distal(ETS)/CD4+-PolII-ChIP-Seq(Barski_et_al.)/Homer	MACAGGAAGT	0.01	-6.546	0.0085	120	0.0283	939.7	0.0213
Unknown2/Drosophila-Promoters/Homer	CATCMCTA	0.01	-6.409	0.0097	510	0.1202	4677.3	0.1059
HNF6(Homeobox)/Liver-Hnf6-ChIP-Seq(ERP000394)/Homer	NTATYGATCH	0.01	-6.295	0.0107	128	0.0302	1019.6	0.0231
JunD(bZIP)/K562-JunD-ChIP-Seq/Homer	ATGACGTCATCN	0.01	-6.238	0.0111	30	0.0071	173.5	0.0039
RLR1?/SacCer-Promoters/Homer	WTTTTCYYTTTT	0.01	-6.175	0.0117	122	0.0287	968.6	0.0219
c-Jun-CRE(bZIP)/K562-cJun-ChIP-Seq(GSE31477)/Homer	ATGACGTCATCY	0.01	-6.127	0.0121	94	0.0221	717.9	0.0163
PU.1:IRF8(ETS:IRF)/pDC-Irf8-ChIP-Seq(GSE66899)/Homer	GGAAGTGAAAST	0.01	-6.017	0.0133	65	0.0153	465.4	0.0105
Tcf4(HMG)/Hct116-Tcf4-ChIP-Seq(SRA012054)/Homer	ASATCAAAGGVA	0.01	-5.966	0.0138	142	0.0335	1159	0.0263
ERE(NR),IR3/MCF7-ERa-ChIP-Seq(Unpublished)/Homer	VAGGTCACNSTGACC	0.01	-5.87	0.015	110	0.0259	868.6	0.0197
FOXA1:AR(Forkhead,NR)/LNCAP-AR-ChIP-Seq(GSE27824)/Homer	AGTAAACAAAAAAGAACAND	0.01	-5.869	0.015	17	0.004	81.5	0.0018
E-box(bHLH)/Promoter/Homer	SSGGTCACGTGA	0.01	-5.731	0.0167	35	0.0082	219.5	0.005
HOXD13(Homeobox)/Chicken-Hoxd13-ChIP-Seq(GSE38910)/Homer	NCYAATAAAA	0.01	-5.609	0.0187	205	0.0483	1762.9	0.0399
Smad3(MAD)/NPC-Smad3-ChIP-Seq(GSE36673)/Homer	TWGTCTGV	0.01	-5.482	0.0209	1067	0.2514	10332.9	0.234
Mouse_Recombination_Hotspot(Zf)/Testis-DMC1-ChIP-Seq(GSE24438)/Homer	ACTYKNATTCGTGNTACTTC	0.01	-5.388	0.0227	24	0.0057	137	0.0031
Nkx3.1(Homeobox)/LNCaP-Nkx3.1-ChIP-Seq(GSE28264)/Homer	AAGCACTTAA	0.01	-5.362	0.023	751	0.177	7152.6	0.162
GATA(Zf),IR4/iTreg-Gata3-ChIP-Seq(GSE20898)/Homer	NAGATWNBNATCTNN	0.01	-5.362	0.023	25	0.0059	145.1	0.0033
IRF1(IRF)/PBMC-IRF1-ChIP-Seq(GSE43036)/Homer	GAAAGTGAAAGT	0.01	-5.215	0.026	40	0.0094	268.2	0.0061
HOXB13(Homeobox)/ProstateTumor-HOXB13-ChIP-Seq(GSE56288)/Homer	TTTTATKRGG	0.01	-5.213	0.026	229	0.054	2009.8	0.0455
Hoxc9(Homeobox)/Ainv15-Hoxc9-ChIP-Seq(GSE21812)/Homer	GGCCATAAATCA	0.01	-5.201	0.026	113	0.0266	916.2	0.0208
Unknown5/Drosophila-Promoters/Homer	GCTGATAASV	0.01	-5.165	0.0263	167	0.0393	1421.2	0.0322
Six1(Homeobox)/Myoblast-Six1-ChIP-Chip(GSE20150)/Homer	GKVTCADRTTWC	0.01	-5.076	0.0284	71	0.0167	539.3	0.0122
PAX6(Paired,Homeobox)/Forebrain-Pax6-ChIP-Seq(GSE66961)/Homer	NGTGTTCAVTSAAGCGKAAA	0.01	-5.006	0.0301	35	0.0082	231	0.0052
ZBTB12(Zf)/HEK293-ZBTB12.GFP-ChIP-Seq(GSE58341)/Homer	NGNTCTAGAACCNGV	0.01	-4.732	0.0392	145	0.0342	1231.5	0.0279
PRDM14(Zf)/H1-PRDM14-ChIP-Seq(GSE22767)/Homer	RGGTCTCTAACY	0.01	-4.634	0.0427	91	0.0214	732	0.0166
MYB(HTH)/ERMYB-Myb-ChIPSeq(GSE22095)/Homer	GGCVGTTR	0.1	-4.582	0.0445	565	0.1331	5354.3	0.1213
E2F1(E2F)/Hela-E2F1-ChIP-Seq(GSE22478)/Homer	CWGGCGGGAA	0.1	-4.535	0.0461	84	0.0198	671.9	0.0152
GATA3(Zf),DR8/iTreg-Gata3-ChIP-Seq(GSE20898)/Homer	AGATSTNDNNDSAGATAASN	0.1	-4.521	0.0463	22	0.0052	132.7	0.003
ZNF675(Zf)/HEK293-ZNF675.GFP-ChIP-Seq(GSE58341)/Homer	ARGAGGMCAAAATGW	0.1	-4.357	0.0539	48	0.0113	353.7	0.008
EGL-5(Homeobox)/cElegans-L3-EGL5-ChIP-Seq(modEncode)/Homer	ATTTAATGGG	0.1	-4.352	0.0539	320	0.0754	2941.3	0.0666
ZNF415(Zf)/HEK293-ZNF415.GFP-ChIP-Seq(GSE58341)/Homer	GRTGMTRGAGCC	0.1	-4.299	0.0559	231	0.0544	2075.2	0.047
E2F4(E2F)/K562-E2F4-ChIP-Seq(GSE31477)/Homer	GGCGGGAAAH	0.1	-4.284	0.0562	152	0.0358	1316.8	0.0298
NFkB-p65(RHD)/GM12787-p65-ChIP-Seq(GSE19485)/Homer	WGGGGATTTCCC	0.1	-4.246	0.0577	181	0.0426	1595.8	0.0361
Unknown4/Arabidopsis-Promoters/Homer	CKTCKTCTTY	0.1	-4.232	0.058	345	0.0813	3195.3	0.0724
STAT4(Stat)/CD4-Stat4-ChIP-Seq(GSE22104)/Homer	NYTTCCWGGAAR	0.1	-4.202	0.0591	291	0.0686	2666.6	0.0604
Tcf12(bHLH)/GM12878-Tcf12-ChIP-Seq(GSE32465)/Homer	VCAGCTGYTG	0.1	-4.092	0.0653	454	0.107	4286.3	0.0971
Nkx2.2(Homeobox)/NPC-Nkx2.2-ChIP-Seq(GSE61673)/Homer	BTBRAGTGSN	0.1	-4.079	0.0655	665	0.1567	6402.6	0.145
NF-E2(bZIP)/K562-NFE2-ChIP-Seq(GSE31477)/Homer	GATGACTCAGCA	0.1	-4.076	0.0655	23	0.0054	146.4	0.0033
Znf263(Zf)/K562-Znf263-ChIP-Seq(GSE31477)/Homer	CVGTSCTCCC	0.1	-4.007	0.069	837	0.1972	8148	0.1846
ETS:RUNX(ETS,Runt)/Jurkat-RUNX1-ChIP-Seq(GSE17954)/Homer	RCAGGATGTGGT	0.1	-3.981	0.0701	41	0.0097	300.4	0.0068
Sox9(HMG)/Limb-SOX9-ChIP-Seq(GSE73225)/Homer	AGGVNCCTTTGT	0.1	-3.958	0.071	272	0.0641	2495.1	0.0565
Oct6(POU,Homeobox)/NPC-Oct6-ChIP-Seq(GSE35496)/Homer	WATGCAAATGAG	0.1	-3.941	0.0716	85	0.02	699.2	0.0158
SpiB(ETS)/OCILY3-SPIB-ChIP-Seq(GSE56857)/Homer	AAAGRGGAAGTG	0.1	-3.939	0.0716	76	0.0179	616.1	0.014
Stat3+il21(Stat)/CD4-Stat3-ChIP-Seq(GSE19198)/Homer	SVYTTCCNGGAARB	0.1	-3.91	0.0725	231	0.0544	2097.6	0.0475
MyoD(bHLH)/Myotube-MyoD-ChIP-Seq(GSE21614)/Homer	RRCAGCTGYTSY	0.1	-3.82	0.0786	344	0.0811	3214.3	0.0728
Unknown1/Arabidopsis-Promoters/Homer	RGGGTAWWWTHGTAA	0.1	-3.813	0.0786	29	0.0068	200.5	0.0045
MafK(bZIP)/C2C12-MafK-ChIP-Seq(GSE36030)/Homer	GCTGASTCAGCA	0.1	-3.758	0.0821	77	0.0181	631.6	0.0143
EWS:FLI1-fusion(ETS)/SK_N_MC-EWS:FLI1-ChIP-Seq(SRA014231)/Homer	VACAGGAAAT	0.1	-3.7	0.0862	204	0.0481	1847	0.0418
Nkx2.5(Homeobox)/HL1-Nkx2.5.biotin-ChIP-Seq(GSE21529)/Homer	RRSCACTYAA	0.1	-3.698	0.0862	725	0.1708	7046.6	0.1596
CTCF-SatelliteElement(Zf?)/CD4+-CTCF-ChIP-Seq(Barski_et_al.)/Homer	TGCAGTTCCMVNWRTGGCCA	0.1	-3.542	0.0991	9	0.0021	44.7	0.001
HOXA9(Homeobox)/HSC-Hoxa9-ChIP-Seq(GSE33509)/Homer	GGCCATAAATCA	0.1	-3.523	0.1002	148	0.0349	1313.5	0.0298
Pax7(Paired,Homeobox),longest/Myoblast-Pax7-ChIP-Seq(GSE25064)/Homer	NTAATTDGCYAATTANNWWD	0.1	-3.496	0.102	6	0.0014	24.8	0.0006
p63(p53)/Keratinocyte-p63-ChIP-Seq(GSE17611)/Homer	NNDRCATGYCYNRRCATGYH	0.1	-3.466	0.1042	127	0.0299	1114.7	0.0252
Rbpj1(?)/Panc1-Rbpj1-ChIP-Seq(GSE47459)/Homer	HTTTCCCASG	0.1	-3.4	0.1104	534	0.1258	5148	0.1166
Tcfcp2l1(CP2)/mES-Tcfcp2l1-ChIP-Seq(GSE11431)/Homer	NRAACCRGTTYRAACCRGYT	0.1	-3.348	0.1153	53	0.0125	423.8	0.0096
Tlx?(NR)/NPC-H3K4me1-ChIP-Seq(GSE16256)/Homer	CTGGCAGSCTGCCA	0.1	-3.331	0.1163	181	0.0426	1643.7	0.0372
TATA-Box(TBP)/Promoter/Homer	CCTTTTAWAGSC	0.1	-3.228	0.1278	283	0.0667	2653.4	0.0601
Nanog(Homeobox)/mES-Nanog-ChIP-Seq(GSE11724)/Homer	RGCCATTAAC	0.1	-3.079	0.1471	1284	0.3025	12832.8	0.2907
NF1:FOXA1(CTF,Forkhead)/LNCAP-FOXA1-ChIP-Seq(GSE27824)/Homer	WNTGTTTRYTTTGGCA	0.1	-3.013	0.1559	15	0.0035	96.3	0.0022
Rfx1(HTH)/NPC-H3K4me1-ChIP-Seq(GSE16256)/Homer	KGTTGCCATGGCAA	0.1	-2.987	0.1586	74	0.0174	630.7	0.0143
Bach1(bZIP)/K562-Bach1-ChIP-Seq(GSE31477)/Homer	AWWNTGCTGAGTCAT	0.1	-2.966	0.1607	19	0.0045	130.5	0.003
ZNF467(Zf)/HEK293-ZNF467.GFP-ChIP-Seq(GSE58341)/Homer	TGGGGAAGGGCM	0.1	-2.956	0.1611	341	0.0803	3252.4	0.0737
Nkx2.1(Homeobox)/LungAC-Nkx2.1-ChIP-Seq(GSE43252)/Homer	RSCACTYRAG	0.1	-2.951	0.1611	941	0.2217	9333.5	0.2114
PRDM1(Zf)/Hela-PRDM1-ChIP-Seq(GSE31477)/Homer	ACTTTCACTTTC	0.1	-2.914	0.1654	148	0.0349	1345.6	0.0305
GAGA-repeat/Arabidopsis-Promoters/Homer	CTCTCTCTCY	0.1	-2.891	0.1679	435	0.1025	4201.8	0.0952
SFP1/SacCer-Promoters/Homer	DDAAAAATTTTY	0.1	-2.764	0.1892	16	0.0038	108.1	0.0024
ZNF165(Zf)/WHIM12-ZNF165-ChIP-Seq(GSE65937)/Homer	AAGGKGRCGCAGGCA	0.1	-2.756	0.1892	72	0.017	620.4	0.0141
GATA(Zf),IR3/iTreg-Gata3-ChIP-Seq(GSE20898)/Homer	NNNNNBAGATAWYATCTVHN	0.1	-2.733	0.1922	35	0.0082	276.8	0.0063
EWS:ERG-fusion(ETS)/CADO_ES1-EWS:ERG-ChIP-Seq(SRA014231)/Homer	ATTTCCTGTN	0.1	-2.67	0.2031	225	0.053	2119.5	0.048
Gata2(Zf)/K562-GATA2-ChIP-Seq(GSE18829)/Homer	BBCTTATCTS	0.1	-2.666	0.2031	155	0.0365	1428	0.0323
HRE(HSF)/HepG2-HSF1-ChIP-Seq(GSE31477)/Homer	BSTTCTRGAABVTTCYAGAA	0.1	-2.658	0.2031	57	0.0134	482.6	0.0109
GFX(?)/Promoter/Homer	ATTCTCGCGAGA	0.1	-2.652	0.2031	4	0.0009	16.6	0.0004
CRX(Homeobox)/Retina-Crx-ChIP-Seq(GSE20012)/Homer	GCTAATCC	0.1	-2.582	0.2151	548	0.1291	5376.9	0.1218
MafA(bZIP)/Islet-MafA-ChIP-Seq(GSE30298)/Homer	TGCTGACTCA	0.1	-2.536	0.2236	292	0.0688	2798.2	0.0634
Dorsal(RHD)/Embryo-dl-ChIP-Seq(GSE65441)/Homer	GGGAAAAMCCCG	0.1	-2.532	0.2236	58	0.0137	496.4	0.0112
DMRT6(DM)/Testis-DMRT6-ChIP-Seq(GSE60440)/Homer	YDGHTACAWTGTADC	0.1	-2.523	0.2236	41	0.0097	337.1	0.0076
PU.1-IRF(ETS:IRF)/Bcell-PU.1-ChIP-Seq(GSE21512)/Homer	MGGAAGTGAAAC	0.1	-2.523	0.2236	410	0.0966	3986.4	0.0903
Gata4(Zf)/Heart-Gata4-ChIP-Seq(GSE35151)/Homer	NBWGATAAGR	0.1	-2.494	0.2266	233	0.0549	2212.8	0.0501
ZNF143|STAF(Zf)/CUTLL-ZNF143-ChIP-Seq(GSE29600)/Homer	ATTTCCCAGVAKSCY	0.1	-2.488	0.2266	123	0.029	1125.8	0.0255
SCL(bHLH)/HPC7-Scl-ChIP-Seq(GSE13511)/Homer	AVCAGCTG	0.1	-2.443	0.2351	1856	0.4373	18846.4	0.4269
CRE(bZIP)/Promoter/Homer	CSGTGACGTCAC	0.1	-2.413	0.2407	75	0.0177	663.6	0.015
Zfp809(Zf)/ES-Zfp809-ChIP-Seq(GSE70799)/Homer	GGGGCTYGKCTGGGA	0.1	-2.394	0.2437	107	0.0252	974.5	0.0221
Sox2(HMG)/mES-Sox2-ChIP-Seq(GSE11431)/Homer	BCCATTGTTC	0.1	-2.394	0.2437	238	0.0561	2270.3	0.0514
PAX5(Paired,Homeobox),condensed/GM12878-PAX5-ChIP-Seq(GSE32465)/Homer	GTCACGCTCSCTGM	0.1	-2.389	0.2437	46	0.0108	388.8	0.0088
SeqBias:	TA-repeat	TATATATATA	1	-2.253	0.2747	448	0.1056	4400.7	0.0997
EKLF(Zf)/Erythrocyte-Klf1-ChIP-Seq(GSE20478)/Homer	NWGGGTGTGGCY	1	-2.224	0.281	77	0.0181	691.6	0.0157
ISRE(IRF)/ThioMac-LPS-Expression(GSE23622)/Homer	AGTTTCASTTTC	1	-2.219	0.281	14	0.0033	100.5	0.0023
SeqBias:	CG	bias	SSSSSSSSSS	1	-2.209	0.2815	3306	0.779	34037.9	0.771
RBFox2(?)/Heart-RBFox2-CLIP-Seq(GSE57926)/Homer	TGCATGCA	1	-2.184	0.2867	676	0.1593	6731.2	0.1525
E2A(bHLH),near_PU.1/Bcell-PU.1-ChIP-Seq(GSE21512)/Homer	NVCACCTGBN	1	-2.151	0.2944	686	0.1616	6838.8	0.1549
KANADI1(Myb)/Seedling-KAN1-ChIP-Seq(GSE48081)/Homer	ARGAATAWWN	1	-2.134	0.2974	258	0.0608	2493.1	0.0565
ZNF322(Zf)/HEK293-ZNF322.GFP-ChIP-Seq(GSE58341)/Homer	GAGCCTGGTACTGWGCCTGR	1	-2.122	0.299	131	0.0309	1226.1	0.0278
SeqBias:	CA-repeat	CACACACACA	1	-2.105	0.3024	1810	0.4265	18434.8	0.4176
Olig2(bHLH)/Neuron-Olig2-ChIP-Seq(GSE30882)/Homer	RCCATMTGTT	1	-2.087	0.3058	689	0.1623	6878.7	0.1558
Pax8(Paired,Homeobox)/Thyroid-Pax8-ChIP-Seq(GSE26938)/Homer	GTCATGCHTGRCTGS	1	-2.077	0.307	131	0.0309	1229.6	0.0279
DMRT1(DM)/Testis-DMRT1-ChIP-Seq(GSE64892)/Homer	TWGHWACAWTGTWDC	1	-2.055	0.3117	46	0.0108	400.3	0.0091
Tbox:Smad(T-box,MAD)/ESCd5-Smad2_3-ChIP-Seq(GSE29422)/Homer	AGGTGHCAGACA	1	-2.027	0.3188	62	0.0146	555.9	0.0126
Oct4(POU,Homeobox)/mES-Oct4-ChIP-Seq(GSE11431)/Homer	ATTTGCATAW	1	-2.014	0.3208	88	0.0207	809.2	0.0183
Erra(NR)/HepG2-Erra-ChIP-Seq(GSE31477)/Homer	CAAAGGTCAG	1	-1.94	0.3433	809	0.1906	8131.3	0.1842
Tbx20(T-box)/Heart-Tbx20-ChIP-Seq(GSE29636)/Homer	GGTGYTGACAGS	1	-1.931	0.3444	86	0.0203	794.9	0.018
Srebp2(bHLH)/HepG2-Srebp2-ChIP-Seq(GSE31477)/Homer	CGGTCACSCCAC	1	-1.93	0.3444	51	0.012	453.2	0.0103
RUNX1(Runt)/Jurkat-RUNX1-ChIP-Seq(GSE29180)/Homer	AAACCACARM	1	-1.918	0.3446	330	0.0778	3242.5	0.0734
CEBP(bZIP)/ThioMac-CEBPb-ChIP-Seq(GSE21512)/Homer	ATTGCGCAAC	1	-1.898	0.3492	137	0.0323	1301.7	0.0295
AARE(HLH)/mES-cMyc-ChIP-Seq/Homer	GATTGCATCA	1	-1.897	0.3492	22	0.0052	179.1	0.0041
E2A(bHLH)/proBcell-E2A-ChIP-Seq(GSE21978)/Homer	DNRCAGCTGY	1	-1.888	0.3492	691	0.1628	6929.4	0.157
Gfi1b(Zf)/HPC7-Gfi1b-ChIP-Seq(GSE22178)/Homer	MAATCACTGC	1	-1.884	0.3492	180	0.0424	1732.1	0.0392
HIF2a(bHLH)/785_O-HIF2a-ChIP-Seq(GSE34871)/Homer	GCACGTACCC	1	-1.872	0.35	134	0.0316	1273.6	0.0288
SeqBias:	CG-repeat	CGCGCGCGCG	1	-1.822	0.3658	544	0.1282	5434.2	0.1231
ZBTB33(Zf)/GM12878-ZBTB33-ChIP-Seq(GSE32465)/Homer	GGVTCTCGCGAGAAC	1	-1.806	0.3698	12	0.0028	90.4	0.002
Hoxb4(Homeobox)/ES-Hoxb4-ChIP-Seq(GSE34014)/Homer	TGATTRATGGCY	1	-1.774	0.3797	44	0.0104	392.6	0.0089
BMYB(HTH)/Hela-BMYB-ChIP-Seq(GSE27030)/Homer	NHAACBGYYV	1	-1.706	0.4038	436	0.1027	4347.7	0.0985
NRF(NRF)/Promoter/Homer	STGCGCATGCGC	1	-1.683	0.4109	47	0.0111	425.7	0.0096
ZBTB18(Zf)/HEK293-ZBTB18.GFP-ChIP-Seq(GSE58341)/Homer	AACATCTGGA	1	-1.671	0.4135	185	0.0436	1801.7	0.0408
Sox3(HMG)/NPC-Sox3-ChIP-Seq(GSE33059)/Homer	CCWTTGTY	1	-1.668	0.4135	471	0.111	4710.2	0.1067
Oct4:Sox17(POU,Homeobox,HMG)/F9-Sox17-ChIP-Seq(GSE44553)/Homer	CCATTGTATGCAAAT	1	-1.662	0.4135	27	0.0064	233.7	0.0053
HIF-1a(bHLH)/MCF7-HIF1a-ChIP-Seq(GSE28352)/Homer	TACGTGCV	1	-1.62	0.4277	98	0.0231	932.3	0.0211
T1ISRE(IRF)/ThioMac-Ifnb-Expression/Homer	ACTTTCGTTTCT	1	-1.606	0.4316	3	0.0007	16.5	0.0004
Foxo1(Forkhead)/RAW-Foxo1-ChIP-Seq(Fan_et_al.)/Homer	CTGTTTAC	1	-1.575	0.4428	594	0.14	5985.7	0.1356
bHLHE40(bHLH)/HepG2-BHLHE40-ChIP-Seq(GSE31477)/Homer	KCACGTGMCN	1	-1.541	0.4555	120	0.0283	1158.4	0.0262
Tcf3(HMG)/mES-Tcf3-ChIP-Seq(GSE11724)/Homer	ASWTCAAAGG	1	-1.538	0.4555	67	0.0158	629.2	0.0143
RUNX2(Runt)/PCa-RUNX2-ChIP-Seq(GSE33889)/Homer	NWAACCACADNN	1	-1.518	0.461	260	0.0613	2578	0.0584
NRF1(NRF)/MCF7-NRF1-ChIP-Seq(Unpublished)/Homer	CTGCGCATGCGC	1	-1.516	0.461	30	0.0071	267.8	0.0061
Cdx2(Homeobox)/mES-Cdx2-ChIP-Seq(GSE14586)/Homer	GYMATAAAAH	1	-1.513	0.461	115	0.0271	1110.4	0.0252
Pknox1(Homeobox)/ES-Prep1-ChIP-Seq(GSE63282)/Homer	SCTGTCAVTCAV	1	-1.496	0.4634	75	0.0177	711.8	0.0161
GATA:SCL(Zf,bHLH)/Ter119-SCL-ChIP-Seq(GSE18720)/Homer	CRGCTGBNGNSNNSAGATAA	1	-1.492	0.4634	33	0.0078	297.3	0.0067
Klf4(Zf)/mES-Klf4-ChIP-Seq(GSE11431)/Homer	GCCACACCCA	1	-1.483	0.4648	126	0.0297	1223.9	0.0277
Sp1(Zf)/Promoter/Homer	GGCCCCGCCCCC	1	-1.465	0.4707	75	0.0177	713.3	0.0162
Pbx3(Homeobox)/GM12878-PBX3-ChIP-Seq(GSE32465)/Homer	SCTGTCAMTCAN	1	-1.464	0.4707	76	0.0179	724	0.0164
KLF10(Zf)/HEK293-KLF10.GFP-ChIP-Seq(GSE58341)/Homer	GGGGGTGTGTCC	1	-1.46	0.4707	196	0.0462	1933.4	0.0438
RAR:RXR(NR),DR5/ES-RAR-ChIP-Seq(GSE56893)/Homer	AGGTCAAGGTCA	1	-1.433	0.4784	40	0.0094	368.8	0.0084
Srebp1a(bHLH)/HepG2-Srebp1a-ChIP-Seq(GSE31477)/Homer	RTCACSCCAY	1	-1.373	0.5055	70	0.0165	669.1	0.0152
Bcl6(Zf)/Liver-Bcl6-ChIP-Seq(GSE31578)/Homer	NNNCTTTCCAGGAAA	1	-1.356	0.5116	439	0.1034	4430.3	0.1003
PRDM9(Zf)/Testis-DMC1-ChIP-Seq(GSE35498)/Homer	ADGGYAGYAGCATCT	1	-1.319	0.5278	147	0.0346	1450.4	0.0329
Sox4(HMG)/proB-Sox4-ChIP-Seq(GSE50066)/Homer	YCTTTGTTCC	1	-1.312	0.5289	226	0.0533	2255.6	0.0511
Cbf1(bHLH)/Yeast-Cbf1-ChIP-Seq(GSE29506)/Homer	TCACGTGAYH	1	-1.311	0.5289	88	0.0207	854.4	0.0194
TATA-box/SacCer-Promoters/Homer	BBHWTATATA	1	-1.296	0.5323	67	0.0158	644.3	0.0146
Rfx5(HTH)/GM12878-Rfx5-ChIP-Seq(GSE31477)/Homer	SCCTAGCAACAG	1	-1.285	0.5351	89	0.021	866.5	0.0196
Sox10(HMG)/SciaticNerve-Sox3-ChIP-Seq(GSE35132)/Homer	CCWTTGTYYB	1	-1.262	0.5449	462	0.1089	4682.2	0.1061
HEB(bHLH)/mES-Heb-ChIP-Seq(GSE53233)/Homer	VCAGCTGBNN	1	-1.257	0.5449	888	0.2092	9077.9	0.2056
NFkB-p50,p52(RHD)/Monocyte-p50-ChIP-Chip(Schreiber_et_al.)/Homer	GGGGGAATCCCC	1	-1.249	0.5466	40	0.0094	377.3	0.0085
p53(p53)/mES-cMyc-ChIP-Seq(GSE11431)/Homer	ACATGCCCGGGCAT	1	-1.219	0.5609	7	0.0016	56.7	0.0013
Foxh1(Forkhead)/hESC-FOXH1-ChIP-Seq(GSE29422)/Homer	NNTGTGGATTSS	1	-1.208	0.5641	146	0.0344	1451.3	0.0329
Sox15(HMG)/CPA-Sox15-ChIP-Seq(GSE62909)/Homer	RAACAATGGN	1	-1.191	0.5709	266	0.0627	2680.4	0.0607
LHY(Myb)/Seedling-LHY-ChIP-Seq(GSE52175)/Homer	ADAAATATCT	1	-1.168	0.5817	187	0.0441	1874.7	0.0425
Nur77(NR)/K562-NR4A1-ChIP-Seq(GSE31363)/Homer	TGACCTTTNCNT	1	-1.156	0.5855	43	0.0101	412.5	0.0093
Oct2(POU,Homeobox)/Bcell-Oct2-ChIP-Seq(GSE21512)/Homer	ATATGCAAAT	1	-1.127	0.5998	49	0.0115	474.8	0.0108
Unknown(Homeobox)/Limb-p300-ChIP-Seq/Homer	SSCMATWAAA	1	-1.118	0.6027	114	0.0269	1134.8	0.0257
GATA3(Zf)/iTreg-Gata3-ChIP-Seq(GSE20898)/Homer	AGATAASR	1	-1.104	0.6078	321	0.0756	3258.6	0.0738
Nr5a2(NR)/Pancreas-LRH1-ChIP-Seq(GSE34295)/Homer	BTCAAGGTCA	1	-1.088	0.6147	234	0.0551	2366.2	0.0536
E2F6(E2F)/Hela-E2F6-ChIP-Seq(GSE31477)/Homer	GGCGGGAARN	1	-1.086	0.6147	167	0.0393	1679.6	0.038
SEP3(MADS)/Arabidoposis-Flower-Sep3-ChIP-Seq/Homer	CCAAAAAGGG	1	-1.061	0.6262	259	0.061	2627.9	0.0595
ZNF669(Zf)/HEK293-ZNF669.GFP-ChIP-Seq(GSE58341)/Homer	GARTGGTCATCGCCC	1	-1.056	0.6263	27	0.0064	257.1	0.0058
Unknown2/Arabidopsis-Promoters/Homer	AAACGACGTCGTTTT	1	-1.035	0.6365	2	0.0005	13.2	0.0003
AMYB(HTH)/Testes-AMYB-ChIP-Seq(GSE44588)/Homer	TGGCAGTTGG	1	-1.021	0.6422	453	0.1067	4634.4	0.105
NF1(CTF)/LNCAP-NF1-ChIP-Seq(Unpublished)/Homer	CYTGGCABNSTGCCAR	1	-1.019	0.6422	151	0.0356	1523.9	0.0345
CEBP:AP1(bZIP)/ThioMac-CEBPb-ChIP-Seq(GSE21512)/Homer	DRTGTTGCAA	1	-1.012	0.6423	185	0.0436	1873.1	0.0424
GSC(Homeobox)/FrogEmbryos-GSC-ChIP-Seq(DRA000576)/Homer	RGGATTAR	1	-0.9975	0.6487	220	0.0518	2235.3	0.0506
IRF2(IRF)/Erythroblas-IRF2-ChIP-Seq(GSE36985)/Homer	GAAASYGAAASY	1	-0.988	0.652	21	0.0049	200.8	0.0045
FXR(NR),IR1/Liver-FXR-ChIP-Seq(Chong_et_al.)/Homer	AGGTCANTGACCTB	1	-0.9878	0.652	137	0.0323	1383.7	0.0313
Arnt:Ahr(bHLH)/MCF7-Arnt-ChIP-Seq(Lo_et_al.)/Homer	TBGCACGCAA	1	-0.9742	0.6551	212	0.05	2156.5	0.0488
DPL-1(E2F)/cElegans-Adult-ChIP-Seq(modEncode)/Homer	TAGCGCGC	1	-0.9634	0.6593	190	0.0448	1932	0.0438
ZFP3(Zf)/HEK293-ZFP3.GFP-ChIP-Seq(GSE58341)/Homer	GGGTTTTGAAGGATGARTAGGAGTT	1	-0.9633	0.6593	1	0.0002	5.6	0.0001
ZNF382(Zf)/HEK293-ZNF382.GFP-ChIP-Seq(GSE58341)/Homer	GNCTGTASTRNTGBCTCHTT	1	-0.9486	0.6632	7	0.0016	62.6	0.0014
Esrrb(NR)/mES-Esrrb-ChIP-Seq(GSE11431)/Homer	KTGACCTTGA	1	-0.919	0.6801	202	0.0476	2061.4	0.0467
MafF(bZIP)/HepG2-MafF-ChIP-Seq(GSE31477)/Homer	HWWGTCAGCAWWTTT	1	-0.917	0.6801	53	0.0125	529.3	0.012
STAT5(Stat)/mCD4+-Stat5-ChIP-Seq(GSE12346)/Homer	RTTTCTNAGAAA	1	-0.8948	0.6907	85	0.02	859.8	0.0195
Mef2a(MADS)/HL1-Mef2a.biotin-ChIP-Seq(GSE21529)/Homer	CYAAAAATAG	1	-0.8945	0.6907	70	0.0165	705.8	0.016
PPARE(NR),DR1/3T3L1-Pparg-ChIP-Seq(GSE13511)/Homer	TGACCTTTGCCCCA	1	-0.8894	0.6907	320	0.0754	3285.6	0.0744
RUNX-AML(Runt)/CD4+-PolII-ChIP-Seq(Barski_et_al.)/Homer	GCTGTGGTTW	1	-0.8869	0.6907	227	0.0535	2324.9	0.0527
HIF-1b(HLH)/T47D-HIF1b-ChIP-Seq(GSE59937)/Homer	RTACGTGC	1	-0.8836	0.6907	397	0.0935	4083.2	0.0925
NFkB-p65-Rel(RHD)/ThioMac-LPS-Expression(GSE23622)/Homer	GGAAATTCCC	1	-0.8636	0.6973	16	0.0038	155.2	0.0035
SPCH(bHLH)/Seedling-SPCH-ChIP-Seq(GSE57497)/Homer	WNBCACGTGA	1	-0.8545	0.7007	352	0.0829	3623.8	0.0821
RORgt(NR)/EL4-RORgt.Flag-ChIP-Seq(GSE56019)/Homer	AAYTAGGTCA	1	-0.8476	0.7025	32	0.0075	319.5	0.0072
caudal(Homeobox)/Drosophila-Embryos-ChIP-Chip(modEncode)/Homer	GGYCATAAAW	1	-0.8357	0.708	141	0.0332	1443.9	0.0327
VDR(NR),DR3/GM10855-VDR+vitD-ChIP-Seq(GSE22484)/Homer	ARAGGTCANWGAGTTCANNN	1	-0.8355	0.708	62	0.0146	628.1	0.0142
Tbx5(T-box)/HL1-Tbx5.biotin-ChIP-Seq(GSE21529)/Homer	AGGTGTCA	1	-0.8244	0.71	1160	0.2733	12016.5	0.2722
ZNF692(Zf)/HEK293-ZNF692.GFP-ChIP-Seq(GSE58341)/Homer	GTGGGCCCCA	1	-0.8165	0.7127	63	0.0148	641	0.0145
STAT1(Stat)/HelaS3-STAT1-ChIP-Seq(GSE12782)/Homer	NATTTCCNGGAAAT	1	-0.8117	0.7131	68	0.016	692.6	0.0157
Klf9(Zf)/GBM-Klf9-ChIP-Seq(GSE62211)/Homer	GCCACRCCCACY	1	-0.8092	0.7131	113	0.0266	1157.2	0.0262
ZNF519(Zf)/HEK293-ZNF519.GFP-ChIP-Seq(GSE58341)/Homer	GAGSCCGAGC	1	-0.7906	0.7223	77	0.0181	787.3	0.0178
Trl(Zf)/S2-GAGAfactor-ChIP-Seq(GSE40646)/Homer	RGAGAGAG	1	-0.7896	0.7223	1002	0.2361	10386.1	0.2352
TOD6?/SacCer-Promoters/Homer	GCGATGAGMT	1	-0.7884	0.7223	52	0.0123	529	0.012
Nr5a2(NR)/mES-Nr5a2-ChIP-Seq(GSE19019)/Homer	BTCAAGGTCA	1	-0.7772	0.7232	166	0.0391	1710.1	0.0387
Unknown4/Drosophila-Promoters/Homer	AAAAATACCRMA	1	-0.7765	0.7232	20	0.0047	200.1	0.0045
FHY3(FAR1)/Arabidopsis-FHY3-ChIP-Seq(GSE30711)/Homer	HHCACGCGCBTN	1	-0.7529	0.735	91	0.0214	936.8	0.0212
LIN-39(Homeobox)/cElegans.L3-LIN39-ChIP-Seq(modEncode)/Homer	ATGATTRATG	1	-0.7003	0.7716	221	0.0521	2294.3	0.052
Atf4(bZIP)/MEF-Atf4-ChIP-Seq(GSE35681)/Homer	MTGATGCAAT	1	-0.6936	0.7737	56	0.0132	579.1	0.0131
Pho2(bHLH)/Yeast-Pho2-ChIP-Seq(GSE29506)/Homer	CCCACGTGCT	1	-0.692	0.7737	155	0.0365	1609.7	0.0365
EBF(EBF)/proBcell-EBF-ChIP-Seq(GSE21978)/Homer	DGTCCCYRGGGA	1	-0.6904	0.7737	80	0.0189	829.3	0.0188
Chop(bZIP)/MEF-Chop-ChIP-Seq(GSE35681)/Homer	ATTGCATCAT	1	-0.6726	0.7807	44	0.0104	456.5	0.0103
USF1(bHLH)/GM12878-Usf1-ChIP-Seq(GSE32465)/Homer	SGTCACGTGR	1	-0.6617	0.7861	160	0.0377	1666	0.0377
MyoG(bHLH)/C2C12-MyoG-ChIP-Seq(GSE36024)/Homer	AACAGCTG	1	-0.6511	0.7914	434	0.1023	4522.1	0.1024
HRE(HSF)/Striatum-HSF1-ChIP-Seq(GSE38000)/Homer	TTCTAGAABNTTCTA	1	-0.6379	0.7988	57	0.0134	595.5	0.0135
Unknown3/Arabidopsis-Promoters/Homer	AYTAAACCGG	1	-0.6324	0.8001	32	0.0075	334.6	0.0076
LIN-15B(Zf)/cElegans-L3-LIN15B-ChIP-Seq(modEncode)/Homer	CARTGGAGCGCRYTTGCATT	1	-0.6226	0.8049	1	0.0002	8.1	0.0002
PAX5(Paired,Homeobox)/GM12878-PAX5-ChIP-Seq(GSE32465)/Homer	GCAGCCAAGCRTGACH	1	-0.6152	0.8077	124	0.0292	1298.4	0.0294
PAX3:FKHR-fusion(Paired,Homeobox)/Rh4-PAX3:FKHR-ChIP-Seq(GSE19063)/Homer	ACCRTGACTAATTNN	1	-0.6131	0.8077	37	0.0087	388.5	0.0088
ZNF528(Zf)/HEK293-ZNF528.GFP-ChIP-Seq(GSE58341)/Homer	AGAAATGACTTCCCT	1	-0.6069	0.8082	2	0.0005	19.2	0.0004
KLF5(Zf)/LoVo-KLF5-ChIP-Seq(GSE49402)/Homer	DGGGYGKGGC	1	-0.6063	0.8082	459	0.1082	4795.5	0.1086
ZNF41(Zf)/HEK293-ZNF41.GFP-ChIP-Seq(GSE58341)/Homer	CCTCATGGTGYCYTWYTCCCTTGTG	1	-0.6015	0.8082	6	0.0014	62.2	0.0014
GEI-11(Myb?)/cElegans-L4-GEI11-ChIP-Seq(modEncode)/Homer	CCGACAYYTYACGGG	1	-0.601	0.8082	16	0.0038	168.1	0.0038
Nrf2(bZIP)/Lymphoblast-Nrf2-ChIP-Seq(GSE37589)/Homer	HTGCTGAGTCAT	1	-0.5954	0.8082	12	0.0028	126.1	0.0029
Tcf21(bHLH)/ArterySmoothMuscle-Tcf21-ChIP-Seq(GSE61369)/Homer	NAACAGCTGG	1	-0.5915	0.8082	377	0.0888	3944.5	0.0893
RAR:RXR(NR),DR5/ES-RAR-ChIP-Seq(GSE56893)/Homer	RGGTCADNNAGAGGTCAV	1	-0.5842	0.8082	8	0.0019	84.3	0.0019
E2F7(E2F)/Hela-E2F7-ChIP-Seq(GSE32673)/Homer	VDTTTCCCGCCA	1	-0.5821	0.8082	30	0.0071	317.7	0.0072
Sox6(HMG)/Myotubes-Sox6-ChIP-Seq(GSE32627)/Homer	CCATTGTTNY	1	-0.5744	0.81	396	0.0933	4147.6	0.0939
RUNX(Runt)/HPC7-Runx1-ChIP-Seq(GSE22178)/Homer	SAAACCACAG	1	-0.5666	0.8134	221	0.0521	2321.6	0.0526
Usf2(bHLH)/C2C12-Usf2-ChIP-Seq(GSE36030)/Homer	GTCACGTGGT	1	-0.562	0.8141	92	0.0217	971.1	0.022
Otx2(Homeobox)/EpiLC-Otx2-ChIP-Seq(GSE56098)/Homer	NYTAATCCYB	1	-0.5572	0.815	144	0.0339	1517	0.0344
OCT:OCT(POU,Homeobox)/NPC-Brn1-ChIP-Seq(GSE35496)/Homer	ATGAATATTCATGAG	1	-0.5464	0.8209	1	0.0002	9	0.0002
NPAS2(bHLH)/Liver-NPAS2-ChIP-Seq(GSE39860)/Homer	KCCACGTGAC	1	-0.5277	0.8333	399	0.094	4192.5	0.095
Ascl1(bHLH)/NeuralTubes-Ascl1-ChIP-Seq(GSE55840)/Homer	NNVVCAGCTGBN	1	-0.5259	0.8333	682	0.1607	7148.8	0.1619
ZNF16(Zf)/HEK293-ZNF16.GFP-ChIP-Seq(GSE58341)/Homer	MACCTTCYATGGCTCCCTAKTGCCY	1	-0.5213	0.8333	3	0.0007	32.7	0.0007
ZNF136(Zf)/HEK293-ZNF136.GFP-ChIP-Seq(GSE58341)/Homer	YTKGATAHAGTATTCTWGGTNGGCA	1	-0.5085	0.8402	15	0.0035	163.7	0.0037
YY1(Zf)/Promoter/Homer	CAAGATGGCGGC	1	-0.5047	0.8404	16	0.0038	174.2	0.0039
Tbet(T-box)/CD8-Tbet-ChIP-Seq(GSE33802)/Homer	AGGTGTGAAM	1	-0.4896	0.8501	306	0.0721	3230.1	0.0732
Mef2d(MADS)/Retina-Mef2d-ChIP-Seq(GSE61391)/Homer	GCTATTTTTAGC	1	-0.4853	0.8508	25	0.0059	272.5	0.0062
THRa(NR)/C17.2-THRa-ChIP-Seq(GSE38347)/Homer	GGTCANYTGAGGWCA	1	-0.4847	0.8508	154	0.0363	1636.8	0.0371
CHR(?)/Hela-CellCycle-Expression/Homer	SRGTTTCAAA	1	-0.4789	0.8508	116	0.0273	1237.3	0.028
GATA3(Zf),DR4/iTreg-Gata3-ChIP-Seq(GSE20898)/Homer	AGATGKDGAGATAAG	1	-0.4681	0.8563	13	0.0031	144.8	0.0033
Pitx1(Homeobox)/Chicken-Pitx1-ChIP-Seq(GSE38910)/Homer	TAATCCCN	1	-0.4493	0.8695	1103	0.2599	11575.3	0.2622
RXR(NR),DR1/3T3L1-RXR-ChIP-Seq(GSE13511)/Homer	TAGGGCAAAGGTCA	1	-0.4365	0.8776	396	0.0933	4190.3	0.0949
CEBP:CEBP(bZIP)/MEF-Chop-ChIP-Seq(GSE35681)/Homer	NTNATGCAAYMNNHTGMAAY	1	-0.4341	0.8776	23	0.0054	255.5	0.0058
Brachyury(T-box)/Mesoendoderm-Brachyury-ChIP-exo(GSE54963)/Homer	ANTTMRCASBNNNGTGYKAAN	1	-0.4179	0.8878	53	0.0125	579.5	0.0131
PBX1(Homeobox)/MCF7-PBX1-ChIP-Seq(GSE28007)/Homer	GSCTGTCACTCA	1	-0.4169	0.8878	20	0.0047	224.6	0.0051
SOC1(MADS)/Seedling-SOC1-ChIP-Seq(GSE45846)/Homer	TWCCAWWTWTGG	1	-0.4035	0.8945	66	0.0156	720.4	0.0163
ZNF317(Zf)/HEK293-ZNF317.GFP-ChIP-Seq(GSE58341)/Homer	GTCWGCTGTYYCTCT	1	-0.3994	0.8951	25	0.0059	280.3	0.0063
c-Myc(bHLH)/LNCAP-cMyc-ChIP-Seq(Unpublished)/Homer	VCCACGTG	1	-0.3948	0.8961	173	0.0408	1857.9	0.0421
Gata1(Zf)/K562-GATA1-ChIP-Seq(GSE18829)/Homer	SAGATAAGRV	1	-0.3853	0.9015	120	0.0283	1298.6	0.0294
Reverb(NR),DR2/RAW-Reverba.biotin-ChIP-Seq(GSE45914)/Homer	GTRGGTCASTGGGTCA	1	-0.38	0.9033	47	0.0111	520.2	0.0118
E-box/Arabidopsis-Promoters/Homer	GCCACGTG	1	-0.3693	0.9099	160	0.0377	1726.7	0.0391
Myf5(bHLH)/GM-Myf5-ChIP-Seq(GSE24852)/Homer	BAACAGCTGT	1	-0.3655	0.9102	258	0.0608	2763.1	0.0626
bZIP:IRF(bZIP,IRF)/Th17-BatF-ChIP-Seq(GSE39756)/Homer	NAGTTTCABTHTGACTNW	1	-0.3433	0.9276	78	0.0184	859.5	0.0195
HOXA2(Homeobox)/mES-Hoxa2-ChIP-Seq(Donaldson_et_al.)/Homer	GYCATCMATCAT	1	-0.3427	0.9276	19	0.0045	220.3	0.005
Bapx1(Homeobox)/VertebralCol-Bapx1-ChIP-Seq(GSE36672)/Homer	TTRAGTGSYK	1	-0.3424	0.9276	612	0.1442	6495.7	0.1471
NeuroD1(bHLH)/Islet-NeuroD1-ChIP-Seq(GSE30298)/Homer	GCCATCTGTT	1	-0.3393	0.9276	305	0.0719	3268.1	0.074
Tgif1(Homeobox)/mES-Tgif1-ChIP-Seq(GSE55404)/Homer	YTGWCADY	1	-0.3364	0.9276	1018	0.2399	10750.1	0.2435
Lhx2(Homeobox)/HFSC-Lhx2-ChIP-Seq(GSE48068)/Homer	TAATTAGN	1	-0.3362	0.9276	198	0.0467	2138.4	0.0484
Meis1(Homeobox)/MastCells-Meis1-ChIP-Seq(GSE48085)/Homer	VGCTGWCAVB	1	-0.3336	0.9276	593	0.1397	6300.3	0.1427
E2F(E2F)/Hela-CellCycle-Expression/Homer	TTSGCGCGAAAA	1	-0.3307	0.9276	12	0.0028	143.6	0.0033
CLOCK(bHLH)/Liver-Clock-ChIP-Seq(GSE39860)/Homer	GHCACGTG	1	-0.3143	0.9297	190	0.0448	2061	0.0467
ELT-3(Gata)/cElegans-L1-ELT3-ChIP-Seq(modEncode)/Homer	AWTGATAAGA	1	-0.3075	0.9329	75	0.0177	834.5	0.0189
EFL-1(E2F)/cElegans-L1-EFL1-ChIP-Seq(modEncode)/Homer	TGCAARYGCGCTCYA	1	-0.3032	0.9339	3	0.0007	40.1	0.0009
SeqBias:	GA-repeat	GAGAGAGAGA	1	-0.2961	0.9375	2303	0.5426	24173.2	0.5475
Unknown6/Drosophila-Promoters/Homer	AATTTTAAAA	1	-0.2756	0.9538	121	0.0285	1336	0.0303
Tgif2(Homeobox)/mES-Tgif2-ChIP-Seq(GSE55404)/Homer	TGTCANYT	1	-0.2742	0.9538	1121	0.2641	11869.6	0.2688
CArG(MADS)/PUER-Srf-ChIP-Seq(Sullivan_et_al.)/Homer	CCATATATGGNM	1	-0.2741	0.9538	58	0.0137	657.3	0.0149
Egr2(Zf)/Thymocytes-Egr2-ChIP-Seq(GSE34254)/Homer	NGCGTGGGCGGR	1	-0.2733	0.9538	50	0.0118	570	0.0129
MITF(bHLH)/MastCells-MITF-ChIP-Seq(GSE48085)/Homer	RTCATGTGAC	1	-0.2653	0.9538	278	0.0655	3012.4	0.0682
PQM-1(?)/cElegans-L3-ChIP-Seq(modEncode)/Homer	ACTGATAAGA	1	-0.2517	0.9613	65	0.0153	738.1	0.0167
ETS:E-box(ETS,bHLH)/HPC7-Scl-ChIP-Seq(GSE22178)/Homer	AGGAARCAGCTG	1	-0.2457	0.964	26	0.0061	310.5	0.007
Atoh1(bHLH)/Cerebellum-Atoh1-ChIP-Seq(GSE22111)/Homer	VNRVCAGCTGGY	1	-0.2451	0.964	413	0.0973	4451.9	0.1008
Pdx1(Homeobox)/Islet-Pdx1-ChIP-Seq(SRA008281)/Homer	YCATYAATCA	1	-0.2412	0.964	189	0.0445	2075.5	0.047
p53(p53)/Saos-p53-ChIP-Seq(GSE15780)/Homer	RRCATGYCYRGRCATGYYYN	1	-0.2397	0.964	19	0.0045	232.4	0.0053
p53(p53)/Saos-p53-ChIP-Seq/Homer	RRCATGYCYRGRCATGYYYN	1	-0.2397	0.964	19	0.0045	232.4	0.0053
Brn2(POU,Homeobox)/NPC-Brn2-ChIP-Seq(GSE35496)/Homer	ATGAATATTC	1	-0.2375	0.964	12	0.0028	152	0.0034
HLH-1(bHLH)/cElegans-Embryo-HLH1-ChIP-Seq(modEncode)/Homer	RACAGCTGTTBH	1	-0.2374	0.964	241	0.0568	2631.8	0.0596
Rfx2(HTH)/LoVo-RFX2-ChIP-Seq(GSE49402)/Homer	GTTGCCATGGCAACM	1	-0.2363	0.964	24	0.0057	289.6	0.0066
SeqBias:	A/T	bias	WWWWWWWWWW	1	-0.2325	0.964	2533	0.5968	26615.6	0.6028
IBL1(bHLH)/Seedling-IBL1-ChIP-Seq(GSE51120)/Homer	CACGTGCC	1	-0.2315	0.964	652	0.1536	6980.3	0.1581
PCF/Arabidopsis-Promoters/Homer	NNWWWTGGGCYTDDN	1	-0.2292	0.964	50	0.0118	579.2	0.0131
LXRE(NR),DR4/RAW-LXRb.biotin-ChIP-Seq(GSE21512)/Homer	RGGTTACTANAGGTCA	1	-0.2168	0.964	9	0.0021	119.9	0.0027
Initiator/Drosophila-Promoters/Homer	NTCAGTYG	1	-0.2168	0.964	640	0.1508	6864.6	0.1555
Tal1	CATCTG	1	-0.2144	0.964	495	0.1166	5336.1	0.1209
KLF14(Zf)/HEK293-KLF14.GFP-ChIP-Seq(GSE58341)/Homer	RGKGGGCGKGGC	1	-0.211	0.964	599	0.1411	6436.6	0.1458
ZSCAN22(Zf)/HEK293-ZSCAN22.GFP-ChIP-Seq(GSE58341)/Homer	SMCAGTCWGAKGGAGGAGGC	1	-0.2109	0.964	21	0.0049	259.4	0.0059
Lhx3(Homeobox)/Neuron-Lhx3-ChIP-Seq(GSE31456)/Homer	ADBTAATTAR	1	-0.2089	0.964	313	0.0738	3411.9	0.0773
Pax7(Paired,Homeobox)/Myoblast-Pax7-ChIP-Seq(GSE25064)/Homer	TAATCAATTA	1	-0.1988	0.964	9	0.0021	121.7	0.0028
RBPJ:Ebox(?,bHLH)/Panc1-Rbpj1-ChIP-Seq(GSE47459)/Homer	GGGRAARRGRMCAGMTG	1	-0.1971	0.964	106	0.025	1199.7	0.0272
Unknown3/Drosophila-Promoters/Homer	ACVAKCTGGCAGCGC	1	-0.192	0.964	23	0.0054	285.3	0.0065
GFY-Staf(?,Zf)/Promoter/Homer	RACTACAATTCCCAGAAKGC	1	-0.1894	0.964	8	0.0019	110.3	0.0025
Max(bHLH)/K562-Max-ChIP-Seq(GSE31477)/Homer	RCCACGTGGYYN	1	-0.1805	0.9644	227	0.0535	2509.9	0.0568
Ap4(bHLH)/AML-Tfap4-ChIP-Seq(GSE45738)/Homer	NAHCAGCTGD	1	-0.1764	0.9656	460	0.1084	4992.4	0.1131
TCFL2(HMG)/K562-TCF7L2-ChIP-Seq(GSE29196)/Homer	ACWTCAAAGG	1	-0.1728	0.9662	14	0.0033	184.6	0.0042
Nkx6.1(Homeobox)/Islet-Nkx6.1-ChIP-Seq(GSE40975)/Homer	GKTAATGR	1	-0.1722	0.9662	536	0.1263	5800.3	0.1314
REB1/SacCer-Promoters/Homer	KCCGGGTAAYRR	1	-0.1719	0.9662	31	0.0073	380.9	0.0086
IRF4(IRF)/GM12878-IRF4-ChIP-Seq(GSE32465)/Homer	ACTGAAACCA	1	-0.1626	0.9674	94	0.0221	1081.8	0.0245
Mef2c(MADS)/GM12878-Mef2c-ChIP-Seq(GSE32465)/Homer	DCYAAAAATAGM	1	-0.1492	0.9776	51	0.012	611.9	0.0139
Pit1(Homeobox)/GCrat-Pit1-ChIP-Seq(GSE58009)/Homer	ATGMATATDC	1	-0.1492	0.9776	164	0.0386	1848.8	0.0419
Lhx1(Homeobox)/EmbryoCarcinoma-Lhx1-ChIP-Seq(GSE70957)/Homer	NNYTAATTAR	1	-0.1481	0.9776	187	0.0441	2097.3	0.0475
SUT1?/SacCer-Promoters/Homer	CCCCGCGC	1	-0.1467	0.9776	2492	0.5872	26283.1	0.5953
TR4(NR),DR1/Hela-TR4-ChIP-Seq(GSE24685)/Homer	GAGGTCAAAGGTCA	1	-0.1376	0.9776	28	0.0066	354.7	0.008
IRF:BATF(IRF:bZIP)/pDC-Irf8-ChIP-Seq(GSE66899)/Homer	CTTTCANTATGACTV	1	-0.1314	0.9808	18	0.0042	239.7	0.0054
PABPC1(?)/MEL-PABC1-CLIP-Seq(GSE69755)/Homer	HAATAAAGNN	1	-0.1255	0.9837	293	0.069	3252.5	0.0737
NFAT(RHD)/Jurkat-NFATC1-ChIP-Seq(Jolma_et_al.)/Homer	ATTTTCCATT	1	-0.1193	0.987	228	0.0537	2558.8	0.058
GLI3(Zf)/Limb-GLI3-ChIP-Chip(GSE11077)/Homer	CGTGGGTGGTCC	1	-0.114	0.9894	41	0.0097	510.7	0.0116
n-Myc(bHLH)/mES-nMyc-ChIP-Seq(GSE11431)/Homer	VRCCACGTGG	1	-0.1122	0.9894	257	0.0606	2876.9	0.0652
RARg(NR)/ES-RARg-ChIP-Seq(GSE30538)/Homer	AGGTCAAGGTCA	1	-0.1079	0.9898	6	0.0014	96.6	0.0022
OCT:OCT(POU,Homeobox,IR1)/NPC-Brn2-ChIP-Seq(GSE35496)/Homer	ATGAATWATTCATGA	1	-0.1048	0.9901	1	0.0002	24.3	0.0006
Ptf1a(bHLH)/Panc1-Ptf1a-ChIP-Seq(GSE47459)/Homer	ACAGCTGTTN	1	-0.1032	0.9901	1135	0.2674	12193.8	0.2762
X-box(HTH)/NPC-H3K4me1-ChIP-Seq(GSE16256)/Homer	GGTTGCCATGGCAA	1	-0.09684	0.9923	25	0.0059	331.7	0.0075
	Ik-1	NHTTGGGAATRCC	1	-0.09613	0.9923	4244	1	44149.8	1
RFX(HTH)/K562-RFX3-ChIP-Seq(SRA012198)/Homer	CGGTTGCCATGGCAAC	1	-0.09606	0.9923	19	0.0045	261	0.0059
GFY(?)/Promoter/Homer	ACTACAATTCCC	1	-0.08288	0.9978	10	0.0024	153.1	0.0035
HNF4a(NR),DR1/HepG2-HNF4a-ChIP-Seq(GSE25021)/Homer	CARRGKBCAAAGTYCA	1	-0.06864	1	122	0.0287	1443.2	0.0327
Pho4(bHLH)/Yeast-Pho4-ChIP-Seq(GSE29506)/Homer	AAGCACGTGBGD	1	-0.06784	1	69	0.0163	851.7	0.0193
REST-NRSF(Zf)/Jurkat-NRSF-ChIP-Seq/Homer	GGMGCTGTCCATGGTGCTGA	1	-0.06724	1	2	0.0005	46.1	0.001
GAGA-repeat/SacCer-Promoters/Homer	CTYTCTYTCTCTCTC	1	-0.06109	1	1189	0.2802	12843.4	0.2909
NFAT:AP1(RHD,bZIP)/Jurkat-NFATC1-ChIP-Seq(Jolma_et_al.)/Homer	SARTGGAAAAWRTGAGTCAB	1	-0.04225	1	31	0.0073	430	0.0097
Hnf1(Homeobox)/Liver-Foxa2-Chip-Seq(GSE25694)/Homer	GGTTAAWCATTAA	1	-0.03517	1	10	0.0024	171.3	0.0039
E-box/Drosophila-Promoters/Homer	AACAGCTGTTHN	1	-0.03458	1	66	0.0156	847.3	0.0192
OCT4-SOX2-TCF-NANOG(POU,Homeobox,HMG)/mES-Oct4-ChIP-Seq(GSE11431)/Homer	ATTTGCATAACAATG	1	-0.02773	1	15	0.0035	242.7	0.0055
Unknown1(NR/Ini-like)/Drosophila-Promoters/Homer	MYGGTCACACTG	1	-0.01952	1	50	0.0118	682.4	0.0155
STAT6(Stat)/CD4-Stat6-ChIP-Seq(GSE22104)/Homer	ABTTCYYRRGAA	1	-0.01864	1	114	0.0269	1425.6	0.0323
Eomes(T-box)/H9-Eomes-ChIP-Seq(GSE26097)/Homer	ATTAACACCT	1	-0.01793	1	559	0.1317	6304	0.1428
PIF5ox(bHLH)/Arabidopsis-PIF5ox-ChIP-Seq(GSE35062)/Homer	BCACGTGVDN	1	-0.01676	1	324	0.0763	3763.1	0.0852
CES-1(Homeobox)/cElegans-L1-CES1-ChIP-Seq(modEncode)/Homer	AAATTSAATTTN	1	-0.01668	1	65	0.0153	865.9	0.0196
Isl1(Homeobox)/Neuron-Isl1-ChIP-Seq(GSE31456)/Homer	CTAATKGV	1	-0.01581	1	402	0.0947	4618.5	0.1046
STAT6(Stat)/Macrophage-Stat6-ChIP-Seq(GSE38377)/Homer	TTCCKNAGAA	1	-0.01319	1	119	0.028	1499.5	0.034
Mef2b(MADS)/HEK293-Mef2b.V5-ChIP-Seq(GSE67450)/Homer	GCTATTTTTGGM	1	-0.01044	1	114	0.0269	1453.4	0.0329
BMAL1(bHLH)/Liver-Bmal1-ChIP-Seq(GSE39860)/Homer	GNCACGTG	1	-0.009972	1	581	0.1369	6596.1	0.1494
c-Myc(bHLH)/mES-cMyc-ChIP-Seq(GSE11431)/Homer	VVCCACGTGG	1	-0.007877	1	169	0.0398	2093.7	0.0474
EBNA1(EBV-virus)/Raji-EBNA1-ChIP-Seq(GSE30709)/Homer	GGYAGCAYDTGCTDCCCNNN	1	-0.00675	1	1	0.0002	52	0.0012
Phox2a(Homeobox)/Neuron-Phox2a-ChIP-Seq(GSE31456)/Homer	YTAATYNRATTA	1	-0.005488	1	36	0.0085	551.2	0.0125
PIF4(bHLH)/Seedling-PIF4-ChIP-Seq(GSE35315)/Homer	NNBCACGTGN	1	-0.005101	1	379	0.0893	4454	0.1009
SeqBias:	polyA-repeat	AAAAAAAAAA	1	-0.003081	1	3954	0.9317	41572.9	0.9416
Maz(Zf)/HepG2-Maz-ChIP-Seq(GSE31477)/Homer	GGGGGGGG	1	-0.001502	1	421	0.0992	5001.4	0.1133
Pit1+1bp(Homeobox)/GCrat-Pit1-ChIP-Seq(GSE58009)/Homer	ATGCATAATTCA	1	-0.000516	1	28	0.0066	505.7	0.0115
Egr1(Zf)/K562-Egr1-ChIP-Seq(GSE32465)/Homer	TGCGTGGGYG	1	-0.000406	1	184	0.0434	2408.9	0.0546
SeqBias:	G/A	bias	RRRRRRRRRR	1	-4.4e-05	1	4190	0.9873	43830.2	0.9928
SeqBias:	polyC-repeat	CCCCCCCCCC	1	-1e-06	1	4111	0.9687	43247.1	0.9796
SeqBias:	C/A-bias	MMMMMMMMMM	1	0	1	4154	0.9788	43645.3	0.9886
SeqBias:	GCW-triplet	GCWGCWGCWGCW	1	0	1	4178	0.9844	43902.4	0.9944
Pax7(Paired,Homeobox),long/Myoblast-Pax7-ChIP-Seq(GSE25064)/Homer	TAATCHGATTAC	1	0	1	0	0	29.7	0.0007

## Sheet: PRB-only sites binding motifs
Motif	Consensus	P-value	og P-pvalue	q-value	#Target	%Target	#background	%background
GRE(NR),IR3/RAW264.7-GRE-ChIP-Seq(Unpublished)/Homer	VAGRACAKWCTGTYC	1e-257	-593.1	0	545	0.1192	815.1	0.0181
ARE(NR)/LNCAP-AR-ChIP-Seq(GSE27824)/Homer	RGRACASNSTGTYCYB	1e-218	-503.2	0	511	0.1117	860.5	0.0191
GRE(NR),IR3/A549-GR-ChIP-Seq(GSE32465)/Homer	NRGVACABNVTGTYCY	1e-210	-484.4	0	382	0.0835	459.4	0.0102
PGR(NR)/EndoStromal-PGR-ChIP-Seq(GSE69539)/Homer	AAGAACATWHTGTTC	1e-193	-445.7	0	443	0.0969	723.8	0.0161
PR(NR)/T47D-PR-ChIP-Seq(GSE31130)/Homer	VAGRACAKNCTGTBC	1e-186	-430.1	0	1643	0.3592	7991.4	0.1776
AR-halfsite(NR)/LNCaP-AR-ChIP-Seq(GSE27824)/Homer	CCAGGAACAG	1e-33	-78.21	0	1977	0.4322	15516.5	0.3447
GRHL2(CP2)/HBE-GRHL2-ChIP-Seq(GSE46194)/Homer	AAACYKGTTWDACMRGTTTB	1e-25	-57.95	0	233	0.0509	1071.2	0.0238
ELF5(ETS)/T47D-ELF5-ChIP-Seq(GSE30407)/Homer	ACVAGGAAGT	1e-18	-42.58	0	404	0.0883	2507	0.0557
EHF(ETS)/LoVo-EHF-ChIP-Seq(GSE49402)/Homer	AVCAGGAAGT	1e-16	-38.49	0	663	0.1449	4718	0.1048
ELF1(ETS)/Jurkat-ELF1-ChIP-Seq(SRA014231)/Homer	AVCCGGAAGT	1e-16	-36.85	0	251	0.0549	1414.9	0.0314
TEAD(TEA)/Fibroblast-PU.1-ChIP-Seq(Unpublished)/Homer	YCWGGAATGY	1e-15	-36.38	0	359	0.0785	2251.9	0.05
TEAD4(TEA)/Tropoblast-Tead4-ChIP-Seq(GSE37350)/Homer	CCWGGAATGY	1e-15	-35.61	0	445	0.0973	2956.4	0.0657
TEAD2(TEA)/Py2T-Tead2-ChIP-Seq(GSE55709)/Homer	CCWGGAATGY	1e-13	-30.3	0	282	0.0617	1743.6	0.0387
SPDEF(ETS)/VCaP-SPDEF-ChIP-Seq(SRA014231)/Homer	ASWTCCTGBT	1e-12	-29.53	0	523	0.1143	3734.1	0.083
ETV1(ETS)/GIST48-ETV1-ChIP-Seq(GSE22441)/Homer	AACCGGAAGT	1e-11	-26.18	0	663	0.1449	5031.4	0.1118
GATA(Zf),IR4/iTreg-Gata3-ChIP-Seq(GSE20898)/Homer	NAGATWNBNATCTNN	1e-11	-25.81	0	54	0.0118	178.3	0.004
ETS1(ETS)/Jurkat-ETS1-ChIP-Seq(GSE17954)/Homer	ACAGGAAGTG	1e-11	-25.35	0	511	0.1117	3734.6	0.083
CTCF(Zf)/CD4+-CTCF-ChIP-Seq(Barski_et_al.)/Homer	AYAGTGCCMYCTRGTGGCCA	1e-10	-24.92	0	80	0.0175	337.8	0.0075
Etv2(ETS)/ES-ER71-ChIP-Seq(GSE59402)/Homer(0.967)	NNAYTTCCTGHN	1e-10	-24.73	0	474	0.1036	3433.4	0.0763
ERG(ETS)/VCaP-ERG-ChIP-Seq(GSE14097)/Homer	ACAGGAAGTG	1e-10	-24.02	0	799	0.1747	6306.5	0.1401
ETS(ETS)/Promoter/Homer	AACCGGAAGT	1e-09	-22.89	0	152	0.0332	856.4	0.019
Fosl2(bZIP)/3T3L1-Fosl2-ChIP-Seq(GSE56872)/Homer	NATGASTCABNN	1e-09	-22.86	0	160	0.035	916.6	0.0204
KLF5(Zf)/LoVo-KLF5-ChIP-Seq(GSE49402)/Homer	DGGGYGKGGC	1e-09	-22.65	0	518	0.1132	3866.7	0.0859
Jun-AP1(bZIP)/K562-cJun-ChIP-Seq(GSE31477)/Homer	GATGASTCATCN	1e-09	-22.39	0	116	0.0254	601.2	0.0134
GABPA(ETS)/Jurkat-GABPa-ChIP-Seq(GSE17954)/Homer	RACCGGAAGT	1e-09	-21.98	0	421	0.092	3050.9	0.0678
Elk1(ETS)/Hela-Elk1-ChIP-Seq(GSE31477)/Homer	HACTTCCGGY	1e-08	-20.58	0	229	0.0501	1487.1	0.033
ZNF189(Zf)/HEK293-ZNF189.GFP-ChIP-Seq(GSE58341)/Homer	TGGAACAGMA	1e-08	-20.53	0	426	0.0931	3130.4	0.0696
Fra1(bZIP)/BT549-Fra1-ChIP-Seq(GSE46166)/Homer	NNATGASTCATH	1e-08	-19.89	0	235	0.0514	1548.5	0.0344
GATA3(Zf)/iTreg-Gata3-ChIP-Seq(GSE20898)/Homer	AGATAASR	1e-08	-19.15	0	560	0.1224	4338.4	0.0964
FOXA1(Forkhead)/LNCAP-FOXA1-ChIP-Seq(GSE27824)/Homer	WAAGTAAACA	1e-08	-19.03	0	433	0.0947	3231	0.0718
FOXA1(Forkhead)/MCF7-FOXA1-ChIP-Seq(GSE26831)/Homer	WAAGTAAACA	1e-07	-18.08	0	348	0.0761	2527.8	0.0562
Fli1(ETS)/CD8-FLI-ChIP-Seq(GSE20898)/Homer	NRYTTCCGGH	1e-07	-17.12	0	498	0.1089	3856.3	0.0857
Atf3(bZIP)/GBM-ATF3-ChIP-Seq(GSE33912)/Homer	DATGASTCATHN	1e-07	-16.26	0	269	0.0588	1904.4	0.0423
Foxa2(Forkhead)/Liver-Foxa2-ChIP-Seq(GSE25694)/Homer	CYTGTTTACWYW	1e-06	-15.99	0	312	0.0682	2274.2	0.0505
BORIS(Zf)/K562-CTCFL-ChIP-Seq(GSE32465)/Homer	CNNBRGCGCCCCCTGSTGGC	1e-06	-15.96	0	93	0.0203	508	0.0113
BATF(bZIP)/Th17-BATF-ChIP-Seq(GSE39756)/Homer	DATGASTCAT	1e-06	-15.8	0	264	0.0577	1873.4	0.0416
Fox:Ebox(Forkhead,bHLH)/Panc1-Foxa2-ChIP-Seq(GSE47459)/Homer	NNNVCTGWGYAAACASN	1e-06	-15.51	0	419	0.0916	3213.1	0.0714
Sp1(Zf)/Promoter/Homer	GGCCCCGCCCCC	1e-06	-15.39	0	81	0.0177	428.2	0.0095
FoxL2(Forkhead)/Ovary-FoxL2-ChIP-Seq(GSE60858)/Homer	WWTRTAAACAVG	1e-06	-14.64	0	292	0.0638	2139.5	0.0475
AP-1(bZIP)/ThioMac-PU.1-ChIP-Seq(GSE21512)/Homer	VTGACTCATC	1e-05	-13.77	0	298	0.0652	2214.8	0.0492
GATA(Zf),IR3/iTreg-Gata3-ChIP-Seq(GSE20898)/Homer	NNNNNBAGATAWYATCTVHN	1e-05	-13.72	0	71	0.0155	375.1	0.0083
EWS:ERG-fusion(ETS)/CADO_ES1-EWS:ERG-ChIP-Seq(SRA014231)/Homer	ATTTCCTGTN	1e-05	-13.67	0	346	0.0756	2632.4	0.0585
Gata4(Zf)/Heart-Gata4-ChIP-Seq(GSE35151)/Homer	NBWGATAAGR	1e-05	-13.5	0	371	0.0811	2856.3	0.0635
Klf4(Zf)/mES-Klf4-ChIP-Seq(GSE11431)/Homer	GCCACACCCA	1e-05	-13.25	0	149	0.0326	980.2	0.0218
Sox2(HMG)/mES-Sox2-ChIP-Seq(GSE11431)/Homer	BCCATTGTTC	1e-05	-12.96	0	355	0.0776	2733.5	0.0607
Zic(Zf)/Cerebellum-ZIC1.2-ChIP-Seq(GSE60731)/Homer	CCTGCTGAGH	1e-05	-12.92	0	401	0.0877	3139.2	0.0697
Ets1-distal(ETS)/CD4+-PolII-ChIP-Seq(Barski_et_al.)/Homer	MACAGGAAGT	1e-05	-12.62	0	158	0.0345	1065.1	0.0237
AP-2alpha(AP2)/Hela-AP2alpha-ChIP-Seq(GSE31477)/Homer	ATGCCCTGAGGC	1e-05	-12.43	0	381	0.0833	2979.7	0.0662
HRE(HSF)/HepG2-HSF1-ChIP-Seq(GSE31477)/Homer	BSTTCTRGAABVTTCYAGAA	1e-05	-12.42	0	86	0.0188	501.5	0.0111
Sox15(HMG)/CPA-Sox15-ChIP-Seq(GSE62909)/Homer	RAACAATGGN	1e-05	-12.35	0	419	0.0916	3319.4	0.0737
Sox6(HMG)/Myotubes-Sox6-ChIP-Seq(GSE32627)/Homer	CCATTGTTNY	1e-05	-12.34	0	609	0.1331	5032.7	0.1118
Sox4(HMG)/proB-Sox4-ChIP-Seq(GSE50066)/Homer	YCTTTGTTCC	1e-05	-12.23	0	349	0.0763	2704.9	0.0601
ERE(NR),IR3/MCF7-ERa-ChIP-Seq(Unpublished)/Homer	VAGGTCACNSTGACC	1e-05	-12.09	0	126	0.0275	817.9	0.0182
AP-2gamma(AP2)/MCF7-TFAP2C-ChIP-Seq(GSE21234)/Homer	SCCTSAGGSCAW	1e-05	-11.6	0.0001	490	0.1071	3984	0.0885
NF1(CTF)/LNCAP-NF1-ChIP-Seq(Unpublished)/Homer	CYTGGCABNSTGCCAR	1e-05	-11.52	0.0001	190	0.0415	1354.2	0.0301
Stat3+il21(Stat)/CD4-Stat3-ChIP-Seq(GSE19198)/Homer	SVYTTCCNGGAARB	0.0001	-11.26	0.0001	303	0.0662	2333	0.0518
Gata2(Zf)/K562-GATA2-ChIP-Seq(GSE18829)/Homer	BBCTTATCTS	0.0001	-11.24	0.0001	236	0.0516	1752.6	0.0389
Sox10(HMG)/SciaticNerve-Sox3-ChIP-Seq(GSE35132)/Homer	CCWTTGTYYB	0.0001	-11.11	0.0001	640	0.1399	5373	0.1194
FOXP1(Forkhead)/H9-FOXP1-ChIP-Seq(GSE31006)/Homer	NYYTGTTTACHN	0.0001	-11.06	0.0001	158	0.0345	1098	0.0244
HRE(HSF)/Striatum-HSF1-ChIP-Seq(GSE38000)/Homer	TTCTAGAABNTTCTA	0.0001	-11.01	0.0001	108	0.0236	693.6	0.0154
Stat3(Stat)/mES-Stat3-ChIP-Seq(GSE11431)/Homer	CTTCCGGGAA	0.0001	-10.97	0.0001	223	0.0488	1648.8	0.0366
EWS:FLI1-fusion(ETS)/SK_N_MC-EWS:FLI1-ChIP-Seq(SRA014231)/Homer	VACAGGAAAT	0.0001	-10.91	0.0001	264	0.0577	2003.6	0.0445
PHA-4(Forkhead)/cElegans-Embryos-PHA4-ChIP-Seq(modEncode)/Homer	KTGTTTGC	0.0001	-10.86	0.0001	1181	0.2582	10446.4	0.2321
NF1-halfsite(CTF)/LNCaP-NF1-ChIP-Seq(Unpublished)/Homer	YTGCCAAG	0.0001	-10.85	0.0001	826	0.1806	7107.9	0.1579
Elk4(ETS)/Hela-Elk4-ChIP-Seq(GSE31477)/Homer	NRYTTCCGGY	0.0001	-10.23	0.0002	199	0.0435	1463.7	0.0325
FOXM1(Forkhead)/MCF7-FOXM1-ChIP-Seq(GSE72977)/Homer	TRTTTACTTW	0.0001	-10.06	0.0002	345	0.0754	2744.1	0.061
ZBTB12(Zf)/HEK293-ZBTB12.GFP-ChIP-Seq(GSE58341)/Homer	NGNTCTAGAACCNGV	0.0001	-9.701	0.0004	169	0.0369	1222.7	0.0272
Gata1(Zf)/K562-GATA1-ChIP-Seq(GSE18829)/Homer	SAGATAAGRV	0.0001	-9.64	0.0004	209	0.0457	1565.8	0.0348
NRF1(NRF)/MCF7-NRF1-ChIP-Seq(Unpublished)/Homer	CTGCGCATGCGC	0.0001	-9.484	0.0004	37	0.0081	180.7	0.004
PU.1(ETS)/ThioMac-PU.1-ChIP-Seq(GSE21512)/Homer	AGAGGAAGTG	0.0001	-9.373	0.0005	229	0.0501	1746.9	0.0388
GATA3(Zf),DR8/iTreg-Gata3-ChIP-Seq(GSE20898)/Homer	AGATSTNDNNDSAGATAASN	0.001	-9.145	0.0006	39	0.0085	197.5	0.0044
Tcf12(bHLH)/GM12878-Tcf12-ChIP-Seq(GSE32465)/Homer	VCAGCTGYTG	0.001	-9.066	0.0006	487	0.1065	4068.9	0.0904
KLF14(Zf)/HEK293-KLF14.GFP-ChIP-Seq(GSE58341)/Homer	RGKGGGCGKGGC	0.001	-9.029	0.0006	603	0.1318	5136.9	0.1141
HIF-1b(HLH)/T47D-HIF1b-ChIP-Seq(GSE59937)/Homer	RTACGTGC	0.001	-8.796	0.0008	403	0.0881	3316.5	0.0737
Bach2(bZIP)/OCILy7-Bach2-ChIP-Seq(GSE44420)/Homer	TGCTGAGTCA	0.001	-8.691	0.0009	91	0.0199	599.3	0.0133
Sox3(HMG)/NPC-Sox3-ChIP-Seq(GSE33059)/Homer	CCWTTGTY	0.001	-8.682	0.0009	666	0.1456	5739.2	0.1275
Bach1(bZIP)/K562-Bach1-ChIP-Seq(GSE31477)/Homer	AWWNTGCTGAGTCAT	0.001	-8.4	0.0011	31	0.0068	149.6	0.0033
Bcl6(Zf)/Liver-Bcl6-ChIP-Seq(GSE31578)/Homer	NNNCTTTCCAGGAAA	0.001	-8.077	0.0015	592	0.1294	5086.5	0.113
Nr5a2(NR)/Pancreas-LRH1-ChIP-Seq(GSE34295)/Homer	BTCAAGGTCA	0.001	-8.07	0.0015	292	0.0638	2347.2	0.0522
HIF2a(bHLH)/785_O-HIF2a-ChIP-Seq(GSE34871)/Homer	GCACGTACCC	0.001	-7.917	0.0018	142	0.031	1039.7	0.0231
Oct4:Sox17(POU,Homeobox,HMG)/F9-Sox17-ChIP-Seq(GSE44553)/Homer	CCATTGTATGCAAAT	0.001	-7.726	0.0021	54	0.0118	324.2	0.0072
STAT4(Stat)/CD4-Stat4-ChIP-Seq(GSE22104)/Homer	NYTTCCWGGAAR	0.001	-7.556	0.0025	387	0.0846	3227.2	0.0717
Olig2(bHLH)/Neuron-Olig2-ChIP-Seq(GSE30882)/Homer	RCCATMTGTT	0.001	-7.437	0.0027	842	0.1841	7467.1	0.1659
GATA3(Zf),DR4/iTreg-Gata3-ChIP-Seq(GSE20898)/Homer	AGATGKDGAGATAAG	0.001	-7.368	0.0029	34	0.0074	180.7	0.004
E2F7(E2F)/Hela-E2F7-ChIP-Seq(GSE32673)/Homer	VDTTTCCCGCCA	0.01	-6.853	0.0048	35	0.0077	193.1	0.0043
EBF1(EBF)/Near-E2A-ChIP-Seq(GSE21512)/Homer	GTCCCCWGGGGA	0.01	-6.701	0.0055	506	0.1106	4368	0.097
Sox9(HMG)/Limb-SOX9-ChIP-Seq(GSE73225)/Homer	AGGVNCCTTTGT	0.01	-6.533	0.0065	337	0.0737	2820.8	0.0627
Dorsal(RHD)/Embryo-dl-ChIP-Seq(GSE65441)/Homer	GGGAAAAMCCCG	0.01	-6.399	0.0073	80	0.0175	555.6	0.0123
SpiB(ETS)/OCILY3-SPIB-ChIP-Seq(GSE56857)/Homer	AAAGRGGAAGTG	0.01	-6.314	0.0079	102	0.0223	741.8	0.0165
HIF-1a(bHLH)/MCF7-HIF1a-ChIP-Seq(GSE28352)/Homer	TACGTGCV	0.01	-5.963	0.0111	98	0.0214	716.6	0.0159
Gfi1b(Zf)/HPC7-Gfi1b-ChIP-Seq(GSE22178)/Homer	MAATCACTGC	0.01	-5.856	0.0122	249	0.0544	2052.4	0.0456
Nr5a2(NR)/mES-Nr5a2-ChIP-Seq(GSE19019)/Homer	BTCAAGGTCA	0.01	-5.781	0.013	212	0.0463	1722.3	0.0383
ELT-3(Gata)/cElegans-L1-ELT3-ChIP-Seq(modEncode)/Homer	AWTGATAAGA	0.01	-5.759	0.0131	137	0.03	1059	0.0235
NRF(NRF)/Promoter/Homer	STGCGCATGCGC	0.01	-5.688	0.0139	47	0.0103	301.2	0.0067
ZNF416(Zf)/HEK293-ZNF416.GFP-ChIP-Seq(GSE58341)/Homer	WDNCTGGGCA	0.01	-5.588	0.0152	595	0.1301	5270.8	0.1171
Unknown5/Drosophila-Promoters/Homer	GCTGATAASV	0.01	-5.538	0.0159	210	0.0459	1714.7	0.0381
MITF(bHLH)/MastCells-MITF-ChIP-Seq(GSE48085)/Homer	RTCATGTGAC	0.01	-5.528	0.0159	337	0.0737	2871.1	0.0638
NF-E2(bZIP)/K562-NFE2-ChIP-Seq(GSE31477)/Homer	GATGACTCAGCA	0.01	-5.465	0.0167	28	0.0061	158.1	0.0035
STAT5(Stat)/mCD4+-Stat5-ChIP-Seq(GSE12346)/Homer	RTTTCTNAGAAA	0.01	-5.319	0.0191	139	0.0304	1090.5	0.0242
E2A(bHLH)/proBcell-E2A-ChIP-Seq(GSE21978)/Homer	DNRCAGCTGY	0.01	-5.287	0.0196	712	0.1557	6397.5	0.1421
LHY(Myb)/Seedling-LHY-ChIP-Seq(GSE52175)/Homer	ADAAATATCT	0.01	-5.268	0.0197	301	0.0658	2554.5	0.0568
Foxo1(Forkhead)/RAW-Foxo1-ChIP-Seq(Fan_et_al.)/Homer	CTGTTTAC	0.01	-5.151	0.022	755	0.1651	6816.9	0.1515
MafK(bZIP)/C2C12-MafK-ChIP-Seq(GSE36030)/Homer	GCTGASTCAGCA	0.01	-4.988	0.0256	89	0.0195	665.8	0.0148
KLF10(Zf)/HEK293-KLF10.GFP-ChIP-Seq(GSE58341)/Homer	GGGGGTGTGTCC	0.01	-4.877	0.0284	195	0.0426	1607.7	0.0357
Tlx?(NR)/NPC-H3K4me1-ChIP-Seq(GSE16256)/Homer	CTGGCAGSCTGCCA	0.01	-4.848	0.0289	185	0.0404	1518.4	0.0337
LIN-15B(Zf)/cElegans-L3-LIN15B-ChIP-Seq(modEncode)/Homer	CARTGGAGCGCRYTTGCATT	0.01	-4.794	0.0302	3	0.0007	4.9	0.0001
Esrrb(NR)/mES-Esrrb-ChIP-Seq(GSE11431)/Homer	KTGACCTTGA	0.01	-4.737	0.0317	244	0.0533	2059.5	0.0458
Erra(NR)/HepG2-Erra-ChIP-Seq(GSE31477)/Homer	CAAAGGTCAG	0.01	-4.731	0.0317	874	0.1911	7987.6	0.1775
Klf9(Zf)/GBM-Klf9-ChIP-Seq(GSE62211)/Homer	GCCACRCCCACY	0.01	-4.702	0.0322	109	0.0238	847.1	0.0188
NFkB-p65-Rel(RHD)/ThioMac-LPS-Expression(GSE23622)/Homer	GGAAATTCCC	0.01	-4.667	0.0331	29	0.0063	176.6	0.0039
ZNF264(Zf)/HEK293-ZNF264.GFP-ChIP-Seq(GSE58341)/Homer	RGGGCACTAACY	0.01	-4.635	0.0338	229	0.0501	1928	0.0428
DMRT6(DM)/Testis-DMRT6-ChIP-Seq(GSE60440)/Homer	YDGHTACAWTGTADC	0.01	-4.622	0.034	60	0.0131	428.8	0.0095
Nrf2(bZIP)/Lymphoblast-Nrf2-ChIP-Seq(GSE37589)/Homer	HTGCTGAGTCAT	0.1	-4.387	0.0426	23	0.005	134.8	0.003
NFY(CCAAT)/Promoter/Homer	RGCCAATSRG	0.1	-4.385	0.0426	249	0.0544	2123.7	0.0472
EKLF(Zf)/Erythrocyte-Klf1-ChIP-Seq(GSE20478)/Homer	NWGGGTGTGGCY	0.1	-4.375	0.0426	79	0.0173	596.2	0.0132
E2F1(E2F)/Hela-E2F1-ChIP-Seq(GSE22478)/Homer	CWGGCGGGAA	0.1	-4.365	0.0426	60	0.0131	434.9	0.0097
ZNF675(Zf)/HEK293-ZNF675.GFP-ChIP-Seq(GSE58341)/Homer	ARGAGGMCAAAATGW	0.1	-4.347	0.0428	59	0.0129	426.8	0.0095
HEB(bHLH)/mES-Heb-ChIP-Seq(GSE53233)/Homer	VCAGCTGBNN	0.1	-4.297	0.0446	909	0.1987	8364.4	0.1858
CEBP(bZIP)/ThioMac-CEBPb-ChIP-Seq(GSE21512)/Homer	ATTGCGCAAC	0.1	-4.264	0.0457	212	0.0463	1790.5	0.0398
EBNA1(EBV-virus)/Raji-EBNA1-ChIP-Seq(GSE30709)/Homer	GGYAGCAYDTGCTDCCCNNN	0.1	-4.151	0.0508	12	0.0026	57.5	0.0013
Six1(Homeobox)/Myoblast-Six1-ChIP-Chip(GSE20150)/Homer	GKVTCADRTTWC	0.1	-4.09	0.0535	83	0.0181	639.2	0.0142
NF1:FOXA1(CTF,Forkhead)/LNCAP-FOXA1-ChIP-Seq(GSE27824)/Homer	WNTGTTTRYTTTGGCA	0.1	-4.061	0.0547	24	0.0052	146.8	0.0033
MyoG(bHLH)/C2C12-MyoG-ChIP-Seq(GSE36024)/Homer	AACAGCTG	0.1	-3.975	0.0591	485	0.106	4354.2	0.0967
NFkB-p65(RHD)/GM12787-p65-ChIP-Seq(GSE19485)/Homer	WGGGGATTTCCC	0.1	-3.946	0.0603	199	0.0435	1687.7	0.0375
Ascl1(bHLH)/NeuralTubes-Ascl1-ChIP-Seq(GSE55840)/Homer	NNVVCAGCTGBN	0.1	-3.814	0.0683	721	0.1576	6612.6	0.1469
STAT1(Stat)/HelaS3-STAT1-ChIP-Seq(GSE12782)/Homer	NATTTCCNGGAAAT	0.1	-3.774	0.0705	113	0.0247	915.1	0.0203
GSC(Homeobox)/FrogEmbryos-GSC-ChIP-Seq(DRA000576)/Homer	RGGATTAR	0.1	-3.71	0.0746	347	0.0759	3075.6	0.0683
Arnt:Ahr(bHLH)/MCF7-Arnt-ChIP-Seq(Lo_et_al.)/Homer	TBGCACGCAA	0.1	-3.708	0.0746	212	0.0463	1819.4	0.0404
Foxh1(Forkhead)/hESC-FOXH1-ChIP-Seq(GSE29422)/Homer	NNTGTGGATTSS	0.1	-3.685	0.0753	206	0.045	1765.9	0.0392
Srebp1a(bHLH)/HepG2-Srebp1a-ChIP-Seq(GSE31477)/Homer	RTCACSCCAY	0.1	-3.666	0.0761	80	0.0175	626.4	0.0139
RBPJ:Ebox(?,bHLH)/Panc1-Rbpj1-ChIP-Seq(GSE47459)/Homer	GGGRAARRGRMCAGMTG	0.1	-3.646	0.0771	147	0.0321	1227.8	0.0273
GATA:SCL(Zf,bHLH)/Ter119-SCL-ChIP-Seq(GSE18720)/Homer	CRGCTGBNGNSNNSAGATAA	0.1	-3.618	0.0787	45	0.0098	325.4	0.0072
GFY-Staf(?,Zf)/Promoter/Homer	RACTACAATTCCCAGAAKGC	0.1	-3.535	0.0849	14	0.0031	77.5	0.0017
AMYB(HTH)/Testes-AMYB-ChIP-Seq(GSE44588)/Homer	TGGCAGTTGG	0.1	-3.392	0.0972	575	0.1257	5259.6	0.1169
Ptf1a(bHLH)/Panc1-Ptf1a-ChIP-Seq(GSE47459)/Homer	ACAGCTGTTN	0.1	-3.376	0.098	1215	0.2656	11421.9	0.2538
Tcf21(bHLH)/ArterySmoothMuscle-Tcf21-ChIP-Seq(GSE61369)/Homer	NAACAGCTGG	0.1	-3.375	0.098	422	0.0923	3807.8	0.0846
Ap4(bHLH)/AML-Tfap4-ChIP-Seq(GSE45738)/Homer	NAHCAGCTGD	0.1	-3.334	0.1007	544	0.1189	4969.3	0.1104
E2A(bHLH),near_PU.1/Bcell-PU.1-ChIP-Seq(GSE21512)/Homer	NVCACCTGBN	0.1	-3.324	0.101	678	0.1482	6250.3	0.1389
Maz(Zf)/HepG2-Maz-ChIP-Seq(GSE31477)/Homer	GGGGGGGG	0.1	-3.289	0.1038	428	0.0936	3871.4	0.086
THRa(NR)/C17.2-THRa-ChIP-Seq(GSE38347)/Homer	GGTCANYTGAGGWCA	0.1	-3.241	0.1082	158	0.0345	1347.9	0.0299
PQM-1(?)/cElegans-L3-ChIP-Seq(modEncode)/Homer	ACTGATAAGA	0.1	-3.228	0.1088	111	0.0243	919.2	0.0204
Nkx3.1(Homeobox)/LNCaP-Nkx3.1-ChIP-Seq(GSE28264)/Homer	AAGCACTTAA	0.1	-3.226	0.1088	846	0.185	7874.1	0.1749
E2F6(E2F)/Hela-E2F6-ChIP-Seq(GSE31477)/Homer	GGCGGGAARN	0.1	-3.156	0.1153	156	0.0341	1333.1	0.0296
Smad4(MAD)/ESC-SMAD4-ChIP-Seq(GSE29422)/Homer	VBSYGTCTGG	0.1	-3.084	0.123	638	0.1395	5892.5	0.1309
Reverb(NR),DR2/RAW-Reverba.biotin-ChIP-Seq(GSE45914)/Homer	GTRGGTCASTGGGTCA	0.1	-2.901	0.1467	57	0.0125	448.9	0.01
Unknown4/Drosophila-Promoters/Homer	AAAAATACCRMA	0.1	-2.881	0.1487	36	0.0079	266.2	0.0059
RXR(NR),DR1/3T3L1-RXR-ChIP-Seq(GSE13511)/Homer	TAGGGCAAAGGTCA	0.1	-2.852	0.152	446	0.0975	4081.5	0.0907
Pax8(Paired,Homeobox)/Thyroid-Pax8-ChIP-Seq(GSE26938)/Homer	GTCATGCHTGRCTGS	0.1	-2.715	0.1731	127	0.0278	1089.3	0.0242
Znf263(Zf)/K562-Znf263-ChIP-Seq(GSE31477)/Homer	CVGTSCTCCC	0.1	-2.663	0.1811	798	0.1745	7480.2	0.1662
E2F4(E2F)/K562-E2F4-ChIP-Seq(GSE31477)/Homer	GGCGGGAAAH	0.1	-2.658	0.1811	106	0.0232	899.6	0.02
PIF5ox(bHLH)/Arabidopsis-PIF5ox-ChIP-Seq(GSE35062)/Homer	BCACGTGVDN	0.1	-2.655	0.1811	376	0.0822	3433.4	0.0763
RORgt(NR)/EL4-RORgt.Flag-ChIP-Seq(GSE56019)/Homer	AAYTAGGTCA	0.1	-2.602	0.1888	43	0.0094	334.3	0.0074
Pho2(bHLH)/Yeast-Pho2-ChIP-Seq(GSE29506)/Homer	CCCACGTGCT	0.1	-2.599	0.1888	135	0.0295	1169.3	0.026
CRX(Homeobox)/Retina-Crx-ChIP-Seq(GSE20012)/Homer	GCTAATCC	0.1	-2.557	0.1948	751	0.1642	7040.6	0.1564
PAX3:FKHR-fusion(Paired,Homeobox)/Rh4-PAX3:FKHR-ChIP-Seq(GSE19063)/Homer	ACCRTGACTAATTNN	0.1	-2.534	0.1981	59	0.0129	479	0.0106
Pit1(Homeobox)/GCrat-Pit1-ChIP-Seq(GSE58009)/Homer	ATGMATATDC	0.1	-2.505	0.2026	269	0.0588	2431.4	0.054
ZNF143|STAF(Zf)/CUTLL-ZNF143-ChIP-Seq(GSE29600)/Homer	ATTTCCCAGVAKSCY	0.1	-2.498	0.2028	125	0.0273	1082.6	0.0241
MyoD(bHLH)/Myotube-MyoD-ChIP-Seq(GSE21614)/Homer	RRCAGCTGYTSY	0.1	-2.497	0.2028	338	0.0739	3086.9	0.0686
Myf5(bHLH)/GM-Myf5-ChIP-Seq(GSE24852)/Homer	BAACAGCTGT	0.1	-2.481	0.2036	305	0.0667	2775	0.0617
Smad3(MAD)/NPC-Smad3-ChIP-Seq(GSE36673)/Homer	TWGTCTGV	0.1	-2.476	0.2036	1140	0.2492	10820.8	0.2404
Initiator/Drosophila-Promoters/Homer	NTCAGTYG	0.1	-2.461	0.2051	842	0.1841	7932.6	0.1762
RBFox2(?)/Heart-RBFox2-CLIP-Seq(GSE57926)/Homer	TGCATGCA	0.1	-2.438	0.2086	776	0.1697	7297.5	0.1621
Pho4(bHLH)/Yeast-Pho4-ChIP-Seq(GSE29506)/Homer	AAGCACGTGBGD	0.1	-2.33	0.231	69	0.0151	576.4	0.0128
MafA(bZIP)/Islet-MafA-ChIP-Seq(GSE30298)/Homer	TGCTGACTCA	1	-2.29	0.2389	313	0.0684	2867.1	0.0637
FXR(NR),IR1/Liver-FXR-ChIP-Seq(Chong_et_al.)/Homer	AGGTCANTGACCTB	1	-2.226	0.2532	145	0.0317	1284.8	0.0285
HNF4a(NR),DR1/HepG2-HNF4a-ChIP-Seq(GSE25021)/Homer	CARRGKBCAAAGTYCA	1	-2.209	0.256	166	0.0363	1482.9	0.0329
ZNF519(Zf)/HEK293-ZNF519.GFP-ChIP-Seq(GSE58341)/Homer	GAGSCCGAGC	1	-2.203	0.2561	66	0.0144	554.2	0.0123
RARg(NR)/ES-RARg-ChIP-Seq(GSE30538)/Homer	AGGTCAAGGTCA	1	-2.194	0.2567	14	0.0031	95.3	0.0021
BMYB(HTH)/Hela-BMYB-ChIP-Seq(GSE27030)/Homer	NHAACBGYYV	1	-2.189	0.2567	531	0.1161	4966.2	0.1103
Rbpj1(?)/Panc1-Rbpj1-ChIP-Seq(GSE47459)/Homer	HTTTCCCASG	1	-2.174	0.2588	602	0.1316	5652.5	0.1256
DMRT1(DM)/Testis-DMRT1-ChIP-Seq(GSE64892)/Homer	TWGHWACAWTGTWDC	1	-2.166	0.2595	61	0.0133	510.3	0.0113
Cbf1(bHLH)/Yeast-Cbf1-ChIP-Seq(GSE29506)/Homer	TCACGTGAYH	1	-2.15	0.2621	87	0.019	749.9	0.0167
Unknown-ESC-element(?)/mES-Nanog-ChIP-Seq(GSE11724)/Homer	CACAGCAGGGGG	1	-2.149	0.2621	265	0.0579	2423.7	0.0538
STAT6(Stat)/CD4-Stat6-ChIP-Seq(GSE22104)/Homer	ABTTCYYRRGAA	1	-2.149	0.2621	205	0.0448	1854.3	0.0412
PU.1-IRF(ETS:IRF)/Bcell-PU.1-ChIP-Seq(GSE21512)/Homer	MGGAAGTGAAAC	1	-2.124	0.2643	512	0.1119	4791.1	0.1064
SPCH(bHLH)/Seedling-SPCH-ChIP-Seq(GSE57497)/Homer	WNBCACGTGA	1	-2.113	0.2657	346	0.0756	3199.2	0.0711
OCT:OCT(POU,Homeobox)/NPC-Brn1-ChIP-Seq(GSE35496)/Homer	ATGAATATTCATGAG	1	-2.079	0.2736	2	0.0004	6.7	0.0001
Tcf4(HMG)/Hct116-Tcf4-ChIP-Seq(SRA012054)/Homer	ASATCAAAGGVA	1	-2.037	0.2835	154	0.0337	1381.5	0.0307
IRF2(IRF)/Erythroblas-IRF2-ChIP-Seq(GSE36985)/Homer	GAAASYGAAASY	1	-2.017	0.2878	34	0.0074	272.1	0.006
PBX1(Homeobox)/MCF7-PBX1-ChIP-Seq(GSE28007)/Homer	GSCTGTCACTCA	1	-1.999	0.2912	30	0.0066	237.9	0.0053
PPARE(NR),DR1/3T3L1-Pparg-ChIP-Seq(GSE13511)/Homer	TGACCTTTGCCCCA	1	-1.999	0.2912	360	0.0787	3345.8	0.0743
HLH-1(bHLH)/cElegans-Embryo-HLH1-ChIP-Seq(modEncode)/Homer	RACAGCTGTTBH	1	-1.972	0.2959	310	0.0678	2869.7	0.0638
EBF(EBF)/proBcell-EBF-ChIP-Seq(GSE21978)/Homer	DGTCCCYRGGGA	1	-1.956	0.2989	94	0.0206	824	0.0183
TATA-Box(TBP)/Promoter/Homer	CCTTTTAWAGSC	1	-1.946	0.3006	367	0.0802	3418.1	0.0759
Atf4(bZIP)/MEF-Atf4-ChIP-Seq(GSE35681)/Homer	MTGATGCAAT	1	-1.905	0.3115	88	0.0192	771.7	0.0171
ETS:E-box(ETS,bHLH)/HPC7-Scl-ChIP-Seq(GSE22178)/Homer	AGGAARCAGCTG	1	-1.893	0.3134	41	0.009	339	0.0075
E-box(bHLH)/Promoter/Homer	SSGGTCACGTGA	1	-1.892	0.3134	24	0.0052	187.8	0.0042
PAX5(Paired,Homeobox)/GM12878-PAX5-ChIP-Seq(GSE32465)/Homer	GCAGCCAAGCRTGACH	1	-1.847	0.3247	125	0.0273	1121.9	0.0249
Unknown6/Drosophila-Promoters/Homer	AATTTTAAAA	1	-1.844	0.3247	207	0.0453	1898.8	0.0422
EGL-5(Homeobox)/cElegans-L3-EGL5-ChIP-Seq(modEncode)/Homer	ATTTAATGGG	1	-1.841	0.3247	425	0.0929	3988.3	0.0886
NFkB-p50,p52(RHD)/Monocyte-p50-ChIP-Chip(Schreiber_et_al.)/Homer	GGGGGAATCCCC	1	-1.838	0.3247	41	0.009	341.1	0.0076
Pitx1(Homeobox)/Chicken-Pitx1-ChIP-Seq(GSE38910)/Homer	TAATCCCN	1	-1.838	0.3247	1477	0.3229	14220.1	0.3159
ZNF136(Zf)/HEK293-ZNF136.GFP-ChIP-Seq(GSE58341)/Homer	YTKGATAHAGTATTCTWGGTNGGCA	1	-1.834	0.3247	29	0.0063	233.2	0.0052
Hoxb4(Homeobox)/ES-Hoxb4-ChIP-Seq(GSE34014)/Homer	TGATTRATGGCY	1	-1.831	0.3247	59	0.0129	506.4	0.0113
VDR(NR),DR3/GM10855-VDR+vitD-ChIP-Seq(GSE22484)/Homer	ARAGGTCANWGAGTTCANNN	1	-1.801	0.3277	73	0.016	637.6	0.0142
Tcf3(HMG)/mES-Tcf3-ChIP-Seq(GSE11724)/Homer	ASWTCAAAGG	1	-1.79	0.3295	87	0.019	768.7	0.0171
STAT6(Stat)/Macrophage-Stat6-ChIP-Seq(GSE38377)/Homer	TTCCKNAGAA	1	-1.788	0.3295	211	0.0461	1941.9	0.0431
SeqBias:	CG-repeat	CGCGCGCGCG	1	-1.76	0.3361	336	0.0735	3141.3	0.0698
MYB(HTH)/ERMYB-Myb-ChIPSeq(GSE22095)/Homer	GGCVGTTR	1	-1.677	0.3634	628	0.1373	5974.9	0.1328
Brn2(POU,Homeobox)/NPC-Brn2-ChIP-Seq(GSE35496)/Homer	ATGAATATTC	1	-1.675	0.3634	25	0.0055	202.9	0.0045
Atoh1(bHLH)/Cerebellum-Atoh1-ChIP-Seq(GSE22111)/Homer	VNRVCAGCTGGY	1	-1.664	0.3645	465	0.1017	4397.2	0.0977
Tbx20(T-box)/Heart-Tbx20-ChIP-Seq(GSE29636)/Homer	GGTGYTGACAGS	1	-1.617	0.3804	89	0.0195	797.2	0.0177
Tgif2(Homeobox)/mES-Tgif2-ChIP-Seq(GSE55404)/Homer	TGTCANYT	1	-1.617	0.3804	1303	0.2849	12564.8	0.2792
Tbox:Smad(T-box,MAD)/ESCd5-Smad2_3-ChIP-Seq(GSE29422)/Homer	AGGTGHCAGACA	1	-1.593	0.3859	67	0.0146	592.5	0.0132
Meis1(Homeobox)/MastCells-Meis1-ChIP-Seq(GSE48085)/Homer	VGCTGWCAVB	1	-1.588	0.3859	660	0.1443	6299.4	0.14
p63(p53)/Keratinocyte-p63-ChIP-Seq(GSE17611)/Homer	NNDRCATGYCYNRRCATGYH	1	-1.573	0.3898	116	0.0254	1055.5	0.0235
Tbx5(T-box)/HL1-Tbx5.biotin-ChIP-Seq(GSE21529)/Homer	AGGTGTCA	1	-1.545	0.3987	1277	0.2792	12325.9	0.2739
RAR:RXR(NR),DR5/ES-RAR-ChIP-Seq(GSE56893)/Homer	AGGTCAAGGTCA	1	-1.528	0.4037	44	0.0096	381.5	0.0085
GFY(?)/Promoter/Homer	ACTACAATTCCC	1	-1.51	0.4092	22	0.0048	180.9	0.004
ISRE(IRF)/ThioMac-LPS-Expression(GSE23622)/Homer	AGTTTCASTTTC	1	-1.51	0.4092	19	0.0042	153.5	0.0034
CArG(MADS)/PUER-Srf-ChIP-Seq(Sullivan_et_al.)/Homer	CCATATATGGNM	1	-1.502	0.4092	84	0.0184	758	0.0168
Otx2(Homeobox)/EpiLC-Otx2-ChIP-Seq(GSE56098)/Homer	NYTAATCCYB	1	-1.501	0.4092	219	0.0479	2045.4	0.0454
Trl(Zf)/S2-GAGAfactor-ChIP-Seq(GSE40646)/Homer	RGAGAGAG	1	-1.5	0.4092	1114	0.2436	10741.8	0.2387
USF1(bHLH)/GM12878-Usf1-ChIP-Seq(GSE32465)/Homer	SGTCACGTGR	1	-1.472	0.4152	147	0.0321	1358.7	0.0302
FHY3(FAR1)/Arabidopsis-FHY3-ChIP-Seq(GSE30711)/Homer	HHCACGCGCBTN	1	-1.469	0.4152	65	0.0142	580	0.0129
NeuroD1(bHLH)/Islet-NeuroD1-ChIP-Seq(GSE30298)/Homer	GCCATCTGTT	1	-1.449	0.4206	332	0.0726	3140.7	0.0698
ZNF467(Zf)/HEK293-ZNF467.GFP-ChIP-Seq(GSE58341)/Homer	TGGGGAAGGGCM	1	-1.413	0.4341	313	0.0684	2961.5	0.0658
ZNF415(Zf)/HEK293-ZNF415.GFP-ChIP-Seq(GSE58341)/Homer	GRTGMTRGAGCC	1	-1.365	0.4533	188	0.0411	1761.5	0.0391
ETS:RUNX(ETS,Runt)/Jurkat-RUNX1-ChIP-Seq(GSE17954)/Homer	RCAGGATGTGGT	1	-1.344	0.4607	30	0.0066	259.7	0.0058
SCL(bHLH)/HPC7-Scl-ChIP-Seq(GSE13511)/Homer	AVCAGCTG	1	-1.332	0.4644	1966	0.4298	19133.1	0.4251
RAR:RXR(NR),DR5/ES-RAR-ChIP-Seq(GSE56893)/Homer	RGGTCADNNAGAGGTCAV	1	-1.294	0.4802	10	0.0022	78.3	0.0017
E-box/Arabidopsis-Promoters/Homer	GCCACGTG	1	-1.288	0.481	143	0.0313	1336.8	0.0297
n-Myc(bHLH)/mES-nMyc-ChIP-Seq(GSE11431)/Homer	VRCCACGTGG	1	-1.222	0.5113	243	0.0531	2308.1	0.0513
IRF1(IRF)/PBMC-IRF1-ChIP-Seq(GSE43036)/Homer	GAAAGTGAAAGT	1	-1.197	0.522	44	0.0096	397.1	0.0088
Smad2(MAD)/ES-SMAD2-ChIP-Seq(GSE29422)/Homer	CTGTCTGG	1	-1.193	0.522	605	0.1323	5834.1	0.1296
NFAT:AP1(RHD,bZIP)/Jurkat-NFATC1-ChIP-Seq(Jolma_et_al.)/Homer	SARTGGAAAAWRTGAGTCAB	1	-1.185	0.5235	57	0.0125	521.5	0.0116
RLR1?/SacCer-Promoters/Homer	WTTTTCYYTTTT	1	-1.173	0.5277	143	0.0313	1347.1	0.0299
GEI-11(Myb?)/cElegans-L4-GEI11-ChIP-Seq(modEncode)/Homer	CCGACAYYTYACGGG	1	-1.171	0.5277	12	0.0026	99.1	0.0022
Lhx3(Homeobox)/Neuron-Lhx3-ChIP-Seq(GSE31456)/Homer	ADBTAATTAR	1	-1.147	0.537	474	0.1036	4565.2	0.1014
IRF4(IRF)/GM12878-IRF4-ChIP-Seq(GSE32465)/Homer	ACTGAAACCA	1	-1.144	0.537	134	0.0293	1264	0.0281
Mouse_Recombination_Hotspot(Zf)/Testis-DMC1-ChIP-Seq(GSE24438)/Homer	ACTYKNATTCGTGNTACTTC	1	-1.127	0.5427	19	0.0042	165.4	0.0037
Mef2b(MADS)/HEK293-Mef2b.V5-ChIP-Seq(GSE67450)/Homer	GCTATTTTTGGM	1	-1.125	0.5427	211	0.0461	2010	0.0447
CEBP:AP1(bZIP)/ThioMac-CEBPb-ChIP-Seq(GSE21512)/Homer	DRTGTTGCAA	1	-1.116	0.544	228	0.0498	2176.5	0.0484
Bapx1(Homeobox)/VertebralCol-Bapx1-ChIP-Seq(GSE36672)/Homer	TTRAGTGSYK	1	-1.115	0.544	713	0.1559	6905.4	0.1534
ZNF322(Zf)/HEK293-ZNF322.GFP-ChIP-Seq(GSE58341)/Homer	GAGCCTGGTACTGWGCCTGR	1	-1.104	0.5459	108	0.0236	1016.2	0.0226
ZNF528(Zf)/HEK293-ZNF528.GFP-ChIP-Seq(GSE58341)/Homer	AGAAATGACTTCCCT	1	-1.102	0.5459	3	0.0007	20.1	0.0004
c-Jun-CRE(bZIP)/K562-cJun-ChIP-Seq(GSE31477)/Homer	ATGACGTCATCY	1	-1.091	0.5484	84	0.0184	786.5	0.0175
MafF(bZIP)/HepG2-MafF-ChIP-Seq(GSE31477)/Homer	HWWGTCAGCAWWTTT	1	-1.087	0.5484	77	0.0168	719.6	0.016
bZIP:IRF(bZIP,IRF)/Th17-BatF-ChIP-Seq(GSE39756)/Homer	NAGTTTCABTHTGACTNW	1	-1.08	0.5496	120	0.0262	1134.8	0.0252
SeqBias:	A/T	bias	WWWWWWWWWW	1	-1.073	0.5516	3397	0.7427	33303	0.7399
ZNF41(Zf)/HEK293-ZNF41.GFP-ChIP-Seq(GSE58341)/Homer	CCTCATGGTGYCYTWYTCCCTTGTG	1	-1.067	0.5527	7	0.0015	56.5	0.0013
CHR(?)/Hela-CellCycle-Expression/Homer	SRGTTTCAAA	1	-1.06	0.554	174	0.038	1659	0.0369
Tal1	CATCTG	1	-1.051	0.5569	595	0.1301	5765.8	0.1281
Usf2(bHLH)/C2C12-Usf2-ChIP-Seq(GSE36030)/Homer	GTCACGTGGT	1	-1.048	0.5569	91	0.0199	857.3	0.019
RFX(HTH)/K562-RFX3-ChIP-Seq(SRA012198)/Homer	CGGTTGCCATGGCAAC	1	-1.008	0.5766	18	0.0039	160.7	0.0036
c-Myc(bHLH)/LNCAP-cMyc-ChIP-Seq(Unpublished)/Homer	VCCACGTG	1	-0.9698	0.5965	141	0.0308	1349.7	0.03
GFX(?)/Promoter/Homer	ATTCTCGCGAGA	1	-0.9658	0.5965	2	0.0004	13.4	0.0003
SeqBias:	CG	bias	SSSSSSSSSS	1	-0.9061	0.6306	3126	0.6834	30679.3	0.6816
Chop(bZIP)/MEF-Chop-ChIP-Seq(GSE35681)/Homer	ATTGCATCAT	1	-0.8964	0.6342	59	0.0129	560.7	0.0125
OCT:OCT(POU,Homeobox,IR1)/NPC-Brn2-ChIP-Seq(GSE35496)/Homer	ATGAATWATTCATGA	1	-0.8939	0.6342	4	0.0009	32.9	0.0007
Pdx1(Homeobox)/Islet-Pdx1-ChIP-Seq(SRA008281)/Homer	YCATYAATCA	1	-0.8924	0.6342	282	0.0617	2735.1	0.0608
Srebp2(bHLH)/HepG2-Srebp2-ChIP-Seq(GSE31477)/Homer	CGGTCACSCCAC	1	-0.883	0.6351	43	0.0094	406.2	0.009
TR4(NR),DR1/Hela-TR4-ChIP-Seq(GSE24685)/Homer	GAGGTCAAAGGTCA	1	-0.8717	0.6397	33	0.0072	310.7	0.0069
SeqBias:	polyA-repeat	AAAAAAAAAA	1	-0.8572	0.6465	4433	0.9692	43592.9	0.9685
AARE(HLH)/mES-cMyc-ChIP-Seq/Homer	GATTGCATCA	1	-0.855	0.6465	24	0.0052	224	0.005
PRDM9(Zf)/Testis-DMC1-ChIP-Seq(GSE35498)/Homer	ADGGYAGYAGCATCT	1	-0.854	0.6465	161	0.0352	1558.4	0.0346
bHLHE40(bHLH)/HepG2-BHLHE40-ChIP-Seq(GSE31477)/Homer	KCACGTGMCN	1	-0.8498	0.6465	96	0.021	924.7	0.0205
HOXA2(Homeobox)/mES-Hoxa2-ChIP-Seq(Donaldson_et_al.)/Homer	GYCATCMATCAT	1	-0.8359	0.6502	27	0.0059	254.2	0.0056
RUNX1(Runt)/Jurkat-RUNX1-ChIP-Seq(GSE29180)/Homer	AAACCACARM	1	-0.8283	0.6527	347	0.0759	3383.5	0.0752
Zfp809(Zf)/ES-Zfp809-ChIP-Seq(GSE70799)/Homer	GGGGCTYGKCTGGGA	1	-0.8265	0.6527	73	0.016	702.3	0.0156
RUNX(Runt)/HPC7-Runx1-ChIP-Seq(GSE22178)/Homer	SAAACCACAG	1	-0.8176	0.6547	237	0.0518	2307.9	0.0513
GAGA-repeat/SacCer-Promoters/Homer	CTYTCTYTCTCTCTC	1	-0.8167	0.6547	1583	0.3461	15526.8	0.345
FOXA1:AR(Forkhead,NR)/LNCAP-AR-ChIP-Seq(GSE27824)/Homer	AGTAAACAAAAAAGAACAND	1	-0.8162	0.6547	12	0.0026	110.3	0.0025
Unknown1/Arabidopsis-Promoters/Homer	RGGGTAWWWTHGTAA	1	-0.8086	0.6547	22	0.0048	207.4	0.0046
Atf7(bZIP)/3T3L1-Atf7-ChIP-Seq(GSE56872)/Homer	NGRTGACGTCAY	1	-0.8076	0.6547	134	0.0293	1300.4	0.0289
Unknown2/Arabidopsis-Promoters/Homer	AAACGACGTCGTTTT	1	-0.7841	0.6642	1	0.0002	6.9	0.0002
Unknown3/Drosophila-Promoters/Homer	ACVAKCTGGCAGCGC	1	-0.7694	0.6715	26	0.0057	248.2	0.0055
HOXA9(Homeobox)/HSC-Hoxa9-ChIP-Seq(GSE33509)/Homer	GGCCATAAATCA	1	-0.7646	0.6722	178	0.0389	1737.3	0.0386
SOC1(MADS)/Seedling-SOC1-ChIP-Seq(GSE45846)/Homer	TWCCAWWTWTGG	1	-0.7634	0.6722	102	0.0223	992.5	0.0221
Rfx2(HTH)/LoVo-RFX2-ChIP-Seq(GSE49402)/Homer	GTTGCCATGGCAACM	1	-0.7602	0.6722	20	0.0044	190.5	0.0042
Egr2(Zf)/Thymocytes-Egr2-ChIP-Seq(GSE34254)/Homer	NGCGTGGGCGGR	1	-0.7524	0.6729	44	0.0096	425.1	0.0094
Nkx2.5(Homeobox)/HL1-Nkx2.5.biotin-ChIP-Seq(GSE21529)/Homer	RRSCACTYAA	1	-0.7512	0.6729	772	0.1688	7575.1	0.1683
DPL-1(E2F)/cElegans-Adult-ChIP-Seq(modEncode)/Homer	TAGCGCGC	1	-0.7265	0.6855	126	0.0275	1232.5	0.0274
OCT4-SOX2-TCF-NANOG(POU,Homeobox,HMG)/mES-Oct4-ChIP-Seq(GSE11431)/Homer	ATTTGCATAACAATG	1	-0.706	0.6972	36	0.0079	350.6	0.0078
RUNX2(Runt)/PCa-RUNX2-ChIP-Seq(GSE33889)/Homer	NWAACCACADNN	1	-0.7042	0.6972	277	0.0606	2720.8	0.0605
REB1/SacCer-Promoters/Homer	KCCGGGTAAYRR	1	-0.6767	0.7127	44	0.0096	431.9	0.0096
ABF1/SacCer-Promoters/Homer	CGTRNAAARTGA	1	-0.6716	0.7138	47	0.0103	461.7	0.0103
E-box/Drosophila-Promoters/Homer	AACAGCTGTTHN	1	-0.6709	0.7138	89	0.0195	875.2	0.0194
Brachyury(T-box)/Mesoendoderm-Brachyury-ChIP-exo(GSE54963)/Homer	ANTTMRCASBNNNGTGYKAAN	1	-0.6674	0.7138	78	0.0171	768	0.0171
Pax7(Paired,Homeobox),longest/Myoblast-Pax7-ChIP-Seq(GSE25064)/Homer	NTAATTDGCYAATTANNWWD	1	-0.6549	0.718	5	0.0011	47.9	0.0011
TATA-box/SacCer-Promoters/Homer	BBHWTATATA	1	-0.6545	0.718	96	0.021	946.1	0.021
p53(p53)/Saos-p53-ChIP-Seq(GSE15780)/Homer	RRCATGYCYRGRCATGYYYN	1	-0.6529	0.718	27	0.0059	265.7	0.0059
p53(p53)/Saos-p53-ChIP-Seq/Homer	RRCATGYCYRGRCATGYYYN	1	-0.6529	0.718	27	0.0059	265.7	0.0059
PRDM1(Zf)/Hela-PRDM1-ChIP-Seq(GSE31477)/Homer	ACTTTCACTTTC	1	-0.6487	0.718	174	0.038	1716.1	0.0381
Atf2(bZIP)/3T3L1-Atf2-ChIP-Seq(GSE56872)/Homer	NRRTGACGTCAT	1	-0.6437	0.718	91	0.0199	898.8	0.02
CRE(bZIP)/Promoter/Homer	CSGTGACGTCAC	1	-0.6361	0.718	57	0.0125	563.8	0.0125
KANADI1(Myb)/Seedling-KAN1-ChIP-Seq(GSE48081)/Homer	ARGAATAWWN	1	-0.6316	0.718	368	0.0805	3632.4	0.0807
SeqBias:	TA-repeat	TATATATATA	1	-0.612	0.7287	677	0.148	6683.3	0.1485
ZSCAN22(Zf)/HEK293-ZSCAN22.GFP-ChIP-Seq(GSE58341)/Homer	SMCAGTCWGAKGGAGGAGGC	1	-0.5822	0.7481	22	0.0048	220.7	0.0049
JunD(bZIP)/K562-JunD-ChIP-Seq/Homer	ATGACGTCATCN	1	-0.5661	0.7577	19	0.0042	191.1	0.0042
NPAS2(bHLH)/Liver-NPAS2-ChIP-Seq(GSE39860)/Homer	KCCACGTGAC	1	-0.5639	0.7577	385	0.0842	3817.2	0.0848
Brn1(POU,Homeobox)/NPC-Brn1-ChIP-Seq(GSE35496)/Homer	TATGCWAATBAV	1	-0.5616	0.7577	70	0.0153	700.1	0.0156
p53(p53)/mES-cMyc-ChIP-Seq(GSE11431)/Homer	ACATGCCCGGGCAT	1	-0.5555	0.7578	5	0.0011	50.3	0.0011
IBL1(bHLH)/Seedling-IBL1-ChIP-Seq(GSE51120)/Homer	CACGTGCC	1	-0.5521	0.7579	579	0.1266	5737	0.1275
Mef2c(MADS)/GM12878-Mef2c-ChIP-Seq(GSE32465)/Homer	DCYAAAAATAGM	1	-0.552	0.7579	90	0.0197	900.9	0.02
Nanog(Homeobox)/mES-Nanog-ChIP-Seq(GSE11724)/Homer	RGCCATTAAC	1	-0.5411	0.7611	1476	0.3227	14584	0.324
BMAL1(bHLH)/Liver-Bmal1-ChIP-Seq(GSE39860)/Homer	GNCACGTG	1	-0.5219	0.7732	644	0.1408	6388.8	0.1419
Tgif1(Homeobox)/mES-Tgif1-ChIP-Seq(GSE55404)/Homer	YTGWCADY	1	-0.5213	0.7732	1167	0.2551	11548	0.2566
ZNF711(Zf)/SHSY5Y-ZNF711-ChIP-Seq(GSE20673)/Homer	AGGCCTAG	1	-0.5182	0.7732	718	0.157	7120.4	0.1582
Rfx5(HTH)/GM12878-Rfx5-ChIP-Seq(GSE31477)/Homer	SCCTAGCAACAG	1	-0.516	0.7732	92	0.0201	925.9	0.0206
PU.1:IRF8(ETS:IRF)/pDC-Irf8-ChIP-Seq(GSE66899)/Homer	GGAAGTGAAAST	1	-0.4974	0.7818	58	0.0127	588.7	0.0131
ZFX(Zf)/mES-Zfx-ChIP-Seq(GSE11431)/Homer	AGGCCTRG	1	-0.4923	0.7833	529	0.1157	5262.6	0.1169
E2F(E2F)/Hela-CellCycle-Expression/Homer	TTSGCGCGAAAA	1	-0.4864	0.7853	9	0.002	94.3	0.0021
Atf1(bZIP)/K562-ATF1-ChIP-Seq(GSE31477)/Homer	GATGACGTCA	1	-0.4701	0.7956	185	0.0404	1859.8	0.0413
ZNF317(Zf)/HEK293-ZNF317.GFP-ChIP-Seq(GSE58341)/Homer	GTCWGCTGTYYCTCT	1	-0.4568	0.8035	27	0.0059	280.4	0.0062
PIF4(bHLH)/Seedling-PIF4-ChIP-Seq(GSE35315)/Homer	NNBCACGTGN	1	-0.4566	0.8035	420	0.0918	4195.5	0.0932
SFP1/SacCer-Promoters/Homer	DDAAAAATTTTY	1	-0.4533	0.8035	16	0.0035	168.4	0.0037
GAGA-repeat/Arabidopsis-Promoters/Homer	CTCTCTCTCY	1	-0.4531	0.8035	465	0.1017	4642.9	0.1032
CEBP:CEBP(bZIP)/MEF-Chop-ChIP-Seq(GSE35681)/Homer	NTNATGCAAYMNNHTGMAAY	1	-0.4435	0.8038	39	0.0085	403.1	0.009
Nur77(NR)/K562-NR4A1-ChIP-Seq(GSE31363)/Homer	TGACCTTTNCNT	1	-0.4277	0.8139	49	0.0107	506.7	0.0113
Lhx2(Homeobox)/HFSC-Lhx2-ChIP-Seq(GSE48068)/Homer	TAATTAGN	1	-0.4181	0.8192	284	0.0621	2857.7	0.0635
RUNX-AML(Runt)/CD4+-PolII-ChIP-Seq(Barski_et_al.)/Homer	GCTGTGGTTW	1	-0.4009	0.8307	234	0.0512	2364.4	0.0525
ZBTB33(Zf)/GM12878-ZBTB33-ChIP-Seq(GSE32465)/Homer	GGVTCTCGCGAGAAC	1	-0.3981	0.8307	5	0.0011	57	0.0013
Rfx1(HTH)/NPC-H3K4me1-ChIP-Seq(GSE16256)/Homer	KGTTGCCATGGCAA	1	-0.3814	0.8417	55	0.012	573.8	0.0127
X-box(HTH)/NPC-H3K4me1-ChIP-Seq(GSE16256)/Homer	GGTTGCCATGGCAA	1	-0.3738	0.8454	27	0.0059	288.9	0.0064
Tcfcp2l1(CP2)/mES-Tcfcp2l1-ChIP-Seq(GSE11431)/Homer	NRAACCRGTTYRAACCRGYT	1	-0.3728	0.8454	38	0.0083	401.9	0.0089
SUT1?/SacCer-Promoters/Homer	CCCCGCGC	1	-0.3555	0.8555	2289	0.5004	22694.8	0.5042
SeqBias:	G/A	bias	RRRRRRRRRR	1	-0.3488	0.8586	4545	0.9937	44744.3	0.9941
EFL-1(E2F)/cElegans-L1-EFL1-ChIP-Seq(modEncode)/Homer	TGCAARYGCGCTCYA	1	-0.3459	0.8586	3	0.0007	36.5	0.0008
Zelda(Zf)/Embryo-zld-ChIP-Seq(GSE65441)/Homer	KBCTACCTGW	1	-0.3455	0.8586	167	0.0365	1709.8	0.038
IRF:BATF(IRF:bZIP)/pDC-Irf8-ChIP-Seq(GSE66899)/Homer	CTTTCANTATGACTV	1	-0.3317	0.8653	28	0.0061	303.4	0.0067
Max(bHLH)/K562-Max-ChIP-Seq(GSE31477)/Homer	RCCACGTGGYYN	1	-0.3295	0.8653	221	0.0483	2255.8	0.0501
TOD6?/SacCer-Promoters/Homer	GCGATGAGMT	1	-0.3283	0.8653	46	0.0101	489.7	0.0109
Nkx6.1(Homeobox)/Islet-Nkx6.1-ChIP-Seq(GSE40975)/Homer	GKTAATGR	1	-0.3281	0.8653	770	0.1683	7719.3	0.1715
Pknox1(Homeobox)/ES-Prep1-ChIP-Seq(GSE63282)/Homer	SCTGTCAVTCAV	1	-0.327	0.8653	74	0.0162	775.8	0.0172
Unknown1(NR/Ini-like)/Drosophila-Promoters/Homer	MYGGTCACACTG	1	-0.3081	0.8724	57	0.0125	605.8	0.0135
ZNF16(Zf)/HEK293-ZNF16.GFP-ChIP-Seq(GSE58341)/Homer	MACCTTCYATGGCTCCCTAKTGCCY	1	-0.3001	0.8767	2	0.0004	26.2	0.0006
Mef2a(MADS)/HL1-Mef2a.biotin-ChIP-Seq(GSE21529)/Homer	CYAAAAATAG	1	-0.2915	0.8816	102	0.0223	1067.8	0.0237
Oct6(POU,Homeobox)/NPC-Oct6-ChIP-Seq(GSE35496)/Homer	WATGCAAATGAG	1	-0.2839	0.8856	97	0.0212	1018.4	0.0226
T1ISRE(IRF)/ThioMac-Ifnb-Expression/Homer	ACTTTCGTTTCT	1	-0.2754	0.8904	2	0.0004	27.7	0.0006
Egr1(Zf)/K562-Egr1-ChIP-Seq(GSE32465)/Homer	TGCGTGGGYG	1	-0.2749	0.8904	187	0.0409	1931.3	0.0429
YY1(Zf)/Promoter/Homer	CAAGATGGCGGC	1	-0.2738	0.8904	13	0.0028	151.5	0.0034
c-Myc(bHLH)/mES-cMyc-ChIP-Seq(GSE11431)/Homer	VVCCACGTGG	1	-0.2686	0.8904	164	0.0359	1701.7	0.0378
Unknown3/Arabidopsis-Promoters/Homer	AYTAAACCGG	1	-0.2654	0.8904	27	0.0059	301.9	0.0067
Unknown2/Drosophila-Promoters/Homer	CATCMCTA	1	-0.2646	0.8904	476	0.1041	4830.5	0.1073
caudal(Homeobox)/Drosophila-Embryos-ChIP-Chip(modEncode)/Homer	GGYCATAAAW	1	-0.2633	0.8904	188	0.0411	1945.8	0.0432
CLOCK(bHLH)/Liver-Clock-ChIP-Seq(GSE39860)/Homer	GHCACGTG	1	-0.2483	0.8958	167	0.0365	1738.1	0.0386
Hoxc9(Homeobox)/Ainv15-Hoxc9-ChIP-Seq(GSE21812)/Homer	GGCCATAAATCA	1	-0.2375	0.9029	117	0.0256	1234.7	0.0274
TCFL2(HMG)/K562-TCF7L2-ChIP-Seq(GSE29196)/Homer	ACWTCAAAGG	1	-0.2192	0.9169	20	0.0044	233.8	0.0052
PCF/Arabidopsis-Promoters/Homer	NNWWWTGGGCYTDDN	1	-0.2105	0.9222	63	0.0138	687.6	0.0153
Pbx3(Homeobox)/GM12878-PBX3-ChIP-Seq(GSE32465)/Homer	SCTGTCAMTCAN	1	-0.2024	0.9269	71	0.0155	772.9	0.0172
Pit1+1bp(Homeobox)/GCrat-Pit1-ChIP-Seq(GSE58009)/Homer	ATGCATAATTCA	1	-0.2021	0.9269	68	0.0149	741.7	0.0165
Hnf1(Homeobox)/Liver-Foxa2-Chip-Seq(GSE25694)/Homer	GGTTAAWCATTAA	1	-0.1864	0.9364	20	0.0044	238.6	0.0053
PAX6(Paired,Homeobox)/Forebrain-Pax6-ChIP-Seq(GSE66961)/Homer	NGTGTTCAVTSAAGCGKAAA	1	-0.1803	0.9394	20	0.0044	239.5	0.0053
SEP3(MADS)/Arabidoposis-Flower-Sep3-ChIP-Seq/Homer	CCAAAAAGGG	1	-0.1666	0.9496	337	0.0737	3493.7	0.0776
ZNF165(Zf)/WHIM12-ZNF165-ChIP-Seq(GSE65937)/Homer	AAGGKGRCGCAGGCA	1	-0.1638	0.9496	41	0.009	469	0.0104
Tbet(T-box)/CD8-Tbet-ChIP-Seq(GSE33802)/Homer	AGGTGTGAAM	1	-0.1613	0.9496	344	0.0752	3567.3	0.0793
Nkx2.1(Homeobox)/LungAC-Nkx2.1-ChIP-Seq(GSE43252)/Homer	RSCACTYRAG	1	-0.1463	0.9607	1003	0.2193	10170.2	0.226
Eomes(T-box)/H9-Eomes-ChIP-Seq(GSE26097)/Homer	ATTAACACCT	1	-0.1369	0.967	734	0.1605	7499.8	0.1666
Pax7(Paired,Homeobox)/Myoblast-Pax7-ChIP-Seq(GSE25064)/Homer	TAATCAATTA	1	-0.1367	0.967	14	0.0031	180.6	0.004
Lhx1(Homeobox)/EmbryoCarcinoma-Lhx1-ChIP-Seq(GSE70957)/Homer	NNYTAATTAR	1	-0.1209	0.977	279	0.061	2938.3	0.0653
Unknown(Homeobox)/Limb-p300-ChIP-Seq/Homer	SSCMATWAAA	1	-0.1199	0.977	142	0.031	1538.7	0.0342
Oct4(POU,Homeobox)/mES-Oct4-ChIP-Seq(GSE11431)/Homer	ATTTGCATAW	1	-0.1184	0.977	101	0.0221	1114.8	0.0248
Pax7(Paired,Homeobox),long/Myoblast-Pax7-ChIP-Seq(GSE25064)/Homer	TAATCHGATTAC	1	-0.1081	0.9812	3	0.0007	52.3	0.0012
Unknown4/Arabidopsis-Promoters/Homer	CKTCKTCTTY	1	-0.1054	0.9812	346	0.0756	3631.7	0.0807
Isl1(Homeobox)/Neuron-Isl1-ChIP-Seq(GSE31456)/Homer	CTAATKGV	1	-0.1039	0.9812	563	0.1231	5822.1	0.1294
	Ik-1	NHTTGGGAATRCC	1	-0.1016	0.9812	4574	1	45008.7	1
Nkx2.2(Homeobox)/NPC-Nkx2.2-ChIP-Seq(GSE61673)/Homer	BTBRAGTGSN	1	-0.09468	0.9834	668	0.146	6888.1	0.153
Oct2(POU,Homeobox)/Bcell-Oct2-ChIP-Seq(GSE21512)/Homer	ATATGCAAAT	1	-0.09103	0.9842	62	0.0136	717.8	0.0159
PRDM14(Zf)/H1-PRDM14-ChIP-Seq(GSE22767)/Homer	RGGTCTCTAACY	1	-0.08306	0.9893	74	0.0162	849.3	0.0189
PAX5(Paired,Homeobox),condensed/GM12878-PAX5-ChIP-Seq(GSE32465)/Homer	GTCACGCTCSCTGM	1	-0.0801	0.9895	22	0.0048	285.7	0.0063
TATA-box/Drosophila-Promoters/Homer	CTATAAAAGCSV	1	-0.07451	0.9923	11	0.0024	159.8	0.0036
NFAT(RHD)/Jurkat-NFATC1-ChIP-Seq(Jolma_et_al.)/Homer	ATTTTCCATT	1	-0.07356	0.9923	293	0.0641	3125.2	0.0694
Mef2d(MADS)/Retina-Mef2d-ChIP-Seq(GSE61391)/Homer	GCTATTTTTAGC	1	-0.06568	0.9956	30	0.0066	381.7	0.0085
Phox2a(Homeobox)/Neuron-Phox2a-ChIP-Seq(GSE31456)/Homer	YTAATYNRATTA	1	-0.06321	0.9956	66	0.0144	776.4	0.0172
HOXB13(Homeobox)/ProstateTumor-HOXB13-ChIP-Seq(GSE56288)/Homer	TTTTATKRGG	1	-0.06245	0.9956	254	0.0555	2739.2	0.0609
SeqBias:	CA-repeat	CACACACACA	1	-0.0597	0.9956	1885	0.4121	19060.8	0.4235
Cdx2(Homeobox)/mES-Cdx2-ChIP-Seq(GSE14586)/Homer	GYMATAAAAH	1	-0.05745	0.9956	144	0.0315	1606.1	0.0357
PABPC1(?)/MEL-PABC1-CLIP-Seq(GSE69755)/Homer	HAATAAAGNN	1	-0.0499	0.9977	456	0.0997	4821.6	0.1071
LXRE(NR),DR4/RAW-LXRb.biotin-ChIP-Seq(GSE21512)/Homer	RGGTTACTANAGGTCA	1	-0.04426	1	7	0.0015	119.7	0.0027
SeqBias:	GA-repeat	GAGAGAGAGA	1	-0.04146	1	2615	0.5717	26299.3	0.5843
CES-1(Homeobox)/cElegans-L1-CES1-ChIP-Seq(modEncode)/Homer	AAATTSAATTTN	1	-0.03261	1	101	0.0221	1182.8	0.0263
LIN-39(Homeobox)/cElegans.L3-LIN39-ChIP-Seq(modEncode)/Homer	ATGATTRATG	1	-0.03217	1	284	0.0621	3099.8	0.0689
ZNF382(Zf)/HEK293-ZNF382.GFP-ChIP-Seq(GSE58341)/Homer	GNCTGTASTRNTGBCTCHTT	1	-0.02542	1	3	0.0007	71.9	0.0016
ZNF692(Zf)/HEK293-ZNF692.GFP-ChIP-Seq(GSE58341)/Homer	GTGGGCCCCA	1	-0.02378	1	38	0.0083	503.1	0.0112
HNF6(Homeobox)/Liver-Hnf6-ChIP-Seq(ERP000394)/Homer	NTATYGATCH	1	-0.02163	1	118	0.0258	1384.5	0.0308
HOXD13(Homeobox)/Chicken-Hoxd13-ChIP-Seq(GSE38910)/Homer	NCYAATAAAA	1	-0.02116	1	233	0.0509	2599.7	0.0578
ZBTB18(Zf)/HEK293-ZBTB18.GFP-ChIP-Seq(GSE58341)/Homer	AACATCTGGA	1	-0.01938	1	165	0.0361	1890.9	0.042
SeqBias:	C/A-bias	MMMMMMMMMM	1	-0.01873	1	4512	0.9864	44539.6	0.9896
CTCF-SatelliteElement(Zf?)/CD4+-CTCF-ChIP-Seq(Barski_et_al.)/Homer	TGCAGTTCCMVNWRTGGCCA	1	-0.007621	1	1	0.0002	48.1	0.0011
GLI3(Zf)/Limb-GLI3-ChIP-Chip(GSE11077)/Homer	CGTGGGTGGTCC	1	-0.000934	1	24	0.0052	414.6	0.0092
ZNF669(Zf)/HEK293-ZNF669.GFP-ChIP-Seq(GSE58341)/Homer	GARTGGTCATCGCCC	1	-0.000389	1	9	0.002	222.1	0.0049
SeqBias:	polyC-repeat	CCCCCCCCCC	1	-5.4e-05	1	4415	0.9652	43865.9	0.9746
SeqBias:	GCW-triplet	GCWGCWGCWGCW	1	-1e-06	1	4525	0.9893	44782.2	0.995
REST-NRSF(Zf)/Jurkat-NRSF-ChIP-Seq/Homer	GGMGCTGTCCATGGTGCTGA	1	0	1	0	0	18.8	0.0004
ZFP3(Zf)/HEK293-ZFP3.GFP-ChIP-Seq(GSE58341)/Homer	GGGTTTTGAAGGATGARTAGGAGTT	1	0	1	0	0	4.6	0.0001
DREF/Drosophila-Promoters/Homer	AVYTATCGATAD	1	0	1	0	0	21.7	0.0005

## Sheet: PRAandPRB Overlap sites motifs
Motif	Consensus	P-value	og P-pvalue	q-value	#Target	%Target	#background	%background
GRE(NR),IR3/RAW264.7-GRE-ChIP-Seq(Unpublished)/Homer	VAGRACAKWCTGTYC	1e-248	-572.1	0	483	0.1553	984.2	0.0215
PR(NR)/T47D-PR-ChIP-Seq(GSE31130)/Homer	VAGRACAKNCTGTBC	1e-234	-540.5	0	1495	0.4806	9819	0.2147
ARE(NR)/LNCAP-AR-ChIP-Seq(GSE27824)/Homer	RGRACASNSTGTYCYB	1e-219	-506.3	0	486	0.1562	1167.1	0.0255
GRE(NR),IR3/A549-GR-ChIP-Seq(GSE32465)/Homer	NRGVACABNVTGTYCY	1e-189	-437.5	0	336	0.108	588.2	0.0129
PGR(NR)/EndoStromal-PGR-ChIP-Seq(GSE69539)/Homer	AAGAACATWHTGTTC	1e-183	-422.7	0	386	0.1241	860.6	0.0188
AR-halfsite(NR)/LNCaP-AR-ChIP-Seq(GSE27824)/Homer	CCAGGAACAG	1e-82	-190.3	0	1840	0.5914	19161.9	0.419
GRHL2(CP2)/HBE-GRHL2-ChIP-Seq(GSE46194)/Homer	AAACYKGTTWDACMRGTTTB	1e-81	-186.7	0	307	0.0987	1235.9	0.027
FOXA1(Forkhead)/LNCAP-FOXA1-ChIP-Seq(GSE27824)/Homer	WAAGTAAACA	1e-35	-81.35	0	431	0.1385	3361.1	0.0735
AP-2gamma(AP2)/MCF7-TFAP2C-ChIP-Seq(GSE21234)/Homer	SCCTSAGGSCAW	1e-33	-77.95	0	644	0.207	5865.2	0.1283
AP-2alpha(AP2)/Hela-AP2alpha-ChIP-Seq(GSE31477)/Homer	ATGCCCTGAGGC	1e-32	-75.43	0	518	0.1665	4435.1	0.097
FOXM1(Forkhead)/MCF7-FOXM1-ChIP-Seq(GSE72977)/Homer	TRTTTACTTW	1e-32	-74.71	0	374	0.1202	2846.5	0.0622
FOXA1(Forkhead)/MCF7-FOXA1-ChIP-Seq(GSE26831)/Homer	WAAGTAAACA	1e-30	-71.31	0	345	0.1109	2587	0.0566
Foxa2(Forkhead)/Liver-Foxa2-ChIP-Seq(GSE25694)/Homer	CYTGTTTACWYW	1e-27	-63.69	0	329	0.1058	2529.1	0.0553
Fra1(bZIP)/BT549-Fra1-ChIP-Seq(GSE46166)/Homer	NNATGASTCATH	1e-24	-56.51	0	246	0.0791	1761.6	0.0385
Jun-AP1(bZIP)/K562-cJun-ChIP-Seq(GSE31477)/Homer	GATGASTCATCN	1e-24	-56.19	0	144	0.0463	788.1	0.0172
ETV1(ETS)/GIST48-ETV1-ChIP-Seq(GSE22441)/Homer	AACCGGAAGT	1e-24	-56.02	0	648	0.2083	6421.9	0.1404
Atf3(bZIP)/GBM-ATF3-ChIP-Seq(GSE33912)/Homer	DATGASTCATHN	1e-24	-55.59	0	284	0.0913	2171.3	0.0475
AP-1(bZIP)/ThioMac-PU.1-ChIP-Seq(GSE21512)/Homer	VTGACTCATC	1e-24	-55.39	0	315	0.1013	2508.7	0.0549
TEAD2(TEA)/Py2T-Tead2-ChIP-Seq(GSE55709)/Homer	CCWGGAATGY	1e-23	-54.88	0	275	0.0884	2086.2	0.0456
BATF(bZIP)/Th17-BATF-ChIP-Seq(GSE39756)/Homer	DATGASTCAT	1e-23	-53.8	0	273	0.0878	2081.3	0.0455
TEAD4(TEA)/Tropoblast-Tead4-ChIP-Seq(GSE37350)/Homer	CCWGGAATGY	1e-22	-52.23	0	405	0.1302	3579.6	0.0783
Fosl2(bZIP)/3T3L1-Fosl2-ChIP-Seq(GSE56872)/Homer	NATGASTCABNN	1e-22	-50.92	0	177	0.0569	1143.2	0.025
SPDEF(ETS)/VCaP-SPDEF-ChIP-Seq(SRA014231)/Homer	ASWTCCTGBT	1e-22	-50.68	0	487	0.1565	4581.2	0.1002
TEAD(TEA)/Fibroblast-PU.1-ChIP-Seq(Unpublished)/Homer	YCWGGAATGY	1e-21	-48.77	0	306	0.0984	2521.4	0.0551
PHA-4(Forkhead)/cElegans-Embryos-PHA4-ChIP-Seq(modEncode)/Homer	KTGTTTGC	1e-19	-44.81	0	1020	0.3279	11637	0.2545
ZNF189(Zf)/HEK293-ZNF189.GFP-ChIP-Seq(GSE58341)/Homer	TGGAACAGMA	1e-19	-44.18	0	412	0.1324	3835.1	0.0839
NF1-halfsite(CTF)/LNCaP-NF1-ChIP-Seq(Unpublished)/Homer	YTGCCAAG	1e-19	-44.16	0	810	0.2604	8852.5	0.1936
Fox:Ebox(Forkhead,bHLH)/Panc1-Foxa2-ChIP-Seq(GSE47459)/Homer	NNNVCTGWGYAAACASN	1e-18	-43.35	0	403	0.1295	3748	0.082
NF1(CTF)/LNCAP-NF1-ChIP-Seq(Unpublished)/Homer	CYTGGCABNSTGCCAR	1e-17	-40.28	0	233	0.0749	1865.5	0.0408
GATA(Zf),IR3/iTreg-Gata3-ChIP-Seq(GSE20898)/Homer	NNNNNBAGATAWYATCTVHN	1e-15	-34.7	0	74	0.0238	365.6	0.008
Ets1-distal(ETS)/CD4+-PolII-ChIP-Seq(Barski_et_al.)/Homer	MACAGGAAGT	1e-14	-34.4	0	170	0.0546	1285.9	0.0281
GABPA(ETS)/Jurkat-GABPa-ChIP-Seq(GSE17954)/Homer	RACCGGAAGT	1e-14	-33.05	0	406	0.1305	4043.6	0.0884
Tlx?(NR)/NPC-H3K4me1-ChIP-Seq(GSE16256)/Homer	CTGGCAGSCTGCCA	1e-12	-29.5	0	232	0.0746	2055.2	0.0449
EHF(ETS)/LoVo-EHF-ChIP-Seq(GSE49402)/Homer	AVCAGGAAGT	1e-12	-28.76	0	537	0.1726	5832.7	0.1275
FoxL2(Forkhead)/Ovary-FoxL2-ChIP-Seq(GSE60858)/Homer	WWTRTAAACAVG	1e-12	-28.27	0	245	0.0788	2232.5	0.0488
ERG(ETS)/VCaP-ERG-ChIP-Seq(GSE14097)/Homer	ACAGGAAGTG	1e-11	-27.02	0	678	0.2179	7749.5	0.1695
ETS1(ETS)/Jurkat-ETS1-ChIP-Seq(GSE17954)/Homer	ACAGGAAGTG	1e-11	-26.8	0	451	0.145	4798.9	0.1049
FOXP1(Forkhead)/H9-FOXP1-ChIP-Seq(GSE31006)/Homer	NYYTGTTTACHN	1e-11	-25.76	0	148	0.0476	1188.9	0.026
HRE(HSF)/Striatum-HSF1-ChIP-Seq(GSE38000)/Homer	TTCTAGAABNTTCTA	1e-10	-25.16	0	110	0.0354	797.5	0.0174
ZNF416(Zf)/HEK293-ZNF416.GFP-ChIP-Seq(GSE58341)/Homer	WDNCTGGGCA	1e-10	-24.76	0	619	0.199	7061.2	0.1544
Bach2(bZIP)/OCILy7-Bach2-ChIP-Seq(GSE44420)/Homer	TGCTGAGTCA	1e-10	-24.34	0	103	0.0331	737.4	0.0161
ELF1(ETS)/Jurkat-ELF1-ChIP-Seq(SRA014231)/Homer	AVCCGGAAGT	1e-10	-24.07	0	225	0.0723	2095.1	0.0458
Elk4(ETS)/Hela-Elk4-ChIP-Seq(GSE31477)/Homer	NRYTTCCGGY	1e-10	-23.22	0	234	0.0752	2222.2	0.0486
ZBTB12(Zf)/HEK293-ZBTB12.GFP-ChIP-Seq(GSE58341)/Homer	NGNTCTAGAACCNGV	1e-10	-23.2	0	181	0.0582	1604.3	0.0351
Etv2(ETS)/ES-ER71-ChIP-Seq(GSE59402)/Homer(0.967)	NNAYTTCCTGHN	1e-09	-22.78	0	397	0.1276	4249.9	0.0929
PU.1(ETS)/ThioMac-PU.1-ChIP-Seq(GSE21512)/Homer	AGAGGAAGTG	1e-09	-22.76	0	224	0.072	2116	0.0463
ELF5(ETS)/T47D-ELF5-ChIP-Seq(GSE30407)/Homer	ACVAGGAAGT	1e-09	-21.84	0	301	0.0968	3074.4	0.0672
Erra(NR)/HepG2-Erra-ChIP-Seq(GSE31477)/Homer	CAAAGGTCAG	1e-09	-21.05	0	838	0.2694	10200.1	0.223
MafK(bZIP)/C2C12-MafK-ChIP-Seq(GSE36030)/Homer	GCTGASTCAGCA	1e-08	-20.19	0	104	0.0334	808.3	0.0177
Foxo1(Forkhead)/RAW-Foxo1-ChIP-Seq(Fan_et_al.)/Homer	CTGTTTAC	1e-08	-19.86	0	669	0.215	7956.5	0.174
Rbpj1(?)/Panc1-Rbpj1-ChIP-Seq(GSE47459)/Homer	HTTTCCCASG	1e-08	-19.34	0	588	0.189	6891.3	0.1507
HIF-1b(HLH)/T47D-HIF1b-ChIP-Seq(GSE59937)/Homer	RTACGTGC	1e-08	-18.78	0	417	0.134	4657.7	0.1019
Fli1(ETS)/CD8-FLI-ChIP-Seq(GSE20898)/Homer	NRYTTCCGGH	1e-08	-18.49	0	449	0.1443	5087.6	0.1113
ETS(ETS)/Promoter/Homer	AACCGGAAGT	1e-08	-18.47	0	142	0.0456	1259.8	0.0275
EBF1(EBF)/Near-E2A-ChIP-Seq(GSE21512)/Homer	GTCCCCWGGGGA	1e-07	-18.19	0	529	0.17	6158.9	0.1347
p63(p53)/Keratinocyte-p63-ChIP-Seq(GSE17611)/Homer	NNDRCATGYCYNRRCATGYH	1e-07	-17.82	0	153	0.0492	1400.1	0.0306
EWS:ERG-fusion(ETS)/CADO_ES1-EWS:ERG-ChIP-Seq(SRA014231)/Homer	ATTTCCTGTN	1e-07	-17.79	0	282	0.0906	2967.1	0.0649
Elk1(ETS)/Hela-Elk1-ChIP-Seq(GSE31477)/Homer	HACTTCCGGY	1e-07	-17.61	0	229	0.0736	2315.1	0.0506
Bach1(bZIP)/K562-Bach1-ChIP-Seq(GSE31477)/Homer	AWWNTGCTGAGTCAT	1e-07	-17.16	0	31	0.01	142.2	0.0031
Hoxc9(Homeobox)/Ainv15-Hoxc9-ChIP-Seq(GSE21812)/Homer	GGCCATAAATCA	1e-07	-17	0	134	0.0431	1199.5	0.0262
HRE(HSF)/HepG2-HSF1-ChIP-Seq(GSE31477)/Homer	BSTTCTRGAABVTTCYAGAA	1e-07	-16.72	0	80	0.0257	609.3	0.0133
Sox9(HMG)/Limb-SOX9-ChIP-Seq(GSE73225)/Homer	AGGVNCCTTTGT	1e-07	-16.49	0	323	0.1038	3534.1	0.0773
CTCF(Zf)/CD4+-CTCF-ChIP-Seq(Barski_et_al.)/Homer	AYAGTGCCMYCTRGTGGCCA	1e-07	-16.38	0	67	0.0215	480.7	0.0105
Nkx3.1(Homeobox)/LNCaP-Nkx3.1-ChIP-Seq(GSE28264)/Homer	AAGCACTTAA	1e-07	-16.37	0	747	0.2401	9211.9	0.2014
EWS:FLI1-fusion(ETS)/SK_N_MC-EWS:FLI1-ChIP-Seq(SRA014231)/Homer	VACAGGAAAT	1e-07	-16.24	0	239	0.0768	2481.3	0.0543
DREF/Drosophila-Promoters/Homer	AVYTATCGATAD	1e-06	-16.07	0	12	0.0039	23.3	0.0005
Sp1(Zf)/Promoter/Homer	GGCCCCGCCCCC	1e-06	-15.27	0	98	0.0315	828.4	0.0181
Nrf2(bZIP)/Lymphoblast-Nrf2-ChIP-Seq(GSE37589)/Homer	HTGCTGAGTCAT	1e-06	-14.38	0	28	0.009	137.6	0.003
Tcfcp2l1(CP2)/mES-Tcfcp2l1-ChIP-Seq(GSE11431)/Homer	NRAACCRGTTYRAACCRGYT	1e-05	-13.51	0	67	0.0215	522.6	0.0114
GATA(Zf),IR4/iTreg-Gata3-ChIP-Seq(GSE20898)/Homer	NAGATWNBNATCTNN	1e-05	-13.46	0	37	0.0119	223	0.0049
Bcl6(Zf)/Liver-Bcl6-ChIP-Seq(GSE31578)/Homer	NNNCTTTCCAGGAAA	1e-05	-13.35	0	507	0.163	6110.9	0.1336
ERE(NR),IR3/MCF7-ERa-ChIP-Seq(Unpublished)/Homer	VAGGTCACNSTGACC	1e-05	-12.64	0	124	0.0399	1185.9	0.0259
HIF2a(bHLH)/785_O-HIF2a-ChIP-Seq(GSE34871)/Homer	GCACGTACCC	1e-05	-12.53	0	154	0.0495	1549.3	0.0339
Stat3+il21(Stat)/CD4-Stat3-ChIP-Seq(GSE19198)/Homer	SVYTTCCNGGAARB	1e-05	-12.45	0	266	0.0855	2962.8	0.0648
NF-E2(bZIP)/K562-NFE2-ChIP-Seq(GSE31477)/Homer	GATGACTCAGCA	1e-05	-12.37	0	31	0.01	179.3	0.0039
Initiator/Drosophila-Promoters/Homer	NTCAGTYG	1e-05	-12.28	0	727	0.2337	9196.9	0.2011
Arnt:Ahr(bHLH)/MCF7-Arnt-ChIP-Seq(Lo_et_al.)/Homer	TBGCACGCAA	1e-05	-12.16	0	229	0.0736	2499.2	0.0546
MafF(bZIP)/HepG2-MafF-ChIP-Seq(GSE31477)/Homer	HWWGTCAGCAWWTTT	1e-05	-12.07	0	83	0.0267	723.6	0.0158
Smad3(MAD)/NPC-Smad3-ChIP-Seq(GSE36673)/Homer	TWGTCTGV	1e-05	-11.91	0	1004	0.3227	13119.4	0.2869
RBFox2(?)/Heart-RBFox2-CLIP-Seq(GSE57926)/Homer	TGCATGCA	1e-05	-11.74	0	674	0.2167	8498.9	0.1858
KLF5(Zf)/LoVo-KLF5-ChIP-Seq(GSE49402)/Homer	DGGGYGKGGC	0.0001	-11.48	0	485	0.1559	5920.4	0.1295
HOXB13(Homeobox)/ProstateTumor-HOXB13-ChIP-Seq(GSE56288)/Homer	TTTTATKRGG	0.0001	-11.27	0.0001	246	0.0791	2753.1	0.0602
CEBP(bZIP)/ThioMac-CEBPb-ChIP-Seq(GSE21512)/Homer	ATTGCGCAAC	0.0001	-11.14	0.0001	170	0.0546	1791.9	0.0392
ZNF675(Zf)/HEK293-ZNF675.GFP-ChIP-Seq(GSE58341)/Homer	ARGAGGMCAAAATGW	0.0001	-11.07	0.0001	62	0.0199	509.6	0.0111
Six1(Homeobox)/Myoblast-Six1-ChIP-Chip(GSE20150)/Homer	GKVTCADRTTWC	0.0001	-11.02	0.0001	85	0.0273	768.4	0.0168
HIF-1a(bHLH)/MCF7-HIF1a-ChIP-Seq(GSE28352)/Homer	TACGTGCV	0.0001	-10.09	0.0002	111	0.0357	1098.7	0.024
c-Jun-CRE(bZIP)/K562-cJun-ChIP-Seq(GSE31477)/Homer	ATGACGTCATCY	0.0001	-10.06	0.0002	99	0.0318	955.8	0.0209
Gfi1b(Zf)/HPC7-Gfi1b-ChIP-Seq(GSE22178)/Homer	MAATCACTGC	0.0001	-9.872	0.0002	212	0.0681	2373.7	0.0519
Stat3(Stat)/mES-Stat3-ChIP-Seq(GSE11431)/Homer	CTTCCGGGAA	0.0001	-9.738	0.0003	189	0.0608	2083.5	0.0456
Gata4(Zf)/Heart-Gata4-ChIP-Seq(GSE35151)/Homer	NBWGATAAGR	0.0001	-9.698	0.0003	267	0.0858	3098.2	0.0677
HOXA9(Homeobox)/HSC-Hoxa9-ChIP-Seq(GSE33509)/Homer	GGCCATAAATCA	0.0001	-9.394	0.0004	164	0.0527	1778.2	0.0389
STAT4(Stat)/CD4-Stat4-ChIP-Seq(GSE22104)/Homer	NYTTCCWGGAAR	0.0001	-9.351	0.0004	317	0.1019	3779.9	0.0827
Atf2(bZIP)/3T3L1-Atf2-ChIP-Seq(GSE56872)/Homer	NRRTGACGTCAT	0.0001	-9.305	0.0004	106	0.0341	1060.2	0.0232
Atf7(bZIP)/3T3L1-Atf7-ChIP-Seq(GSE56872)/Homer	NGRTGACGTCAY	0.0001	-9.211	0.0004	145	0.0466	1545.9	0.0338
Zic(Zf)/Cerebellum-ZIC1.2-ChIP-Seq(GSE60731)/Homer	CCTGCTGAGH	0.001	-8.834	0.0006	351	0.1128	4265.1	0.0933
Gata2(Zf)/K562-GATA2-ChIP-Seq(GSE18829)/Homer	BBCTTATCTS	0.001	-8.633	0.0007	178	0.0572	1987	0.0434
STAT6(Stat)/Macrophage-Stat6-ChIP-Seq(GSE38377)/Homer	TTCCKNAGAA	0.001	-8.53	0.0008	181	0.0582	2030.9	0.0444
ZNF711(Zf)/SHSY5Y-ZNF711-ChIP-Seq(GSE20673)/Homer	AGGCCTAG	0.001	-8.446	0.0008	772	0.2482	10127.6	0.2215
BORIS(Zf)/K562-CTCFL-ChIP-Seq(GSE32465)/Homer	CNNBRGCGCCCCCTGSTGGC	0.001	-8.374	0.0009	90	0.0289	893.4	0.0195
RXR(NR),DR1/3T3L1-RXR-ChIP-Seq(GSE13511)/Homer	TAGGGCAAAGGTCA	0.001	-8.275	0.001	422	0.1356	5266.5	0.1152
Tbox:Smad(T-box,MAD)/ESCd5-Smad2_3-ChIP-Seq(GSE29422)/Homer	AGGTGHCAGACA	0.001	-8.223	0.001	81	0.026	789.3	0.0173
Sox10(HMG)/SciaticNerve-Sox3-ChIP-Seq(GSE35132)/Homer	CCWTTGTYYB	0.001	-8.217	0.001	495	0.1591	6274.9	0.1372
GATA3(Zf)/iTreg-Gata3-ChIP-Seq(GSE20898)/Homer	AGATAASR	0.001	-8.217	0.001	369	0.1186	4547.3	0.0994
FXR(NR),IR1/Liver-FXR-ChIP-Seq(Chong_et_al.)/Homer	AGGTCANTGACCTB	0.001	-8.057	0.0012	164	0.0527	1831.4	0.04
E2F6(E2F)/Hela-E2F6-ChIP-Seq(GSE31477)/Homer	GGCGGGAARN	0.001	-7.934	0.0013	181	0.0582	2056.6	0.045
Smad4(MAD)/ESC-SMAD4-ChIP-Seq(GSE29422)/Homer	VBSYGTCTGG	0.001	-7.849	0.0014	617	0.1983	8000.1	0.1749
CArG(MADS)/PUER-Srf-ChIP-Seq(Sullivan_et_al.)/Homer	CCATATATGGNM	0.001	-7.792	0.0015	84	0.027	837.7	0.0183
NF1:FOXA1(CTF,Forkhead)/LNCAP-FOXA1-ChIP-Seq(GSE27824)/Homer	WNTGTTTRYTTTGGCA	0.001	-7.788	0.0015	23	0.0074	151.5	0.0033
NFkB-p65(RHD)/GM12787-p65-ChIP-Seq(GSE19485)/Homer	WGGGGATTTCCC	0.001	-7.717	0.0016	187	0.0601	2144.7	0.0469
E2F4(E2F)/K562-E2F4-ChIP-Seq(GSE31477)/Homer	GGCGGGAAAH	0.001	-7.715	0.0016	138	0.0444	1512.6	0.0331
Lhx2(Homeobox)/HFSC-Lhx2-ChIP-Seq(GSE48068)/Homer	TAATTAGN	0.001	-7.468	0.002	242	0.0778	2882.3	0.063
RAR:RXR(NR),DR5/ES-RAR-ChIP-Seq(GSE56893)/Homer	RGGTCADNNAGAGGTCAV	0.001	-7.416	0.0021	19	0.0061	117.8	0.0026
p53(p53)/Saos-p53-ChIP-Seq(GSE15780)/Homer	RRCATGYCYRGRCATGYYYN	0.001	-7.215	0.0025	39	0.0125	326.1	0.0071
p53(p53)/Saos-p53-ChIP-Seq/Homer	RRCATGYCYRGRCATGYYYN	0.001	-7.215	0.0025	39	0.0125	326.1	0.0071
Lhx3(Homeobox)/Neuron-Lhx3-ChIP-Seq(GSE31456)/Homer	ADBTAATTAR	0.001	-7.148	0.0026	375	0.1205	4701.6	0.1028
IRF4(IRF)/GM12878-IRF4-ChIP-Seq(GSE32465)/Homer	ACTGAAACCA	0.01	-6.869	0.0035	133	0.0428	1482.8	0.0324
Klf9(Zf)/GBM-Klf9-ChIP-Seq(GSE62211)/Homer	GCCACRCCCACY	0.01	-6.803	0.0037	126	0.0405	1395.3	0.0305
AARE(HLH)/mES-cMyc-ChIP-Seq/Homer	GATTGCATCA	0.01	-6.702	0.004	30	0.0096	237.3	0.0052
MafA(bZIP)/Islet-MafA-ChIP-Seq(GSE30298)/Homer	TGCTGACTCA	0.01	-6.643	0.0042	289	0.0929	3563.1	0.0779
Gata1(Zf)/K562-GATA1-ChIP-Seq(GSE18829)/Homer	SAGATAAGRV	0.01	-6.611	0.0043	155	0.0498	1778.6	0.0389
Klf4(Zf)/mES-Klf4-ChIP-Seq(GSE11431)/Homer	GCCACACCCA	0.01	-6.606	0.0043	133	0.0428	1493.2	0.0327
STAT6(Stat)/CD4-Stat6-ChIP-Seq(GSE22104)/Homer	ABTTCYYRRGAA	0.01	-6.539	0.0046	164	0.0527	1899.7	0.0415
Sox15(HMG)/CPA-Sox15-ChIP-Seq(GSE62909)/Homer	RAACAATGGN	0.01	-6.477	0.0048	301	0.0968	3737.5	0.0817
Sox6(HMG)/Myotubes-Sox6-ChIP-Seq(GSE32627)/Homer	CCATTGTTNY	0.01	-6.455	0.0049	447	0.1437	5747.3	0.1257
Mef2b(MADS)/HEK293-Mef2b.V5-ChIP-Seq(GSE67450)/Homer	GCTATTTTTGGM	0.01	-6.339	0.0055	172	0.0553	2014.6	0.0441
MYB(HTH)/ERMYB-Myb-ChIPSeq(GSE22095)/Homer	GGCVGTTR	0.01	-6.265	0.0058	542	0.1742	7089.5	0.155
SpiB(ETS)/OCILY3-SPIB-ChIP-Seq(GSE56857)/Homer	AAAGRGGAAGTG	0.01	-6.241	0.0059	82	0.0264	860.4	0.0188
NFY(CCAAT)/Promoter/Homer	RGCCAATSRG	0.01	-6.19	0.0062	211	0.0678	2540.5	0.0556
GATA3(Zf),DR4/iTreg-Gata3-ChIP-Seq(GSE20898)/Homer	AGATGKDGAGATAAG	0.01	-6.188	0.0062	23	0.0074	171.5	0.0038
HOXD13(Homeobox)/Chicken-Hoxd13-ChIP-Seq(GSE38910)/Homer	NCYAATAAAA	0.01	-6.144	0.0064	201	0.0646	2410	0.0527
TR4(NR),DR1/Hela-TR4-ChIP-Seq(GSE24685)/Homer	GAGGTCAAAGGTCA	0.01	-6.131	0.0064	45	0.0145	416.9	0.0091
E2A(bHLH),near_PU.1/Bcell-PU.1-ChIP-Seq(GSE21512)/Homer	NVCACCTGBN	0.01	-5.869	0.0083	636	0.2044	8451.4	0.1848
GAGA-repeat/Arabidopsis-Promoters/Homer	CTCTCTCTCY	0.01	-5.862	0.0083	452	0.1453	5867.7	0.1283
Pdx1(Homeobox)/Islet-Pdx1-ChIP-Seq(SRA008281)/Homer	YCATYAATCA	0.01	-5.804	0.0087	227	0.073	2778	0.0607
ZNF467(Zf)/HEK293-ZNF467.GFP-ChIP-Seq(GSE58341)/Homer	TGGGGAAGGGCM	0.01	-5.751	0.0091	338	0.1086	4296.2	0.0939
Sox3(HMG)/NPC-Sox3-ChIP-Seq(GSE33059)/Homer	CCWTTGTY	0.01	-5.589	0.0106	490	0.1575	6423.7	0.1405
JunD(bZIP)/K562-JunD-ChIP-Seq/Homer	ATGACGTCATCN	0.01	-5.587	0.0106	27	0.0087	224	0.0049
SeqBias:	TA-repeat	TATATATATA	0.01	-5.569	0.0107	456	0.1466	5949.3
Rfx2(HTH)/LoVo-RFX2-ChIP-Seq(GSE49402)/Homer	GTTGCCATGGCAACM	0.01	-5.547	0.0109	34	0.0109	302.4	0.0066
CRX(Homeobox)/Retina-Crx-ChIP-Seq(GSE20012)/Homer	GCTAATCC	0.01	-5.509	0.0112	553	0.1778	7316.4	0.16
PABPC1(?)/MEL-PABC1-CLIP-Seq(GSE69755)/Homer	HAATAAAGNN	0.01	-5.447	0.0118	354	0.1138	4541.8	0.0993
Smad2(MAD)/ES-SMAD2-ChIP-Seq(GSE29422)/Homer	CTGTCTGG	0.01	-5.304	0.0136	580	0.1864	7718.6	0.1688
ZNF136(Zf)/HEK293-ZNF136.GFP-ChIP-Seq(GSE58341)/Homer	YTKGATAHAGTATTCTWGGTNGGCA	0.01	-5.257	0.0141	23	0.0074	185.9	0.0041
Unknown-ESC-element(?)/mES-Nanog-ChIP-Seq(GSE11724)/Homer	CACAGCAGGGGG	0.01	-5.198	0.0149	269	0.0865	3390.6	0.0741
Otx2(Homeobox)/EpiLC-Otx2-ChIP-Seq(GSE56098)/Homer	NYTAATCCYB	0.01	-5.173	0.0151	172	0.0553	2077.9	0.0454
PRDM1(Zf)/Hela-PRDM1-ChIP-Seq(GSE31477)/Homer	ACTTTCACTTTC	0.01	-5.164	0.0152	165	0.053	1985	0.0434
Unknown2/Drosophila-Promoters/Homer	CATCMCTA	0.01	-5.154	0.0152	469	0.1508	6170.7	0.1349
Unknown(Homeobox)/Limb-p300-ChIP-Seq/Homer	SSCMATWAAA	0.01	-5.141	0.0153	129	0.0415	1508.9	0.033
E2F(E2F)/Hela-CellCycle-Expression/Homer	TTSGCGCGAAAA	0.01	-5.124	0.0155	18	0.0058	134.2	0.0029
EKLF(Zf)/Erythrocyte-Klf1-ChIP-Seq(GSE20478)/Homer	NWGGGTGTGGCY	0.01	-5.112	0.0155	79	0.0254	862.1	0.0189
Phox2a(Homeobox)/Neuron-Phox2a-ChIP-Seq(GSE31456)/Homer	YTAATYNRATTA	0.01	-5.096	0.0157	70	0.0225	750	0.0164
Sox2(HMG)/mES-Sox2-ChIP-Seq(GSE11431)/Homer	BCCATTGTTC	0.01	-5.071	0.016	254	0.0816	3194.8	0.0699
GAGA-repeat/SacCer-Promoters/Homer	CTYTCTYTCTCTCTC	0.01	-4.904	0.0188	1243	0.3995	17293.3	0.3782
LIN-39(Homeobox)/cElegans.L3-LIN39-ChIP-Seq(modEncode)/Homer	ATGATTRATG	0.01	-4.831	0.0201	243	0.0781	3061.6	0.0669
GSC(Homeobox)/FrogEmbryos-GSC-ChIP-Seq(DRA000576)/Homer	RGGATTAR	0.01	-4.826	0.0201	241	0.0775	3035	0.0664
Dorsal(RHD)/Embryo-dl-ChIP-Seq(GSE65441)/Homer	GGGAAAAMCCCG	0.01	-4.786	0.0207	65	0.0209	697.7	0.0153
NPAS2(bHLH)/Liver-NPAS2-ChIP-Seq(GSE39860)/Homer	KCCACGTGAC	0.01	-4.639	0.0238	385	0.1238	5043.6	0.1103
Mouse_Recombination_Hotspot(Zf)/Testis-DMC1-ChIP-Seq(GSE24438)/Homer	ACTYKNATTCGTGNTACTTC	0.01	-4.612	0.0243	20	0.0064	163.8	0.0036
IBL1(bHLH)/Seedling-IBL1-ChIP-Seq(GSE51120)/Homer	CACGTGCC	0.1	-4.502	0.027	603	0.1938	8133.1	0.1778
Atf4(bZIP)/MEF-Atf4-ChIP-Seq(GSE35681)/Homer	MTGATGCAAT	0.1	-4.424	0.029	73	0.0235	812.7	0.0178
Trl(Zf)/S2-GAGAfactor-ChIP-Seq(GSE40646)/Homer	RGAGAGAG	0.1	-4.418	0.029	966	0.3105	13348.2	0.2919
Tgif2(Homeobox)/mES-Tgif2-ChIP-Seq(GSE55404)/Homer	TGTCANYT	0.1	-4.41	0.029	1059	0.3404	14694.2	0.3213
bZIP:IRF(bZIP,IRF)/Th17-BatF-ChIP-Seq(GSE39756)/Homer	NAGTTTCABTHTGACTNW	0.1	-4.377	0.0298	110	0.0354	1296.6	0.0284
Esrrb(NR)/mES-Esrrb-ChIP-Seq(GSE11431)/Homer	KTGACCTTGA	0.1	-4.336	0.0309	209	0.0672	2632.9	0.0576
MITF(bHLH)/MastCells-MITF-ChIP-Seq(GSE48085)/Homer	RTCATGTGAC	0.1	-4.319	0.0312	291	0.0935	3763.4	0.0823
BMYB(HTH)/Hela-BMYB-ChIP-Seq(GSE27030)/Homer	NHAACBGYYV	0.1	-4.287	0.0321	440	0.1414	5850.4	0.1279
Nanog(Homeobox)/mES-Nanog-ChIP-Seq(GSE11724)/Homer	RGCCATTAAC	0.1	-4.256	0.0328	1169	0.3758	16313.5	0.3567
Isl1(Homeobox)/Neuron-Isl1-ChIP-Seq(GSE31456)/Homer	CTAATKGV	0.1	-4.252	0.0328	463	0.1488	6178.2	0.1351
LHY(Myb)/Seedling-LHY-ChIP-Seq(GSE52175)/Homer	ADAAATATCT	0.1	-4.239	0.033	206	0.0662	2598.3	0.0568
caudal(Homeobox)/Drosophila-Embryos-ChIP-Chip(modEncode)/Homer	GGYCATAAAW	0.1	-4.221	0.0334	157	0.0505	1933.4	0.0423
Unknown4/Drosophila-Promoters/Homer	AAAAATACCRMA	0.1	-4.218	0.0334	26	0.0084	238.4	0.0052
ZFX(Zf)/mES-Zfx-ChIP-Seq(GSE11431)/Homer	AGGCCTRG	0.1	-4.076	0.0382	557	0.179	7530.7	0.1647
Lhx1(Homeobox)/EmbryoCarcinoma-Lhx1-ChIP-Seq(GSE70957)/Homer	NNYTAATTAR	0.1	-4.052	0.0389	229	0.0736	2928.7	0.064
Nr5a2(NR)/Pancreas-LRH1-ChIP-Seq(GSE34295)/Homer	BTCAAGGTCA	0.1	-4.046	0.0389	241	0.0775	3094.5	0.0677
Pho2(bHLH)/Yeast-Pho2-ChIP-Seq(GSE29506)/Homer	CCCACGTGCT	0.1	-3.903	0.0446	143	0.046	1764.7	0.0386
Unknown3/Arabidopsis-Promoters/Homer	AYTAAACCGG	0.1	-3.864	0.0462	39	0.0125	403.5	0.0088
PPARE(NR),DR1/3T3L1-Pparg-ChIP-Seq(GSE13511)/Homer	TGACCTTTGCCCCA	0.1	-3.847	0.0467	327	0.1051	4308.6	0.0942
Znf263(Zf)/K562-Znf263-ChIP-Seq(GSE31477)/Homer	CVGTSCTCCC	0.1	-3.781	0.0496	744	0.2392	10242.9	0.224
TATA-Box(TBP)/Promoter/Homer	CCTTTTAWAGSC	0.1	-3.779	0.0496	282	0.0906	3686.5	0.0806
Oct2(POU,Homeobox)/Bcell-Oct2-ChIP-Seq(GSE21512)/Homer	ATATGCAAAT	0.1	-3.755	0.0503	59	0.019	659.7	0.0144
Atf1(bZIP)/K562-ATF1-ChIP-Seq(GSE31477)/Homer	GATGACGTCA	0.1	-3.728	0.0514	179	0.0575	2266.6	0.0496
AMYB(HTH)/Testes-AMYB-ChIP-Seq(GSE44588)/Homer	TGGCAGTTGG	0.1	-3.712	0.052	467	0.1501	6296.8	0.1377
DMRT6(DM)/Testis-DMRT6-ChIP-Seq(GSE60440)/Homer	YDGHTACAWTGTADC	0.1	-3.677	0.0535	47	0.0151	509.3	0.0111
PAX3:FKHR-fusion(Paired,Homeobox)/Rh4-PAX3:FKHR-ChIP-Seq(GSE19063)/Homer	ACCRTGACTAATTNN	0.1	-3.63	0.0558	46	0.0148	498.4	0.0109
Nkx2.1(Homeobox)/LungAC-Nkx2.1-ChIP-Seq(GSE43252)/Homer	RSCACTYRAG	0.1	-3.611	0.0566	879	0.2825	12212.8	0.2671
Zelda(Zf)/Embryo-zld-ChIP-Seq(GSE65441)/Homer	KBCTACCTGW	0.1	-3.591	0.0573	160	0.0514	2016.9	0.0441
Rfx1(HTH)/NPC-H3K4me1-ChIP-Seq(GSE16256)/Homer	KGTTGCCATGGCAA	0.1	-3.552	0.0593	67	0.0215	771.4	0.0169
PU.1-IRF(ETS:IRF)/Bcell-PU.1-ChIP-Seq(GSE21512)/Homer	MGGAAGTGAAAC	0.1	-3.422	0.0672	418	0.1344	5636.3	0.1232
EBNA1(EBV-virus)/Raji-EBNA1-ChIP-Seq(GSE30709)/Homer	GGYAGCAYDTGCTDCCCNNN	0.1	-3.412	0.0675	10	0.0032	74.3	0.0016
Hoxb4(Homeobox)/ES-Hoxb4-ChIP-Seq(GSE34014)/Homer	TGATTRATGGCY	0.1	-3.405	0.0676	51	0.0164	570.5	0.0125
KLF14(Zf)/HEK293-KLF14.GFP-ChIP-Seq(GSE58341)/Homer	RGKGGGCGKGGC	0.1	-3.379	0.0691	576	0.1851	7891.3	0.1726
PU.1:IRF8(ETS:IRF)/pDC-Irf8-ChIP-Seq(GSE66899)/Homer	GGAAGTGAAAST	0.1	-3.366	0.0696	57	0.0183	649.5	0.0142
Oct4(POU,Homeobox)/mES-Oct4-ChIP-Seq(GSE11431)/Homer	ATTTGCATAW	0.1	-3.32	0.0725	92	0.0296	1113.9	0.0244
FOXA1:AR(Forkhead,NR)/LNCAP-AR-ChIP-Seq(GSE27824)/Homer	AGTAAACAAAAAAGAACAND	0.1	-3.313	0.0726	15	0.0048	130.5	0.0029
Olig2(bHLH)/Neuron-Olig2-ChIP-Seq(GSE30882)/Homer	RCCATMTGTT	0.1	-3.268	0.0756	658	0.2115	9083	0.1986
Nkx6.1(Homeobox)/Islet-Nkx6.1-ChIP-Seq(GSE40975)/Homer	GKTAATGR	0.1	-3.26	0.0758	574	0.1845	7879.2	0.1723
GATA3(Zf),DR8/iTreg-Gata3-ChIP-Seq(GSE20898)/Homer	AGATSTNDNNDSAGATAASN	0.1	-3.123	0.0865	20	0.0064	192.4	0.0042
Cdx2(Homeobox)/mES-Cdx2-ChIP-Seq(GSE14586)/Homer	GYMATAAAAH	0.1	-3.12	0.0865	126	0.0405	1585.4	0.0347
Sox4(HMG)/proB-Sox4-ChIP-Seq(GSE50066)/Homer	YCTTTGTTCC	0.1	-3.08	0.0894	246	0.0791	3250.6	0.0711
PAX5(Paired,Homeobox),condensed/GM12878-PAX5-ChIP-Seq(GSE32465)/Homer	GTCACGCTCSCTGM	0.1	-3.064	0.0904	40	0.0129	442.5	0.0097
HNF6(Homeobox)/Liver-Hnf6-ChIP-Seq(ERP000394)/Homer	NTATYGATCH	0.1	-3.031	0.093	113	0.0363	1414	0.0309
SeqBias:	CG-repeat	CGCGCGCGCG	0.1	-3.006	0.0948	401	0.1289	5446.8
Tbet(T-box)/CD8-Tbet-ChIP-Seq(GSE33802)/Homer	AGGTGTGAAM	0.1	-2.995	0.0954	314	0.1009	4215.6	0.0922
Mef2c(MADS)/GM12878-Mef2c-ChIP-Seq(GSE32465)/Homer	DCYAAAAATAGM	0.1	-2.957	0.0986	73	0.0235	879	0.0192
Mef2a(MADS)/HL1-Mef2a.biotin-ChIP-Seq(GSE21529)/Homer	CYAAAAATAG	0.1	-2.947	0.0991	82	0.0264	1000.6	0.0219
Meis1(Homeobox)/MastCells-Meis1-ChIP-Seq(GSE48085)/Homer	VGCTGWCAVB	0.1	-2.944	0.0991	588	0.189	8126.7	0.1777
ZNF415(Zf)/HEK293-ZNF415.GFP-ChIP-Seq(GSE58341)/Homer	GRTGMTRGAGCC	0.1	-2.913	0.1015	181	0.0582	2359.6	0.0516
E-box(bHLH)/Promoter/Homer	SSGGTCACGTGA	0.1	-2.862	0.1064	26	0.0084	272.9	0.006
TCFL2(HMG)/K562-TCF7L2-ChIP-Seq(GSE29196)/Homer	ACWTCAAAGG	0.1	-2.849	0.1072	22	0.0071	223.4	0.0049
Tcf3(HMG)/mES-Tcf3-ChIP-Seq(GSE11724)/Homer	ASWTCAAAGG	0.1	-2.831	0.1086	65	0.0209	779.3	0.017
Pit1(Homeobox)/GCrat-Pit1-ChIP-Seq(GSE58009)/Homer	ATGMATATDC	0.1	-2.818	0.1095	186	0.0598	2437.5	0.0533
Tgif1(Homeobox)/mES-Tgif1-ChIP-Seq(GSE55404)/Homer	YTGWCADY	0.1	-2.731	0.1189	964	0.3099	13595.1	0.2973
Mef2d(MADS)/Retina-Mef2d-ChIP-Seq(GSE61391)/Homer	GCTATTTTTAGC	0.1	-2.691	0.1232	33	0.0106	366.2	0.008
SFP1/SacCer-Promoters/Homer	DDAAAAATTTTY	0.1	-2.671	0.1252	14	0.0045	131.1	0.0029
Ascl1(bHLH)/NeuralTubes-Ascl1-ChIP-Seq(GSE55840)/Homer	NNVVCAGCTGBN	0.1	-2.662	0.1256	633	0.2035	8818.3	0.1928
NFkB-p50,p52(RHD)/Monocyte-p50-ChIP-Chip(Schreiber_et_al.)/Homer	GGGGGAATCCCC	0.1	-2.651	0.1265	42	0.0135	484.5	0.0106
Eomes(T-box)/H9-Eomes-ChIP-Seq(GSE26097)/Homer	ATTAACACCT	0.1	-2.58	0.1352	596	0.1916	8299.8	0.1815
RAR:RXR(NR),DR5/ES-RAR-ChIP-Seq(GSE56893)/Homer	AGGTCAAGGTCA	0.1	-2.555	0.138	41	0.0132	475.4	0.0104
EBF(EBF)/proBcell-EBF-ChIP-Seq(GSE21978)/Homer	DGTCCCYRGGGA	0.1	-2.55	0.138	95	0.0305	1201.3	0.0263
Pit1+1bp(Homeobox)/GCrat-Pit1-ChIP-Seq(GSE58009)/Homer	ATGCATAATTCA	0.1	-2.535	0.1394	58	0.0186	701.1	0.0153
CTCF-SatelliteElement(Zf?)/CD4+-CTCF-ChIP-Seq(Barski_et_al.)/Homer	TGCAGTTCCMVNWRTGGCCA	0.1	-2.534	0.1394	7	0.0023	54.7	0.0012
ZNF165(Zf)/WHIM12-ZNF165-ChIP-Seq(GSE65937)/Homer	AAGGKGRCGCAGGCA	0.1	-2.52	0.1403	61	0.0196	742.8	0.0162
ZNF322(Zf)/HEK293-ZNF322.GFP-ChIP-Seq(GSE58341)/Homer	GAGCCTGGTACTGWGCCTGR	0.1	-2.46	0.1483	117	0.0376	1510.9	0.033
Bapx1(Homeobox)/VertebralCol-Bapx1-ChIP-Seq(GSE36672)/Homer	TTRAGTGSYK	0.1	-2.413	0.1547	612	0.1967	8558.7	0.1872
RFX(HTH)/K562-RFX3-ChIP-Seq(SRA012198)/Homer	CGGTTGCCATGGCAAC	0.1	-2.406	0.1551	24	0.0077	261.6	0.0057
Unknown5/Drosophila-Promoters/Homer	GCTGATAASV	0.1	-2.401	0.1553	156	0.0501	2057.3	0.045
PRDM14(Zf)/H1-PRDM14-ChIP-Seq(GSE22767)/Homer	RGGTCTCTAACY	0.1	-2.332	0.1655	82	0.0264	1038.8	0.0227
RBPJ:Ebox(?,bHLH)/Panc1-Rbpj1-ChIP-Seq(GSE47459)/Homer	GGGRAARRGRMCAGMTG	0.1	-2.323	0.1663	125	0.0402	1632.1	0.0357
E2F1(E2F)/Hela-E2F1-ChIP-Seq(GSE22478)/Homer	CWGGCGGGAA	1	-2.265	0.1755	64	0.0206	797.8	0.0174
SOC1(MADS)/Seedling-SOC1-ChIP-Seq(GSE45846)/Homer	TWCCAWWTWTGG	1	-2.24	0.1791	83	0.0267	1058.9	0.0232
RLR1?/SacCer-Promoters/Homer	WTTTTCYYTTTT	1	-2.23	0.1802	100	0.0321	1293	0.0283
Chop(bZIP)/MEF-Chop-ChIP-Seq(GSE35681)/Homer	ATTGCATCAT	1	-2.226	0.1802	52	0.0167	637.2	0.0139
Oct6(POU,Homeobox)/NPC-Oct6-ChIP-Seq(GSE35496)/Homer	WATGCAAATGAG	1	-2.194	0.1851	80	0.0257	1020.2	0.0223
Rfx5(HTH)/GM12878-Rfx5-ChIP-Seq(GSE31477)/Homer	SCCTAGCAACAG	1	-2.13	0.1966	87	0.028	1121.6	0.0245
NRF(NRF)/Promoter/Homer	STGCGCATGCGC	1	-2.118	0.1981	41	0.0132	495.3	0.0108
DMRT1(DM)/Testis-DMRT1-ChIP-Seq(GSE64892)/Homer	TWGHWACAWTGTWDC	1	-2.117	0.1981	50	0.0161	616.9	0.0135
THRa(NR)/C17.2-THRa-ChIP-Seq(GSE38347)/Homer	GGTCANYTGAGGWCA	1	-2.116	0.1981	143	0.046	1902.9	0.0416
PCF/Arabidopsis-Promoters/Homer	NNWWWTGGGCYTDDN	1	-2.092	0.2007	66	0.0212	835.4	0.0183
Pax8(Paired,Homeobox)/Thyroid-Pax8-ChIP-Seq(GSE26938)/Homer	GTCATGCHTGRCTGS	1	-2.087	0.2009	116	0.0373	1527.6	0.0334
Tal1	CATCTG	1	-2.059	0.2058	495	0.1591	6934.5	0.1516
Tcf4(HMG)/Hct116-Tcf4-ChIP-Seq(SRA012054)/Homer	ASATCAAAGGVA	1	-2.045	0.2078	110	0.0354	1447.1	0.0316
Nur77(NR)/K562-NR4A1-ChIP-Seq(GSE31363)/Homer	TGACCTTTNCNT	1	-2.027	0.2107	42	0.0135	513.6	0.0112
HNF4a(NR),DR1/HepG2-HNF4a-ChIP-Seq(GSE25021)/Homer	CARRGKBCAAAGTYCA	1	-2.013	0.2127	141	0.0453	1884.4	0.0412
RORgt(NR)/EL4-RORgt.Flag-ChIP-Seq(GSE56019)/Homer	AAYTAGGTCA	1	-1.949	0.226	35	0.0113	423.5	0.0093
Brn1(POU,Homeobox)/NPC-Brn1-ChIP-Seq(GSE35496)/Homer	TATGCWAATBAV	1	-1.944	0.226	55	0.0177	694.1	0.0152
Tbx5(T-box)/HL1-Tbx5.biotin-ChIP-Seq(GSE21529)/Homer	AGGTGTCA	1	-1.93	0.2284	1053	0.3385	15064.2	0.3294
STAT5(Stat)/mCD4+-Stat5-ChIP-Seq(GSE12346)/Homer	RTTTCTNAGAAA	1	-1.904	0.2335	93	0.0299	1222.6	0.0267
EFL-1(E2F)/cElegans-L1-EFL1-ChIP-Seq(modEncode)/Homer	TGCAARYGCGCTCYA	1	-1.893	0.2349	5	0.0016	41.8	0.0009
CRE(bZIP)/Promoter/Homer	CSGTGACGTCAC	1	-1.883	0.2366	62	0.0199	794.6	0.0174
EGL-5(Homeobox)/cElegans-L3-EGL5-ChIP-Seq(modEncode)/Homer	ATTTAATGGG	1	-1.857	0.2418	290	0.0932	4021	0.0879
ZNF692(Zf)/HEK293-ZNF692.GFP-ChIP-Seq(GSE58341)/Homer	GTGGGCCCCA	1	-1.853	0.2418	62	0.0199	796.9	0.0174
Zfp809(Zf)/ES-Zfp809-ChIP-Seq(GSE70799)/Homer	GGGGCTYGKCTGGGA	1	-1.847	0.2421	88	0.0283	1157.2	0.0253
OCT:OCT(POU,Homeobox,IR1)/NPC-Brn2-ChIP-Seq(GSE35496)/Homer	ATGAATWATTCATGA	1	-1.814	0.2493	4	0.0013	31.7	0.0007
VDR(NR),DR3/GM10855-VDR+vitD-ChIP-Seq(GSE22484)/Homer	ARAGGTCANWGAGTTCANNN	1	-1.78	0.2568	69	0.0222	898.1	0.0196
Nr5a2(NR)/mES-Nr5a2-ChIP-Seq(GSE19019)/Homer	BTCAAGGTCA	1	-1.772	0.2581	169	0.0543	2306.6	0.0504
KANADI1(Myb)/Seedling-KAN1-ChIP-Seq(GSE48081)/Homer	ARGAATAWWN	1	-1.728	0.2687	252	0.081	3496.5	0.0765
ABF1/SacCer-Promoters/Homer	CGTRNAAARTGA	1	-1.708	0.2729	57	0.0183	737.6	0.0161
NFAT(RHD)/Jurkat-NFATC1-ChIP-Seq(Jolma_et_al.)/Homer	ATTTTCCATT	1	-1.701	0.2737	243	0.0781	3371.2	0.0737
ZNF264(Zf)/HEK293-ZNF264.GFP-ChIP-Seq(GSE58341)/Homer	RGGGCACTAACY	1	-1.68	0.2785	196	0.063	2702.4	0.0591
IRF1(IRF)/PBMC-IRF1-ChIP-Seq(GSE43036)/Homer	GAAAGTGAAAGT	1	-1.662	0.2823	34	0.0109	424.3	0.0093
ZNF143|STAF(Zf)/CUTLL-ZNF143-ChIP-Seq(GSE29600)/Homer	ATTTCCCAGVAKSCY	1	-1.659	0.2823	111	0.0357	1497.2	0.0327
ISRE(IRF)/ThioMac-LPS-Expression(GSE23622)/Homer	AGTTTCASTTTC	1	-1.632	0.2887	15	0.0048	171.5	0.0038
Maz(Zf)/HepG2-Maz-ChIP-Seq(GSE31477)/Homer	GGGGGGGG	1	-1.632	0.2887	427	0.1373	6032.4	0.1319
Pitx1(Homeobox)/Chicken-Pitx1-ChIP-Seq(GSE38910)/Homer	TAATCCCN	1	-1.614	0.292	1050	0.3375	15102.8	0.3303
PAX6(Paired,Homeobox)/Forebrain-Pax6-ChIP-Seq(GSE66961)/Homer	NGTGTTCAVTSAAGCGKAAA	1	-1.594	0.2965	26	0.0084	319.2	0.007
T1ISRE(IRF)/ThioMac-Ifnb-Expression/Homer	ACTTTCGTTTCT	1	-1.573	0.3019	3	0.001	23.4	0.0005
Pbx3(Homeobox)/GM12878-PBX3-ChIP-Seq(GSE32465)/Homer	SCTGTCAMTCAN	1	-1.555	0.3061	79	0.0254	1056.8	0.0231
X-box(HTH)/NPC-H3K4me1-ChIP-Seq(GSE16256)/Homer	GGTTGCCATGGCAA	1	-1.485	0.3271	30	0.0096	379.4	0.0083
KLF10(Zf)/HEK293-KLF10.GFP-ChIP-Seq(GSE58341)/Homer	GGGGGTGTGTCC	1	-1.414	0.3498	175	0.0563	2438.6	0.0533
RUNX(Runt)/HPC7-Runx1-ChIP-Seq(GSE22178)/Homer	SAAACCACAG	1	-1.409	0.3504	206	0.0662	2884.5	0.0631
GEI-11(Myb?)/cElegans-L4-GEI11-ChIP-Seq(modEncode)/Homer	CCGACAYYTYACGGG	1	-1.402	0.3516	14	0.0045	166.9	0.0037
RUNX-AML(Runt)/CD4+-PolII-ChIP-Seq(Barski_et_al.)/Homer	GCTGTGGTTW	1	-1.39	0.3543	214	0.0688	3002.9	0.0657
ETS:RUNX(ETS,Runt)/Jurkat-RUNX1-ChIP-Seq(GSE17954)/Homer	RCAGGATGTGGT	1	-1.378	0.3573	30	0.0096	385.1	0.0084
Pho4(bHLH)/Yeast-Pho4-ChIP-Seq(GSE29506)/Homer	AAGCACGTGBGD	1	-1.357	0.3637	70	0.0225	947.6	0.0207
Unknown3/Drosophila-Promoters/Homer	ACVAKCTGGCAGCGC	1	-1.332	0.3713	28	0.009	360.2	0.0079
bHLHE40(bHLH)/HepG2-BHLHE40-ChIP-Seq(GSE31477)/Homer	KCACGTGMCN	1	-1.322	0.3738	97	0.0312	1334.7	0.0292
Nkx2.2(Homeobox)/NPC-Nkx2.2-ChIP-Seq(GSE61673)/Homer	BTBRAGTGSN	1	-1.32	0.3738	589	0.1893	8454.8	0.1849
E2A(bHLH)/proBcell-E2A-ChIP-Seq(GSE21978)/Homer	DNRCAGCTGY	1	-1.32	0.3738	596	0.1916	8556	0.1871
LIN-15B(Zf)/cElegans-L3-LIN15B-ChIP-Seq(modEncode)/Homer	CARTGGAGCGCRYTTGCATT	1	-1.303	0.377	2	0.0006	15.2	0.0003
NFkB-p65-Rel(RHD)/ThioMac-LPS-Expression(GSE23622)/Homer	GGAAATTCCC	1	-1.291	0.3802	17	0.0055	211.2	0.0046
Oct4:Sox17(POU,Homeobox,HMG)/F9-Sox17-ChIP-Seq(GSE44553)/Homer	CCATTGTATGCAAAT	1	-1.288	0.3802	25	0.008	321.9	0.007
STAT1(Stat)/HelaS3-STAT1-ChIP-Seq(GSE12782)/Homer	NATTTCCNGGAAAT	1	-1.221	0.4049	74	0.0238	1017.3	0.0222
RUNX1(Runt)/Jurkat-RUNX1-ChIP-Seq(GSE29180)/Homer	AAACCACARM	1	-1.218	0.4049	292	0.0939	4160.2	0.091
MyoG(bHLH)/C2C12-MyoG-ChIP-Seq(GSE36024)/Homer	AACAGCTG	1	-1.215	0.4049	398	0.1279	5700.4	0.1247
Brn2(POU,Homeobox)/NPC-Brn2-ChIP-Seq(GSE35496)/Homer	ATGAATATTC	1	-1.182	0.4162	17	0.0055	216.9	0.0047
PRDM9(Zf)/Testis-DMC1-ChIP-Seq(GSE35498)/Homer	ADGGYAGYAGCATCT	1	-1.15	0.4286	133	0.0428	1872.7	0.0409
CHR(?)/Hela-CellCycle-Expression/Homer	SRGTTTCAAA	1	-1.124	0.438	117	0.0376	1645.8	0.036
HEB(bHLH)/mES-Heb-ChIP-Seq(GSE53233)/Homer	VCAGCTGBNN	1	-1.1	0.4472	768	0.2469	11131.3	0.2434
TOD6?/SacCer-Promoters/Homer	GCGATGAGMT	1	-1.097	0.4472	47	0.0151	644.6	0.0141
SeqBias:	CA-repeat	CACACACACA	1	-1.084	0.4515	1548	0.4976	22577.1
SEP3(MADS)/Arabidoposis-Flower-Sep3-ChIP-Seq/Homer	CCAAAAAGGG	1	-1.079	0.4522	249	0.08	3564.1	0.0779
PAX5(Paired,Homeobox)/GM12878-PAX5-ChIP-Seq(GSE32465)/Homer	GCAGCCAAGCRTGACH	1	-1.055	0.4613	111	0.0357	1568.8	0.0343
Srebp1a(bHLH)/HepG2-Srebp1a-ChIP-Seq(GSE31477)/Homer	RTCACSCCAY	1	-1.032	0.4708	62	0.0199	865.5	0.0189
IRF:BATF(IRF:bZIP)/pDC-Irf8-ChIP-Seq(GSE66899)/Homer	CTTTCANTATGACTV	1	-1.009	0.4783	25	0.008	338.5	0.0074
OCT4-SOX2-TCF-NANOG(POU,Homeobox,HMG)/mES-Oct4-ChIP-Seq(GSE11431)/Homer	ATTTGCATAACAATG	1	-1.009	0.4783	25	0.008	338.2	0.0074
Unknown1(NR/Ini-like)/Drosophila-Promoters/Homer	MYGGTCACACTG	1	-0.9719	0.4947	68	0.0219	958.5	0.021
LXRE(NR),DR4/RAW-LXRb.biotin-ChIP-Seq(GSE21512)/Homer	RGGTTACTANAGGTCA	1	-0.9622	0.4978	13	0.0042	171.4	0.0037
IRF2(IRF)/Erythroblas-IRF2-ChIP-Seq(GSE36985)/Homer	GAAASYGAAASY	1	-0.9578	0.4983	23	0.0074	313.5	0.0069
ZNF528(Zf)/HEK293-ZNF528.GFP-ChIP-Seq(GSE58341)/Homer	AGAAATGACTTCCCT	1	-0.9301	0.5106	2	0.0006	20.9	0.0005
CES-1(Homeobox)/cElegans-L1-CES1-ChIP-Seq(modEncode)/Homer	AAATTSAATTTN	1	-0.9197	0.5142	82	0.0264	1168	0.0255
ZSCAN22(Zf)/HEK293-ZSCAN22.GFP-ChIP-Seq(GSE58341)/Homer	SMCAGTCWGAKGGAGGAGGC	1	-0.8906	0.5277	24	0.0077	332.1	0.0073
Ap4(bHLH)/AML-Tfap4-ChIP-Seq(GSE45738)/Homer	NAHCAGCTGD	1	-0.8715	0.536	436	0.1401	6345.5	0.1388
Reverb(NR),DR2/RAW-Reverba.biotin-ChIP-Seq(GSE45914)/Homer	GTRGGTCASTGGGTCA	1	-0.8101	0.5681	43	0.0138	614	0.0134
Hnf1(Homeobox)/Liver-Foxa2-Chip-Seq(GSE25694)/Homer	GGTTAAWCATTAA	1	-0.8086	0.5681	15	0.0048	208.4	0.0046
Unknown6/Drosophila-Promoters/Homer	AATTTTAAAA	1	-0.8059	0.5681	117	0.0376	1694.8	0.0371
DPL-1(E2F)/cElegans-Adult-ChIP-Seq(modEncode)/Homer	TAGCGCGC	1	-0.7971	0.5699	145	0.0466	2105.9	0.0461
ZNF317(Zf)/HEK293-ZNF317.GFP-ChIP-Seq(GSE58341)/Homer	GTCWGCTGTYYCTCT	1	-0.7926	0.5706	25	0.008	354.6	0.0078
Usf2(bHLH)/C2C12-Usf2-ChIP-Seq(GSE36030)/Homer	GTCACGTGGT	1	-0.7848	0.5732	82	0.0264	1186.8	0.026
PQM-1(?)/cElegans-L3-ChIP-Seq(modEncode)/Homer	ACTGATAAGA	1	-0.756	0.588	72	0.0231	1044.5	0.0228
Atoh1(bHLH)/Cerebellum-Atoh1-ChIP-Seq(GSE22111)/Homer	VNRVCAGCTGGY	1	-0.7434	0.5936	386	0.1241	5652.9	0.1236
SCL(bHLH)/HPC7-Scl-ChIP-Seq(GSE13511)/Homer	AVCAGCTG	1	-0.7377	0.5951	1553	0.4992	22799.9	0.4986
Ptf1a(bHLH)/Panc1-Ptf1a-ChIP-Seq(GSE47459)/Homer	ACAGCTGTTN	1	-0.7069	0.6117	1009	0.3243	14820	0.3241
Tbx20(T-box)/Heart-Tbx20-ChIP-Seq(GSE29636)/Homer	GGTGYTGACAGS	1	-0.695	0.6171	69	0.0222	1009.6	0.0221
SPCH(bHLH)/Seedling-SPCH-ChIP-Seq(GSE57497)/Homer	WNBCACGTGA	1	-0.6931	0.6171	292	0.0939	4287.7	0.0938
Cbf1(bHLH)/Yeast-Cbf1-ChIP-Seq(GSE29506)/Homer	TCACGTGAYH	1	-0.6799	0.6225	70	0.0225	1026.6	0.0224
FHY3(FAR1)/Arabidopsis-FHY3-ChIP-Seq(GSE30711)/Homer	HHCACGCGCBTN	1	-0.679	0.6225	67	0.0215	982.3	0.0215
ZNF382(Zf)/HEK293-ZNF382.GFP-ChIP-Seq(GSE58341)/Homer	GNCTGTASTRNTGBCTCHTT	1	-0.673	0.6229	7	0.0023	99.1	0.0022
Pax7(Paired,Homeobox),long/Myoblast-Pax7-ChIP-Seq(GSE25064)/Homer	TAATCHGATTAC	1	-0.6702	0.6229	3	0.001	40.7	0.0009
Pknox1(Homeobox)/ES-Prep1-ChIP-Seq(GSE63282)/Homer	SCTGTCAVTCAV	1	-0.6404	0.6395	71	0.0228	1047.1	0.0229
E2F7(E2F)/Hela-E2F7-ChIP-Seq(GSE32673)/Homer	VDTTTCCCGCCA	1	-0.6355	0.6406	25	0.008	368.2	0.0081
SeqBias:	CG	bias	SSSSSSSSSS	1	-0.6274	0.6438	2476	0.7959
PIF5ox(bHLH)/Arabidopsis-PIF5ox-ChIP-Seq(GSE35062)/Homer	BCACGTGVDN	1	-0.6143	0.6503	302	0.0971	4459.8	0.0975
GFY-Staf(?,Zf)/Promoter/Homer	RACTACAATTCCCAGAAKGC	1	-0.612	0.6503	10	0.0032	147.4	0.0032
SeqBias:	GA-repeat	GAGAGAGAGA	1	-0.5897	0.6623	2017	0.6483	29695.6
Unknown2/Arabidopsis-Promoters/Homer	AAACGACGTCGTTTT	1	-0.5834	0.6644	1	0.0003	12.5	0.0003
BMAL1(bHLH)/Liver-Bmal1-ChIP-Seq(GSE39860)/Homer	GNCACGTG	1	-0.5419	0.6905	541	0.1739	8011.6	0.1752
TATA-box/SacCer-Promoters/Homer	BBHWTATATA	1	-0.5406	0.6905	56	0.018	841.7	0.0184
NeuroD1(bHLH)/Islet-NeuroD1-ChIP-Seq(GSE30298)/Homer	GCCATCTGTT	1	-0.5396	0.6905	275	0.0884	4086.1	0.0894
ETS:E-box(ETS,bHLH)/HPC7-Scl-ChIP-Seq(GSE22178)/Homer	AGGAARCAGCTG	1	-0.4835	0.7254	29	0.0093	445.8	0.0097
TATA-box/Drosophila-Promoters/Homer	CTATAAAAGCSV	1	-0.4785	0.7268	9	0.0029	141.4	0.0031
Srebp2(bHLH)/HepG2-Srebp2-ChIP-Seq(GSE31477)/Homer	CGGTCACSCCAC	1	-0.474	0.7278	37	0.0119	567.8	0.0124
CEBP:CEBP(bZIP)/MEF-Chop-ChIP-Seq(GSE35681)/Homer	NTNATGCAAYMNNHTGMAAY	1	-0.465	0.7322	26	0.0084	402.3	0.0088
PIF4(bHLH)/Seedling-PIF4-ChIP-Seq(GSE35315)/Homer	NNBCACGTGN	1	-0.463	0.7322	357	0.1148	5329.1	0.1165
CLOCK(bHLH)/Liver-Clock-ChIP-Seq(GSE39860)/Homer	GHCACGTG	1	-0.4594	0.7322	161	0.0518	2424	0.053
RUNX2(Runt)/PCa-RUNX2-ChIP-Seq(GSE33889)/Homer	NWAACCACADNN	1	-0.4548	0.7331	223	0.0717	3347	0.0732
Nkx2.5(Homeobox)/HL1-Nkx2.5.biotin-ChIP-Seq(GSE21529)/Homer	RRSCACTYAA	1	-0.4543	0.7331	621	0.1996	9236.3	0.202
Tcf12(bHLH)/GM12878-Tcf12-ChIP-Seq(GSE32465)/Homer	VCAGCTGYTG	1	-0.4527	0.7331	360	0.1157	5378.2	0.1176
Egr2(Zf)/Thymocytes-Egr2-ChIP-Seq(GSE34254)/Homer	NGCGTGGGCGGR	1	-0.4431	0.7351	39	0.0125	602.7	0.0132
CEBP:AP1(bZIP)/ThioMac-CEBPb-ChIP-Seq(GSE21512)/Homer	DRTGTTGCAA	1	-0.4417	0.7351	166	0.0534	2503.4	0.0547
Pax7(Paired,Homeobox)/Myoblast-Pax7-ChIP-Seq(GSE25064)/Homer	TAATCAATTA	1	-0.4414	0.7351	11	0.0035	176	0.0038
HLH-1(bHLH)/cElegans-Embryo-HLH1-ChIP-Seq(modEncode)/Homer	RACAGCTGTTBH	1	-0.4219	0.7443	240	0.0771	3611.4	0.079
OCT:OCT(POU,Homeobox)/NPC-Brn1-ChIP-Seq(GSE35496)/Homer	ATGAATATTCATGAG	1	-0.4105	0.7506	1	0.0003	16.7	0.0004
Unknown4/Arabidopsis-Promoters/Homer	CKTCKTCTTY	1	-0.3985	0.7575	283	0.091	4260.9	0.0932
ZBTB18(Zf)/HEK293-ZBTB18.GFP-ChIP-Seq(GSE58341)/Homer	AACATCTGGA	1	-0.3899	0.7618	158	0.0508	2401.3	0.0525
p53(p53)/mES-cMyc-ChIP-Seq(GSE11431)/Homer	ACATGCCCGGGCAT	1	-0.3876	0.7618	4	0.0013	68	0.0015
Unknown1/Arabidopsis-Promoters/Homer	RGGGTAWWWTHGTAA	1	-0.3594	0.7808	15	0.0048	246	0.0054
NFAT:AP1(RHD,bZIP)/Jurkat-NFATC1-ChIP-Seq(Jolma_et_al.)/Homer	SARTGGAAAAWRTGAGTCAB	1	-0.3476	0.7878	36	0.0116	574	0.0126
NRF1(NRF)/MCF7-NRF1-ChIP-Seq(Unpublished)/Homer	CTGCGCATGCGC	1	-0.3389	0.7924	20	0.0064	327.5	0.0072
c-Myc(bHLH)/mES-cMyc-ChIP-Seq(GSE11431)/Homer	VVCCACGTGG	1	-0.3379	0.7924	154	0.0495	2360.9	0.0516
USF1(bHLH)/GM12878-Usf1-ChIP-Seq(GSE32465)/Homer	SGTCACGTGR	1	-0.3068	0.8136	131	0.0421	2027	0.0443
ZNF669(Zf)/HEK293-ZNF669.GFP-ChIP-Seq(GSE58341)/Homer	GARTGGTCATCGCCC	1	-0.2965	0.8197	18	0.0058	302.1	0.0066
GFX(?)/Promoter/Homer	ATTCTCGCGAGA	1	-0.2963	0.8197	1	0.0003	20.5	0.0004
GATA:SCL(Zf,bHLH)/Ter119-SCL-ChIP-Seq(GSE18720)/Homer	CRGCTGBNGNSNNSAGATAA	1	-0.2882	0.8218	27	0.0087	445.3	0.0097
Foxh1(Forkhead)/hESC-FOXH1-ChIP-Seq(GSE29422)/Homer	NNTGTGGATTSS	1	-0.2339	0.8652	137	0.044	2148.7	0.047
RARg(NR)/ES-RARg-ChIP-Seq(GSE30538)/Homer	AGGTCAAGGTCA	1	-0.2327	0.8652	6	0.0019	115.8	0.0025
ZNF16(Zf)/HEK293-ZNF16.GFP-ChIP-Seq(GSE58341)/Homer	MACCTTCYATGGCTCCCTAKTGCCY	1	-0.2232	0.8696	2	0.0006	44.8	0.001
YY1(Zf)/Promoter/Homer	CAAGATGGCGGC	1	-0.2162	0.8732	10	0.0032	185.7	0.0041
Max(bHLH)/K562-Max-ChIP-Seq(GSE31477)/Homer	RCCACGTGGYYN	1	-0.2019	0.8834	192	0.0617	2999.7	0.0656
REST-NRSF(Zf)/Jurkat-NRSF-ChIP-Seq/Homer	GGMGCTGTCCATGGTGCTGA	1	-0.1991	0.8834	2	0.0006	46.2	0.001
HOXA2(Homeobox)/mES-Hoxa2-ChIP-Seq(Donaldson_et_al.)/Homer	GYCATCMATCAT	1	-0.1986	0.8834	15	0.0048	272	0.0059
ZNF41(Zf)/HEK293-ZNF41.GFP-ChIP-Seq(GSE58341)/Homer	CCTCATGGTGYCYTWYTCCCTTGTG	1	-0.1964	0.8834	4	0.0013	84.3	0.0018
E-box/Arabidopsis-Promoters/Homer	GCCACGTG	1	-0.1944	0.8834	127	0.0408	2016.8	0.0441
ELT-3(Gata)/cElegans-L1-ELT3-ChIP-Seq(modEncode)/Homer	AWTGATAAGA	1	-0.1804	0.8901	69	0.0222	1131.6	0.0247
c-Myc(bHLH)/LNCAP-cMyc-ChIP-Seq(Unpublished)/Homer	VCCACGTG	1	-0.1786	0.8901	131	0.0421	2086.8	0.0456
REB1/SacCer-Promoters/Homer	KCCGGGTAAYRR	1	-0.1681	0.8962	34	0.0109	586.6	0.0128
Tcf21(bHLH)/ArterySmoothMuscle-Tcf21-ChIP-Seq(GSE61369)/Homer	NAACAGCTGG	1	-0.1574	0.9034	328	0.1054	5087	0.1112
Pax7(Paired,Homeobox),longest/Myoblast-Pax7-ChIP-Seq(GSE25064)/Homer	NTAATTDGCYAATTANNWWD	1	-0.1391	0.9176	1	0.0003	30.9	0.0007
MyoD(bHLH)/Myotube-MyoD-ChIP-Seq(GSE21614)/Homer	RRCAGCTGYTSY	1	-0.1387	0.9176	262	0.0842	4108.9	0.0899
E-box/Drosophila-Promoters/Homer	AACAGCTGTTHN	1	-0.1384	0.9176	67	0.0215	1120.3	0.0245
SeqBias:	A/T	bias	WWWWWWWWWW	1	-0.1353	0.9176	2140	0.6879
GFY(?)/Promoter/Homer	ACTACAATTCCC	1	-0.1351	0.9176	11	0.0035	218.4	0.0048
ZBTB33(Zf)/GM12878-ZBTB33-ChIP-Seq(GSE32465)/Homer	GGVTCTCGCGAGAAC	1	-0.1213	0.9215	4	0.0013	95.8	0.0021
Egr1(Zf)/K562-Egr1-ChIP-Seq(GSE32465)/Homer	TGCGTGGGYG	1	-0.1028	0.9362	187	0.0601	3003.8	0.0657
SUT1?/SacCer-Promoters/Homer	CCCCGCGC	1	-0.08564	0.9498	1922	0.6178	28797	0.6297
Myf5(bHLH)/GM-Myf5-ChIP-Seq(GSE24852)/Homer	BAACAGCTGT	1	-0.08484	0.9498	223	0.0717	3576.3	0.0782
	Ik-1	NHTTGGGAATRCC	1	-0.06803	0.9616	3111	1	45731.2
n-Myc(bHLH)/mES-nMyc-ChIP-Seq(GSE11431)/Homer	VRCCACGTGG	1	-0.06589	0.9616	198	0.0636	3220.2	0.0704
PBX1(Homeobox)/MCF7-PBX1-ChIP-Seq(GSE28007)/Homer	GSCTGTCACTCA	1	-0.06154	0.9627	15	0.0048	315.7	0.0069
ZNF519(Zf)/HEK293-ZNF519.GFP-ChIP-Seq(GSE58341)/Homer	GAGSCCGAGC	1	-0.05127	0.9701	53	0.017	961.9	0.021
SeqBias:	G/A	bias	RRRRRRRRRR	1	-0.04501	0.9736	3092	0.9939
SeqBias:	polyA-repeat	AAAAAAAAAA	1	-0.01909	0.9965	2984	0.9592	44173.6
Brachyury(T-box)/Mesoendoderm-Brachyury-ChIP-exo(GSE54963)/Homer	ANTTMRCASBNNNGTGYKAAN	1	-0.01316	0.9998	42	0.0135	846.7	0.0185
SeqBias:	GCW-triplet	GCWGCWGCWGCW	1	-0.00248	1	3095	0.9949	45618.4
GLI3(Zf)/Limb-GLI3-ChIP-Chip(GSE11077)/Homer	CGTGGGTGGTCC	1	-0.000319	1	23	0.0074	630.9	0.0138
SeqBias:	C/A-bias	MMMMMMMMMM	1	-1e-06	1	3072	0.9875	45484
SeqBias:	polyC-repeat	CCCCCCCCCC	1	-1e-06	1	3052	0.981	45294.2
ZFP3(Zf)/HEK293-ZFP3.GFP-ChIP-Seq(GSE58341)/Homer	GGGTTTTGAAGGATGARTAGGAGTT	1	0	1	0	0	7.7	0.0002
