# Supplementary material for: Progesterone receptor isoforms, agonists and antagonists differentially reprogram estrogen signaling
Source: Oncotarget. 2017 Sep 28;9(4):4282–300. doi: 10.18632/oncotarget.21378 (PMC5796974; doi:10.18632/oncotarget.21378)
Supplement: Supplementary file 3 [file oncotarget-09-4282-s003.xlsx]

## Sheet: RAW DATA
47-Green, Samples report created on 02/02/2016
Experiment: 47-Green
	Peak List Generator: Unspecified
		Version: Unspecified
		Charge States Calculated: unknown
		Deisotoped: unknown
		Textual Annotation:
	Database Set: 1 Database
		Database Name: the ipi.HUMAN.v3.87 database
			Version: unknown
			Taxonomy: All Entries
			Number of Proteins: 91464
		Does database contain common contaminants?: unknown
	Search Engine Set: 1 Search Engine
		Search Engine: Sequest
			Version: 1.0
			Samples: All Samples
			Fragment Tolerance: 1.00 Da (Monoisotopic)
			Parent Tolerance: 10.0 PPM (Monoisotopic)
			Fixed Modifications: +57 on C (Carbamidomethyl)
			Variable Modifications: +16 on M (Oxidation)
			Database: the ipi.HUMAN.v3.87 database (unknown version, 91464 entries)
			Digestion Enzyme: stricttrypsin
			Max Missed Cleavages: 0
			Probability Model:
				20160129_pmt706_16-448_A1: Peptide Prophet with Delta Mass Correction (No decoys found) [all charge states]
				20160129_pmt706_16-448_A2: Peptide Prophet with Delta Mass Correction (No decoys found) [all charge states]
				20160129_pmt706_16-448_A3: Peptide Prophet with Delta Mass Correction (No decoys found) [all charge states]
				20160129_pmt706_16-448_A4: Peptide Prophet with Delta Mass Correction (No decoys found) [all charge states]
				20160129_pmt706_16-448_B1: Peptide Prophet with Delta Mass Correction (No decoys found) [all charge states]
				20160129_pmt706_16-448_B2: Peptide Prophet with Delta Mass Correction (No decoys found) [all charge states]
				20160129_pmt706_16-448_B3: Peptide Prophet with Delta Mass Correction (No decoys found) [all charge states]
				20160129_pmt706_16-448_B4: Peptide Prophet with Delta Mass Correction (No decoys found) [all charge states]
	Scaffold: Version: Scaffold_4.3.2
		Modification Metadata Set: 1541 modifications
			Source: /usr/local/Scaffold4/parameters/unimod.xml
			Comment:
		Protein Grouping Strategy: Experiment-wide grouping with protein cluster analysis
		Peptide Thresholds: 95.0% minimum
		Protein Thresholds: 95.0% minimum and 2 peptides minimum
		Peptide FDR: 1.0% (Prophet)
		Protein FDR: 0.1% (Prophet)
		GO Annotation Source(s): NCBI (downloaded Feb 2, 2016)
47-Green	Displaying:Total Spectrum Count								Uncategorized Sample	Uncategorized Sample	Uncategorized Sample	Uncategorized Sample	Uncategorized Sample	Uncategorized Sample	Uncategorized Sample	Uncategorized Sample
									Bio Sample 1	Bio Sample 1	Bio Sample 1	Bio Sample 1	Bio Sample 1	Bio Sample 1	Bio Sample 1	Bio Sample 1
#	Visible?	Starred?	Identified Proteins (896)	Accession Number	Molecular Weight	Protein Grouping Ambiguity	Quantitative Variance	Taxonomy	20160129_pmt706_16-448_A1	20160129_pmt706_16-448_A2	20160129_pmt706_16-448_A3	20160129_pmt706_16-448_A4	20160129_pmt706_16-448_B1	20160129_pmt706_16-448_B2	20160129_pmt706_16-448_B3	20160129_pmt706_16-448_B4
1	TRUE	Empty	Cluster of IPI:IPI00554648.3 Tax_Id=9606 Gene_Symbol=KRT8 Keratin, type II cytoskeletal 8 (IPI00554648)	IPI00554648 [5]	54 kDa	TRUE		unknown	263	203	176	190	186	176	65	160
1.1	TRUE	Empty	IPI:IPI00554648.3 Tax_Id=9606 Gene_Symbol=KRT8 Keratin, type II cytoskeletal 8	IPI00554648	54 kDa	TRUE		unknown	179	182	156	164	179	166	61	144
1.2	TRUE	Empty	IPI:IPI00220327.4 Tax_Id=9606 Gene_Symbol=KRT1 Keratin, type II cytoskeletal 1	IPI00220327	66 kDa	TRUE		unknown	53	13	16	14	8	10	1	16
1.3	TRUE	Empty	IPI:IPI00306959.1 Tax_Id=9606 Gene_Symbol=KRT7 Keratin, type II cytoskeletal 7	IPI00306959	51 kDa	TRUE		unknown	12	18	9	16	4	11	2	2
1.4	TRUE	Empty	IPI:IPI00021304.1 Tax_Id=9606 Gene_Symbol=KRT2 Keratin, type II cytoskeletal 2 epidermal	IPI00021304	66 kDa	TRUE		unknown	27	2	2	6	1	5	0	6
1.5	TRUE	Empty	IPI:IPI00009867.3 Tax_Id=9606 Gene_Symbol=KRT5 Keratin, type II cytoskeletal 5	IPI00009867	62 kDa	TRUE		unknown	11	5	2	4	5	3	0	4
2	TRUE	Empty	Cluster of IPI:IPI00297419.4 Tax_Id=9606 Gene_Symbol=PGR Isoform B of Progesterone receptor (IPI00297419)	IPI00297419 [2]	99 kDa	TRUE		unknown	223	223	4	2	170	187	4	1
2.1	TRUE	Empty	IPI:IPI00297419.4 Tax_Id=9606 Gene_Symbol=PGR Isoform B of Progesterone receptor	IPI00297419	99 kDa	TRUE		unknown	208	212	4	2	160	174	4	1
2.2	TRUE	Empty	IPI:IPI00798113.2 Tax_Id=9606 Gene_Symbol=PGR Truncated progesterone receptor	IPI00798113	36 kDa	TRUE		unknown	109	107	0	0	83	96	0	0
3	TRUE	Empty	Cluster of IPI:IPI00554788.5 Tax_Id=9606 Gene_Symbol=KRT18 Keratin, type I cytoskeletal 18 (IPI00554788)	IPI00554788	48 kDa	TRUE		unknown	98	101	77	79	113	96	50	88
3.1	TRUE	Empty	IPI:IPI00554788.5 Tax_Id=9606 Gene_Symbol=KRT18 Keratin, type I cytoskeletal 18	IPI00554788	48 kDa	TRUE		unknown	98	101	77	79	113	96	50	88
4	TRUE	Empty	Cluster of IPI:IPI00021439.1 Tax_Id=9606 Gene_Symbol=ACTB Actin, cytoplasmic 1 (IPI00021439)	IPI00021439 [2]	42 kDa	TRUE		unknown	79	83	108	89	100	72	51	106
4.1	TRUE	Empty	IPI:IPI00021439.1 Tax_Id=9606 Gene_Symbol=ACTB Actin, cytoplasmic 1	IPI00021439 (+1)	42 kDa	TRUE		unknown	79	83	108	89	100	72	51	106
5	TRUE	Empty	Cluster of IPI:IPI00292771.4 Tax_Id=9606 Gene_Symbol=NUMA1 Isoform 1 of Nuclear mitotic apparatus protein 1 (IPI00292771)	IPI00292771 [2]	238 kDa	TRUE		unknown	122	117	41	48	124	116	23	56
5.1	TRUE	Empty	IPI:IPI00292771.4 Tax_Id=9606 Gene_Symbol=NUMA1 Isoform 1 of Nuclear mitotic apparatus protein 1	IPI00292771	238 kDa	TRUE		unknown	121	116	41	48	124	116	23	56
5.2	TRUE	Empty	IPI:IPI01015783.1 Tax_Id=9606 Gene_Symbol=NUMA1 Uncharacterized protein	IPI01015783	121 kDa	TRUE		unknown	107	104	0	26	99	97	0	29
6	TRUE	Empty	Cluster of IPI:IPI00645452.1 Tax_Id=9606 Gene_Symbol=TUBB Uncharacterized protein (IPI00645452)	IPI00645452 [3]	48 kDa	TRUE		unknown	55	63	66	61	68	65	51	61
6.1	TRUE	Empty	IPI:IPI00645452.1 Tax_Id=9606 Gene_Symbol=TUBB Uncharacterized protein	IPI00645452	48 kDa	TRUE		unknown	42	50	47	42	48	48	36	47
6.2	TRUE	Empty	IPI:IPI00930130.2 Tax_Id=9606 Gene_Symbol=TUBB6 cDNA FLJ11352 fis, clone HEMBA1000020, highly similar to Tubulin beta-2C chain	IPI00930130	45 kDa	TRUE		unknown	18	24	26	21	24	23	14	21
6.3	TRUE	Empty	IPI:IPI00646779.2 Tax_Id=9606 Gene_Symbol=TUBB6 TUBB6 protein	IPI00646779	50 kDa	TRUE		unknown	6	10	8	8	11	10	9	8
7	TRUE	Empty	Cluster of IPI:IPI00003865.1 Tax_Id=9606 Gene_Symbol=HSPA8 Isoform 1 of Heat shock cognate 71 kDa protein (IPI00003865)	IPI00003865	71 kDa	TRUE		unknown	66	64	63	58	82	79	37	83
7.1	TRUE	Empty	IPI:IPI00003865.1 Tax_Id=9606 Gene_Symbol=HSPA8 Isoform 1 of Heat shock cognate 71 kDa protein	IPI00003865	71 kDa	TRUE		unknown	66	64	63	58	82	79	37	83
8	TRUE	Empty	IPI:IPI00383296.5 Tax_Id=9606 Gene_Symbol=HNRNPM Isoform 2 of Heterogeneous nuclear ribonucleoprotein M	IPI00383296	74 kDa			unknown	72	72	25	45	74	61	16	39
9	TRUE	Empty	Cluster of IPI:IPI00019502.3 Tax_Id=9606 Gene_Symbol=MYH9 Isoform 1 of Myosin-9 (IPI00019502)	IPI00019502 [5]	227 kDa	TRUE		unknown	46	44	33	42	65	46	28	52
9.1	TRUE	Empty	IPI:IPI00019502.3 Tax_Id=9606 Gene_Symbol=MYH9 Isoform 1 of Myosin-9	IPI00019502	227 kDa	TRUE		unknown	46	44	32	42	58	45	26	47
9.2	TRUE	Empty	IPI:IPI00397526.3 Tax_Id=9606 Gene_Symbol=MYH10 Isoform 1 of Myosin-10	IPI00397526 (+2)	229 kDa	TRUE		unknown	1	1	4	3	6	2	0	0
9.3	TRUE	Empty	IPI:IPI00607818.3 Tax_Id=9606 Gene_Symbol=MYH14 Isoform 6 of Myosin-14	IPI00607818	229 kDa	TRUE		unknown	0	0	5	3	9	5	4	9
10	TRUE	Empty	IPI:IPI00021812.2 Tax_Id=9606 Gene_Symbol=AHNAK Neuroblast differentiation-associated protein AHNAK	IPI00021812	629 kDa			unknown	32	40	40	50	54	47	35	48
11	TRUE	Empty	Cluster of IPI:IPI00479145.3 Tax_Id=9606 Gene_Symbol=KRT19 Keratin, type I cytoskeletal 19 (IPI00479145)	IPI00479145 [4]	44 kDa	TRUE		unknown	88	54	51	59	60	60	12	53
11.1	TRUE	Empty	IPI:IPI00479145.3 Tax_Id=9606 Gene_Symbol=KRT19 Keratin, type I cytoskeletal 19	IPI00479145	44 kDa	TRUE		unknown	53	53	47	51	60	56	12	51
11.2	TRUE	Empty	IPI:IPI00009865.4 Tax_Id=9606 Gene_Symbol=KRT10 Keratin, type I cytoskeletal 10	IPI00009865	59 kDa	TRUE		unknown	27	2	6	10	2	6	0	4
11.3	TRUE	Empty	IPI:IPI00384444.6 Tax_Id=9606 Gene_Symbol=KRT14 Keratin, type I cytoskeletal 14	IPI00384444	52 kDa	TRUE		unknown	18	0	0	0	0	0	0	0
11.4	TRUE	Empty	IPI:IPI00930614.1 Tax_Id=9606 Gene_Symbol=KRT13 GUCA1B protein (Fragment)	IPI00930614	9 kDa	TRUE		unknown	4	0	0	0	0	0	0	0
12	TRUE	Empty	IPI:IPI00026781.3 Tax_Id=9606 Gene_Symbol=FASN Fatty acid synthase	IPI00026781	273 kDa			unknown	65	61	48	62	48	49	26	40
13	TRUE	Empty	IPI:IPI00216049.1 Tax_Id=9606 Gene_Symbol=HNRNPK Isoform 1 of Heterogeneous nuclear ribonucleoprotein K	IPI00216049	51 kDa			unknown	52	56	39	53	48	37	23	31
14	TRUE	Empty	IPI:IPI00021405.3 Tax_Id=9606 Gene_Symbol=LMNA Isoform A of Prelamin-A/C	IPI00021405	74 kDa	TRUE		unknown	55	51	58	64	54	40	9	37
15	TRUE	Empty	Cluster of IPI:IPI00302592.2 Tax_Id=9606 Gene_Symbol=FLNA Isoform 2 of Filamin-A (IPI00302592)	IPI00302592 [5]	280 kDa	TRUE		unknown	14	24	30	30	62	52	36	79
15.1	TRUE	Empty	IPI:IPI00302592.2 Tax_Id=9606 Gene_Symbol=FLNA Isoform 2 of Filamin-A	IPI00302592 (+1)	280 kDa	TRUE		unknown	14	22	28	29	44	42	19	55
15.2	TRUE	Empty	IPI:IPI00289334.2 Tax_Id=9606 Gene_Symbol=FLNB Isoform 1 of Filamin-B	IPI00289334 (+2)	278 kDa	TRUE		unknown	2	4	4	3	20	13	20	26
16	TRUE	Empty	Cluster of IPI:IPI00218319.3 Tax_Id=9606 Gene_Symbol=TPM3 Isoform 2 of Tropomyosin alpha-3 chain (IPI00218319)	IPI00218319	29 kDa	TRUE		unknown	30	33	41	41	47	32	11	55
16.1	TRUE	Empty	IPI:IPI00218319.3 Tax_Id=9606 Gene_Symbol=TPM3 Isoform 2 of Tropomyosin alpha-3 chain	IPI00218319	29 kDa	TRUE		unknown	30	33	41	41	47	32	11	54
17	TRUE	Empty	IPI:IPI00438229.2 Tax_Id=9606 Gene_Symbol=TRIM28 Isoform 1 of Transcription intermediary factor 1-beta	IPI00438229	89 kDa			unknown	68	64	17	16	70	72	15	20
18	TRUE	Empty	Cluster of IPI:IPI00000874.1 Tax_Id=9606 Gene_Symbol=PRDX1 Peroxiredoxin-1 (IPI00000874)	IPI00000874 [2]	22 kDa	TRUE		unknown	29	29	44	33	48	41	30	51
18.1	TRUE	Empty	IPI:IPI00000874.1 Tax_Id=9606 Gene_Symbol=PRDX1 Peroxiredoxin-1	IPI00000874	22 kDa	TRUE		unknown	29	29	41	31	46	41	29	49
18.2	TRUE	Empty	IPI:IPI00011937.1 Tax_Id=9606 Gene_Symbol=PRDX4 Peroxiredoxin-4	IPI00011937	31 kDa	TRUE		unknown	8	8	10	8	10	7	10	14
19	TRUE	Empty	Cluster of IPI:IPI00180675.4 Tax_Id=9606 Gene_Symbol=TUBA1A Tubulin alpha-1A chain (IPI00180675)	IPI00180675 [2]	50 kDa	TRUE		unknown	23	38	32	40	40	37	32	38
19.1	TRUE	Empty	IPI:IPI00180675.4 Tax_Id=9606 Gene_Symbol=TUBA1A Tubulin alpha-1A chain	IPI00180675	50 kDa	TRUE		unknown	22	35	30	40	36	33	29	34
19.2	TRUE	Empty	IPI:IPI00791613.1 Tax_Id=9606 Gene_Symbol=TUBA8 Uncharacterized protein	IPI00791613	52 kDa	TRUE		unknown	9	18	10	12	13	13	10	14
20	TRUE	Empty	Cluster of IPI:IPI01012991.1 Tax_Id=9606 Gene_Symbol=LUC7L2 Isoform 1 of Putative RNA-binding protein Luc7-like 2 (IPI01012991)	IPI01012991 [2]	47 kDa	TRUE		unknown	36	39	53	38	36	23	13	47
20.1	TRUE	Empty	IPI:IPI01012991.1 Tax_Id=9606 Gene_Symbol=LUC7L2 Isoform 1 of Putative RNA-binding protein Luc7-like 2	IPI01012991	47 kDa	TRUE		unknown	32	34	43	30	34	21	8	40
20.2	TRUE	Empty	IPI:IPI00071318.1 Tax_Id=9606 Gene_Symbol=LUC7L Isoform 1 of Putative RNA-binding protein Luc7-like 1	IPI00071318	44 kDa	TRUE		unknown	10	15	19	13	8	6	7	18
21	TRUE	Empty	IPI:IPI00844578.1 Tax_Id=9606 Gene_Symbol=DHX9 ATP-dependent RNA helicase A	IPI00844578	141 kDa			unknown	39	42	19	35	42	44	16	24
22	TRUE	Empty	Cluster of IPI:IPI00845339.1 Tax_Id=9606 Gene_Symbol=HSPA1B;HSPA1A cDNA FLJ54370, highly similar to Heat shock 70 kDa protein 1 (IPI00845339)	IPI00845339 [2]	70 kDa	TRUE		unknown	35	35	35	40	60	52	42	57
22.1	TRUE	Empty	IPI:IPI00845339.1 Tax_Id=9606 Gene_Symbol=HSPA1B;HSPA1A cDNA FLJ54370, highly similar to Heat shock 70 kDa protein 1	IPI00845339	70 kDa	TRUE		unknown	30	31	31	36	53	47	32	48
22.2	TRUE	Empty	IPI:IPI00911039.1 Tax_Id=9606 Gene_Symbol=HSPA1B;HSPA1A cDNA FLJ54408, highly similar to Heat shock 70 kDa protein 1	IPI00911039	64 kDa	TRUE		unknown	23	23	23	25	38	33	19	37
23	TRUE	Empty	Cluster of IPI:IPI00018534.4 Tax_Id=9606 Gene_Symbol=HIST1H2BL Histone H2B type 1-L (IPI00018534)	IPI00018534 [10]	14 kDa	TRUE		unknown	19	22	30	21	30	26	12	39
23.1	TRUE	Empty	IPI:IPI00018534.4 Tax_Id=9606 Gene_Symbol=HIST1H2BL Histone H2B type 1-L	IPI00018534 (+5)	14 kDa	TRUE		unknown	19	20	28	19	28	26	12	33
23.2	TRUE	Empty	IPI:IPI00166293.5 Tax_Id=9606 Gene_Symbol=HIST3H2BB Histone H2B type 3-B	IPI00166293	14 kDa	TRUE		unknown	15	18	18	17	22	20	12	29
23.3	TRUE	Empty	IPI:IPI00003935.6 Tax_Id=9606 Gene_Symbol=HIST2H2BE Histone H2B type 2-E	IPI00003935 (+2)	14 kDa	TRUE		unknown	15	18	24	19	25	23	12	34
24	TRUE	Empty	IPI:IPI00396378.3 Tax_Id=9606 Gene_Symbol=HNRNPA2B1 Isoform B1 of Heterogeneous nuclear ribonucleoproteins A2/B1	IPI00396378	37 kDa	TRUE		unknown	55	51	30	51	45	45	8	37
25	TRUE	Empty	IPI:IPI00479186.7 Tax_Id=9606 Gene_Symbol=PKM2 Isoform M2 of Pyruvate kinase isozymes M1/M2	IPI00479186	58 kDa			unknown	26	37	34	34	26	27	11	21
26	TRUE	Empty	IPI:IPI00883857.2 Tax_Id=9606 Gene_Symbol=HNRNPU Isoform Long of Heterogeneous nuclear ribonucleoprotein U	IPI00883857	91 kDa	TRUE		unknown	33	31	29	36	30	27	18	31
27	TRUE	Empty	IPI:IPI00027834.3 Tax_Id=9606 Gene_Symbol=HNRNPL Heterogeneous nuclear ribonucleoprotein L	IPI00027834	64 kDa			unknown	36	39	32	38	32	31	7	26
28	TRUE	Empty	Cluster of IPI:IPI00419585.9 Tax_Id=9606 Gene_Symbol=PPIA Peptidyl-prolyl cis-trans isomerase A (IPI00419585)	IPI00419585	18 kDa	TRUE		unknown	45	48	34	32	34	27	10	28
28.1	TRUE	Empty	IPI:IPI00419585.9 Tax_Id=9606 Gene_Symbol=PPIA Peptidyl-prolyl cis-trans isomerase A	IPI00419585	18 kDa	TRUE		unknown	43	47	34	32	34	27	10	28
29	TRUE	Empty	IPI:IPI00143753.6 Tax_Id=9606 Gene_Symbol=U2SURP Isoform 1 of U2 snRNP-associated SURP motif-containing protein	IPI00143753 (+1)	118 kDa			unknown	23	23	25	26	26	19	12	36
30	TRUE	Empty	Cluster of IPI:IPI00549248.4 Tax_Id=9606 Gene_Symbol=NPM1 Isoform 1 of Nucleophosmin (IPI00549248)	IPI00549248	33 kDa	TRUE		unknown	30	30	20	17	34	32	19	34
30.1	TRUE	Empty	IPI:IPI00549248.4 Tax_Id=9606 Gene_Symbol=NPM1 Isoform 1 of Nucleophosmin	IPI00549248	33 kDa	TRUE		unknown	30	30	20	17	34	32	19	34
31	TRUE	Empty	Cluster of IPI:IPI00024067.4 Tax_Id=9606 Gene_Symbol=CLTC Isoform 1 of Clathrin heavy chain 1 (IPI00024067)	IPI00024067 [2]	192 kDa	TRUE		unknown	28	32	28	36	19	25	20	19
31.1	TRUE	Empty	IPI:IPI00024067.4 Tax_Id=9606 Gene_Symbol=CLTC Isoform 1 of Clathrin heavy chain 1	IPI00024067 (+1)	192 kDa	TRUE		unknown	28	32	28	36	19	25	20	19
32	TRUE	Empty	IPI:IPI00182757.1 Tax_Id=9606 Gene_Symbol=KIAA1967 Isoform 1 of Protein KIAA1967	IPI00182757	103 kDa			unknown	16	20	35	47	18	13	33	46
33	TRUE	Empty	IPI:IPI00644712.4 Tax_Id=9606 Gene_Symbol=XRCC6 X-ray repair cross-complementing protein 6	IPI00644712	70 kDa			unknown	33	43	13	20	34	53	3	5
34	TRUE	Empty	IPI:IPI00007057.4 Tax_Id=9606 Gene_Symbol=ZFYVE20 Rabenosyn-5	IPI00007057	89 kDa	TRUE		unknown	49	54	0	0	41	39	0	0
35	TRUE	Empty	IPI:IPI00449049.5 Tax_Id=9606 Gene_Symbol=PARP1 Poly [ADP-ribose] polymerase 1	IPI00449049	113 kDa			unknown	33	37	3	7	44	44	4	12
36	TRUE	Empty	Cluster of IPI:IPI00396485.3 Tax_Id=9606 Gene_Symbol=EEF1A1 Elongation factor 1-alpha 1 (IPI00396485)	IPI00396485 [3]	50 kDa	TRUE		unknown	23	23	28	26	37	30	19	36
36.1	TRUE	Empty	IPI:IPI00396485.3 Tax_Id=9606 Gene_Symbol=EEF1A1 Elongation factor 1-alpha 1	IPI00396485 (+1)	50 kDa	TRUE		unknown	23	23	28	26	33	27	13	32
36.2	TRUE	Empty	IPI:IPI00014424.1 Tax_Id=9606 Gene_Symbol=EEF1A2 Elongation factor 1-alpha 2	IPI00014424	50 kDa	TRUE		unknown	13	11	16	14	22	16	9	22
37	TRUE	Empty	IPI:IPI00453473.6 Tax_Id=9606 Gene_Symbol=HIST2H4B;HIST1H4C;HIST1H4J;HIST1H4D;HIST1H4A;HIST2H4A;HIST1H4I;HIST1H4K;HIST1H4E;HIST1H4L;HIST1H4F;HIST1H4H;HIST4H4;HIST1H4B Histone H4	IPI00453473	11 kDa			unknown	20	26	23	28	23	36	12	21
38	TRUE	Empty	Cluster of IPI:IPI00604620.3 Tax_Id=9606 Gene_Symbol=NCL Nucleolin (IPI00604620)	IPI00604620	77 kDa	TRUE		unknown	21	26	17	22	21	18	10	22
38.1	TRUE	Empty	IPI:IPI00604620.3 Tax_Id=9606 Gene_Symbol=NCL Nucleolin	IPI00604620	77 kDa	TRUE		unknown	21	26	17	22	21	18	10	22
39	TRUE	Empty	IPI:IPI00296078.5 Tax_Id=9606 Gene_Symbol=TRPS1 Isoform 1 of Zinc finger transcription factor Trps1	IPI00296078 (+2)	142 kDa			unknown	59	60	0	1	45	31	0	0
40	TRUE	Empty	Cluster of IPI:IPI00413611.1 Tax_Id=9606 Gene_Symbol=TOP1 DNA topoisomerase 1 (IPI00413611)	IPI00413611	91 kDa	TRUE		unknown	17	13	24	18	18	14	9	28
40.1	TRUE	Empty	IPI:IPI00413611.1 Tax_Id=9606 Gene_Symbol=TOP1 DNA topoisomerase 1	IPI00413611	91 kDa	TRUE		unknown	17	13	24	18	18	14	9	28
41	TRUE	Empty	Cluster of IPI:IPI00382470.3 Tax_Id=9606 Gene_Symbol=HSP90AA1 Isoform 2 of Heat shock protein HSP 90-alpha (IPI00382470)	IPI00382470 [2]	98 kDa	TRUE		unknown	47	52	23	19	62	61	13	28
41.1	TRUE	Empty	IPI:IPI00382470.3 Tax_Id=9606 Gene_Symbol=HSP90AA1 Isoform 2 of Heat shock protein HSP 90-alpha	IPI00382470 (+1)	98 kDa	TRUE		unknown	47	52	23	19	62	61	13	28
42	TRUE	Empty	Cluster of IPI:IPI00220684.1 Tax_Id=9606 Gene_Symbol=HNRNPD Isoform 3 of Heterogeneous nuclear ribonucleoprotein D0 (IPI00220684)	IPI00220684	33 kDa	TRUE		unknown	32	35	21	26	34	34	14	21
42.1	TRUE	Empty	IPI:IPI00220684.1 Tax_Id=9606 Gene_Symbol=HNRNPD Isoform 3 of Heterogeneous nuclear ribonucleoprotein D0	IPI00220684	33 kDa	TRUE		unknown	32	35	21	26	34	34	14	21
43	TRUE	Empty	Cluster of IPI:IPI00216592.2 Tax_Id=9606 Gene_Symbol=HNRNPC Isoform C1 of Heterogeneous nuclear ribonucleoproteins C1/C2 (IPI00216592)	IPI00216592 [2]	32 kDa	TRUE		unknown	26	31	17	21	18	16	8	22
43.1	TRUE	Empty	IPI:IPI00216592.2 Tax_Id=9606 Gene_Symbol=HNRNPC Isoform C1 of Heterogeneous nuclear ribonucleoproteins C1/C2	IPI00216592 (+1)	32 kDa	TRUE		unknown	26	31	17	21	18	16	8	22
44	TRUE	Empty	Cluster of IPI:IPI00017289.3 Tax_Id=9606 Gene_Symbol=SNRNP27 U4/U6.U5 small nuclear ribonucleoprotein 27 kDa protein (IPI00017289)	IPI00017289	19 kDa	TRUE		unknown	20	20	23	23	22	19	16	26
44.1	TRUE	Empty	IPI:IPI00017289.3 Tax_Id=9606 Gene_Symbol=SNRNP27 U4/U6.U5 small nuclear ribonucleoprotein 27 kDa protein	IPI00017289	19 kDa	TRUE		unknown	20	20	23	23	22	19	16	26
45	TRUE	Empty	Cluster of IPI:IPI00008524.1 Tax_Id=9606 Gene_Symbol=PABPC1 Isoform 1 of Polyadenylate-binding protein 1 (IPI00008524)	IPI00008524 [6]	71 kDa	TRUE		unknown	16	15	17	21	9	12	12	14
45.1	TRUE	Empty	IPI:IPI00008524.1 Tax_Id=9606 Gene_Symbol=PABPC1 Isoform 1 of Polyadenylate-binding protein 1	IPI00008524 (+1)	71 kDa	TRUE		unknown	13	13	14	19	8	10	10	12
45.2	TRUE	Empty	IPI:IPI00012726.4 Tax_Id=9606 Gene_Symbol=PABPC4 Isoform 1 of Polyadenylate-binding protein 4	IPI00012726 (+3)	71 kDa	TRUE		unknown	5	7	8	8	2	4	6	4
46	TRUE	Empty	IPI:IPI00479786.5 Tax_Id=9606 Gene_Symbol=KHSRP Isoform 1 of Far upstream element-binding protein 2	IPI00479786 (+1)	73 kDa	TRUE		unknown	33	42	17	23	29	21	2	18
47	TRUE	Empty	IPI:IPI00025512.2 Tax_Id=9606 Gene_Symbol=HSPB1 Heat shock protein beta-1	IPI00025512	23 kDa			unknown	15	17	12	16	26	20	15	26
48	TRUE	Empty	Cluster of IPI:IPI00414676.6 Tax_Id=9606 Gene_Symbol=HSP90AB1 Heat shock protein HSP 90-beta (IPI00414676)	IPI00414676	83 kDa	TRUE		unknown	39	44	25	27	41	44	8	21
48.1	TRUE	Empty	IPI:IPI00414676.6 Tax_Id=9606 Gene_Symbol=HSP90AB1 Heat shock protein HSP 90-beta	IPI00414676	83 kDa	TRUE		unknown	39	44	25	27	41	44	8	21
49	TRUE	Empty	IPI:IPI00479962.4 Tax_Id=9606 Gene_Symbol=MYO5B Myosin-Vb	IPI00479962	214 kDa	TRUE		unknown	0	0	35	53	0	0	25	36
50	TRUE	Empty	IPI:IPI00782992.3 Tax_Id=9606 Gene_Symbol=SRRM2 Isoform 1 of Serine/arginine repetitive matrix protein 2	IPI00782992	300 kDa			unknown	17	15	19	19	15	8	8	25
51	TRUE	Empty	IPI:IPI00220834.8 Tax_Id=9606 Gene_Symbol=XRCC5 X-ray repair cross-complementing protein 5	IPI00220834	83 kDa			unknown	20	27	1	5	33	28	3	2
52	TRUE	Empty	IPI:IPI00843996.1 Tax_Id=9606 Gene_Symbol=SRSF3 cDNA FLJ52832, highly similar to Splicing factor, arginine/serine-rich 3	IPI00843996	14 kDa	TRUE		unknown	14	20	20	14	13	16	14	20
53	TRUE	Empty	IPI:IPI00296337.2 Tax_Id=9606 Gene_Symbol=PRKDC Isoform 1 of DNA-dependent protein kinase catalytic subunit	IPI00296337 (+1)	469 kDa			unknown	24	23	2	7	22	32	0	1
54	TRUE	Empty	IPI:IPI00169383.3 Tax_Id=9606 Gene_Symbol=PGK1 Phosphoglycerate kinase 1	IPI00169383	45 kDa			unknown	20	22	13	11	26	16	5	10
55	TRUE	Empty	Cluster of IPI:IPI00217950.5 Tax_Id=9606 Gene_Symbol=HMGN2 Non-histone chromosomal protein HMG-17 (IPI00217950)	IPI00217950	9 kDa	TRUE		unknown	19	19	28	24	28	23	1	27
55.1	TRUE	Empty	IPI:IPI00217950.5 Tax_Id=9606 Gene_Symbol=HMGN2 Non-histone chromosomal protein HMG-17	IPI00217950	9 kDa	TRUE		unknown	19	19	28	24	28	23	1	27
56	TRUE	Empty	Cluster of IPI:IPI00418169.3 Tax_Id=9606 Gene_Symbol=ANXA2 Isoform 2 of Annexin A2 (IPI00418169)	IPI00418169 [2]	40 kDa	TRUE		unknown	12	15	16	16	32	24	20	32
56.1	TRUE	Empty	IPI:IPI00418169.3 Tax_Id=9606 Gene_Symbol=ANXA2 Isoform 2 of Annexin A2	IPI00418169 (+1)	40 kDa	TRUE		unknown	12	15	16	16	32	24	20	32
57	TRUE	Empty	IPI:IPI00012074.3 Tax_Id=9606 Gene_Symbol=HNRNPR Isoform 1 of Heterogeneous nuclear ribonucleoprotein R	IPI00012074	71 kDa	TRUE		unknown	26	25	10	29	15	17	8	11
58	TRUE	Empty	Cluster of IPI:IPI00021263.3 Tax_Id=9606 Gene_Symbol=YWHAZ 14-3-3 protein zeta/delta (IPI00021263)	IPI00021263 [6]	28 kDa	TRUE		unknown	11	18	11	19	18	15	2	11
58.1	TRUE	Empty	IPI:IPI00021263.3 Tax_Id=9606 Gene_Symbol=YWHAZ 14-3-3 protein zeta/delta	IPI00021263	28 kDa	TRUE		unknown	4	9	3	5	5	7	0	4
58.2	TRUE	Empty	IPI:IPI00216318.5 Tax_Id=9606 Gene_Symbol=YWHAB Isoform Long of 14-3-3 protein beta/alpha	IPI00216318	28 kDa	TRUE		unknown	6	8	5	10	7	5	2	7
58.3	TRUE	Empty	IPI:IPI00000816.1 Tax_Id=9606 Gene_Symbol=YWHAE Isoform 1 of 14-3-3 protein epsilon	IPI00000816	29 kDa	TRUE		unknown	2	5	1	2	7	5	0	2
58.4	TRUE	Empty	IPI:IPI00018146.1 Tax_Id=9606 Gene_Symbol=YWHAQ 14-3-3 protein theta	IPI00018146	28 kDa	TRUE		unknown	6	5	4	6	6	1	0	6
58.5	TRUE	Empty	IPI:IPI00220642.7 Tax_Id=9606 Gene_Symbol=YWHAG 14-3-3 protein gamma	IPI00220642	28 kDa	TRUE		unknown	5	3	4	8	5	1	0	4
58.6	TRUE	Empty	IPI:IPI00216319.3 Tax_Id=9606 Gene_Symbol=YWHAH 14-3-3 protein eta	IPI00216319	28 kDa	TRUE		unknown	4	3	2	4	5	1	0	0
59	TRUE	Empty	Cluster of IPI:IPI00419373.1 Tax_Id=9606 Gene_Symbol=HNRNPA3 Isoform 1 of Heterogeneous nuclear ribonucleoprotein A3 (IPI00419373)	IPI00419373	40 kDa	TRUE		unknown	31	29	14	27	22	16	3	18
59.1	TRUE	Empty	IPI:IPI00419373.1 Tax_Id=9606 Gene_Symbol=HNRNPA3 Isoform 1 of Heterogeneous nuclear ribonucleoprotein A3	IPI00419373	40 kDa	TRUE		unknown	31	29	14	27	22	16	3	18
60	TRUE	Empty	Cluster of IPI:IPI00081836.3 Tax_Id=9606 Gene_Symbol=HIST1H2AH;HIST1H2AG;HIST1H2AK;HIST1H2AL;HIST1H2AM;HIST1H2AJ;HIST1H2AI Histone H2A type 1-H (IPI00081836)	IPI00081836 [7]	14 kDa	TRUE		unknown	17	16	19	17	20	16	18	22
60.1	TRUE	Empty	IPI:IPI00081836.3 Tax_Id=9606 Gene_Symbol=HIST1H2AH;HIST1H2AG;HIST1H2AK;HIST1H2AL;HIST1H2AM;HIST1H2AJ;HIST1H2AI Histone H2A type 1-H	IPI00081836 (+1)	14 kDa	TRUE		unknown	15	14	17	15	20	15	16	21
60.2	TRUE	Empty	IPI:IPI00026272.2 Tax_Id=9606 Gene_Symbol=HIST1H2AE;HIST1H2AB;HIST1H2AD;HIST1H2AG;HIST1H2AK;HIST1H2AL;HIST1H2AM;HIST1H2AJ;HIST1H2AI Histone H2A type 1-B/E	IPI00026272 (+2)	14 kDa	TRUE		unknown	15	14	15	13	13	11	14	16
60.3	TRUE	Empty	IPI:IPI00018278.3 Tax_Id=9606 Gene_Symbol=H2AFV Histone H2A.V	IPI00018278 (+1)	14 kDa	TRUE		unknown	3	3	3	5	4	1	2	4
61	TRUE	Empty	IPI:IPI00017297.1 Tax_Id=9606 Gene_Symbol=MATR3;SNHG4 Matrin-3	IPI00017297 (+1)	95 kDa			unknown	15	31	8	21	16	20	4	14
62	TRUE	Empty	Cluster of IPI:IPI00011253.3 Tax_Id=9606 Gene_Symbol=RPS3 40S ribosomal protein S3 (IPI00011253)	IPI00011253	27 kDa	TRUE		unknown	16	19	12	18	17	9	9	14
62.1	TRUE	Empty	IPI:IPI00011253.3 Tax_Id=9606 Gene_Symbol=RPS3 40S ribosomal protein S3	IPI00011253	27 kDa	TRUE		unknown	16	19	12	18	17	9	9	14
63	TRUE	Empty	Cluster of IPI:IPI00021417.3 Tax_Id=9606 Gene_Symbol=SART1 U4/U6.U5 tri-snRNP-associated protein 1 (IPI00021417)	IPI00021417	90 kDa	TRUE		unknown	22	16	21	19	24	15	4	26
63.1	TRUE	Empty	IPI:IPI00021417.3 Tax_Id=9606 Gene_Symbol=SART1 U4/U6.U5 tri-snRNP-associated protein 1	IPI00021417	90 kDa	TRUE		unknown	22	16	21	19	24	15	4	26
64	TRUE	Empty	IPI:IPI00008918.1 Tax_Id=9606 Gene_Symbol=LIMA1 Isoform Beta of LIM domain and actin-binding protein 1	IPI00008918	85 kDa			unknown	14	18	14	16	25	23	4	19
65	TRUE	Empty	IPI:IPI00329791.2 Tax_Id=9606 Gene_Symbol=DDX46 Probable ATP-dependent RNA helicase DDX46	IPI00329791 (+1)	117 kDa			unknown	14	16	11	12	13	15	12	15
66	TRUE	Empty	Cluster of IPI:IPI00479191.2 Tax_Id=9606 Gene_Symbol=HNRNPH1 51 kDa protein (IPI00479191)	IPI00479191 [2]	51 kDa	TRUE		unknown	27	31	14	20	22	28	13	16
66.1	TRUE	Empty	IPI:IPI00479191.2 Tax_Id=9606 Gene_Symbol=HNRNPH1 51 kDa protein	IPI00479191	51 kDa	TRUE		unknown	22	24	14	20	20	18	10	14
66.2	TRUE	Empty	IPI:IPI00026230.1 Tax_Id=9606 Gene_Symbol=HNRNPH2 Heterogeneous nuclear ribonucleoprotein H2	IPI00026230	49 kDa	TRUE		unknown	15	17	8	8	14	15	7	10
67	TRUE	Empty	IPI:IPI00889541.2 Tax_Id=9606 Gene_Symbol=DDX17 Isoform 4 of Probable ATP-dependent RNA helicase DDX17	IPI00889541	80 kDa	TRUE		unknown	34	34	3	16	22	18	7	5
68	TRUE	Empty	Cluster of IPI:IPI00304596.3 Tax_Id=9606 Gene_Symbol=NONO Non-POU domain-containing octamer-binding protein (IPI00304596)	IPI00304596	54 kDa	TRUE		unknown	18	24	9	15	20	22	7	13
68.1	TRUE	Empty	IPI:IPI00304596.3 Tax_Id=9606 Gene_Symbol=NONO Non-POU domain-containing octamer-binding protein	IPI00304596	54 kDa	TRUE		unknown	18	24	9	15	20	22	7	13
69	TRUE	Empty	IPI:IPI00216691.5 Tax_Id=9606 Gene_Symbol=PFN1 Profilin-1	IPI00216691	15 kDa			unknown	24	20	13	13	19	19	11	9
70	TRUE	Empty	IPI:IPI00010740.1 Tax_Id=9606 Gene_Symbol=SFPQ Isoform Long of Splicing factor, proline- and glutamine-rich	IPI00010740	76 kDa	TRUE		unknown	20	23	10	18	17	12	3	14
71	TRUE	Empty	Cluster of IPI:IPI00012011.6 Tax_Id=9606 Gene_Symbol=CFL1 Cofilin-1 (IPI00012011)	IPI00012011 [4]	19 kDa	TRUE		unknown	16	13	16	12	13	25	16	22
71.1	TRUE	Empty	IPI:IPI00012011.6 Tax_Id=9606 Gene_Symbol=CFL1 Cofilin-1	IPI00012011 (+1)	19 kDa	TRUE		unknown	14	11	13	10	9	20	12	18
71.2	TRUE	Empty	IPI:IPI00473014.5 Tax_Id=9606 Gene_Symbol=DSTN Destrin	IPI00473014 (+1)	19 kDa	TRUE		unknown	2	2	3	2	5	5	4	8
72	TRUE	Empty	IPI:IPI00006378.3 Tax_Id=9606 Gene_Symbol=CCDC72 Coiled-coil domain-containing protein 72	IPI00006378	7 kDa			unknown	8	14	22	19	13	13	0	20
73	TRUE	Empty	IPI:IPI00006725.2 Tax_Id=9606 Gene_Symbol=DDX23 Probable ATP-dependent RNA helicase DDX23	IPI00006725 (+1)	96 kDa	TRUE		unknown	13	12	7	4	9	9	5	16
74	TRUE	Empty	Cluster of IPI:IPI00022434.4 Tax_Id=9606 Gene_Symbol=ALB Uncharacterized protein (IPI00022434)	IPI00022434	72 kDa	TRUE		unknown	13	14	16	17	13	13	5	14
74.1	TRUE	Empty	IPI:IPI00022434.4 Tax_Id=9606 Gene_Symbol=ALB Uncharacterized protein	IPI00022434	72 kDa	TRUE		unknown	13	14	16	17	13	13	5	14
75	TRUE	Empty	IPI:IPI00179964.5 Tax_Id=9606 Gene_Symbol=PTBP1 Isoform 1 of Polypyrimidine tract-binding protein 1	IPI00179964 (+2)	57 kDa	TRUE		unknown	32	29	15	22	26	28	10	19
76	TRUE	Empty	IPI:IPI00186290.6 Tax_Id=9606 Gene_Symbol=EEF2 Elongation factor 2	IPI00186290	95 kDa	TRUE		unknown	11	19	14	11	16	16	7	12
77	TRUE	Empty	Cluster of IPI:IPI00177716.7 Tax_Id=9606 Gene_Symbol=HMGA1 Isoform HMG-Y of High mobility group protein HMG-I/HMG-Y (IPI00177716)	IPI00177716 [4]	11 kDa	TRUE		unknown	14	12	25	18	22	11	0	24
77.1	TRUE	Empty	IPI:IPI00177716.7 Tax_Id=9606 Gene_Symbol=HMGA1 Isoform HMG-Y of High mobility group protein HMG-I/HMG-Y	IPI00177716 (+1)	11 kDa	TRUE		unknown	8	4	15	8	15	6	0	16
77.2	TRUE	Empty	IPI:IPI00179700.3 Tax_Id=9606 Gene_Symbol=HMGA1 Isoform HMG-I of High mobility group protein HMG-I/HMG-Y	IPI00179700 (+1)	12 kDa	TRUE		unknown	8	10	13	12	9	7	0	12
78	TRUE	Empty	Cluster of IPI:IPI00027350.3 Tax_Id=9606 Gene_Symbol=PRDX2 Peroxiredoxin-2 (IPI00027350)	IPI00027350	22 kDa	TRUE		unknown	15	13	18	16	18	15	15	28
78.1	TRUE	Empty	IPI:IPI00027350.3 Tax_Id=9606 Gene_Symbol=PRDX2 Peroxiredoxin-2	IPI00027350	22 kDa	TRUE		unknown	15	13	18	16	18	15	15	28
79	TRUE	Empty	Cluster of IPI:IPI00464952.2 Tax_Id=9606 Gene_Symbol=SRSF11 Serine/arginine-rich splicing factor 11 (IPI00464952)	IPI00464952 [2]	54 kDa	TRUE		unknown	15	11	18	12	14	10	9	14
79.1	TRUE	Empty	IPI:IPI00464952.2 Tax_Id=9606 Gene_Symbol=SRSF11 Serine/arginine-rich splicing factor 11	IPI00464952 (+1)	54 kDa	TRUE		unknown	15	11	18	12	14	10	9	14
80	TRUE	Empty	Cluster of IPI:IPI00478834.3 Tax_Id=9606 Gene_Symbol=ARGLU1 Isoform 1 of Arginine and glutamate-rich protein 1 (IPI00478834)	IPI00478834	33 kDa	TRUE		unknown	2	2	6	6	13	4	5	11
80.1	TRUE	Empty	IPI:IPI00478834.3 Tax_Id=9606 Gene_Symbol=ARGLU1 Isoform 1 of Arginine and glutamate-rich protein 1	IPI00478834	33 kDa	TRUE		unknown	2	2	6	6	13	4	5	11
81	TRUE	Empty	Cluster of IPI:IPI00604590.3 Tax_Id=9606 Gene_Symbol=NME1;NME2;NME1-NME2 Nucleoside diphosphate kinase (IPI00604590)	IPI00604590 [4]	33 kDa	TRUE		unknown	5	10	14	12	15	11	4	13
81.1	TRUE	Empty	IPI:IPI00604590.3 Tax_Id=9606 Gene_Symbol=NME1;NME2;NME1-NME2 Nucleoside diphosphate kinase	IPI00604590 (+1)	33 kDa	TRUE		unknown	5	8	12	10	15	10	4	13
81.2	TRUE	Empty	IPI:IPI00012048.1 Tax_Id=9606 Gene_Symbol=NME1;NME2;NME1-NME2 Isoform 1 of Nucleoside diphosphate kinase A	IPI00012048 (+1)	17 kDa	TRUE		unknown	5	7	11	11	13	9	2	9
82	TRUE	Empty	IPI:IPI00783987.2 Tax_Id=9606 Gene_Symbol=C3 Complement C3 (Fragment)	IPI00783987	187 kDa	TRUE		unknown	13	13	14	22	8	12	14	12
83	TRUE	Empty	IPI:IPI00171390.2 Tax_Id=9606 Gene_Symbol=PRPF38A Isoform 1 of Pre-mRNA-splicing factor 38A	IPI00171390	37 kDa			unknown	14	11	21	11	13	15	13	21
84	TRUE	Empty	IPI:IPI00290204.1 Tax_Id=9606 Gene_Symbol=SNRNP70 Isoform 1 of U1 small nuclear ribonucleoprotein 70 kDa	IPI00290204	52 kDa			unknown	18	18	16	16	16	12	0	9
85	TRUE	Empty	Cluster of IPI:IPI00304692.1 Tax_Id=9606 Gene_Symbol=RBMX Heterogeneous nuclear ribonucleoprotein G (IPI00304692)	IPI00304692 [2]	42 kDa	TRUE		unknown	23	27	15	20	15	17	7	20
85.1	TRUE	Empty	IPI:IPI00304692.1 Tax_Id=9606 Gene_Symbol=RBMX Heterogeneous nuclear ribonucleoprotein G	IPI00304692	42 kDa	TRUE		unknown	23	27	15	20	15	17	7	19
85.2	TRUE	Empty	IPI:IPI00004450.2 Tax_Id=9606 Gene_Symbol=RBMXL2 RNA-binding motif protein, X-linked-like-2	IPI00004450	43 kDa	TRUE		unknown	5	8	4	8	0	7	3	7
86	TRUE	Empty	IPI:IPI00022744.5 Tax_Id=9606 Gene_Symbol=CSE1L Isoform 1 of Exportin-2	IPI00022744 (+1)	110 kDa			unknown	17	10	3	1	17	18	1	0
87	TRUE	Empty	IPI:IPI00013933.2 Tax_Id=9606 Gene_Symbol=DSP Isoform DPI of Desmoplakin	IPI00013933	332 kDa			unknown	9	7	7	16	7	8	7	12
88	TRUE	Empty	Cluster of IPI:IPI00015953.3 Tax_Id=9606 Gene_Symbol=DDX21 Isoform 1 of Nucleolar RNA helicase 2 (IPI00015953)	IPI00015953	87 kDa	TRUE		unknown	15	22	25	25	4	4	8	21
88.1	TRUE	Empty	IPI:IPI00015953.3 Tax_Id=9606 Gene_Symbol=DDX21 Isoform 1 of Nucleolar RNA helicase 2	IPI00015953	87 kDa	TRUE		unknown	15	22	25	25	4	4	8	21
89	TRUE	Empty	Cluster of IPI:IPI00470528.5 Tax_Id=9606 Gene_Symbol=RPL15 60S ribosomal protein L15 (IPI00470528)	IPI00470528	24 kDa	TRUE		unknown	13	16	13	12	14	12	5	10
89.1	TRUE	Empty	IPI:IPI00470528.5 Tax_Id=9606 Gene_Symbol=RPL15 60S ribosomal protein L15	IPI00470528	24 kDa	TRUE		unknown	13	16	13	12	14	12	5	10
90	TRUE	Empty	IPI:IPI00215884.4 Tax_Id=9606 Gene_Symbol=SRSF1 Isoform ASF-1 of Serine/arginine-rich splicing factor 1	IPI00215884	28 kDa	TRUE		unknown	14	14	17	13	11	13	10	24
91	TRUE	Empty	IPI:IPI00973736.2 Tax_Id=9606 Gene_Symbol=FAU Uncharacterized protein	IPI00973736 (+1)	11 kDa			unknown	14	13	16	16	17	16	10	14
92	TRUE	Empty	Cluster of IPI:IPI00843975.1 Tax_Id=9606 Gene_Symbol=EZR Ezrin (IPI00843975)	IPI00843975 [2]	69 kDa	TRUE		unknown	9	13	12	17	7	7	5	3
92.1	TRUE	Empty	IPI:IPI00843975.1 Tax_Id=9606 Gene_Symbol=EZR Ezrin	IPI00843975	69 kDa	TRUE		unknown	9	13	12	16	7	7	5	3
92.2	TRUE	Empty	IPI:IPI00017367.6 Tax_Id=9606 Gene_Symbol=RDX Uncharacterized protein	IPI00017367	71 kDa	TRUE		unknown	4	4	5	9	3	4	3	0
93	TRUE	Empty	Cluster of IPI:IPI00645948.2 Tax_Id=9606 Gene_Symbol=HMGB1 Uncharacterized protein (IPI00645948)	IPI00645948 [2]	26 kDa	TRUE		unknown	26	21	7	8	16	19	0	4
93.1	TRUE	Empty	IPI:IPI00645948.2 Tax_Id=9606 Gene_Symbol=HMGB1 Uncharacterized protein	IPI00645948	26 kDa	TRUE		unknown	24	19	7	8	15	17	0	4
93.2	TRUE	Empty	IPI:IPI00788220.6 Tax_Id=9606 Gene_Symbol=- HCG1991922, isoform CRA_a	IPI00788220	22 kDa	TRUE		unknown	14	11	3	4	8	10	0	0
94	TRUE	Empty	Cluster of IPI:IPI00054042.1 Tax_Id=9606 Gene_Symbol=GTF2I Isoform 1 of General transcription factor II-I (IPI00054042)	IPI00054042 [4]	112 kDa	TRUE		unknown	11	13	4	6	12	19	2	5
94.1	TRUE	Empty	IPI:IPI00054042.1 Tax_Id=9606 Gene_Symbol=GTF2I Isoform 1 of General transcription factor II-I	IPI00054042 (+3)	112 kDa	TRUE		unknown	11	13	4	6	12	19	2	5
95	TRUE	Empty	Cluster of IPI:IPI00000846.2 Tax_Id=9606 Gene_Symbol=CHD4 Isoform 1 of Chromodomain-helicase-DNA-binding protein 4 (IPI00000846)	IPI00000846 [3]	218 kDa	TRUE		unknown	12	14	0	0	13	28	0	2
95.1	TRUE	Empty	IPI:IPI00000846.2 Tax_Id=9606 Gene_Symbol=CHD4 Isoform 1 of Chromodomain-helicase-DNA-binding protein 4	IPI00000846 (+2)	218 kDa	TRUE		unknown	12	14	0	0	13	28	0	2
96	TRUE	Empty	Cluster of IPI:IPI00021187.4 Tax_Id=9606 Gene_Symbol=RUVBL1 Isoform 1 of RuvB-like 1 (IPI00021187)	IPI00021187	50 kDa	TRUE		unknown	13	15	13	11	22	15	10	15
96.1	TRUE	Empty	IPI:IPI00021187.4 Tax_Id=9606 Gene_Symbol=RUVBL1 Isoform 1 of RuvB-like 1	IPI00021187	50 kDa	TRUE		unknown	13	15	13	11	22	15	10	15
97	TRUE	Empty	IPI:IPI00295857.7 Tax_Id=9606 Gene_Symbol=COPA Isoform 1 of Coatomer subunit alpha	IPI00295857 (+1)	138 kDa			unknown	9	11	13	16	13	13	4	8
98	TRUE	Empty	Cluster of IPI:IPI00796366.2 Tax_Id=9606 Gene_Symbol=MYL6 cDNA FLJ56329, highly similar to Myosin light polypeptide 6 (IPI00796366)	IPI00796366	27 kDa	TRUE		unknown	18	18	19	14	24	23	14	24
98.1	TRUE	Empty	IPI:IPI00796366.2 Tax_Id=9606 Gene_Symbol=MYL6 cDNA FLJ56329, highly similar to Myosin light polypeptide 6	IPI00796366	27 kDa	TRUE		unknown	18	18	19	14	24	23	14	24
99	TRUE	Empty	IPI:IPI00299904.3 Tax_Id=9606 Gene_Symbol=MCM7 Isoform 1 of DNA replication licensing factor MCM7	IPI00299904	81 kDa			unknown	13	18	0	2	11	24	7	0
100	TRUE	Empty	IPI:IPI00002134.4 Tax_Id=9606 Gene_Symbol=PSMD5 26S proteasome non-ATPase regulatory subunit 5	IPI00002134 (+1)	56 kDa			unknown	27	27	0	0	18	22	0	0
101	TRUE	Empty	Cluster of IPI:IPI00645201.1 Tax_Id=9606 Gene_Symbol=RPS8;SNORD55 Uncharacterized protein (IPI00645201)	IPI00645201	22 kDa	TRUE		unknown	12	14	14	12	9	8	10	14
101.1	TRUE	Empty	IPI:IPI00645201.1 Tax_Id=9606 Gene_Symbol=RPS8;SNORD55 Uncharacterized protein	IPI00645201	22 kDa	TRUE		unknown	12	14	14	12	9	8	10	14
102	TRUE	Empty	Cluster of IPI:IPI00465248.5 Tax_Id=9606 Gene_Symbol=ENO1 Isoform alpha-enolase of Alpha-enolase (IPI00465248)	IPI00465248	47 kDa	TRUE		unknown	13	8	16	11	12	11	6	7
102.1	TRUE	Empty	IPI:IPI00465248.5 Tax_Id=9606 Gene_Symbol=ENO1 Isoform alpha-enolase of Alpha-enolase	IPI00465248	47 kDa	TRUE		unknown	13	8	16	11	12	11	6	7
103	TRUE	Empty	IPI:IPI00007765.5 Tax_Id=9606 Gene_Symbol=HSPA9 Stress-70 protein, mitochondrial	IPI00007765 (+1)	74 kDa	TRUE		unknown	4	7	33	20	12	9	10	14
104	TRUE	Empty	IPI:IPI00220082.1 Tax_Id=9606 Gene_Symbol=NCOA3 Isoform 5 of Nuclear receptor coactivator 3	IPI00220082 (+2)	155 kDa	TRUE		unknown	30	30	0	0	10	14	0	0
105	TRUE	Empty	IPI:IPI00003881.5 Tax_Id=9606 Gene_Symbol=HNRNPF Heterogeneous nuclear ribonucleoprotein F	IPI00003881	46 kDa	TRUE		unknown	21	25	12	14	18	18	6	12
106	TRUE	Empty	IPI:IPI00843913.3 Tax_Id=9606 Gene_Symbol=C4A Uncharacterized protein	IPI00843913 (+1)	193 kDa			unknown	12	15	13	14	8	13	6	12
107	TRUE	Empty	IPI:IPI00219018.7 Tax_Id=9606 Gene_Symbol=GAPDH Glyceraldehyde-3-phosphate dehydrogenase	IPI00219018	36 kDa			unknown	12	11	5	8	4	11	4	7
108	TRUE	Empty	IPI:IPI00848226.1 Tax_Id=9606 Gene_Symbol=GNB2L1 Guanine nucleotide-binding protein subunit beta-2-like 1	IPI00848226	35 kDa			unknown	10	11	12	11	8	8	8	10
109	TRUE	Empty	IPI:IPI00003704.4 Tax_Id=9606 Gene_Symbol=RBM4;RBM14;RBM14-RBM4 Isoform 1 of RNA-binding protein 4	IPI00003704	40 kDa			unknown	19	22	0	2	14	8	1	1
110	TRUE	Empty	IPI:IPI00010951.2 Tax_Id=9606 Gene_Symbol=EPPK1 Epiplakin	IPI00010951	556 kDa	TRUE		unknown	14	14	4	8	23	19	8	12
111	TRUE	Empty	IPI:IPI00221394.8 Tax_Id=9606 Gene_Symbol=SNORA56;DKC1 H/ACA ribonucleoprotein complex subunit 4	IPI00221394	58 kDa			unknown	13	16	16	12	5	3	9	12
112	TRUE	Empty	Cluster of IPI:IPI00007941.4 Tax_Id=9606 Gene_Symbol=HEXIM1 Protein HEXIM1 (IPI00007941)	IPI00007941	41 kDa	TRUE		unknown	4	6	14	18	7	4	6	14
112.1	TRUE	Empty	IPI:IPI00007941.4 Tax_Id=9606 Gene_Symbol=HEXIM1 Protein HEXIM1	IPI00007941	41 kDa	TRUE		unknown	4	6	14	18	7	4	6	14
113	TRUE	Empty	IPI:IPI00014898.3 Tax_Id=9606 Gene_Symbol=PLEC Isoform 1 of Plectin	IPI00014898	532 kDa	TRUE		unknown	7	4	0	2	15	15	12	15
114	TRUE	Empty	IPI:IPI00016576.3 Tax_Id=9606 Gene_Symbol=GRHL2 Isoform 1 of Grainyhead-like protein 2 homolog	IPI00016576	71 kDa			unknown	13	15	0	0	13	30	0	0
115	TRUE	Empty	Cluster of IPI:IPI00025491.1 Tax_Id=9606 Gene_Symbol=EIF4A1 Eukaryotic initiation factor 4A-I (IPI00025491)	IPI00025491 [3]	46 kDa	TRUE		unknown	14	22	15	17	15	17	13	15
115.1	TRUE	Empty	IPI:IPI00025491.1 Tax_Id=9606 Gene_Symbol=EIF4A1 Eukaryotic initiation factor 4A-I	IPI00025491	46 kDa	TRUE		unknown	14	21	14	16	15	17	12	15
115.2	TRUE	Empty	IPI:IPI00328328.3 Tax_Id=9606 Gene_Symbol=MIR1248;SNORA4;SNORD2;EIF4A2;SNORA81;SNORA63 Isoform 1 of Eukaryotic initiation factor 4A-II	IPI00328328 (+1)	46 kDa	TRUE		unknown	12	14	13	11	12	16	11	12
116	TRUE	Empty	Cluster of IPI:IPI00644431.4 Tax_Id=9606 Gene_Symbol=DDX39A cDNA FLJ55484, highly similar to ATP-dependent RNA helicase DDX39 (IPI00644431)	IPI00644431 [2]	54 kDa	TRUE		unknown	13	14	6	11	7	14	12	9
116.1	TRUE	Empty	IPI:IPI00644431.4 Tax_Id=9606 Gene_Symbol=DDX39A cDNA FLJ55484, highly similar to ATP-dependent RNA helicase DDX39	IPI00644431	54 kDa	TRUE		unknown	7	10	3	6	4	9	6	4
116.2	TRUE	Empty	IPI:IPI00792043.2 Tax_Id=9606 Gene_Symbol=SNORD84;DDX39B cDNA FLJ53073, highly similar to Spliceosome RNA helicase Bat1	IPI00792043	41 kDa	TRUE		unknown	12	10	4	9	6	10	9	9
117	TRUE	Empty	Cluster of IPI:IPI00171611.7 Tax_Id=9606 Gene_Symbol=HIST2H3D;HIST2H3A;HIST2H3C Histone H3.2 (IPI00171611)	IPI00171611 [5]	15 kDa	TRUE		unknown	3	5	3	3	4	4	0	3
117.1	TRUE	Empty	IPI:IPI00171611.7 Tax_Id=9606 Gene_Symbol=HIST2H3D;HIST2H3A;HIST2H3C Histone H3.2	IPI00171611 (+3)	15 kDa	TRUE		unknown	3	5	3	3	4	3	0	3
117.2	TRUE	Empty	IPI:IPI00455457.4 Tax_Id=9606 Gene_Symbol=- Uncharacterized protein	IPI00455457	15 kDa	TRUE		unknown	1	3	1	1	1	2	0	1
118	TRUE	Empty	Cluster of IPI:IPI00217465.5 Tax_Id=9606 Gene_Symbol=HIST1H1C Histone H1.2 (IPI00217465)	IPI00217465 [2]	21 kDa	TRUE		unknown	13	11	19	15	19	13	0	23
118.1	TRUE	Empty	IPI:IPI00217465.5 Tax_Id=9606 Gene_Symbol=HIST1H1C Histone H1.2	IPI00217465 (+1)	21 kDa	TRUE		unknown	13	11	19	15	19	13	0	23
119	TRUE	Empty	Cluster of IPI:IPI00297579.4 Tax_Id=9606 Gene_Symbol=CBX3 Chromobox protein homolog 3 (IPI00297579)	IPI00297579	21 kDa	TRUE		unknown	15	13	9	11	20	21	4	11
119.1	TRUE	Empty	IPI:IPI00297579.4 Tax_Id=9606 Gene_Symbol=CBX3 Chromobox protein homolog 3	IPI00297579	21 kDa	TRUE		unknown	15	13	9	11	20	21	4	11
120	TRUE	Empty	IPI:IPI00744711.2 Tax_Id=9606 Gene_Symbol=PNPT1 Polyribonucleotide nucleotidyltransferase 1, mitochondrial	IPI00744711	86 kDa			unknown	20	26	0	0	7	12	0	0
121	TRUE	Empty	Cluster of IPI:IPI00915022.2 Tax_Id=9606 Gene_Symbol=THOC2 Isoform 1 of THO complex subunit 2 (IPI00915022)	IPI00915022	183 kDa	TRUE		unknown	5	7	13	7	12	9	5	15
121.1	TRUE	Empty	IPI:IPI00915022.2 Tax_Id=9606 Gene_Symbol=THOC2 Isoform 1 of THO complex subunit 2	IPI00915022	183 kDa	TRUE		unknown	5	7	13	7	12	9	5	15
122	TRUE	Empty	IPI:IPI00178431.1 Tax_Id=9606 Gene_Symbol=RECQL ATP-dependent DNA helicase Q1	IPI00178431	73 kDa			unknown	14	20	1	5	16	14	0	2
123	TRUE	Empty	IPI:IPI00552413.2 Tax_Id=9606 Gene_Symbol=MIR2861;CDK9 Isoform 2 of Cyclin-dependent kinase 9	IPI00552413	53 kDa			unknown	2	2	25	30	2	2	17	24
124	TRUE	Empty	IPI:IPI00026215.1 Tax_Id=9606 Gene_Symbol=FEN1 Flap endonuclease 1	IPI00026215	43 kDa			unknown	16	16	2	5	18	16	2	5
125	TRUE	Empty	IPI:IPI00027107.5 Tax_Id=9606 Gene_Symbol=TUFM elongation factor Tu, mitochondrial precursor	IPI00027107	50 kDa			unknown	6	11	16	13	15	10	7	12
126	TRUE	Empty	IPI:IPI00218342.1 Tax_Id=9606 Gene_Symbol=MTHFD1 C-1-tetrahydrofolate synthase, cytoplasmic	IPI00218342 (+1)	107 kDa			unknown	5	7	9	16	13	8	6	11
127	TRUE	Empty	IPI:IPI00299000.5 Tax_Id=9606 Gene_Symbol=PA2G4 Proliferation-associated protein 2G4	IPI00299000	44 kDa			unknown	12	14	7	12	12	6	6	8
128	TRUE	Empty	Cluster of IPI:IPI00879501.2 Tax_Id=9606 Gene_Symbol=HNRNPA1L2 Heterogeneous nuclear ribonucleoprotein A1-like 2 (IPI00879501)	IPI00879501	34 kDa	TRUE		unknown	35	35	16	31	20	29	12	12
128.1	TRUE	Empty	IPI:IPI00879501.2 Tax_Id=9606 Gene_Symbol=HNRNPA1L2 Heterogeneous nuclear ribonucleoprotein A1-like 2	IPI00879501	34 kDa	TRUE		unknown	33	32	16	31	20	28	12	12
129	TRUE	Empty	Cluster of IPI:IPI00334713.1 Tax_Id=9606 Gene_Symbol=HNRNPAB Isoform 3 of Heterogeneous nuclear ribonucleoprotein A/B (IPI00334713)	IPI00334713	31 kDa	TRUE		unknown	11	18	10	12	11	15	8	10
129.1	TRUE	Empty	IPI:IPI00334713.1 Tax_Id=9606 Gene_Symbol=HNRNPAB Isoform 3 of Heterogeneous nuclear ribonucleoprotein A/B	IPI00334713	31 kDa	TRUE		unknown	11	18	10	12	11	15	8	10
130	TRUE	Empty	IPI:IPI00012007.6 Tax_Id=9606 Gene_Symbol=AHCY Adenosylhomocysteinase	IPI00012007	48 kDa			unknown	14	14	9	7	13	10	2	4
131	TRUE	Empty	IPI:IPI00465439.5 Tax_Id=9606 Gene_Symbol=ALDOA Fructose-bisphosphate aldolase A	IPI00465439 (+1)	39 kDa			unknown	12	12	14	10	12	11	4	14
132	TRUE	Empty	IPI:IPI00294742.7 Tax_Id=9606 Gene_Symbol=LARP7 Isoform 1 of La-related protein 7	IPI00294742 (+1)	67 kDa			unknown	0	0	22	30	0	0	10	16
133	TRUE	Empty	Cluster of IPI:IPI00216230.3 Tax_Id=9606 Gene_Symbol=TMPO Lamina-associated polypeptide 2, isoform alpha (IPI00216230)	IPI00216230 [3]	75 kDa	TRUE		unknown	24	24	1	4	7	15	0	2
133.1	TRUE	Empty	IPI:IPI00216230.3 Tax_Id=9606 Gene_Symbol=TMPO Lamina-associated polypeptide 2, isoform alpha	IPI00216230	75 kDa	TRUE		unknown	24	24	0	4	7	15	0	0
133.2	TRUE	Empty	IPI:IPI00030131.3 Tax_Id=9606 Gene_Symbol=TMPO Isoform Beta of Lamina-associated polypeptide 2, isoforms beta/gamma	IPI00030131 (+1)	51 kDa	TRUE		unknown	5	6	1	4	4	4	0	2
134	TRUE	Empty	IPI:IPI00011200.5 Tax_Id=9606 Gene_Symbol=PHGDH D-3-phosphoglycerate dehydrogenase	IPI00011200	57 kDa			unknown	16	14	5	7	14	17	6	10
135	TRUE	Empty	IPI:IPI00022215.1 Tax_Id=9606 Gene_Symbol=ADNP Activity-dependent neuroprotector homeobox protein	IPI00022215	124 kDa			unknown	22	23	0	0	25	20	0	0
136	TRUE	Empty	IPI:IPI00956015.1 Tax_Id=9606 Gene_Symbol=CCDC6 Coiled-coil domain-containing protein 6	IPI00956015	66 kDa			unknown	1	5	5	17	4	3	7	6
137	TRUE	Empty	IPI:IPI00004968.1 Tax_Id=9606 Gene_Symbol=PRPF19 Pre-mRNA-processing factor 19	IPI00004968	55 kDa			unknown	8	8	2	1	14	20	5	4
138	TRUE	Empty	IPI:IPI00013452.1 Tax_Id=9606 Gene_Symbol=EPRS Bifunctional aminoacyl-tRNA synthetase	IPI00013452	171 kDa			unknown	3	9	9	9	11	7	4	11
139	TRUE	Empty	IPI:IPI00017617.1 Tax_Id=9606 Gene_Symbol=DDX5 Probable ATP-dependent RNA helicase DDX5	IPI00017617	69 kDa	TRUE		unknown	25	30	2	13	13	13	8	5
140	TRUE	Empty	IPI:IPI00216654.2 Tax_Id=9606 Gene_Symbol=NOLC1 Isoform Beta of Nucleolar and coiled-body phosphoprotein 1	IPI00216654 (+2)	75 kDa			unknown	8	7	16	12	7	4	0	7
141	TRUE	Empty	IPI:IPI00018971.8 Tax_Id=9606 Gene_Symbol=TRIM21 Isoform 1 of E3 ubiquitin-protein ligase TRIM21	IPI00018971 (+1)	54 kDa			unknown	6	12	8	12	6	3	4	3
142	TRUE	Empty	IPI:IPI00024933.3 Tax_Id=9606 Gene_Symbol=RPL12 Isoform 1 of 60S ribosomal protein L12	IPI00024933	18 kDa			unknown	12	9	13	11	11	9	7	16
143	TRUE	Empty	Cluster of IPI:IPI00221088.5 Tax_Id=9606 Gene_Symbol=RPS9 40S ribosomal protein S9 (IPI00221088)	IPI00221088	23 kDa	TRUE		unknown	8	10	4	6	6	7	2	5
143.1	TRUE	Empty	IPI:IPI00221088.5 Tax_Id=9606 Gene_Symbol=RPS9 40S ribosomal protein S9	IPI00221088	23 kDa	TRUE		unknown	8	10	4	6	6	7	2	5
144	TRUE	Empty	IPI:IPI00029731.8 Tax_Id=9606 Gene_Symbol=RPL35A 60S ribosomal protein L35a	IPI00029731	13 kDa			unknown	12	12	6	8	8	10	0	3
145	TRUE	Empty	Cluster of IPI:IPI00025815.2 Tax_Id=9606 Gene_Symbol=TARDBP Isoform 2 of TAR DNA-binding protein 43 (IPI00025815)	IPI00025815 [2]	45 kDa	TRUE		unknown	17	14	7	11	14	11	3	10
145.1	TRUE	Empty	IPI:IPI00025815.2 Tax_Id=9606 Gene_Symbol=TARDBP Isoform 2 of TAR DNA-binding protein 43	IPI00025815 (+1)	45 kDa	TRUE		unknown	17	14	7	11	14	11	3	10
146	TRUE	Empty	IPI:IPI00011274.3 Tax_Id=9606 Gene_Symbol=HNRPDL Isoform 1 of Heterogeneous nuclear ribonucleoprotein D-like	IPI00011274	46 kDa	TRUE		unknown	15	17	2	9	17	20	7	4
147	TRUE	Empty	IPI:IPI00012998.2 Tax_Id=9606 Gene_Symbol=MIR1279;CPSF6 Isoform 1 of Cleavage and polyadenylation specificity factor subunit 6	IPI00012998 (+3)	59 kDa			unknown	12	8	14	12	13	9	10	13
148	TRUE	Empty	IPI:IPI00163505.2 Tax_Id=9606 Gene_Symbol=RBM39 Isoform 1 of RNA-binding protein 39	IPI00163505 (+1)	59 kDa			unknown	13	8	11	7	8	9	9	13
149	TRUE	Empty	IPI:IPI00216088.3 Tax_Id=9606 Gene_Symbol=CRABP2 Cellular retinoic acid-binding protein 2	IPI00216088	16 kDa			unknown	10	8	4	10	10	5	3	3
150	TRUE	Empty	IPI:IPI00465361.4 Tax_Id=9606 Gene_Symbol=RPL13 60S ribosomal protein L13	IPI00465361	24 kDa			unknown	9	7	5	10	10	8	0	7
151	TRUE	Empty	Cluster of IPI:IPI00479946.4 Tax_Id=9606 Gene_Symbol=STIP1 STIP1 protein (IPI00479946)	IPI00479946	68 kDa	TRUE		unknown	8	8	8	8	12	8	4	6
151.1	TRUE	Empty	IPI:IPI00479946.4 Tax_Id=9606 Gene_Symbol=STIP1 STIP1 protein	IPI00479946	68 kDa	TRUE		unknown	8	8	8	8	12	8	4	6
152	TRUE	Empty	IPI:IPI00299573.1 Tax_Id=9606 Gene_Symbol=RPL7A;SNORD24 60S ribosomal protein L7a	IPI00299573	30 kDa			unknown	5	8	9	6	9	5	4	8
153	TRUE	Empty	IPI:IPI00640703.3 Tax_Id=9606 Gene_Symbol=XPO5 Exportin-5	IPI00640703	136 kDa			unknown	22	25	0	1	4	20	0	0
154	TRUE	Empty	IPI:IPI00783594.3 Tax_Id=9606 Gene_Symbol=RNPS1 Isoform 3 of RNA-binding protein with serine-rich domain 1	IPI00783594	30 kDa			unknown	7	7	14	6	8	8	12	13
155	TRUE	Empty	IPI:IPI00004489.1 Tax_Id=9606 Gene_Symbol=MOCS3 Adenylyltransferase and sulfurtransferase MOCS3	IPI00004489	50 kDa			unknown	20	15	0	0	15	19	0	0
156	TRUE	Empty	IPI:IPI00794746.1 Tax_Id=9606 Gene_Symbol=RPL7P32;RPL7 Uncharacterized protein	IPI00794746	24 kDa			unknown	6	13	11	10	6	6	5	8
157	TRUE	Empty	IPI:IPI00304589.5 Tax_Id=9606 Gene_Symbol=TNKS1BP1 Isoform 1 of 182 kDa tankyrase-1-binding protein	IPI00304589	182 kDa			unknown	6	3	8	14	12	12	7	12
158	TRUE	Empty	Cluster of IPI:IPI00059366.4 Tax_Id=9606 Gene_Symbol=H2AFY Isoform 3 of Core histone macro-H2A.1 (IPI00059366)	IPI00059366 [3]	39 kDa	TRUE		unknown	3	8	7	9	13	10	9	11
158.1	TRUE	Empty	IPI:IPI00059366.4 Tax_Id=9606 Gene_Symbol=H2AFY Isoform 3 of Core histone macro-H2A.1	IPI00059366 (+2)	39 kDa	TRUE		unknown	3	8	7	9	13	10	9	11
159	TRUE	Empty	IPI:IPI00221222.7 Tax_Id=9606 Gene_Symbol=SUB1 Activated RNA polymerase II transcriptional coactivator p15	IPI00221222	14 kDa			unknown	8	5	17	11	10	11	7	13
160	TRUE	Empty	Cluster of IPI:IPI00003965.5 Tax_Id=9606 Gene_Symbol=USP7 Ubiquitin carboxyl-terminal hydrolase 7 (IPI00003965)	IPI00003965 [2]	128 kDa	TRUE		unknown	14	12	0	1	12	16	0	0
160.1	TRUE	Empty	IPI:IPI00003965.5 Tax_Id=9606 Gene_Symbol=USP7 Ubiquitin carboxyl-terminal hydrolase 7	IPI00003965 (+1)	128 kDa	TRUE		unknown	14	12	0	1	12	16	0	0
161	TRUE	Empty	Cluster of IPI:IPI00012079.1 Tax_Id=9606 Gene_Symbol=EIF4B Eukaryotic translation initiation factor 4B (IPI00012079)	IPI00012079 [2]	69 kDa	TRUE		unknown	10	11	9	14	9	7	0	13
161.1	TRUE	Empty	IPI:IPI00012079.1 Tax_Id=9606 Gene_Symbol=EIF4B Eukaryotic translation initiation factor 4B	IPI00012079 (+1)	69 kDa	TRUE		unknown	10	11	9	14	9	7	0	13
162	TRUE	Empty	Cluster of IPI:IPI00000861.1 Tax_Id=9606 Gene_Symbol=LASP1 Isoform 1 of LIM and SH3 domain protein 1 (IPI00000861)	IPI00000861	30 kDa	TRUE		unknown	3	5	5	3	8	5	1	9
162.1	TRUE	Empty	IPI:IPI00000861.1 Tax_Id=9606 Gene_Symbol=LASP1 Isoform 1 of LIM and SH3 domain protein 1	IPI00000861	30 kDa	TRUE		unknown	3	5	5	3	8	5	1	9
163	TRUE	Empty	IPI:IPI00217975.4 Tax_Id=9606 Gene_Symbol=LMNB1 Lamin-B1	IPI00217975	66 kDa	TRUE		unknown	12	9	8	13	8	14	4	10
164	TRUE	Empty	IPI:IPI00375441.2 Tax_Id=9606 Gene_Symbol=FUBP1 Isoform 1 of Far upstream element-binding protein 1	IPI00375441 (+3)	68 kDa	TRUE		unknown	20	22	0	11	12	16	0	2
165	TRUE	Empty	IPI:IPI00550689.3 Tax_Id=9606 Gene_Symbol=C22orf28 tRNA-splicing ligase RtcB homolog	IPI00550689	55 kDa			unknown	12	6	4	5	9	10	4	8
166	TRUE	Empty	Cluster of IPI:IPI00395865.4 Tax_Id=9606 Gene_Symbol=RBBP7 Histone-binding protein RBBP7 (IPI00395865)	IPI00395865 [2]	48 kDa	TRUE		unknown	3	6	2	3	9	12	3	0
166.1	TRUE	Empty	IPI:IPI00395865.4 Tax_Id=9606 Gene_Symbol=RBBP7 Histone-binding protein RBBP7	IPI00395865 (+1)	48 kDa	TRUE		unknown	3	6	2	3	9	12	3	0
167	TRUE	Empty	IPI:IPI00217468.3 Tax_Id=9606 Gene_Symbol=HIST1H1B Histone H1.5	IPI00217468	23 kDa	TRUE		unknown	10	12	7	15	14	14	2	16
168	TRUE	Empty	IPI:IPI00012340.1 Tax_Id=9606 Gene_Symbol=SRSF9 Serine/arginine-rich splicing factor 9	IPI00012340	26 kDa	TRUE		unknown	10	10	12	11	5	9	6	8
169	TRUE	Empty	IPI:IPI00107745.3 Tax_Id=9606 Gene_Symbol=LUC7L3 Isoform 1 of Luc7-like protein 3	IPI00107745	51 kDa	TRUE		unknown	11	13	8	7	3	3	4	6
170	TRUE	Empty	IPI:IPI00291006.2 Tax_Id=9606 Gene_Symbol=MDH2 Malate dehydrogenase, mitochondrial	IPI00291006	36 kDa			unknown	4	7	12	6	11	11	7	12
171	TRUE	Empty	IPI:IPI00000494.6 Tax_Id=9606 Gene_Symbol=SNORD21;RPL5 60S ribosomal protein L5	IPI00000494	34 kDa			unknown	5	10	11	11	9	7	0	8
172	TRUE	Empty	IPI:IPI00003377.1 Tax_Id=9606 Gene_Symbol=SRSF7 Isoform 1 of Serine/arginine-rich splicing factor 7	IPI00003377 (+1)	27 kDa	TRUE		unknown	4	10	5	11	4	5	5	1
173	TRUE	Empty	Cluster of IPI:IPI00008278.1 Tax_Id=9606 Gene_Symbol=MAGEC2 Melanoma-associated antigen C2 (IPI00008278)	IPI00008278	41 kDa	TRUE		unknown	15	12	2	2	3	14	1	0
173.1	TRUE	Empty	IPI:IPI00008278.1 Tax_Id=9606 Gene_Symbol=MAGEC2 Melanoma-associated antigen C2	IPI00008278	41 kDa	TRUE		unknown	15	12	2	2	3	12	0	0
174	TRUE	Empty	IPI:IPI00011913.1 Tax_Id=9606 Gene_Symbol=HNRNPA0 Heterogeneous nuclear ribonucleoprotein A0	IPI00011913	31 kDa			unknown	13	17	6	11	10	9	3	8
175	TRUE	Empty	IPI:IPI00013468.1 Tax_Id=9606 Gene_Symbol=BUB3 Isoform 1 of Mitotic checkpoint protein BUB3	IPI00013468 (+1)	37 kDa			unknown	7	10	2	2	8	10	0	6
176	TRUE	Empty	IPI:IPI01025005.1 Tax_Id=9606 Gene_Symbol=RPL6 Uncharacterized protein	IPI01025005	26 kDa			unknown	5	3	7	7	6	0	0	4
177	TRUE	Empty	Cluster of IPI:IPI00002922.5 Tax_Id=9606 Gene_Symbol=TBL1XR1 F-box-like/WD repeat-containing protein TBL1XR1 (IPI00002922)	IPI00002922 [3]	56 kDa	TRUE		unknown	16	17	0	0	14	16	2	0
177.1	TRUE	Empty	IPI:IPI00002922.5 Tax_Id=9606 Gene_Symbol=TBL1XR1 F-box-like/WD repeat-containing protein TBL1XR1	IPI00002922 (+1)	56 kDa	TRUE		unknown	15	17	0	0	14	16	2	0
177.2	TRUE	Empty	IPI:IPI00640917.1 Tax_Id=9606 Gene_Symbol=TBL1X Isoform 1 of F-box-like/WD repeat-containing protein TBL1X	IPI00640917	62 kDa	TRUE		unknown	5	8	0	0	8	7	0	0
178	TRUE	Empty	IPI:IPI00298520.4 Tax_Id=9606 Gene_Symbol=ARCN1 Uncharacterized protein	IPI00298520 (+1)	62 kDa			unknown	4	9	11	8	9	5	3	3
179	TRUE	Empty	IPI:IPI00026202.1 Tax_Id=9606 Gene_Symbol=RPL18A 60S ribosomal protein L18a	IPI00026202 (+2)	21 kDa			unknown	8	8	1	1	2	5	0	3
180	TRUE	Empty	IPI:IPI00216044.1 Tax_Id=9606 Gene_Symbol=RALY Isoform 1 of RNA-binding protein Raly	IPI00216044	30 kDa			unknown	9	11	6	11	6	8	2	6
181	TRUE	Empty	IPI:IPI00001735.6 Tax_Id=9606 Gene_Symbol=NCOR2 Isoform 1 of Nuclear receptor corepressor 2	IPI00001735 (+4)	275 kDa			unknown	12	10	0	0	14	10	0	0
182	TRUE	Empty	IPI:IPI00008530.1 Tax_Id=9606 Gene_Symbol=RPLP0 60S acidic ribosomal protein P0	IPI00008530	34 kDa			unknown	7	12	12	10	11	9	8	10
183	TRUE	Empty	IPI:IPI00000875.7 Tax_Id=9606 Gene_Symbol=EEF1G cDNA FLJ56389, highly similar to Elongation factor 1-gamma	IPI00000875 (+1)	56 kDa			unknown	5	6	6	6	5	6	3	8
184	TRUE	Empty	IPI:IPI00003918.6 Tax_Id=9606 Gene_Symbol=RPL4 60S ribosomal protein L4	IPI00003918	48 kDa			unknown	7	3	9	8	4	4	0	5
185	TRUE	Empty	IPI:IPI00007334.2 Tax_Id=9606 Gene_Symbol=ACIN1 Isoform 1 of Apoptotic chromatin condensation inducer in the nucleus	IPI00007334 (+1)	152 kDa			unknown	5	6	5	6	6	1	6	7
186	TRUE	Empty	IPI:IPI00394668.3 Tax_Id=9606 Gene_Symbol=ADAR Isoform 4 of Double-stranded RNA-specific adenosine deaminase	IPI00394668 (+1)	141 kDa			unknown	12	11	4	11	2	4	3	2
187	TRUE	Empty	IPI:IPI00784154.1 Tax_Id=9606 Gene_Symbol=HSPD1 60 kDa heat shock protein, mitochondrial	IPI00784154	61 kDa			unknown	7	6	14	9	11	9	5	4
188	TRUE	Empty	IPI:IPI00909288.1 Tax_Id=9606 Gene_Symbol=- cDNA FLJ51586, moderately similar to Heterogeneous nuclear ribonucleoprotein A1	IPI00909288	27 kDa	TRUE		unknown	18	27	16	17	14	18	8	8
189	TRUE	Empty	Cluster of IPI:IPI00478003.3 Tax_Id=9606 Gene_Symbol=A2M Alpha-2-macroglobulin (IPI00478003)	IPI00478003 [2]	163 kDa	TRUE		unknown	2	2	6	6	0	1	0	1
189.1	TRUE	Empty	IPI:IPI00478003.3 Tax_Id=9606 Gene_Symbol=A2M Alpha-2-macroglobulin	IPI00478003 (+1)	163 kDa	TRUE		unknown	2	2	6	6	0	1	0	1
190	TRUE	Empty	Cluster of IPI:IPI00013485.3 Tax_Id=9606 Gene_Symbol=RPS2 40S ribosomal protein S2 (IPI00013485)	IPI00013485	31 kDa	TRUE		unknown	8	10	7	8	8	6	7	8
190.1	TRUE	Empty	IPI:IPI00013485.3 Tax_Id=9606 Gene_Symbol=RPS2 40S ribosomal protein S2	IPI00013485	31 kDa	TRUE		unknown	8	10	7	8	8	6	7	8
191	TRUE	Empty	Cluster of IPI:IPI00746165.2 Tax_Id=9606 Gene_Symbol=WDR1 Isoform 1 of WD repeat-containing protein 1 (IPI00746165)	IPI00746165	66 kDa	TRUE		unknown	5	8	3	5	6	7	6	13
191.1	TRUE	Empty	IPI:IPI00746165.2 Tax_Id=9606 Gene_Symbol=WDR1 Isoform 1 of WD repeat-containing protein 1	IPI00746165	66 kDa	TRUE		unknown	5	8	3	5	6	7	6	13
192	TRUE	Empty	IPI:IPI00011107.2 Tax_Id=9606 Gene_Symbol=IDH2 Isocitrate dehydrogenase [NADP], mitochondrial	IPI00011107 (+1)	51 kDa			unknown	3	4	11	10	6	3	5	10
193	TRUE	Empty	IPI:IPI00301503.8 Tax_Id=9606 Gene_Symbol=TRA2B Isoform 1 of Transformer-2 protein homolog beta	IPI00301503	34 kDa	TRUE		unknown	5	3	7	2	3	9	6	4
194	TRUE	Empty	IPI:IPI00013214.2 Tax_Id=9606 Gene_Symbol=MCM3 cDNA FLJ55599, highly similar to DNA replication licensing factor MCM3	IPI00013214	96 kDa			unknown	3	6	0	0	8	10	1	0
195	TRUE	Empty	IPI:IPI00298057.3 Tax_Id=9606 Gene_Symbol=PPL Periplakin	IPI00298057	205 kDa			unknown	8	8	0	1	13	12	4	2
196	TRUE	Empty	IPI:IPI00294536.2 Tax_Id=9606 Gene_Symbol=STRAP cDNA FLJ51909, highly similar to Serine-threonine kinase receptor-associatedprotein	IPI00294536 (+1)	40 kDa			unknown	8	7	3	5	3	6	7	8
197	TRUE	Empty	IPI:IPI00298788.4 Tax_Id=9606 Gene_Symbol=ILF3 Isoform 1 of Interleukin enhancer-binding factor 3	IPI00298788 (+1)	95 kDa			unknown	13	14	1	5	4	0	2	3
198	TRUE	Empty	IPI:IPI00645078.1 Tax_Id=9606 Gene_Symbol=UBA1 Ubiquitin-like modifier-activating enzyme 1	IPI00645078	118 kDa			unknown	10	12	0	0	11	15	1	2
199	TRUE	Empty	Cluster of IPI:IPI00012345.2 Tax_Id=9606 Gene_Symbol=SRSF6 Isoform SRP55-1 of Serine/arginine-rich splicing factor 6 (IPI00012345)	IPI00012345 [2]	40 kDa	TRUE		unknown	8	7	6	5	5	7	0	4
199.1	TRUE	Empty	IPI:IPI00012345.2 Tax_Id=9606 Gene_Symbol=SRSF6 Isoform SRP55-1 of Serine/arginine-rich splicing factor 6	IPI00012345 (+1)	40 kDa	TRUE		unknown	8	7	6	5	5	7	0	4
200	TRUE	Empty	IPI:IPI00247583.5 Tax_Id=9606 Gene_Symbol=RPL21;SNORD102;SNORA27;RPL21P19 60S ribosomal protein L21	IPI00247583	19 kDa			unknown	5	6	7	8	6	8	2	4
201	TRUE	Empty	IPI:IPI00552715.1 Tax_Id=9606 Gene_Symbol=CCT3 T-complex protein 1 subunit gamma isoform c	IPI00552715 (+1)	56 kDa			unknown	4	5	8	9	6	5	5	8
202	TRUE	Empty	Cluster of IPI:IPI00029601.6 Tax_Id=9606 Gene_Symbol=CTTN Src substrate cortactin (IPI00029601)	IPI00029601	62 kDa	TRUE		unknown	5	7	10	8	6	4	0	4
202.1	TRUE	Empty	IPI:IPI00029601.6 Tax_Id=9606 Gene_Symbol=CTTN Src substrate cortactin	IPI00029601	62 kDa	TRUE		unknown	5	7	10	8	6	4	0	4
203	TRUE	Empty	IPI:IPI00016610.2 Tax_Id=9606 Gene_Symbol=PCBP1 Poly(rC)-binding protein 1	IPI00016610	37 kDa	TRUE		unknown	18	15	13	15	17	20	6	15
204	TRUE	Empty	IPI:IPI00024662.1 Tax_Id=9606 Gene_Symbol=CBX5;MIR3198-1 Chromobox protein homolog 5	IPI00024662	22 kDa			unknown	10	8	5	6	10	7	0	14
205	TRUE	Empty	IPI:IPI00470498.1 Tax_Id=9606 Gene_Symbol=SERBP1 Isoform 3 of Plasminogen activator inhibitor 1 RNA-binding protein	IPI00470498	43 kDa			unknown	7	11	8	12	7	8	2	10
206	TRUE	Empty	Cluster of IPI:IPI00013774.1 Tax_Id=9606 Gene_Symbol=HDAC1 Histone deacetylase 1 (IPI00013774)	IPI00013774 [3]	55 kDa	TRUE		unknown	10	12	1	4	11	16	4	6
206.1	TRUE	Empty	IPI:IPI00013774.1 Tax_Id=9606 Gene_Symbol=HDAC1 Histone deacetylase 1	IPI00013774	55 kDa	TRUE		unknown	10	12	1	4	10	15	4	6
206.2	TRUE	Empty	IPI:IPI00289601.1 Tax_Id=9606 Gene_Symbol=HDAC2 Histone deacetylase 2	IPI00289601 (+1)	66 kDa	TRUE		unknown	7	8	1	2	7	12	4	6
207	TRUE	Empty	Cluster of IPI:IPI00021266.1 Tax_Id=9606 Gene_Symbol=RPL23A;SNORD4A 60S ribosomal protein L23a (IPI00021266)	IPI00021266	18 kDa	TRUE		unknown	4	3	8	12	7	3	4	3
207.1	TRUE	Empty	IPI:IPI00021266.1 Tax_Id=9606 Gene_Symbol=RPL23A;SNORD4A 60S ribosomal protein L23a	IPI00021266	18 kDa	TRUE		unknown	4	3	8	12	7	3	4	3
208	TRUE	Empty	IPI:IPI00013721.3 Tax_Id=9606 Gene_Symbol=PRPF4B Serine/threonine-protein kinase PRP4 homolog	IPI00013721 (+1)	117 kDa			unknown	10	10	4	4	2	4	8	9
209	TRUE	Empty	IPI:IPI00217030.1 Tax_Id=9606 Gene_Symbol=RPS4X 40S ribosomal protein S4, X isoform	IPI00217030	30 kDa			unknown	7	9	7	7	6	6	2	7
210	TRUE	Empty	IPI:IPI00894229.4 Tax_Id=9606 Gene_Symbol=FAM120B Uncharacterized protein	IPI00894229 (+1)	105 kDa			unknown	0	0	11	21	0	0	6	2
211	TRUE	Empty	Cluster of IPI:IPI00964983.1 Tax_Id=9606 Gene_Symbol=SNORD73A;RPS3A Uncharacterized protein (IPI00964983)	IPI00964983	26 kDa	TRUE		unknown	6	6	3	3	3	5	2	6
211.1	TRUE	Empty	IPI:IPI00964983.1 Tax_Id=9606 Gene_Symbol=SNORD73A;RPS3A Uncharacterized protein	IPI00964983	26 kDa	TRUE		unknown	6	6	3	3	3	5	2	6
212	TRUE	Empty	Cluster of IPI:IPI00215948.4 Tax_Id=9606 Gene_Symbol=CTNNA1 Isoform 1 of Catenin alpha-1 (IPI00215948)	IPI00215948 [3]	100 kDa	TRUE		unknown	0	0	12	12	4	2	9	7
212.1	TRUE	Empty	IPI:IPI00215948.4 Tax_Id=9606 Gene_Symbol=CTNNA1 Isoform 1 of Catenin alpha-1	IPI00215948 (+2)	100 kDa	TRUE		unknown	0	0	12	12	4	2	9	7
213	TRUE	Empty	IPI:IPI00411614.1 Tax_Id=9606 Gene_Symbol=WDHD1 WD repeat and HMG-box DNA-binding protein 1	IPI00411614	126 kDa			unknown	14	18	0	0	8	7	0	0
214	TRUE	Empty	IPI:IPI00647720.1 Tax_Id=9606 Gene_Symbol=SRRM1 Isoform 1 of Serine/arginine repetitive matrix protein 1	IPI00647720	102 kDa			unknown	10	11	13	11	6	4	1	14
215	TRUE	Empty	IPI:IPI00719622.1 Tax_Id=9606 Gene_Symbol=RPS28 40S ribosomal protein S28	IPI00719622	8 kDa			unknown	9	9	11	10	11	6	4	10
216	TRUE	Empty	IPI:IPI00221091.9 Tax_Id=9606 Gene_Symbol=RPS15A 40S ribosomal protein S15a	IPI00221091	15 kDa			unknown	4	8	5	3	2	6	1	4
217	TRUE	Empty	Cluster of IPI:IPI00413108.4 Tax_Id=9606 Gene_Symbol=SNORA6;RPSAP15;SNORA62;RPSA 33 kDa protein (IPI00413108)	IPI00413108 [3]	33 kDa	TRUE		unknown	10	10	7	8	10	9	3	12
217.1	TRUE	Empty	IPI:IPI00413108.4 Tax_Id=9606 Gene_Symbol=SNORA6;RPSAP15;SNORA62;RPSA 33 kDa protein	IPI00413108 (+2)	33 kDa	TRUE		unknown	10	10	7	8	10	9	3	12
218	TRUE	Empty	IPI:IPI00020985.4 Tax_Id=9606 Gene_Symbol=EP300 Histone acetyltransferase p300	IPI00020985	264 kDa	TRUE		unknown	19	19	0	0	23	17	0	0
219	TRUE	Empty	IPI:IPI00396435.3 Tax_Id=9606 Gene_Symbol=DHX15 Putative pre-mRNA-splicing factor ATP-dependent RNA helicase DHX15	IPI00396435 (+1)	91 kDa			unknown	9	10	2	2	6	10	2	2
220	TRUE	Empty	IPI:IPI00646917.1 Tax_Id=9606 Gene_Symbol=NUDT21 Cleavage and polyadenylation specificity factor subunit 5	IPI00646917	26 kDa			unknown	3	6	4	7	2	4	2	2
221	TRUE	Empty	Cluster of IPI:IPI00013808.1 Tax_Id=9606 Gene_Symbol=ACTN4 Alpha-actinin-4 (IPI00013808)	IPI00013808 [2]	105 kDa	TRUE		unknown	8	8	0	2	10	12	0	2
221.1	TRUE	Empty	IPI:IPI00013808.1 Tax_Id=9606 Gene_Symbol=ACTN4 Alpha-actinin-4	IPI00013808	105 kDa	TRUE		unknown	8	6	0	2	10	12	0	2
221.2	TRUE	Empty	IPI:IPI01011340.1 Tax_Id=9606 Gene_Symbol=ACTN1 cDNA FLJ53313, highly similar to Alpha-actinin-1	IPI01011340	95 kDa	TRUE		unknown	4	6	0	2	2	6	0	0
222	TRUE	Empty	Cluster of IPI:IPI00554723.5 Tax_Id=9606 Gene_Symbol=SNORA70;RPL10 60S ribosomal protein L10 (IPI00554723)	IPI00554723 [3]	25 kDa	TRUE		unknown	6	7	5	9	6	3	1	4
222.1	TRUE	Empty	IPI:IPI00554723.5 Tax_Id=9606 Gene_Symbol=SNORA70;RPL10 60S ribosomal protein L10	IPI00554723 (+2)	25 kDa	TRUE		unknown	6	7	5	9	6	3	1	4
223	TRUE	Empty	Cluster of IPI:IPI00297646.5 Tax_Id=9606 Gene_Symbol=COL1A1 Collagen alpha-1(I) chain (IPI00297646)	IPI00297646	139 kDa	TRUE		unknown	9	5	0	4	3	3	0	5
223.1	TRUE	Empty	IPI:IPI00297646.5 Tax_Id=9606 Gene_Symbol=COL1A1 Collagen alpha-1(I) chain	IPI00297646	139 kDa	TRUE		unknown	9	5	0	4	3	3	0	5
224	TRUE	Empty	IPI:IPI00010196.1 Tax_Id=9606 Gene_Symbol=NRIP1 Nuclear receptor-interacting protein 1	IPI00010196	127 kDa			unknown	20	22	0	0	2	4	0	0
225	TRUE	Empty	IPI:IPI00012772.8 Tax_Id=9606 Gene_Symbol=RPL8 60S ribosomal protein L8	IPI00012772	28 kDa			unknown	5	7	7	4	5	4	0	5
226	TRUE	Empty	IPI:IPI00024618.2 Tax_Id=9606 Gene_Symbol=C3orf37 UPF0361 protein C3orf37	IPI00024618	41 kDa			unknown	7	9	0	0	17	22	0	0
227	TRUE	Empty	IPI:IPI00300371.5 Tax_Id=9606 Gene_Symbol=SF3B3 Isoform 1 of Splicing factor 3B subunit 3	IPI00300371	136 kDa			unknown	4	9	2	1	4	12	4	4
228	TRUE	Empty	Cluster of IPI:IPI00894485.1 Tax_Id=9606 Gene_Symbol=SERF2 small EDRK-rich factor 2 isoform d (IPI00894485)	IPI00894485	5 kDa	TRUE		unknown	4	5	1	6	5	6	0	8
228.1	TRUE	Empty	IPI:IPI00894485.1 Tax_Id=9606 Gene_Symbol=SERF2 small EDRK-rich factor 2 isoform d	IPI00894485	5 kDa	TRUE		unknown	4	5	1	6	5	6	0	8
229	TRUE	Empty	IPI:IPI00004273.6 Tax_Id=9606 Gene_Symbol=RBM25 Isoform 1 of RNA-binding protein 25	IPI00004273	100 kDa			unknown	5	6	7	6	8	4	0	4
230	TRUE	Empty	IPI:IPI00026271.5 Tax_Id=9606 Gene_Symbol=RPS14 40S ribosomal protein S14	IPI00026271	16 kDa			unknown	9	11	5	9	6	5	2	6
231	TRUE	Empty	IPI:IPI00554761.2 Tax_Id=9606 Gene_Symbol=HMGN1P38;HMGN1 Non-histone chromosomal protein HMG-14	IPI00554761	11 kDa			unknown	4	4	7	3	6	5	0	8
232	TRUE	Empty	Cluster of IPI:IPI00642256.2 Tax_Id=9606 Gene_Symbol=CAPZB Isoform 2 of F-actin-capping protein subunit beta (IPI00642256)	IPI00642256	31 kDa	TRUE		unknown	6	8	6	10	8	6	1	10
232.1	TRUE	Empty	IPI:IPI00642256.2 Tax_Id=9606 Gene_Symbol=CAPZB Isoform 2 of F-actin-capping protein subunit beta	IPI00642256	31 kDa	TRUE		unknown	6	8	6	10	8	6	1	10
233	TRUE	Empty	IPI:IPI00006167.1 Tax_Id=9606 Gene_Symbol=PPM1G Protein phosphatase 1G	IPI00006167	59 kDa			unknown	3	7	0	2	3	5	1	0
234	TRUE	Empty	IPI:IPI00301936.4 Tax_Id=9606 Gene_Symbol=ELAVL1 cDNA FLJ60076, highly similar to ELAV-like protein 1	IPI00301936 (+1)	39 kDa			unknown	12	15	4	7	7	8	3	4
235	TRUE	Empty	Cluster of IPI:IPI00009104.7 Tax_Id=9606 Gene_Symbol=RUVBL2 RuvB-like 2 (IPI00009104)	IPI00009104	51 kDa	TRUE		unknown	6	9	2	8	11	12	3	4
235.1	TRUE	Empty	IPI:IPI00009104.7 Tax_Id=9606 Gene_Symbol=RUVBL2 RuvB-like 2	IPI00009104	51 kDa	TRUE		unknown	6	9	2	8	11	12	3	4
236	TRUE	Empty	IPI:IPI00018251.1 Tax_Id=9606 Gene_Symbol=NCOA2 Nuclear receptor coactivator 2	IPI00018251	159 kDa			unknown	9	11	0	0	16	18	0	0
237	TRUE	Empty	IPI:IPI00019848.2 Tax_Id=9606 Gene_Symbol=HCFC1 Isoform 1 of Host cell factor 1	IPI00019848 (+2)	209 kDa			unknown	11	7	0	0	14	17	0	0
238	TRUE	Empty	IPI:IPI00219005.3 Tax_Id=9606 Gene_Symbol=FKBP4 Peptidyl-prolyl cis-trans isomerase FKBP4	IPI00219005	52 kDa			unknown	11	13	1	3	11	16	0	0
239	TRUE	Empty	IPI:IPI00220967.1 Tax_Id=9606 Gene_Symbol=RRBP1 Isoform 1 of Ribosome-binding protein 1	IPI00220967 (+1)	152 kDa			unknown	3	6	14	8	4	1	2	9
240	TRUE	Empty	Cluster of IPI:IPI00221354.1 Tax_Id=9606 Gene_Symbol=FUS Isoform Short of RNA-binding protein FUS (IPI00221354)	IPI00221354 [2]	53 kDa	TRUE		unknown	13	14	8	13	13	7	0	2
240.1	TRUE	Empty	IPI:IPI00221354.1 Tax_Id=9606 Gene_Symbol=FUS Isoform Short of RNA-binding protein FUS	IPI00221354 (+1)	53 kDa	TRUE		unknown	13	14	8	13	13	7	0	2
241	TRUE	Empty	IPI:IPI00019359.4 Tax_Id=9606 Gene_Symbol=KRT9 Keratin, type I cytoskeletal 9	IPI00019359	62 kDa	TRUE		unknown	39	2	4	0	0	0	0	10
242	TRUE	Empty	IPI:IPI00215978.4 Tax_Id=9606 Gene_Symbol=POLR3D DNA-directed RNA polymerase III subunit RPC4	IPI00215978	44 kDa			unknown	10	14	0	0	9	6	0	0
243	TRUE	Empty	IPI:IPI00376005.2 Tax_Id=9606 Gene_Symbol=EIF5A Isoform 2 of Eukaryotic translation initiation factor 5A-1	IPI00376005	20 kDa			unknown	3	9	4	3	6	7	6	6
244	TRUE	Empty	IPI:IPI00796462.1 Tax_Id=9606 Gene_Symbol=RANP1;RAN 27 kDa protein	IPI00796462	27 kDa			unknown	9	8	5	4	10	8	5	4
245	TRUE	Empty	IPI:IPI00219155.5 Tax_Id=9606 Gene_Symbol=RPL27 60S ribosomal protein L27	IPI00219155	16 kDa			unknown	3	6	9	5	3	4	3	4
246	TRUE	Empty	IPI:IPI00004860.2 Tax_Id=9606 Gene_Symbol=RARS Isoform Complexed of Arginyl-tRNA synthetase, cytoplasmic	IPI00004860	75 kDa			unknown	2	8	5	3	4	3	5	2
247	TRUE	Empty	IPI:IPI00012750.3 Tax_Id=9606 Gene_Symbol=RPS25 40S ribosomal protein S25	IPI00012750	14 kDa			unknown	10	9	9	9	6	8	6	6
248	TRUE	Empty	IPI:IPI00413672.1 Tax_Id=9606 Gene_Symbol=BCLAF1 Isoform 3 of Bcl-2-associated transcription factor 1	IPI00413672 (+1)	100 kDa			unknown	5	6	6	10	2	0	0	7
249	TRUE	Empty	Cluster of IPI:IPI00012066.2 Tax_Id=9606 Gene_Symbol=PCBP2 poly(rC)-binding protein 2 isoform b (IPI00012066)	IPI00012066	38 kDa	TRUE		unknown	15	16	15	16	15	11	3	16
249.1	TRUE	Empty	IPI:IPI00012066.2 Tax_Id=9606 Gene_Symbol=PCBP2 poly(rC)-binding protein 2 isoform b	IPI00012066	38 kDa	TRUE		unknown	15	16	15	16	15	11	3	16
250	TRUE	Empty	Cluster of IPI:IPI00382516.5 Tax_Id=9606 Gene_Symbol=PRMT1 protein arginine N-methyltransferase 1 isoform 3 (IPI00382516)	IPI00382516 [2]	41 kDa	TRUE		unknown	8	10	8	4	4	10	1	3
250.1	TRUE	Empty	IPI:IPI00382516.5 Tax_Id=9606 Gene_Symbol=PRMT1 protein arginine N-methyltransferase 1 isoform 3	IPI00382516 (+1)	41 kDa	TRUE		unknown	8	10	8	4	4	10	1	3
251	TRUE	Empty	IPI:IPI00007058.1 Tax_Id=9606 Gene_Symbol=CORO1B Coronin-1B	IPI00007058	54 kDa	TRUE		unknown	4	5	7	13	4	2	4	9
252	TRUE	Empty	IPI:IPI00140420.4 Tax_Id=9606 Gene_Symbol=SND1 Staphylococcal nuclease domain-containing protein 1	IPI00140420 (+2)	102 kDa			unknown	7	6	3	5	4	3	0	5
253	TRUE	Empty	IPI:IPI00302925.4 Tax_Id=9606 Gene_Symbol=CCT8 59 kDa protein	IPI00302925 (+2)	59 kDa			unknown	4	6	8	8	8	5	2	2
254	TRUE	Empty	Cluster of IPI:IPI00024403.1 Tax_Id=9606 Gene_Symbol=CPNE3 Copine-3 (IPI00024403)	IPI00024403	60 kDa	TRUE		unknown	7	9	4	3	6	10	5	5
254.1	TRUE	Empty	IPI:IPI00024403.1 Tax_Id=9606 Gene_Symbol=CPNE3 Copine-3	IPI00024403	60 kDa	TRUE		unknown	7	9	4	3	6	10	5	5
255	TRUE	Empty	Cluster of IPI:IPI00221092.8 Tax_Id=9606 Gene_Symbol=RPS16 40S ribosomal protein S16 (IPI00221092)	IPI00221092	16 kDa	TRUE		unknown	6	6	5	7	9	7	6	4
255.1	TRUE	Empty	IPI:IPI00221092.8 Tax_Id=9606 Gene_Symbol=RPS16 40S ribosomal protein S16	IPI00221092	16 kDa	TRUE		unknown	6	6	5	7	9	7	6	4
256	TRUE	Empty	IPI:IPI00031519.4 Tax_Id=9606 Gene_Symbol=DNMT1 Isoform 1 of DNA (cytosine-5)-methyltransferase 1	IPI00031519 (+2)	183 kDa			unknown	4	6	2	0	0	5	1	0
257	TRUE	Empty	IPI:IPI00010252.4 Tax_Id=9606 Gene_Symbol=TRIM33 Isoform Alpha of E3 ubiquitin-protein ligase TRIM33	IPI00010252	123 kDa			unknown	14	16	1	2	13	14	0	0
258	TRUE	Empty	IPI:IPI00293655.3 Tax_Id=9606 Gene_Symbol=DDX1 ATP-dependent RNA helicase DDX1	IPI00293655	82 kDa			unknown	7	11	1	5	7	8	7	4
259	TRUE	Empty	IPI:IPI00328753.1 Tax_Id=9606 Gene_Symbol=KTN1 Isoform 1 of Kinectin	IPI00328753 (+3)	156 kDa			unknown	8	5	5	8	2	0	1	1
260	TRUE	Empty	Cluster of IPI:IPI00647837.5 Tax_Id=9606 Gene_Symbol=ZNF185 Isoform 3 of Zinc finger protein 185 (IPI00647837)	IPI00647837 [2]	74 kDa	TRUE		unknown	2	1	0	3	14	8	2	17
260.1	TRUE	Empty	IPI:IPI00647837.5 Tax_Id=9606 Gene_Symbol=ZNF185 Isoform 3 of Zinc finger protein 185	IPI00647837	74 kDa	TRUE		unknown	2	1	0	3	14	8	2	16
260.2	TRUE	Empty	IPI:IPI00005688.2 Tax_Id=9606 Gene_Symbol=ZNF185 Isoform 1 of Zinc finger protein 185	IPI00005688	74 kDa	TRUE		unknown	2	1	0	3	12	7	2	16
261	TRUE	Empty	Cluster of IPI:IPI00009804.1 Tax_Id=9606 Gene_Symbol=SATB1 Isoform 1 of DNA-binding protein SATB1 (IPI00009804)	IPI00009804 [2]	86 kDa	TRUE		unknown	14	17	0	0	6	9	0	0
261.1	TRUE	Empty	IPI:IPI00009804.1 Tax_Id=9606 Gene_Symbol=SATB1 Isoform 1 of DNA-binding protein SATB1	IPI00009804 (+1)	86 kDa	TRUE		unknown	14	17	0	0	6	9	0	0
262	TRUE	Empty	IPI:IPI00220301.5 Tax_Id=9606 Gene_Symbol=PRDX6 Peroxiredoxin-6	IPI00220301	25 kDa			unknown	4	3	4	4	5	9	5	3
263	TRUE	Empty	IPI:IPI00217357.2 Tax_Id=9606 Gene_Symbol=CCAR1 Isoform 1 of Cell division cycle and apoptosis regulator protein 1	IPI00217357 (+2)	133 kDa			unknown	3	2	3	2	3	3	1	2
264	TRUE	Empty	IPI:IPI00009328.4 Tax_Id=9606 Gene_Symbol=EIF4A3 Eukaryotic initiation factor 4A-III	IPI00009328	47 kDa	TRUE		unknown	13	9	8	11	11	8	2	6
265	TRUE	Empty	IPI:IPI00021320.2 Tax_Id=9606 Gene_Symbol=MEPCE 7SK snRNA methylphosphate capping enzyme	IPI00021320	74 kDa			unknown	2	3	8	6	2	2	0	9
266	TRUE	Empty	IPI:IPI00220038.1 Tax_Id=9606 Gene_Symbol=SRRT Isoform 2 of Serrate RNA effector molecule homolog	IPI00220038 (+4)	100 kDa			unknown	5	7	3	3	2	4	0	2
267	TRUE	Empty	IPI:IPI00420014.2 Tax_Id=9606 Gene_Symbol=SNRNP200 Isoform 1 of U5 small nuclear ribonucleoprotein 200 kDa helicase	IPI00420014	245 kDa			unknown	9	9	1	2	9	10	1	3
268	TRUE	Empty	IPI:IPI01025484.1 Tax_Id=9606 Gene_Symbol=PRPF40A Uncharacterized protein	IPI01025484	107 kDa			unknown	5	5	0	3	2	5	4	6
269	TRUE	Empty	Cluster of IPI:IPI00216951.2 Tax_Id=9606 Gene_Symbol=DARS Aspartyl-tRNA synthetase, cytoplasmic (IPI00216951)	IPI00216951	57 kDa	TRUE		unknown	3	2	2	4	0	0	2	2
269.1	TRUE	Empty	IPI:IPI00216951.2 Tax_Id=9606 Gene_Symbol=DARS Aspartyl-tRNA synthetase, cytoplasmic	IPI00216951	57 kDa	TRUE		unknown	3	2	2	4	0	0	2	2
270	TRUE	Empty	Cluster of IPI:IPI00008575.3 Tax_Id=9606 Gene_Symbol=KHDRBS1 Isoform 1 of KH domain-containing, RNA-binding, signal transduction-associated protein 1 (IPI00008575)	IPI00008575 [2]	48 kDa	TRUE		unknown	4	5	2	7	4	2	2	4
270.1	TRUE	Empty	IPI:IPI00008575.3 Tax_Id=9606 Gene_Symbol=KHDRBS1 Isoform 1 of KH domain-containing, RNA-binding, signal transduction-associated protein 1	IPI00008575 (+1)	48 kDa	TRUE		unknown	4	5	2	7	4	2	2	4
271	TRUE	Empty	IPI:IPI00005184.1 Tax_Id=9606 Gene_Symbol=TRIM24 Isoform Long of Transcription intermediary factor 1-alpha	IPI00005184 (+2)	117 kDa			unknown	9	17	0	0	13	19	0	0
272	TRUE	Empty	IPI:IPI00005198.2 Tax_Id=9606 Gene_Symbol=ILF2 Interleukin enhancer-binding factor 2	IPI00005198	43 kDa			unknown	13	12	2	10	7	8	6	3
273	TRUE	Empty	IPI:IPI00025273.1 Tax_Id=9606 Gene_Symbol=GART Isoform Long of Trifunctional purine biosynthetic protein adenosine-3	IPI00025273	108 kDa			unknown	0	1	11	16	0	1	8	10
274	TRUE	Empty	IPI:IPI00031556.7 Tax_Id=9606 Gene_Symbol=U2AF2 Isoform 1 of Splicing factor U2AF 65 kDa subunit	IPI00031556 (+1)	54 kDa			unknown	2	4	5	4	3	5	4	4
275	TRUE	Empty	Cluster of IPI:IPI00550451.1 Tax_Id=9606 Gene_Symbol=PPP1CA Serine/threonine-protein phosphatase PP1-alpha catalytic subunit (IPI00550451)	IPI00550451 [2]	38 kDa	TRUE		unknown	5	11	4	3	8	9	2	6
275.1	TRUE	Empty	IPI:IPI00550451.1 Tax_Id=9606 Gene_Symbol=PPP1CA Serine/threonine-protein phosphatase PP1-alpha catalytic subunit	IPI00550451	38 kDa	TRUE		unknown	5	11	4	3	8	9	2	6
275.2	TRUE	Empty	IPI:IPI00218236.6 Tax_Id=9606 Gene_Symbol=PPP1CB Serine/threonine-protein phosphatase PP1-beta catalytic subunit	IPI00218236	37 kDa	TRUE		unknown	3	7	2	1	4	7	2	4
276	TRUE	Empty	Cluster of IPI:IPI00399007.7 Tax_Id=9606 Gene_Symbol=IGHG2 Putative uncharacterized protein DKFZp686I04196 (Fragment) (IPI00399007)	IPI00399007	46 kDa	TRUE		unknown	0	0	2	0	2	0	2	2
276	TRUE	Empty	Cluster of IPI:IPI00399007.7 Tax_Id=9606 Gene_Symbol=IGHG2 Putative uncharacterized protein DKFZp686I04196 (Fragment) (IPI00399007)	IPI00399007	46 kDa	TRUE		unknown	0	0	2	0	2	0	2	2
277	TRUE	Empty	IPI:IPI00009771.6 Tax_Id=9606 Gene_Symbol=LMNB2 Lamin-B2	IPI00009771	70 kDa	TRUE		unknown	4	3	11	16	5	5	2	11
278	TRUE	Empty	IPI:IPI00221093.7 Tax_Id=9606 Gene_Symbol=RPS17;RPS17L 40S ribosomal protein S17	IPI00221093	16 kDa			unknown	10	6	7	2	4	8	4	6
279	TRUE	Empty	IPI:IPI00017448.1 Tax_Id=9606 Gene_Symbol=RPS21 40S ribosomal protein S21	IPI00017448 (+1)	9 kDa			unknown	6	7	9	5	8	5	2	3
280	TRUE	Empty	IPI:IPI00658130.1 Tax_Id=9606 Gene_Symbol=IGLV2-11 IGL@ protein	IPI00658130	25 kDa	TRUE		unknown	7	8	7	7	3	4	6	4
281	TRUE	Empty	IPI:IPI00013174.2 Tax_Id=9606 Gene_Symbol=RBM14;RBM14-RBM4 Isoform 1 of RNA-binding protein 14	IPI00013174	69 kDa			unknown	10	9	3	4	5	4	0	1
282	TRUE	Empty	IPI:IPI00013830.1 Tax_Id=9606 Gene_Symbol=SNW1 SNW domain-containing protein 1	IPI00013830	61 kDa			unknown	0	2	8	12	3	7	4	8
283	TRUE	Empty	IPI:IPI00013895.1 Tax_Id=9606 Gene_Symbol=S100A11 Protein S100-A11	IPI00013895	12 kDa			unknown	6	4	5	5	9	10	0	4
284	TRUE	Empty	IPI:IPI00215719.6 Tax_Id=9606 Gene_Symbol=RPL18 60S ribosomal protein L18	IPI00215719 (+3)	22 kDa			unknown	8	9	4	6	8	6	4	4
285	TRUE	Empty	IPI:IPI00221106.5 Tax_Id=9606 Gene_Symbol=SF3B2 Splicing factor 3B subunit 2	IPI00221106 (+1)	100 kDa			unknown	3	4	0	0	7	2	0	1
286	TRUE	Empty	IPI:IPI00288941.1 Tax_Id=9606 Gene_Symbol=NCOA5 Nuclear receptor coactivator 5	IPI00288941	66 kDa			unknown	0	0	11	18	0	0	2	11
287	TRUE	Empty	IPI:IPI00554711.3 Tax_Id=9606 Gene_Symbol=JUP Junction plakoglobin	IPI00554711	82 kDa	TRUE		unknown	2	3	0	0	12	5	6	6
288	TRUE	Empty	IPI:IPI00746351.2 Tax_Id=9606 Gene_Symbol=DIS3 Isoform 1 of Exosome complex exonuclease RRP44	IPI00746351	109 kDa			unknown	11	12	0	0	10	10	0	0
289	TRUE	Empty	IPI:IPI00942092.1 Tax_Id=9606 Gene_Symbol=ADSL Isoform 1 of Adenylosuccinate lyase	IPI00942092	55 kDa			unknown	8	10	2	2	8	9	1	0
290	TRUE	Empty	IPI:IPI00027626.3 Tax_Id=9606 Gene_Symbol=CCT6A T-complex protein 1 subunit zeta	IPI00027626 (+2)	58 kDa			unknown	4	5	3	2	4	4	4	1
291	TRUE	Empty	Cluster of IPI:IPI00103525.1 Tax_Id=9606 Gene_Symbol=PSPC1 Isoform 1 of Paraspeckle component 1 (IPI00103525)	IPI00103525	59 kDa	TRUE		unknown	4	5	1	5	8	4	3	4
291.1	TRUE	Empty	IPI:IPI00395775.6 Tax_Id=9606 Gene_Symbol=PSPC1 Isoform 2 of Paraspeckle component 1	IPI00395775	46 kDa	TRUE		unknown	4	5	1	5	8	4	3	4
292	TRUE	Empty	Cluster of IPI:IPI00215637.5 Tax_Id=9606 Gene_Symbol=DDX3X ATP-dependent RNA helicase DDX3X (IPI00215637)	IPI00215637	73 kDa	TRUE		unknown	5	11	7	15	6	8	7	8
292.1	TRUE	Empty	IPI:IPI00215637.5 Tax_Id=9606 Gene_Symbol=DDX3X ATP-dependent RNA helicase DDX3X	IPI00215637	73 kDa	TRUE		unknown	5	11	7	15	6	8	7	8
293	TRUE	Empty	IPI:IPI00010105.1 Tax_Id=9606 Gene_Symbol=EIF6 Eukaryotic translation initiation factor 6	IPI00010105	27 kDa			unknown	6	7	5	6	7	8	2	6
294	TRUE	Empty	IPI:IPI00413324.6 Tax_Id=9606 Gene_Symbol=RPL17 60S ribosomal protein L17	IPI00413324 (+1)	21 kDa			unknown	4	8	3	2	5	0	0	5
295	TRUE	Empty	IPI:IPI01021243.1 Tax_Id=9606 Gene_Symbol=- Protein	IPI01021243	59 kDa			unknown	6	6	4	3	6	4	2	4
296	TRUE	Empty	Cluster of IPI:IPI00177938.2 Tax_Id=9606 Gene_Symbol=TLE3 Isoform 2 of Transducin-like enhancer protein 3 (IPI00177938)	IPI00177938 [2]	82 kDa	TRUE		unknown	9	12	0	0	12	14	0	0
296.1	TRUE	Empty	IPI:IPI00177938.2 Tax_Id=9606 Gene_Symbol=TLE3 Isoform 2 of Transducin-like enhancer protein 3	IPI00177938 (+1)	82 kDa	TRUE		unknown	9	12	0	0	12	14	0	0
297	TRUE	Empty	IPI:IPI00001639.2 Tax_Id=9606 Gene_Symbol=KPNB1 Importin subunit beta-1	IPI00001639	97 kDa			unknown	7	6	6	4	6	4	4	5
298	TRUE	Empty	IPI:IPI00029778.3 Tax_Id=9606 Gene_Symbol=TP53BP1 Isoform 1 of Tumor suppressor p53-binding protein 1	IPI00029778 (+1)	214 kDa			unknown	0	1	9	13	1	0	9	7
299	TRUE	Empty	IPI:IPI00334190.4 Tax_Id=9606 Gene_Symbol=STOML2 Stomatin-like protein 2	IPI00334190 (+1)	39 kDa			unknown	7	5	9	4	7	7	5	4
300	TRUE	Empty	IPI:IPI00375462.1 Tax_Id=9606 Gene_Symbol=SREK1 Isoform 2 of Splicing regulatory glutamine/lysine-rich protein 1	IPI00375462	72 kDa			unknown	0	0	6	2	0	4	6	8
301	TRUE	Empty	IPI:IPI00376798.3 Tax_Id=9606 Gene_Symbol=RPL11 Isoform 1 of 60S ribosomal protein L11	IPI00376798	20 kDa			unknown	6	6	4	6	6	4	2	4
302	TRUE	Empty	Cluster of IPI:IPI00000192.3 Tax_Id=9606 Gene_Symbol=SON Isoform F of Protein SON (IPI00000192)	IPI00000192	264 kDa	TRUE		unknown	5	6	7	3	3	4	8	5
302.1	TRUE	Empty	IPI:IPI00000192.3 Tax_Id=9606 Gene_Symbol=SON Isoform F of Protein SON	IPI00000192	264 kDa	TRUE		unknown	5	6	7	3	3	4	8	5
303	TRUE	Empty	Cluster of IPI:IPI00005978.8 Tax_Id=9606 Gene_Symbol=SRSF2 Serine/arginine-rich splicing factor 2 (IPI00005978)	IPI00005978 [3]	25 kDa	TRUE		unknown	6	8	6	8	5	7	6	6
303.1	TRUE	Empty	IPI:IPI00005978.8 Tax_Id=9606 Gene_Symbol=SRSF2 Serine/arginine-rich splicing factor 2	IPI00005978 (+2)	25 kDa	TRUE		unknown	6	8	6	8	5	7	6	6
304	TRUE	Empty	IPI:IPI00000692.2 Tax_Id=9606 Gene_Symbol=CLIC3 Chloride intracellular channel protein 3	IPI00000692	27 kDa			unknown	2	1	0	0	16	16	0	3
305	TRUE	Empty	IPI:IPI00219097.4 Tax_Id=9606 Gene_Symbol=HMGB2 High mobility group protein B2	IPI00219097	24 kDa	TRUE		unknown	10	13	3	2	12	6	0	0
306	TRUE	Empty	IPI:IPI00402184.4 Tax_Id=9606 Gene_Symbol=SYNCRIP Isoform 4 of Heterogeneous nuclear ribonucleoprotein Q	IPI00402184	59 kDa	TRUE		unknown	12	11	8	17	9	8	8	8
307	TRUE	Empty	Cluster of IPI:IPI00550821.2 Tax_Id=9606 Gene_Symbol=CPSF7 Isoform 1 of Cleavage and polyadenylation specificity factor subunit 7 (IPI00550821)	IPI00550821 [3]	52 kDa	TRUE		unknown	10	8	5	9	5	8	2	4
307.1	TRUE	Empty	IPI:IPI00550821.2 Tax_Id=9606 Gene_Symbol=CPSF7 Isoform 1 of Cleavage and polyadenylation specificity factor subunit 7	IPI00550821 (+2)	52 kDa	TRUE		unknown	10	8	5	9	5	8	2	4
308	TRUE	Empty	IPI:IPI00006754.1 Tax_Id=9606 Gene_Symbol=DCAF7 DDB1- and CUL4-associated factor 7	IPI00006754	39 kDa			unknown	9	5	2	2	9	2	4	7
309	TRUE	Empty	IPI:IPI00220484.3 Tax_Id=9606 Gene_Symbol=HMGN4 High mobility group nucleosome-binding domain-containing protein 4	IPI00220484	10 kDa			unknown	2	4	10	8	9	7	0	10
310	TRUE	Empty	IPI:IPI00783271.1 Tax_Id=9606 Gene_Symbol=LRPPRC Leucine-rich PPR motif-containing protein, mitochondrial	IPI00783271	158 kDa			unknown	3	7	4	5	6	0	2	2
311	TRUE	Empty	IPI:IPI00012901.1 Tax_Id=9606 Gene_Symbol=GATA3 Isoform 1 of Trans-acting T-cell-specific transcription factor GATA-3	IPI00012901 (+1)	48 kDa			unknown	9	13	0	0	18	11	0	0
312	TRUE	Empty	IPI:IPI00025091.3 Tax_Id=9606 Gene_Symbol=RPS11 40S ribosomal protein S11	IPI00025091	18 kDa			unknown	4	5	6	2	5	3	0	5
313	TRUE	Empty	IPI:IPI00295851.4 Tax_Id=9606 Gene_Symbol=COPB1 Coatomer subunit beta	IPI00295851	107 kDa			unknown	3	4	3	9	3	2	3	4
314	TRUE	Empty	IPI:IPI00444331.3 Tax_Id=9606 Gene_Symbol=WHSC1L1 Isoform 4 of Histone-lysine N-methyltransferase NSD3	IPI00444331 (+3)	155 kDa			unknown	11	10	0	0	6	10	0	0
315	TRUE	Empty	Cluster of IPI:IPI00514399.1 Tax_Id=9606 Gene_Symbol=RPS27 Uncharacterized protein (IPI00514399)	IPI00514399	7 kDa	TRUE		unknown	7	8	5	6	5	7	3	3
315.1	TRUE	Empty	IPI:IPI00514399.1 Tax_Id=9606 Gene_Symbol=RPS27 Uncharacterized protein	IPI00514399	7 kDa	TRUE		unknown	7	8	5	6	5	7	3	3
316	TRUE	Empty	IPI:IPI00003362.3 Tax_Id=9606 Gene_Symbol=HSPA5 78 kDa glucose-regulated protein	IPI00003362	72 kDa	TRUE		unknown	7	10	13	11	8	9	6	10
317	TRUE	Empty	IPI:IPI00021840.1 Tax_Id=9606 Gene_Symbol=RPS6 40S ribosomal protein S6	IPI00021840	29 kDa			unknown	6	9	4	6	4	3	2	3
318	TRUE	Empty	Cluster of IPI:IPI00465287.2 Tax_Id=9606 Gene_Symbol=RREB1 Isoform 1 of Ras-responsive element-binding protein 1 (IPI00465287)	IPI00465287 [2]	181 kDa	TRUE		unknown	9	10	0	0	8	6	0	0
318.1	TRUE	Empty	IPI:IPI00465287.2 Tax_Id=9606 Gene_Symbol=RREB1 Isoform 1 of Ras-responsive element-binding protein 1	IPI00465287 (+1)	181 kDa	TRUE		unknown	9	10	0	0	8	6	0	0
319	TRUE	Empty	IPI:IPI00216298.6 Tax_Id=9606 Gene_Symbol=TXN Thioredoxin	IPI00216298	12 kDa			unknown	5	6	6	6	5	6	2	6
320	TRUE	Empty	IPI:IPI00218606.7 Tax_Id=9606 Gene_Symbol=RPS23 40S ribosomal protein S23	IPI00218606	16 kDa			unknown	9	5	6	5	7	3	2	6
321	TRUE	Empty	IPI:IPI00411937.4 Tax_Id=9606 Gene_Symbol=SNORD110;SNORD86;NOP56 Nucleolar protein 56	IPI00411937	66 kDa			unknown	7	6	4	7	5	5	2	11
322	TRUE	Empty	Cluster of IPI:IPI00300631.3 Tax_Id=9606 Gene_Symbol=SAFB Scaffold attachment factor B1 (IPI00300631)	IPI00300631 [5]	103 kDa	TRUE		unknown	4	7	8	3	6	3	2	4
322.1	TRUE	Empty	IPI:IPI00300631.3 Tax_Id=9606 Gene_Symbol=SAFB Scaffold attachment factor B1	IPI00300631 (+4)	103 kDa	TRUE		unknown	4	7	8	3	6	3	2	4
323	TRUE	Empty	Cluster of IPI:IPI00298961.3 Tax_Id=9606 Gene_Symbol=XPO1 Exportin-1 (IPI00298961)	IPI00298961	123 kDa	TRUE		unknown	3	1	1	5	2	7	3	1
323.1	TRUE	Empty	IPI:IPI00298961.3 Tax_Id=9606 Gene_Symbol=XPO1 Exportin-1	IPI00298961	123 kDa	TRUE		unknown	3	1	1	5	2	7	3	1
324	TRUE	Empty	IPI:IPI00006408.4 Tax_Id=9606 Gene_Symbol=NOSIP Nitric oxide synthase-interacting protein	IPI00006408	33 kDa			unknown	13	9	0	0	7	12	0	0
325	TRUE	Empty	IPI:IPI00104050.3 Tax_Id=9606 Gene_Symbol=THRAP3 Thyroid hormone receptor-associated protein 3	IPI00104050	109 kDa			unknown	3	1	11	3	6	2	5	11
326	TRUE	Empty	IPI:IPI00300074.4 Tax_Id=9606 Gene_Symbol=FARSB Phenylalanyl-tRNA synthetase beta chain	IPI00300074	66 kDa			unknown	7	5	1	3	3	6	2	3
327	TRUE	Empty	IPI:IPI00925046.1 Tax_Id=9606 Gene_Symbol=QARS Glutaminyl-tRNA synthetase	IPI00925046 (+1)	88 kDa			unknown	2	2	5	4	3	3	4	4
328	TRUE	Empty	IPI:IPI00412579.6 Tax_Id=9606 Gene_Symbol=RPL10A 60S ribosomal protein L10a	IPI00412579	25 kDa			unknown	3	2	5	3	3	3	1	2
329	TRUE	Empty	Cluster of IPI:IPI01009017.3 Tax_Id=9606 Gene_Symbol=- cDNA FLJ50585, highly similar to T-complex protein 1 subunit beta (IPI01009017)	IPI01009017	51 kDa	TRUE		unknown	4	3	1	1	5	8	2	7
329.1	TRUE	Empty	IPI:IPI01009017.3 Tax_Id=9606 Gene_Symbol=- cDNA FLJ50585, highly similar to T-complex protein 1 subunit beta	IPI01009017	51 kDa	TRUE		unknown	4	3	1	1	5	8	2	7
330	TRUE	Empty	Cluster of IPI:IPI00900305.1 Tax_Id=9606 Gene_Symbol=- Isoform 1 of Eukaryotic translation initiation factor 2 subunit 3-like protein (IPI00900305)	IPI00900305	51 kDa	TRUE		unknown	3	2	2	5	1	1	2	1
330.1	TRUE	Empty	IPI:IPI00900305.1 Tax_Id=9606 Gene_Symbol=- Isoform 1 of Eukaryotic translation initiation factor 2 subunit 3-like protein	IPI00900305	51 kDa	TRUE		unknown	3	2	2	5	1	1	2	1
331	TRUE	Empty	Cluster of IPI:IPI00000581.6 Tax_Id=9606 Gene_Symbol=OTUB1 cDNA FLJ56307, highly similar to Ubiquitin thioesterase protein OTUB1 (IPI00000581)	IPI00000581 [4]	35 kDa	TRUE		unknown	5	6	4	2	6	8	0	1
331.1	TRUE	Empty	IPI:IPI00000581.6 Tax_Id=9606 Gene_Symbol=OTUB1 cDNA FLJ56307, highly similar to Ubiquitin thioesterase protein OTUB1	IPI00000581 (+3)	35 kDa	TRUE		unknown	5	6	4	2	6	8	0	1
332	TRUE	Empty	Cluster of IPI:IPI00784614.1 Tax_Id=9606 Gene_Symbol=SEPT9 septin-9 isoform a (IPI00784614)	IPI00784614 [3]	65 kDa	TRUE		unknown	5	4	4	7	3	0	1	2
332.1	TRUE	Empty	IPI:IPI00784614.1 Tax_Id=9606 Gene_Symbol=SEPT9 septin-9 isoform a	IPI00784614 (+2)	65 kDa	TRUE		unknown	5	4	4	7	3	0	1	2
333	TRUE	Empty	IPI:IPI00021327.3 Tax_Id=9606 Gene_Symbol=GRB2 Isoform 1 of Growth factor receptor-bound protein 2	IPI00021327	25 kDa			unknown	11	13	0	0	2	2	0	0
334	TRUE	Empty	IPI:IPI00177728.3 Tax_Id=9606 Gene_Symbol=CNDP2 Isoform 1 of Cytosolic non-specific dipeptidase	IPI00177728	53 kDa			unknown	0	0	1	5	3	3	7	5
335	TRUE	Empty	IPI:IPI00642862.1 Tax_Id=9606 Gene_Symbol=PPIL4 Peptidyl-prolyl cis-trans isomerase-like 4	IPI00642862	57 kDa			unknown	0	1	4	5	4	4	2	8
336	TRUE	Empty	IPI:IPI01014604.2 Tax_Id=9606 Gene_Symbol=CCT4 T-complex protein 1 subunit delta	IPI01014604 (+1)	55 kDa			unknown	3	5	5	5	5	7	2	5
337	TRUE	Empty	IPI:IPI00306332.4 Tax_Id=9606 Gene_Symbol=RPL24 60S ribosomal protein L24	IPI00306332	18 kDa			unknown	5	4	6	2	3	6	5	4
338	TRUE	Empty	Cluster of IPI:IPI00031461.2 Tax_Id=9606 Gene_Symbol=GDI2 cDNA FLJ60299, highly similar to Rab GDP dissociation inhibitor beta (IPI00031461)	IPI00031461 [2]	51 kDa	TRUE		unknown	3	4	4	2	3	4	2	3
338.1	TRUE	Empty	IPI:IPI00031461.2 Tax_Id=9606 Gene_Symbol=GDI2 cDNA FLJ60299, highly similar to Rab GDP dissociation inhibitor beta	IPI00031461 (+1)	51 kDa	TRUE		unknown	3	4	4	2	3	4	2	3
339	TRUE	Empty	IPI:IPI00013070.2 Tax_Id=9606 Gene_Symbol=HNRNPUL1 Isoform 1 of Heterogeneous nuclear ribonucleoprotein U-like protein 1	IPI00013070 (+2)	96 kDa			unknown	3	8	0	2	3	4	0	0
340	TRUE	Empty	IPI:IPI00029079.5 Tax_Id=9606 Gene_Symbol=GMPS GMP synthase [glutamine-hydrolyzing]	IPI00029079	77 kDa			unknown	3	0	1	1	11	6	0	0
341	TRUE	Empty	IPI:IPI00550021.4 Tax_Id=9606 Gene_Symbol=SNORD43;RPL3 60S ribosomal protein L3	IPI00550021	46 kDa			unknown	3	3	1	3	3	2	2	1
342	TRUE	Empty	IPI:IPI00022774.3 Tax_Id=9606 Gene_Symbol=VCP Transitional endoplasmic reticulum ATPase	IPI00022774	89 kDa	TRUE		unknown	1	2	3	5	3	2	6	4
343	TRUE	Empty	Cluster of IPI:IPI00956749.1 Tax_Id=9606 Gene_Symbol=- P40 (IPI00956749)	IPI00956749	40 kDa	TRUE		unknown	1	0	11	8	1	2	0	1
343.1	TRUE	Empty	IPI:IPI00956749.1 Tax_Id=9606 Gene_Symbol=- P40	IPI00956749	40 kDa	TRUE		unknown	1	0	11	8	1	2	0	1
344	TRUE	Empty	IPI:IPI00103994.4 Tax_Id=9606 Gene_Symbol=LARS Leucyl-tRNA synthetase, cytoplasmic	IPI00103994 (+2)	134 kDa			unknown	3	5	1	3	3	8	4	2
345	TRUE	Empty	IPI:IPI00162563.6 Tax_Id=9606 Gene_Symbol=RNF40 Isoform 1 of E3 ubiquitin-protein ligase BRE1B	IPI00162563	114 kDa	TRUE		unknown	9	11	0	0	4	6	0	0
346	TRUE	Empty	IPI:IPI00555744.6 Tax_Id=9606 Gene_Symbol=RPL14 Ribosomal protein L14 variant	IPI00555744 (+1)	24 kDa			unknown	5	5	4	2	5	2	2	9
347	TRUE	Empty	IPI:IPI00006034.1 Tax_Id=9606 Gene_Symbol=CRIP2 Cysteine-rich protein 2	IPI00006034	22 kDa			unknown	2	3	0	1	5	2	4	3
348	TRUE	Empty	IPI:IPI00219420.3 Tax_Id=9606 Gene_Symbol=SMC3 Structural maintenance of chromosomes protein 3	IPI00219420	142 kDa			unknown	7	9	0	0	3	3	0	0
349	TRUE	Empty	IPI:IPI00219525.1 Tax_Id=9606 Gene_Symbol=PGD 6-phosphogluconate dehydrogenase, decarboxylating	IPI00219525 (+1)	53 kDa			unknown	5	6	2	3	3	9	4	4
350	TRUE	Empty	IPI:IPI00297859.2 Tax_Id=9606 Gene_Symbol=MLL2 Isoform 1 of Histone-lysine N-methyltransferase MLL2	IPI00297859 (+1)	593 kDa	TRUE		unknown	5	6	0	0	10	11	0	0
351	TRUE	Empty	IPI:IPI00844215.1 Tax_Id=9606 Gene_Symbol=SPTAN1 Isoform 1 of Spectrin alpha chain, brain	IPI00844215	285 kDa			unknown	3	3	2	4	11	4	3	7
352	TRUE	Empty	IPI:IPI00013415.1 Tax_Id=9606 Gene_Symbol=RPS7 40S ribosomal protein S7	IPI00013415	22 kDa			unknown	2	4	1	5	2	6	3	4
353	TRUE	Empty	IPI:IPI00219160.3 Tax_Id=9606 Gene_Symbol=RPL34 60S ribosomal protein L34	IPI00219160	13 kDa			unknown	2	3	4	2	5	3	0	5
354	TRUE	Empty	IPI:IPI00304612.9 Tax_Id=9606 Gene_Symbol=SNORD32A;RPL13A;SNORD33;SNORD34 60S ribosomal protein L13a	IPI00304612	24 kDa			unknown	5	3	2	4	4	2	0	2
355	TRUE	Empty	Cluster of IPI:IPI00783982.1 Tax_Id=9606 Gene_Symbol=COPG Coatomer subunit gamma (IPI00783982)	IPI00783982	98 kDa	TRUE		unknown	0	4	2	3	4	2	7	5
355.1	TRUE	Empty	IPI:IPI00783982.1 Tax_Id=9606 Gene_Symbol=COPG Coatomer subunit gamma	IPI00783982	98 kDa	TRUE		unknown	0	4	2	3	4	2	7	5
356	TRUE	Empty	IPI:IPI00240675.2 Tax_Id=9606 Gene_Symbol=PDCD4 programmed cell death protein 4 isoform 2	IPI00240675 (+2)	51 kDa			unknown	7	3	1	0	9	5	4	2
357	TRUE	Empty	IPI:IPI00246058.1 Tax_Id=9606 Gene_Symbol=PDCD6IP Programmed cell death 6-interacting protein	IPI00246058 (+1)	96 kDa	TRUE		unknown	1	3	8	4	3	5	4	7
358	TRUE	Empty	IPI:IPI00305282.2 Tax_Id=9606 Gene_Symbol=RAD50 Isoform 1 of DNA repair protein RAD50	IPI00305282	154 kDa			unknown	1	1	1	7	6	3	0	2
359	TRUE	Empty	IPI:IPI00013917.3 Tax_Id=9606 Gene_Symbol=RPS12 40S ribosomal protein S12	IPI00013917	15 kDa			unknown	4	1	2	4	1	6	3	6
360	TRUE	Empty	IPI:IPI00170770.2 Tax_Id=9606 Gene_Symbol=PHF3 Isoform 1 of PHD finger protein 3	IPI00170770 (+1)	229 kDa			unknown	4	3	4	3	0	4	0	2
361	TRUE	Empty	Cluster of IPI:IPI00418394.2 Tax_Id=9606 Gene_Symbol=RXRA Retinoic acid receptor RXR-alpha (IPI00418394)	IPI00418394 [3]	51 kDa	TRUE		unknown	5	9	0	0	4	10	0	0
361.1	TRUE	Empty	IPI:IPI00418394.2 Tax_Id=9606 Gene_Symbol=RXRA Retinoic acid receptor RXR-alpha	IPI00418394 (+1)	51 kDa	TRUE		unknown	4	7	0	0	4	8	0	0
361.2	TRUE	Empty	IPI:IPI00984407.1 Tax_Id=9606 Gene_Symbol=RXRB Uncharacterized protein	IPI00984407	39 kDa	TRUE		unknown	4	7	0	0	4	7	0	0
362	TRUE	Empty	IPI:IPI00021700.3 Tax_Id=9606 Gene_Symbol=PCNA;PCNA-AS1 Proliferating cell nuclear antigen	IPI00021700	29 kDa			unknown	2	3	1	4	1	6	1	2
363	TRUE	Empty	IPI:IPI00005613.3 Tax_Id=9606 Gene_Symbol=U2AF1 Splicing factor U2AF 35 kDa subunit	IPI00005613	28 kDa			unknown	5	4	1	5	1	4	2	2
364	TRUE	Empty	IPI:IPI00246975.8 Tax_Id=9606 Gene_Symbol=GSTM3 Glutathione S-transferase Mu 3	IPI00246975	27 kDa			unknown	4	4	3	4	2	2	0	2
365	TRUE	Empty	IPI:IPI00456758.4 Tax_Id=9606 Gene_Symbol=RPL27A 60S ribosomal protein L27a	IPI00456758	17 kDa			unknown	4	6	7	6	6	3	0	6
366	TRUE	Empty	Cluster of IPI:IPI00784865.1 Tax_Id=9606 Gene_Symbol=IGK@ IGK@ protein (IPI00784865)	IPI00784865	26 kDa	TRUE		unknown	5	1	5	3	1	3	5	2
366	TRUE	Empty	Cluster of IPI:IPI00784865.1 Tax_Id=9606 Gene_Symbol=IGK@ IGK@ protein (IPI00784865)	IPI00784865	26 kDa	TRUE		unknown	5	1	5	3	1	3	5	2
367	TRUE	Empty	Cluster of IPI:IPI00056494.5 Tax_Id=9606 Gene_Symbol=RPL36AL 60S ribosomal protein L36a-like (IPI00056494)	IPI00056494	12 kDa	TRUE		unknown	4	3	2	4	4	5	0	2
367.1	TRUE	Empty	IPI:IPI00056494.5 Tax_Id=9606 Gene_Symbol=RPL36AL 60S ribosomal protein L36a-like	IPI00056494	12 kDa	TRUE		unknown	2	1	0	2	4	5	0	0
368	TRUE	Empty	IPI:IPI00006980.1 Tax_Id=9606 Gene_Symbol=C14orf166 UPF0568 protein C14orf166	IPI00006980	28 kDa			unknown	6	10	2	2	6	5	2	0
369	TRUE	Empty	IPI:IPI00220219.6 Tax_Id=9606 Gene_Symbol=COPB2 Coatomer subunit beta'	IPI00220219 (+1)	102 kDa			unknown	3	3	3	0	1	2	0	2
370	TRUE	Empty	Cluster of IPI:IPI00018350.3 Tax_Id=9606 Gene_Symbol=MCM5 DNA replication licensing factor MCM5 (IPI00018350)	IPI00018350	82 kDa	TRUE		unknown	10	5	0	0	9	10	0	0
370.1	TRUE	Empty	IPI:IPI00018350.3 Tax_Id=9606 Gene_Symbol=MCM5 DNA replication licensing factor MCM5	IPI00018350	82 kDa	TRUE		unknown	10	5	0	0	9	10	0	0
371	TRUE	Empty	IPI:IPI00004839.1 Tax_Id=9606 Gene_Symbol=CRKL Crk-like protein	IPI00004839	34 kDa			unknown	4	9	0	0	3	7	0	0
372	TRUE	Empty	IPI:IPI00026216.4 Tax_Id=9606 Gene_Symbol=NPEPPS Puromycin-sensitive aminopeptidase	IPI00026216	103 kDa			unknown	1	0	5	3	5	2	8	7
373	TRUE	Empty	IPI:IPI00375836.2 Tax_Id=9606 Gene_Symbol=FAM111B Isoform 1 of Protein FAM111B	IPI00375836	85 kDa			unknown	4	4	0	1	7	9	1	1
374	TRUE	Empty	IPI:IPI00396437.3 Tax_Id=9606 Gene_Symbol=DBNL Isoform 2 of Drebrin-like protein	IPI00396437	48 kDa	TRUE		unknown	6	7	6	7	3	2	0	4
375	TRUE	Empty	IPI:IPI00024919.3 Tax_Id=9606 Gene_Symbol=PRDX3 Thioredoxin-dependent peroxide reductase, mitochondrial	IPI00024919 (+1)	28 kDa			unknown	4	2	3	4	5	5	2	6
376	TRUE	Empty	IPI:IPI00644127.2 Tax_Id=9606 Gene_Symbol=IARS Isoleucyl-tRNA synthetase, cytoplasmic	IPI00644127	145 kDa			unknown	3	2	3	6	2	2	3	3
377	TRUE	Empty	Cluster of IPI:IPI00008240.2 Tax_Id=9606 Gene_Symbol=MARS Methionyl-tRNA synthetase, cytoplasmic (IPI00008240)	IPI00008240	101 kDa	TRUE		unknown	2	2	3	11	2	1	6	1
377.1	TRUE	Empty	IPI:IPI00008240.2 Tax_Id=9606 Gene_Symbol=MARS Methionyl-tRNA synthetase, cytoplasmic	IPI00008240	101 kDa	TRUE		unknown	2	2	3	11	2	1	6	1
378	TRUE	Empty	Cluster of IPI:IPI00182533.5 Tax_Id=9606 Gene_Symbol=RPL28 60S ribosomal protein L28 (IPI00182533)	IPI00182533 [3]	16 kDa	TRUE		unknown	8	8	5	6	6	4	0	3
378.1	TRUE	Empty	IPI:IPI00182533.5 Tax_Id=9606 Gene_Symbol=RPL28 60S ribosomal protein L28	IPI00182533 (+2)	16 kDa	TRUE		unknown	8	8	5	6	6	4	0	3
379	TRUE	Empty	Cluster of IPI:IPI00012535.1 Tax_Id=9606 Gene_Symbol=DNAJA1 DnaJ homolog subfamily A member 1 (IPI00012535)	IPI00012535	45 kDa	TRUE		unknown	3	3	1	2	2	4	0	0
379.1	TRUE	Empty	IPI:IPI00012535.1 Tax_Id=9606 Gene_Symbol=DNAJA1 DnaJ homolog subfamily A member 1	IPI00012535	45 kDa	TRUE		unknown	3	3	1	2	2	4	0	0
380	TRUE	Empty	IPI:IPI00006379.1 Tax_Id=9606 Gene_Symbol=NOP58 Nucleolar protein 58	IPI00006379	60 kDa			unknown	8	7	3	4	5	2	3	5
381	TRUE	Empty	IPI:IPI00010860.2 Tax_Id=9606 Gene_Symbol=PSMD9 Isoform p27-L of 26S proteasome non-ATPase regulatory subunit 9	IPI00010860 (+4)	25 kDa			unknown	4	4	4	4	6	5	0	7
382	TRUE	Empty	IPI:IPI00027280.2 Tax_Id=9606 Gene_Symbol=TOP2B Isoform Beta-2 of DNA topoisomerase 2-beta	IPI00027280 (+1)	183 kDa	TRUE		unknown	4	5	8	4	4	9	4	9
383	TRUE	Empty	IPI:IPI00829826.1 Tax_Id=9606 Gene_Symbol=MED1 Isoform 1 of Mediator of RNA polymerase II transcription subunit 1	IPI00829826	168 kDa			unknown	6	6	2	2	2	5	0	2
384	TRUE	Empty	IPI:IPI00030243.1 Tax_Id=9606 Gene_Symbol=PSME3 Isoform 1 of Proteasome activator complex subunit 3	IPI00030243 (+2)	30 kDa			unknown	5	4	1	1	6	6	4	0
385	TRUE	Empty	Cluster of IPI:IPI00021338.2 Tax_Id=9606 Gene_Symbol=DLAT Dihydrolipoyllysine-residue acetyltransferase component of pyruvate dehydrogenase complex, mitochondrial (IPI00021338)	IPI00021338 [2]	69 kDa	TRUE		unknown	2	2	2	5	2	2	2	2
385.1	TRUE	Empty	IPI:IPI00021338.2 Tax_Id=9606 Gene_Symbol=DLAT Dihydrolipoyllysine-residue acetyltransferase component of pyruvate dehydrogenase complex, mitochondrial	IPI00021338 (+1)	69 kDa	TRUE		unknown	2	2	2	5	2	2	2	2
386	TRUE	Empty	IPI:IPI00007928.4 Tax_Id=9606 Gene_Symbol=PRPF8 Pre-mRNA-processing-splicing factor 8	IPI00007928	274 kDa			unknown	3	4	0	1	4	5	0	0
387	TRUE	Empty	IPI:IPI00013877.2 Tax_Id=9606 Gene_Symbol=HNRNPH3 Isoform 1 of Heterogeneous nuclear ribonucleoprotein H3	IPI00013877 (+1)	37 kDa			unknown	6	7	4	5	4	3	0	1
388	TRUE	Empty	IPI:IPI00171798.1 Tax_Id=9606 Gene_Symbol=MTA2 Metastasis-associated protein MTA2	IPI00171798	75 kDa	TRUE		unknown	9	7	0	0	9	7	0	0
389	TRUE	Empty	IPI:IPI00292843.2 Tax_Id=9606 Gene_Symbol=VCX3A Variable charge X-linked protein 3	IPI00292843 (+10)	20 kDa			unknown	1	2	1	1	1	1	0	3
390	TRUE	Empty	Cluster of IPI:IPI00030247.1 Tax_Id=9606 Gene_Symbol=CCNT1 Cyclin-T1 (IPI00030247)	IPI00030247	81 kDa	TRUE		unknown	2	3	3	7	1	2	2	2
390.1	TRUE	Empty	IPI:IPI00030247.1 Tax_Id=9606 Gene_Symbol=CCNT1 Cyclin-T1	IPI00030247	81 kDa	TRUE		unknown	2	3	3	7	1	2	2	2
391	TRUE	Empty	Cluster of IPI:IPI00103247.1 Tax_Id=9606 Gene_Symbol=HNRPLL Isoform 1 of Heterogeneous nuclear ribonucleoprotein L-like (IPI00103247)	IPI00103247 [2]	60 kDa	TRUE		unknown	5	4	1	10	2	0	1	0
391.1	TRUE	Empty	IPI:IPI00103247.1 Tax_Id=9606 Gene_Symbol=HNRPLL Isoform 1 of Heterogeneous nuclear ribonucleoprotein L-like	IPI00103247 (+1)	60 kDa	TRUE		unknown	5	4	1	10	2	0	1	0
392	TRUE	Empty	Cluster of IPI:IPI00376199.4 Tax_Id=9606 Gene_Symbol=IRF2BP2 Isoform 1 of Interferon regulatory factor 2-binding protein 2 (IPI00376199)	IPI00376199 [2]	61 kDa	TRUE		unknown	6	4	0	0	12	8	0	0
392.1	TRUE	Empty	IPI:IPI00376199.4 Tax_Id=9606 Gene_Symbol=IRF2BP2 Isoform 1 of Interferon regulatory factor 2-binding protein 2	IPI00376199	61 kDa	TRUE		unknown	5	4	0	0	10	7	0	0
392.2	TRUE	Empty	IPI:IPI00889619.2 Tax_Id=9606 Gene_Symbol=IRF2BP2 Isoform 2 of Interferon regulatory factor 2-binding protein 2	IPI00889619	59 kDa	TRUE		unknown	6	4	0	0	10	8	0	0
393	TRUE	Empty	IPI:IPI00010120.4 Tax_Id=9606 Gene_Symbol=CTBP2 Isoform 1 of C-terminal-binding protein 2	IPI00010120 (+2)	49 kDa	TRUE		unknown	11	7	0	1	8	5	0	0
394	TRUE	Empty	IPI:IPI00015018.1 Tax_Id=9606 Gene_Symbol=PPA1 Inorganic pyrophosphatase	IPI00015018	33 kDa			unknown	2	2	2	3	3	2	5	4
395	TRUE	Empty	IPI:IPI00020194.1 Tax_Id=9606 Gene_Symbol=TAF15 Isoform Short of TATA-binding protein-associated factor 2N	IPI00020194 (+1)	62 kDa	TRUE		unknown	8	6	0	4	8	8	2	4
396	TRUE	Empty	IPI:IPI00026970.4 Tax_Id=9606 Gene_Symbol=SUPT16H FACT complex subunit SPT16	IPI00026970	120 kDa			unknown	9	7	4	2	0	1	0	0
397	TRUE	Empty	IPI:IPI00329536.2 Tax_Id=9606 Gene_Symbol=EEA1 Early endosome antigen 1	IPI00329536	162 kDa			unknown	1	0	0	2	6	2	1	3
398	TRUE	Empty	IPI:IPI00395337.1 Tax_Id=9606 Gene_Symbol=FIP1L1 Isoform 1 of Pre-mRNA 3'-end-processing factor FIP1	IPI00395337 (+1)	67 kDa			unknown	2	2	3	2	2	3	1	6
399	TRUE	Empty	IPI:IPI00020021.3 Tax_Id=9606 Gene_Symbol=DEK Protein DEK	IPI00020021	43 kDa			unknown	2	3	2	3	6	4	3	2
400	TRUE	Empty	IPI:IPI00025874.2 Tax_Id=9606 Gene_Symbol=RPN1 Dolichyl-diphosphooligosaccharide--protein glycosyltransferase subunit 1 precursor	IPI00025874	73 kDa			unknown	4	1	3	1	2	4	3	2
401	TRUE	Empty	Cluster of IPI:IPI00220360.2 Tax_Id=9606 Gene_Symbol=SNRPN Small nuclear ribonucleoprotein-associated protein N (IPI00220360)	IPI00220360	25 kDa	TRUE		unknown	4	4	2	2	3	4	2	1
401.1	TRUE	Empty	IPI:IPI00384173.1 Tax_Id=9606 Gene_Symbol=SNRPB Small nuclear ribonucleoprotein B'	IPI00384173	27 kDa	TRUE		unknown	4	4	2	2	3	4	2	1
402	TRUE	Empty	IPI:IPI00012645.2 Tax_Id=9606 Gene_Symbol=SPTBN2 Isoform 1 of Spectrin beta chain, brain 2	IPI00012645 (+1)	271 kDa			unknown	0	0	2	3	5	4	6	5
403	TRUE	Empty	IPI:IPI00018009.2 Tax_Id=9606 Gene_Symbol=EDC3 Enhancer of mRNA-decapping protein 3	IPI00018009	56 kDa			unknown	0	0	4	7	0	0	4	6
404	TRUE	Empty	IPI:IPI00644220.4 Tax_Id=9606 Gene_Symbol=HTATSF1 cDNA FLJ60139, highly similar to Homo sapiens HIV TAT specific factor 1 (HTATSF1), mRNA	IPI00644220	82 kDa			unknown	6	8	0	0	5	6	0	0
405	TRUE	Empty	IPI:IPI00029444.2 Tax_Id=9606 Gene_Symbol=C12orf10 UPF0160 protein MYG1, mitochondrial	IPI00029444 (+2)	42 kDa			unknown	6	5	1	2	5	2	0	0
406	TRUE	Empty	IPI:IPI00414836.6 Tax_Id=9606 Gene_Symbol=OSTF1 Osteoclast-stimulating factor 1	IPI00414836	24 kDa			unknown	6	8	0	1	5	12	2	3
407	TRUE	Empty	IPI:IPI00654755.3 Tax_Id=9606 Gene_Symbol=HBB Hemoglobin subunit beta	IPI00654755	16 kDa			unknown	3	3	4	8	2	2	4	4
408	TRUE	Empty	Cluster of IPI:IPI00006025.1 Tax_Id=9606 Gene_Symbol=SART3 Isoform 1 of Squamous cell carcinoma antigen recognized by T-cells 3 (IPI00006025)	IPI00006025	110 kDa	TRUE		unknown	5	5	0	0	1	1	0	0
408.1	TRUE	Empty	IPI:IPI00006025.1 Tax_Id=9606 Gene_Symbol=SART3 Isoform 1 of Squamous cell carcinoma antigen recognized by T-cells 3	IPI00006025	110 kDa	TRUE		unknown	5	5	0	0	1	1	0	0
409	TRUE	Empty	Cluster of IPI:IPI00297121.6 Tax_Id=9606 Gene_Symbol=C20orf43 UPF0549 protein C20orf43 (IPI00297121)	IPI00297121	34 kDa	TRUE		unknown	4	10	0	0	8	5	0	0
409.1	TRUE	Empty	IPI:IPI00297121.6 Tax_Id=9606 Gene_Symbol=C20orf43 UPF0549 protein C20orf43	IPI00297121	34 kDa	TRUE		unknown	4	10	0	0	8	5	0	0
410	TRUE	Empty	IPI:IPI00003519.1 Tax_Id=9606 Gene_Symbol=EFTUD2 116 kDa U5 small nuclear ribonucleoprotein component	IPI00003519 (+2)	109 kDa	TRUE		unknown	7	3	1	3	6	8	3	2
411	TRUE	Empty	IPI:IPI00020127.1 Tax_Id=9606 Gene_Symbol=RPA1 Replication protein A 70 kDa DNA-binding subunit	IPI00020127	68 kDa			unknown	10	7	0	0	4	6	0	0
412	TRUE	Empty	IPI:IPI00029012.1 Tax_Id=9606 Gene_Symbol=EIF3A Eukaryotic translation initiation factor 3 subunit A	IPI00029012 (+1)	167 kDa			unknown	2	2	8	6	1	2	0	2
413	TRUE	Empty	IPI:IPI00294744.7 Tax_Id=9606 Gene_Symbol=PARN Poly(A)-specific ribonuclease PARN	IPI00294744 (+1)	73 kDa			unknown	5	4	0	0	2	7	0	0
414	TRUE	Empty	IPI:IPI00329629.6 Tax_Id=9606 Gene_Symbol=DNAJC7 DnaJ homolog subfamily C member 7	IPI00329629	56 kDa			unknown	3	10	0	0	8	4	0	0
415	TRUE	Empty	IPI:IPI00377261.1 Tax_Id=9606 Gene_Symbol=FUBP3 Isoform 1 of Far upstream element-binding protein 3	IPI00377261	62 kDa	TRUE		unknown	10	10	1	1	5	7	1	0
416	TRUE	Empty	IPI:IPI00553153.2 Tax_Id=9606 Gene_Symbol=ATPIF1 Isoform 1 of ATPase inhibitor, mitochondrial	IPI00553153	12 kDa			unknown	2	2	4	4	5	3	0	7
417	TRUE	Empty	IPI:IPI00784044.1 Tax_Id=9606 Gene_Symbol=MCCC2 Isoform 1 of Methylcrotonoyl-CoA carboxylase beta chain, mitochondrial	IPI00784044	61 kDa			unknown	0	0	2	3	0	2	5	5
418	TRUE	Empty	IPI:IPI00168501.3 Tax_Id=9606 Gene_Symbol=ZC3H14 Isoform 4 of Zinc finger CCCH domain-containing protein 14	IPI00168501 (+2)	65 kDa			unknown	2	3	1	2	6	0	1	0
419	TRUE	Empty	IPI:IPI00291939.1 Tax_Id=9606 Gene_Symbol=SMC1A Structural maintenance of chromosomes protein 1A	IPI00291939	143 kDa			unknown	2	1	0	0	3	3	0	3
420	TRUE	Empty	IPI:IPI00550363.3 Tax_Id=9606 Gene_Symbol=TAGLN2 Transgelin-2	IPI00550363 (+1)	22 kDa	TRUE		unknown	2	4	5	6	5	1	0	2
421	TRUE	Empty	IPI:IPI00646689.1 Tax_Id=9606 Gene_Symbol=TXNDC17 Thioredoxin domain-containing protein 17	IPI00646689	14 kDa			unknown	3	4	2	2	4	3	4	4
422	TRUE	Empty	Cluster of IPI:IPI00065554.4 Tax_Id=9606 Gene_Symbol=EWSR1 RNA-binding protein EWS isoform 4 (IPI00065554)	IPI00065554 [2]	63 kDa	TRUE		unknown	4	6	3	2	4	5	1	2
422.1	TRUE	Empty	IPI:IPI00065554.4 Tax_Id=9606 Gene_Symbol=EWSR1 RNA-binding protein EWS isoform 4	IPI00065554 (+1)	63 kDa	TRUE		unknown	4	6	3	2	4	5	1	2
423	TRUE	Empty	Cluster of IPI:IPI00031691.1 Tax_Id=9606 Gene_Symbol=RPL9 60S ribosomal protein L9 (IPI00031691)	IPI00031691 [2]	22 kDa	TRUE		unknown	2	9	2	2	3	3	6	4
423.1	TRUE	Empty	IPI:IPI00031691.1 Tax_Id=9606 Gene_Symbol=RPL9 60S ribosomal protein L9	IPI00031691 (+1)	22 kDa	TRUE		unknown	2	9	2	2	3	3	6	4
424	TRUE	Empty	Cluster of IPI:IPI00009453.2 Tax_Id=9606 Gene_Symbol=TFAP2A Transcription factor AP-2 alpha (Activating enhancer binding protein 2 alpha), isoform CRA_c (IPI00009453)	IPI00009453 [5]	48 kDa	TRUE		unknown	6	7	0	0	3	6	0	0
424.1	TRUE	Empty	IPI:IPI00009453.2 Tax_Id=9606 Gene_Symbol=TFAP2A Transcription factor AP-2 alpha (Activating enhancer binding protein 2 alpha), isoform CRA_c	IPI00009453 (+3)	48 kDa	TRUE		unknown	6	7	0	0	3	5	0	0
424.2	TRUE	Empty	IPI:IPI00023260.1 Tax_Id=9606 Gene_Symbol=TFAP2C Transcription factor AP-2 gamma	IPI00023260	49 kDa	TRUE		unknown	4	5	0	0	3	4	0	0
425	TRUE	Empty	IPI:IPI00797279.1 Tax_Id=9606 Gene_Symbol=UHRF1 E3 ubiquitin-protein ligase UHRF1 isoform 2	IPI00797279 (+1)	91 kDa	TRUE		unknown	5	6	0	0	7	7	0	2
426	TRUE	Empty	IPI:IPI00025329.1 Tax_Id=9606 Gene_Symbol=RPL19 60S ribosomal protein L19	IPI00025329	23 kDa			unknown	2	4	3	3	3	3	2	2
427	TRUE	Empty	IPI:IPI00017964.1 Tax_Id=9606 Gene_Symbol=SNRPD3 Small nuclear ribonucleoprotein Sm D3	IPI00017964 (+1)	14 kDa			unknown	2	2	2	0	3	3	0	2
428	TRUE	Empty	Cluster of IPI:IPI00021692.2 Tax_Id=9606 Gene_Symbol=MBNL1 Isoform 1 of Muscleblind-like protein 1 (IPI00021692)	IPI00021692	42 kDa	TRUE		unknown	5	7	0	1	4	3	0	0
428.1	TRUE	Empty	IPI:IPI00021692.2 Tax_Id=9606 Gene_Symbol=MBNL1 Isoform 1 of Muscleblind-like protein 1	IPI00021692	42 kDa	TRUE		unknown	5	7	0	1	4	3	0	0
429	TRUE	Empty	Cluster of IPI:IPI01013681.1 Tax_Id=9606 Gene_Symbol=SMARCA5 Uncharacterized protein (IPI01013681)	IPI01013681	117 kDa	TRUE		unknown	2	0	0	0	3	3	1	0
429.1	TRUE	Empty	IPI:IPI01013681.1 Tax_Id=9606 Gene_Symbol=SMARCA5 Uncharacterized protein	IPI01013681	117 kDa	TRUE		unknown	2	0	0	0	3	3	1	0
430	TRUE	Empty	Cluster of IPI:IPI00022348.2 Tax_Id=9606 Gene_Symbol=PML Isoform PML-1 of Protein PML (IPI00022348)	IPI00022348 [3]	98 kDa	TRUE		unknown	8	8	0	0	3	1	0	0
430.1	TRUE	Empty	IPI:IPI00022348.2 Tax_Id=9606 Gene_Symbol=PML Isoform PML-1 of Protein PML	IPI00022348 (+1)	98 kDa	TRUE		unknown	6	6	0	0	2	1	0	0
430.2	TRUE	Empty	IPI:IPI00876842.1 Tax_Id=9606 Gene_Symbol=- PML-RAR protein	IPI00876842	89 kDa	TRUE		unknown	6	6	0	0	3	0	0	0
431	TRUE	Empty	IPI:IPI00001676.9 Tax_Id=9606 Gene_Symbol=NPLOC4 Isoform 2 of Nuclear protein localization protein 4 homolog	IPI00001676 (+1)	69 kDa			unknown	5	6	4	4	4	3	0	2
432	TRUE	Empty	IPI:IPI00022542.1 Tax_Id=9606 Gene_Symbol=ROCK1 Rho-associated protein kinase 1	IPI00022542	158 kDa	TRUE		unknown	0	0	2	8	0	0	5	0
433	TRUE	Empty	IPI:IPI00023339.2 Tax_Id=9606 Gene_Symbol=CREBBP CREB-binding protein	IPI00023339	265 kDa	TRUE		unknown	6	6	0	0	11	15	0	0
434	TRUE	Empty	IPI:IPI00290566.1 Tax_Id=9606 Gene_Symbol=TCP1 T-complex protein 1 subunit alpha	IPI00290566	60 kDa	TRUE		unknown	0	3	8	4	0	2	0	0
435	TRUE	Empty	IPI:IPI00412752.3 Tax_Id=9606 Gene_Symbol=STAT3 signal transducer and activator of transcription 3 isoform 3	IPI00412752 (+1)	83 kDa	TRUE		unknown	5	6	0	0	4	4	0	0
436	TRUE	Empty	IPI:IPI00550069.3 Tax_Id=9606 Gene_Symbol=RNH1 Ribonuclease inhibitor	IPI00550069	50 kDa			unknown	6	5	2	4	5	5	2	4
437	TRUE	Empty	IPI:IPI00844508.1 Tax_Id=9606 Gene_Symbol=CGN cingulin	IPI00844508	137 kDa	TRUE		unknown	0	0	0	1	3	2	3	6
438	TRUE	Empty	IPI:IPI00386119.4 Tax_Id=9606 Gene_Symbol=SF1 Isoform 5 of Splicing factor 1	IPI00386119	81 kDa			unknown	6	5	0	2	2	4	2	1
439	TRUE	Empty	IPI:IPI00029750.1 Tax_Id=9606 Gene_Symbol=RPS24 Isoform 1 of 40S ribosomal protein S24	IPI00029750 (+4)	15 kDa			unknown	5	4	4	3	4	3	5	4
440	TRUE	Empty	IPI:IPI00007346.1 Tax_Id=9606 Gene_Symbol=PPIH Peptidyl-prolyl cis-trans isomerase H	IPI00007346 (+1)	19 kDa			unknown	3	3	1	1	2	2	2	3
441	TRUE	Empty	Cluster of IPI:IPI00021175.2 Tax_Id=9606 Gene_Symbol=CDK12 Isoform 1 of Cyclin-dependent kinase 12 (IPI00021175)	IPI00021175	164 kDa	TRUE		unknown	2	1	7	6	5	2	0	7
441.1	TRUE	Empty	IPI:IPI00021175.2 Tax_Id=9606 Gene_Symbol=CDK12 Isoform 1 of Cyclin-dependent kinase 12	IPI00021175	164 kDa	TRUE		unknown	1	1	7	6	4	2	0	7
442	TRUE	Empty	Cluster of IPI:IPI00008333.1 Tax_Id=9606 Gene_Symbol=VGLL1 Transcription cofactor vestigial-like protein 1 (IPI00008333)	IPI00008333	29 kDa	TRUE		unknown	6	11	0	0	8	8	0	0
442.1	TRUE	Empty	IPI:IPI00008333.1 Tax_Id=9606 Gene_Symbol=VGLL1 Transcription cofactor vestigial-like protein 1	IPI00008333	29 kDa	TRUE		unknown	6	11	0	0	8	8	0	0
443	TRUE	Empty	IPI:IPI00006451.7 Tax_Id=9606 Gene_Symbol=NSF Vesicle-fusing ATPase	IPI00006451 (+1)	83 kDa			unknown	0	1	2	6	0	0	5	2
444	TRUE	Empty	IPI:IPI00018452.3 Tax_Id=9606 Gene_Symbol=CPNE1 Copine-1	IPI00018452	59 kDa			unknown	4	4	2	4	5	6	4	3
445	TRUE	Empty	IPI:IPI00029048.2 Tax_Id=9606 Gene_Symbol=TTLL12 Tubulin--tyrosine ligase-like protein 12	IPI00029048 (+1)	74 kDa			unknown	6	5	0	0	6	8	2	0
446	TRUE	Empty	IPI:IPI00394838.3 Tax_Id=9606 Gene_Symbol=ACLY cDNA FLJ56442, highly similar to ATP-citrate synthase	IPI00394838 (+1)	125 kDa			unknown	4	5	4	3	4	3	5	1
447	TRUE	Empty	IPI:IPI00645608.2 Tax_Id=9606 Gene_Symbol=IRF2BP1 Interferon regulatory factor 2-binding protein 1	IPI00645608	62 kDa			unknown	9	6	0	0	6	7	0	0
448	TRUE	Empty	IPI:IPI00026302.3 Tax_Id=9606 Gene_Symbol=RPL31 60S ribosomal protein L31	IPI00026302 (+6)	14 kDa			unknown	3	2	4	2	0	4	2	3
449	TRUE	Empty	IPI:IPI00017381.1 Tax_Id=9606 Gene_Symbol=RFC4 Replication factor C subunit 4	IPI00017381	40 kDa			unknown	0	2	3	4	4	3	2	4
450	TRUE	Empty	IPI:IPI00386418.5 Tax_Id=9606 Gene_Symbol=MYEF2 Isoform 2 of Myelin expression factor 2	IPI00386418	62 kDa			unknown	6	5	0	1	0	0	0	0
451	TRUE	Empty	Cluster of IPI:IPI00001661.3 Tax_Id=9606 Gene_Symbol=RCC1 Isoform 2 of Regulator of chromosome condensation (IPI00001661)	IPI00001661	48 kDa	TRUE		unknown	3	4	2	1	4	3	2	1
451.1	TRUE	Empty	IPI:IPI00001661.3 Tax_Id=9606 Gene_Symbol=RCC1 Isoform 2 of Regulator of chromosome condensation	IPI00001661	48 kDa	TRUE		unknown	3	4	2	1	4	3	2	1
452	TRUE	Empty	Cluster of IPI:IPI00410351.4 Tax_Id=9606 Gene_Symbol=NCOR1 Isoform 1 of Nuclear receptor corepressor 1 (IPI00410351)	IPI00410351	270 kDa	TRUE		unknown	7	7	0	0	6	4	0	0
452.1	TRUE	Empty	IPI:IPI00410351.4 Tax_Id=9606 Gene_Symbol=NCOR1 Isoform 1 of Nuclear receptor corepressor 1	IPI00410351	270 kDa	TRUE		unknown	7	7	0	0	6	4	0	0
453	TRUE	Empty	IPI:IPI00024664.1 Tax_Id=9606 Gene_Symbol=USP5 Isoform Long of Ubiquitin carboxyl-terminal hydrolase 5	IPI00024664 (+1)	96 kDa	TRUE		unknown	5	7	0	1	3	8	0	0
454	TRUE	Empty	IPI:IPI00045207.2 Tax_Id=9606 Gene_Symbol=NACC1 Nucleus accumbens-associated protein 1	IPI00045207	57 kDa			unknown	4	5	0	0	4	7	0	0
455	TRUE	Empty	IPI:IPI00215963.5 Tax_Id=9606 Gene_Symbol=KIAA0182 Isoform 1 of Genetic suppressor element 1	IPI00215963 (+2)	136 kDa			unknown	3	4	0	0	5	6	0	0
456	TRUE	Empty	IPI:IPI00921516.2 Tax_Id=9606 Gene_Symbol=NAT10 N-acetyltransferase 10 isoform b	IPI00921516	107 kDa			unknown	4	5	5	2	3	2	4	1
457	TRUE	Empty	IPI:IPI00456969.1 Tax_Id=9606 Gene_Symbol=DYNC1H1 Cytoplasmic dynein 1 heavy chain 1	IPI00456969	532 kDa			unknown	2	1	0	1	3	7	2	0
458	TRUE	Empty	IPI:IPI00471928.6 Tax_Id=9606 Gene_Symbol=ATP5A1 ATP synthase subunit alpha	IPI00471928	54 kDa			unknown	1	1	0	0	3	5	3	1
459	TRUE	Empty	IPI:IPI00219156.7 Tax_Id=9606 Gene_Symbol=RPL30 60S ribosomal protein L30	IPI00219156 (+1)	13 kDa			unknown	2	4	3	4	4	3	2	4
460	TRUE	Empty	IPI:IPI00003843.4 Tax_Id=9606 Gene_Symbol=TJP2 Isoform A1 of Tight junction protein ZO-2	IPI00003843 (+1)	134 kDa			unknown	2	4	2	6	4	1	0	7
461	TRUE	Empty	IPI:IPI00456887.2 Tax_Id=9606 Gene_Symbol=HNRNPUL2 Heterogeneous nuclear ribonucleoprotein U-like protein 2	IPI00456887 (+1)	85 kDa			unknown	7	6	1	7	0	1	2	4
462	TRUE	Empty	IPI:IPI00306369.3 Tax_Id=9606 Gene_Symbol=NSUN2 tRNA (cytosine(34)-C(5))-methyltransferase	IPI00306369	86 kDa			unknown	5	3	4	2	3	2	0	3
463	TRUE	Empty	IPI:IPI00024661.5 Tax_Id=9606 Gene_Symbol=SEC24C Protein transport protein Sec24C	IPI00024661 (+1)	118 kDa	TRUE		unknown	4	7	3	2	2	2	4	0
464	TRUE	Empty	IPI:IPI00301109.4 Tax_Id=9606 Gene_Symbol=PPA2 Isoform 1 of Inorganic pyrophosphatase 2, mitochondrial	IPI00301109 (+3)	38 kDa			unknown	0	0	1	2	1	3	1	3
465	TRUE	Empty	IPI:IPI00012795.3 Tax_Id=9606 Gene_Symbol=EIF3I Eukaryotic translation initiation factor 3 subunit I	IPI00012795	37 kDa			unknown	3	5	4	1	3	3	0	1
466	TRUE	Empty	IPI:IPI01021644.1 Tax_Id=9606 Gene_Symbol=RAB5C Uncharacterized protein	IPI01021644	27 kDa			unknown	1	4	2	1	0	1	0	1
467	TRUE	Empty	IPI:IPI00298405.4 Tax_Id=9606 Gene_Symbol=TMEM159 Promethin	IPI00298405 (+1)	18 kDa			unknown	2	3	0	2	2	3	1	0
468	TRUE	Empty	Cluster of IPI:IPI00033494.3 Tax_Id=9606 Gene_Symbol=MYL12B Myosin regulatory light chain 12B (IPI00033494)	IPI00033494 [2]	20 kDa	TRUE		unknown	2	4	1	6	3	6	3	1
468.1	TRUE	Empty	IPI:IPI00033494.3 Tax_Id=9606 Gene_Symbol=MYL12B Myosin regulatory light chain 12B	IPI00033494 (+1)	20 kDa	TRUE		unknown	2	4	1	6	3	6	3	1
469	TRUE	Empty	IPI:IPI00004344.1 Tax_Id=9606 Gene_Symbol=AFF4 Isoform 1 of AF4/FMR2 family member 4	IPI00004344 (+1)	127 kDa			unknown	2	2	3	4	2	0	1	8
470	TRUE	Empty	IPI:IPI00015262.1 Tax_Id=9606 Gene_Symbol=CNN2 Calponin-2	IPI00015262 (+1)	34 kDa			unknown	2	4	2	2	2	4	2	2
471	TRUE	Empty	IPI:IPI00024157.1 Tax_Id=9606 Gene_Symbol=FKBP3 Peptidyl-prolyl cis-trans isomerase FKBP3	IPI00024157	25 kDa			unknown	4	3	3	4	2	0	0	2
472	TRUE	Empty	IPI:IPI00030275.5 Tax_Id=9606 Gene_Symbol=TRAP1 Heat shock protein 75 kDa, mitochondrial	IPI00030275 (+1)	80 kDa			unknown	0	0	12	10	0	0	4	5
473	TRUE	Empty	IPI:IPI00465294.2 Tax_Id=9606 Gene_Symbol=CDC5L Cell division cycle 5-like protein	IPI00465294	92 kDa			unknown	3	0	0	0	6	5	3	1
474	TRUE	Empty	IPI:IPI00026089.4 Tax_Id=9606 Gene_Symbol=SF3B1 Splicing factor 3B subunit 1	IPI00026089	146 kDa			unknown	2	4	1	2	2	4	0	1
475	TRUE	Empty	IPI:IPI00027270.1 Tax_Id=9606 Gene_Symbol=RPL26 60S ribosomal protein L26	IPI00027270	17 kDa			unknown	2	3	2	2	0	1	0	0
476	TRUE	Empty	Cluster of IPI:IPI00797126.4 Tax_Id=9606 Gene_Symbol=NACA Uncharacterized protein (IPI00797126)	IPI00797126	205 kDa	TRUE		unknown	6	4	3	7	2	3	1	3
476.1	TRUE	Empty	IPI:IPI00797126.4 Tax_Id=9606 Gene_Symbol=NACA Uncharacterized protein	IPI00797126	205 kDa	TRUE		unknown	6	4	3	7	2	3	1	3
477	TRUE	Empty	Cluster of IPI:IPI00072377.1 Tax_Id=9606 Gene_Symbol=SET Isoform 1 of Protein SET (IPI00072377)	IPI00072377 [3]	33 kDa	TRUE		unknown	6	6	2	2	6	4	2	0
477.1	TRUE	Empty	IPI:IPI00072377.1 Tax_Id=9606 Gene_Symbol=SET Isoform 1 of Protein SET	IPI00072377 (+2)	33 kDa	TRUE		unknown	6	6	2	2	6	4	2	0
478	TRUE	Empty	IPI:IPI00333215.1 Tax_Id=9606 Gene_Symbol=TCEA1 Isoform 1 of Transcription elongation factor A protein 1	IPI00333215	34 kDa			unknown	5	3	2	3	6	3	0	0
479	TRUE	Empty	IPI:IPI00410717.2 Tax_Id=9606 Gene_Symbol=POGZ Isoform 1 of Pogo transposable element with ZNF domain	IPI00410717 (+5)	155 kDa			unknown	4	4	0	0	7	2	0	0
480	TRUE	Empty	IPI:IPI00465044.2 Tax_Id=9606 Gene_Symbol=RCC2 Protein RCC2	IPI00465044	56 kDa			unknown	1	2	0	1	1	7	4	0
481	TRUE	Empty	IPI:IPI00783872.2 Tax_Id=9606 Gene_Symbol=CAPRIN1 Isoform 1 of Caprin-1	IPI00783872 (+2)	78 kDa			unknown	2	2	3	4	4	3	0	5
482	TRUE	Empty	IPI:IPI00010896.3 Tax_Id=9606 Gene_Symbol=CLIC1 Chloride intracellular channel protein 1	IPI00010896	27 kDa			unknown	4	4	4	4	3	4	2	3
483	TRUE	Empty	IPI:IPI00010720.1 Tax_Id=9606 Gene_Symbol=CCT5 T-complex protein 1 subunit epsilon	IPI00010720	60 kDa			unknown	2	3	2	2	2	3	0	2
484	TRUE	Empty	IPI:IPI00013296.3 Tax_Id=9606 Gene_Symbol=RPS18;RPS18P9 40S ribosomal protein S18	IPI00013296	18 kDa			unknown	0	0	1	2	0	1	0	0
485	TRUE	Empty	IPI:IPI00304962.4 Tax_Id=9606 Gene_Symbol=COL1A2 Collagen alpha-2(I) chain	IPI00304962 (+1)	129 kDa			unknown	4	4	0	0	2	1	0	7
486	TRUE	Empty	Cluster of IPI:IPI00291510.3 Tax_Id=9606 Gene_Symbol=IMPDH2 Inosine-5'-monophosphate dehydrogenase 2 (IPI00291510)	IPI00291510	56 kDa	TRUE		unknown	1	1	2	3	2	2	2	0
486.1	TRUE	Empty	IPI:IPI00291510.3 Tax_Id=9606 Gene_Symbol=IMPDH2 Inosine-5'-monophosphate dehydrogenase 2	IPI00291510	56 kDa	TRUE		unknown	1	1	2	3	2	2	2	0
487	TRUE	Empty	Cluster of IPI:IPI00009326.2 Tax_Id=9606 Gene_Symbol=YAP1 Yes-associated protein beta (IPI00009326)	IPI00009326 [2]	50 kDa	TRUE		unknown	0	0	3	6	0	2	3	4
487.1	TRUE	Empty	IPI:IPI00009326.2 Tax_Id=9606 Gene_Symbol=YAP1 Yes-associated protein beta	IPI00009326 (+1)	50 kDa	TRUE		unknown	0	0	3	6	0	2	3	4
488	TRUE	Empty	IPI:IPI00396370.6 Tax_Id=9606 Gene_Symbol=EIF3B Isoform 1 of Eukaryotic translation initiation factor 3 subunit B	IPI00396370 (+3)	92 kDa			unknown	3	7	2	2	3	4	1	4
489	TRUE	Empty	IPI:IPI00302990.4 Tax_Id=9606 Gene_Symbol=WDR55 Isoform 1 of WD repeat-containing protein 55	IPI00302990	42 kDa			unknown	4	2	1	0	5	0	0	0
490	TRUE	Empty	Cluster of IPI:IPI00017972.3 Tax_Id=9606 Gene_Symbol=ZNF703 Zinc finger protein 703 (IPI00017972)	IPI00017972	58 kDa	TRUE		unknown	1	1	0	0	4	4	0	0
490.1	TRUE	Empty	IPI:IPI00017972.3 Tax_Id=9606 Gene_Symbol=ZNF703 Zinc finger protein 703	IPI00017972	58 kDa	TRUE		unknown	1	1	0	0	4	4	0	0
491	TRUE	Empty	Cluster of IPI:IPI00027032.1 Tax_Id=9606 Gene_Symbol=LYPLA2 Acyl-protein thioesterase 2 (IPI00027032)	IPI00027032	25 kDa	TRUE		unknown	5	7	0	0	4	9	0	0
491.1	TRUE	Empty	IPI:IPI00027032.1 Tax_Id=9606 Gene_Symbol=LYPLA2 Acyl-protein thioesterase 2	IPI00027032	25 kDa	TRUE		unknown	5	7	0	0	4	9	0	0
492	TRUE	Empty	Cluster of IPI:IPI00216204.4 Tax_Id=9606 Gene_Symbol=TEAD4 Transcriptional enhancer factor TEF-3 (IPI00216204)	IPI00216204 [4]	48 kDa	TRUE		unknown	7	4	0	0	5	1	0	0
492.1	TRUE	Empty	IPI:IPI00216204.4 Tax_Id=9606 Gene_Symbol=TEAD4 Transcriptional enhancer factor TEF-3	IPI00216204 (+1)	48 kDa	TRUE		unknown	6	4	0	0	5	1	0	0
492.2	TRUE	Empty	IPI:IPI00385455.3 Tax_Id=9606 Gene_Symbol=TEAD3 TEA domain family member 3 (Fragment)	IPI00385455 (+1)	53 kDa	TRUE		unknown	5	2	0	0	5	1	0	0
493	TRUE	Empty	Cluster of IPI:IPI00011285.1 Tax_Id=9606 Gene_Symbol=CAPN1 Calpain-1 catalytic subunit (IPI00011285)	IPI00011285	82 kDa	TRUE		unknown	0	0	0	0	3	0	0	3
493.1	TRUE	Empty	IPI:IPI00011285.1 Tax_Id=9606 Gene_Symbol=CAPN1 Calpain-1 catalytic subunit	IPI00011285	82 kDa	TRUE		unknown	0	0	0	0	3	0	0	3
494	TRUE	Empty	IPI:IPI00010414.4 Tax_Id=9606 Gene_Symbol=PDLIM1 PDZ and LIM domain protein 1	IPI00010414	36 kDa			unknown	0	0	0	0	4	7	1	4
495	TRUE	Empty	IPI:IPI00101600.5 Tax_Id=9606 Gene_Symbol=CWF19L1 Isoform 1 of CWF19-like protein 1	IPI00101600	61 kDa			unknown	4	2	0	2	4	4	0	2
496	TRUE	Empty	IPI:IPI00299149.2 Tax_Id=9606 Gene_Symbol=LOC728825;SUMO2 Small ubiquitin-related modifier 2	IPI00299149 (+2)	11 kDa	TRUE		unknown	8	8	0	2	6	6	0	2
497	TRUE	Empty	IPI:IPI00815784.1 Tax_Id=9606 Gene_Symbol=PPP2CA Serine/threonine-protein phosphatase	IPI00815784	36 kDa			unknown	2	2	2	2	2	3	2	2
498	TRUE	Empty	IPI:IPI00619921.3 Tax_Id=9606 Gene_Symbol=DIDO1 Isoform 4 of Death-inducer obliterator 1	IPI00619921	244 kDa			unknown	0	1	4	2	0	2	0	3
499	TRUE	Empty	Cluster of IPI:IPI00014263.1 Tax_Id=9606 Gene_Symbol=EIF4H Isoform Long of Eukaryotic translation initiation factor 4H (IPI00014263)	IPI00014263	27 kDa	TRUE		unknown	4	1	1	3	2	1	0	1
499.1	TRUE	Empty	IPI:IPI00014263.1 Tax_Id=9606 Gene_Symbol=EIF4H Isoform Long of Eukaryotic translation initiation factor 4H	IPI00014263	27 kDa	TRUE		unknown	4	1	1	3	2	1	0	1
500	TRUE	Empty	Cluster of IPI:IPI00031812.3 Tax_Id=9606 Gene_Symbol=YBX1 Nuclease-sensitive element-binding protein 1 (IPI00031812)	IPI00031812 [2]	36 kDa	TRUE		unknown	0	1	5	7	2	0	0	2
500.1	TRUE	Empty	IPI:IPI00031812.3 Tax_Id=9606 Gene_Symbol=YBX1 Nuclease-sensitive element-binding protein 1	IPI00031812 (+1)	36 kDa	TRUE		unknown	0	1	5	7	2	0	0	2
501	TRUE	Empty	Cluster of IPI:IPI00012773.2 Tax_Id=9606 Gene_Symbol=MTA1 Isoform Long of Metastasis-associated protein MTA1 (IPI00012773)	IPI00012773 [3]	81 kDa	TRUE		unknown	4	3	0	0	6	9	0	0
501.1	TRUE	Empty	IPI:IPI00012773.2 Tax_Id=9606 Gene_Symbol=MTA1 Isoform Long of Metastasis-associated protein MTA1	IPI00012773 (+2)	81 kDa	TRUE		unknown	4	3	0	0	6	9	0	0
502	TRUE	Empty	Cluster of IPI:IPI00165393.1 Tax_Id=9606 Gene_Symbol=ANP32E Acidic leucine-rich nuclear phosphoprotein 32 family member E (IPI00165393)	IPI00165393 [2]	31 kDa	TRUE		unknown	6	5	0	0	5	10	0	0
502.1	TRUE	Empty	IPI:IPI00165393.1 Tax_Id=9606 Gene_Symbol=ANP32E Acidic leucine-rich nuclear phosphoprotein 32 family member E	IPI00165393 (+1)	31 kDa	TRUE		unknown	6	5	0	0	5	10	0	0
503	TRUE	Empty	IPI:IPI00005780.3 Tax_Id=9606 Gene_Symbol=OGT Isoform 3 of UDP-N-acetylglucosamine--peptide N-acetylglucosaminyltransferase 110 kDa subunit	IPI00005780	117 kDa			unknown	2	5	0	0	4	5	0	0
504	TRUE	Empty	IPI:IPI00008477.1 Tax_Id=9606 Gene_Symbol=TPX2 Targeting protein for Xklp2	IPI00008477 (+1)	86 kDa			unknown	5	3	0	0	5	7	0	0
505	TRUE	Empty	IPI:IPI00010153.5 Tax_Id=9606 Gene_Symbol=RPL23 60S ribosomal protein L23	IPI00010153	15 kDa			unknown	3	6	3	4	4	8	0	0
506	TRUE	Empty	IPI:IPI00017376.2 Tax_Id=9606 Gene_Symbol=SEC23B Protein transport protein Sec23B	IPI00017376 (+1)	86 kDa			unknown	1	4	3	5	4	0	0	4
507	TRUE	Empty	IPI:IPI00021924.1 Tax_Id=9606 Gene_Symbol=H1FX Histone H1x	IPI00021924	22 kDa			unknown	1	2	0	0	4	5	0	9
508	TRUE	Empty	IPI:IPI00305068.5 Tax_Id=9606 Gene_Symbol=PRPF6 Pre-mRNA-processing factor 6	IPI00305068 (+1)	107 kDa			unknown	6	4	0	0	3	6	0	0
509	TRUE	Empty	IPI:IPI00815713.2 Tax_Id=9606 Gene_Symbol=TCOF1 Uncharacterized protein	IPI00815713 (+2)	156 kDa			unknown	0	2	5	4	3	2	2	7
510	TRUE	Empty	IPI:IPI00064212.2 Tax_Id=9606 Gene_Symbol=ZNF828 Zinc finger protein 828	IPI00064212	89 kDa			unknown	5	3	0	0	3	5	0	0
511	TRUE	Empty	IPI:IPI00029631.1 Tax_Id=9606 Gene_Symbol=ERH Enhancer of rudimentary homolog	IPI00029631	12 kDa			unknown	4	6	4	4	2	3	0	2
512	TRUE	Empty	IPI:IPI00073454.2 Tax_Id=9606 Gene_Symbol=COL6A2 Isoform 2C2A' of Collagen alpha-2(VI) chain	IPI00073454 (+2)	87 kDa			unknown	2	0	2	2	1	1	0	1
513	TRUE	Empty	IPI:IPI00742943.3 Tax_Id=9606 Gene_Symbol=NUP43 Nucleoporin Nup43	IPI00742943	42 kDa			unknown	2	2	2	2	2	1	3	3
514	TRUE	Empty	IPI:IPI00003925.6 Tax_Id=9606 Gene_Symbol=PDHB Isoform 1 of Pyruvate dehydrogenase E1 component subunit beta, mitochondrial	IPI00003925 (+1)	39 kDa			unknown	2	1	0	1	4	5	2	0
515	TRUE	Empty	IPI:IPI00009730.1 Tax_Id=9606 Gene_Symbol=MID1IP1 Mid1-interacting protein 1	IPI00009730	20 kDa			unknown	0	0	6	12	0	0	0	2
516	TRUE	Empty	IPI:IPI00220109.7 Tax_Id=9606 Gene_Symbol=ATRX Isoform 5 of Transcriptional regulator ATRX	IPI00220109 (+2)	265 kDa	TRUE		unknown	2	2	3	5	1	1	0	2
517	TRUE	Empty	IPI:IPI00412607.6 Tax_Id=9606 Gene_Symbol=RPL35 60S ribosomal protein L35	IPI00412607	15 kDa			unknown	2	2	6	3	2	1	2	1
518	TRUE	Empty	IPI:IPI00016472.4 Tax_Id=9606 Gene_Symbol=ZC3H13 Isoform 2 of Zinc finger CCCH domain-containing protein 13	IPI00016472 (+1)	185 kDa	TRUE		unknown	0	0	1	2	0	0	0	4
519	TRUE	Empty	IPI:IPI00789037.1 Tax_Id=9606 Gene_Symbol=NR2F2 COUP transcription factor 2 isoform b	IPI00789037	31 kDa	TRUE		unknown	3	6	0	0	8	9	0	0
520	TRUE	Empty	IPI:IPI00074587.8 Tax_Id=9606 Gene_Symbol=SRSF10;LOC100505793 Isoform 1 of Serine/arginine-rich splicing factor 10	IPI00074587 (+1)	31 kDa			unknown	0	1	3	0	1	2	4	5
521	TRUE	Empty	IPI:IPI00299254.4 Tax_Id=9606 Gene_Symbol=EIF5B Eukaryotic translation initiation factor 5B	IPI00299254	139 kDa	TRUE		unknown	3	3	6	4	2	1	0	4
522	TRUE	Empty	IPI:IPI00979797.1 Tax_Id=9606 Gene_Symbol=UBTF Uncharacterized protein	IPI00979797	87 kDa			unknown	1	3	0	0	5	3	0	0
523	TRUE	Empty	IPI:IPI00179330.6 Tax_Id=9606 Gene_Symbol=RPS27A Ubiquitin-40S ribosomal protein S27a	IPI00179330	18 kDa			unknown	3	4	2	4	6	2	0	0
524	TRUE	Empty	IPI:IPI00550308.1 Tax_Id=9606 Gene_Symbol=RBM12 RNA-binding protein 12	IPI00550308	97 kDa			unknown	2	4	0	0	2	1	0	0
525	TRUE	Empty	IPI:IPI00102997.1 Tax_Id=9606 Gene_Symbol=WRNIP1 Isoform 2 of ATPase WRNIP1	IPI00102997 (+2)	69 kDa			unknown	2	1	0	0	3	3	0	0
526	TRUE	Empty	IPI:IPI00016725.2 Tax_Id=9606 Gene_Symbol=GTF3C4 General transcription factor 3C polypeptide 4	IPI00016725	92 kDa			unknown	2	2	0	1	3	3	0	0
527	TRUE	Empty	Cluster of IPI:IPI00013495.1 Tax_Id=9606 Gene_Symbol=ABCF1 Isoform 2 of ATP-binding cassette sub-family F member 1 (IPI00013495)	IPI00013495	92 kDa	TRUE		unknown	2	4	5	4	4	3	4	9
527.1	TRUE	Empty	IPI:IPI00013495.1 Tax_Id=9606 Gene_Symbol=ABCF1 Isoform 2 of ATP-binding cassette sub-family F member 1	IPI00013495	92 kDa	TRUE		unknown	2	2	3	2	2	3	4	7
528	TRUE	Empty	Cluster of IPI:IPI00473047.3 Tax_Id=9606 Gene_Symbol=PRKAG1 5'-AMP-activated protein kinase subunit gamma-1 (IPI00473047)	IPI00473047 [4]	38 kDa	TRUE		unknown	1	2	0	6	0	0	1	1
528.1	TRUE	Empty	IPI:IPI00473047.3 Tax_Id=9606 Gene_Symbol=PRKAG1 5'-AMP-activated protein kinase subunit gamma-1	IPI00473047 (+3)	38 kDa	TRUE		unknown	1	2	0	6	0	0	1	1
529	TRUE	Empty	IPI:IPI00001150.5 Tax_Id=9606 Gene_Symbol=ZNF217 Zinc finger protein 217, isoform CRA_b	IPI00001150	116 kDa			unknown	5	8	0	0	4	6	0	0
530	TRUE	Empty	IPI:IPI00015934.1 Tax_Id=9606 Gene_Symbol=KLF5 Krueppel-like factor 5	IPI00015934 (+1)	51 kDa			unknown	0	0	0	0	9	11	0	0
531	TRUE	Empty	IPI:IPI00184330.5 Tax_Id=9606 Gene_Symbol=MCM2 DNA replication licensing factor MCM2	IPI00184330 (+2)	102 kDa			unknown	3	1	1	2	3	7	2	2
532	TRUE	Empty	IPI:IPI00465054.3 Tax_Id=9606 Gene_Symbol=THUMPD1 Putative uncharacterized protein DKFZp686C1054	IPI00465054 (+1)	48 kDa			unknown	0	4	0	0	2	2	0	0
533	TRUE	Empty	IPI:IPI00554742.3 Tax_Id=9606 Gene_Symbol=API5 Isoform 2 of Apoptosis inhibitor 5	IPI00554742 (+4)	57 kDa			unknown	4	5	2	2	0	4	0	0
534	TRUE	Empty	IPI:IPI00026466.9 Tax_Id=9606 Gene_Symbol=NIPBL Isoform 2 of Nipped-B-like protein	IPI00026466 (+1)	304 kDa			unknown	1	1	0	1	0	0	0	4
535	TRUE	Empty	IPI:IPI00216057.6 Tax_Id=9606 Gene_Symbol=SORD Sorbitol dehydrogenase	IPI00216057	38 kDa			unknown	4	1	4	2	4	4	1	4
536	TRUE	Empty	IPI:IPI00026087.1 Tax_Id=9606 Gene_Symbol=BANF1 Barrier-to-autointegration factor	IPI00026087	10 kDa			unknown	4	3	0	2	2	6	3	2
537	TRUE	Empty	IPI:IPI00075248.1 Tax_Id=9606 Gene_Symbol=CALM3;CALM2;CALM1 Calmodulin	IPI00075248 (+2)	17 kDa			unknown	0	1	3	3	3	0	4	2
538	TRUE	Empty	IPI:IPI00301364.3 Tax_Id=9606 Gene_Symbol=SKP1 Isoform 1 of S-phase kinase-associated protein 1	IPI00301364 (+1)	19 kDa			unknown	3	2	2	4	2	2	2	2
539	TRUE	Empty	IPI:IPI00216237.5 Tax_Id=9606 Gene_Symbol=RPL36 60S ribosomal protein L36	IPI00216237	12 kDa			unknown	1	4	0	2	0	3	0	0
540	TRUE	Empty	Cluster of IPI:IPI00033025.9 Tax_Id=9606 Gene_Symbol=SEPT7 Uncharacterized protein (IPI00033025)	IPI00033025	51 kDa	TRUE		unknown	4	3	3	6	2	2	1	2
540.1	TRUE	Empty	IPI:IPI00033025.9 Tax_Id=9606 Gene_Symbol=SEPT7 Uncharacterized protein	IPI00033025	51 kDa	TRUE		unknown	4	3	3	6	2	2	1	2
541	TRUE	Empty	IPI:IPI00026219.4 Tax_Id=9606 Gene_Symbol=CPSF1 Cleavage and polyadenylation specificity factor subunit 1	IPI00026219	161 kDa			unknown	3	1	0	3	5	4	0	0
542	TRUE	Empty	IPI:IPI00301609.8 Tax_Id=9606 Gene_Symbol=NEK9 Serine/threonine-protein kinase Nek9	IPI00301609	107 kDa			unknown	2	0	2	4	2	4	4	6
543	TRUE	Empty	IPI:IPI00329572.5 Tax_Id=9606 Gene_Symbol=PACSIN3 Protein kinase C and casein kinase substrate in neurons 3, isoform CRA_b	IPI00329572 (+1)	49 kDa			unknown	1	2	0	1	2	0	3	6
544	TRUE	Empty	IPI:IPI00219861.3 Tax_Id=9606 Gene_Symbol=ACP1 Isoform 1 of Low molecular weight phosphotyrosine protein phosphatase	IPI00219861	18 kDa			unknown	2	6	0	0	4	5	1	0
545	TRUE	Empty	IPI:IPI00465022.9 Tax_Id=9606 Gene_Symbol=SMCHD1 Isoform 2 of Structural maintenance of chromosomes flexible hinge domain-containing protein 1	IPI00465022 (+1)	216 kDa			unknown	3	4	0	0	2	4	3	0
546	TRUE	Empty	IPI:IPI01008793.1 Tax_Id=9606 Gene_Symbol=RBM10 RNA-binding protein 10 isoform 5	IPI01008793	110 kDa			unknown	0	1	0	1	3	3	0	0
547	TRUE	Empty	IPI:IPI00032406.1 Tax_Id=9606 Gene_Symbol=DNAJA2 DnaJ homolog subfamily A member 2	IPI00032406	46 kDa			unknown	4	4	0	0	0	4	2	0
548	TRUE	Empty	IPI:IPI00554737.3 Tax_Id=9606 Gene_Symbol=PPP2R1A Serine/threonine-protein phosphatase 2A 65 kDa regulatory subunit A alpha isoform	IPI00554737	65 kDa			unknown	4	1	3	3	5	2	0	2
549	TRUE	Empty	IPI:IPI00012268.3 Tax_Id=9606 Gene_Symbol=PSMD2 26S proteasome non-ATPase regulatory subunit 2	IPI00012268 (+1)	100 kDa			unknown	3	2	0	0	3	3	0	2
550	TRUE	Empty	IPI:IPI00017963.1 Tax_Id=9606 Gene_Symbol=SNRPD2 Small nuclear ribonucleoprotein Sm D2	IPI00017963	14 kDa			unknown	2	3	1	1	3	0	0	0
551	TRUE	Empty	Cluster of IPI:IPI00719373.3 Tax_Id=9606 Gene_Symbol=IGLC1 IGL@ protein (IPI00719373)	IPI00719373	25 kDa	TRUE		unknown	2	4	2	4	1	4	3	0
551.1	TRUE	Empty	IPI:IPI00719373.3 Tax_Id=9606 Gene_Symbol=IGLC1 IGL@ protein	IPI00719373	25 kDa	TRUE		unknown	2	4	2	4	1	4	3	0
552	TRUE	Empty	Cluster of IPI:IPI00916026.1 Tax_Id=9606 Gene_Symbol=GIGYF2 PERQ amino acid-rich with GYF domain-containing protein 2 isoform c (IPI00916026)	IPI00916026	149 kDa	TRUE		unknown	1	1	3	4	1	2	0	2
552	TRUE	Empty	Cluster of IPI:IPI00916026.1 Tax_Id=9606 Gene_Symbol=GIGYF2 PERQ amino acid-rich with GYF domain-containing protein 2 isoform c (IPI00916026)	IPI00916026	149 kDa	TRUE		unknown	1	1	3	4	1	2	0	2
553	TRUE	Empty	Cluster of IPI:IPI00024364.2 Tax_Id=9606 Gene_Symbol=TNPO1 Isoform 1 of Transportin-1 (IPI00024364)	IPI00024364 [8]	102 kDa	TRUE		unknown	3	1	1	0	1	2	0	0
553.1	TRUE	Empty	IPI:IPI00024364.2 Tax_Id=9606 Gene_Symbol=TNPO1 Isoform 1 of Transportin-1	IPI00024364 (+1)	102 kDa	TRUE		unknown	2	1	0	0	1	1	0	0
553.2	TRUE	Empty	IPI:IPI00164417.7 Tax_Id=9606 Gene_Symbol=TNPO2 Isoform 2 of Transportin-2	IPI00164417 (+5)	100 kDa	TRUE		unknown	2	1	1	0	0	1	0	0
554	TRUE	Empty	IPI:IPI00012835.1 Tax_Id=9606 Gene_Symbol=CTBP1 C-terminal-binding protein 1	IPI00012835 (+1)	48 kDa	TRUE		unknown	11	12	0	0	7	10	0	0
555	TRUE	Empty	IPI:IPI00018272.3 Tax_Id=9606 Gene_Symbol=PNPO Pyridoxine-5'-phosphate oxidase	IPI00018272 (+1)	30 kDa			unknown	5	8	0	0	1	4	0	0
556	TRUE	Empty	IPI:IPI00100151.4 Tax_Id=9606 Gene_Symbol=XRN2 Isoform 1 of 5'-3' exoribonuclease 2	IPI00100151 (+2)	109 kDa			unknown	5	4	0	2	2	0	0	2
557	TRUE	Empty	IPI:IPI00219678.3 Tax_Id=9606 Gene_Symbol=EIF2S1 Eukaryotic translation initiation factor 2 subunit 1	IPI00219678	36 kDa			unknown	2	2	4	3	3	3	0	0
558	TRUE	Empty	IPI:IPI00398625.5 Tax_Id=9606 Gene_Symbol=HRNR Hornerin	IPI00398625	282 kDa			unknown	4	2	2	2	2	2	0	0
559	TRUE	Empty	IPI:IPI00419721.1 Tax_Id=9606 Gene_Symbol=EPM2AIP1 EPM2A-interacting protein 1	IPI00419721	70 kDa			unknown	4	5	0	0	4	9	0	0
560	TRUE	Empty	IPI:IPI00654594.3 Tax_Id=9606 Gene_Symbol=STRN Isoform 2 of Striatin	IPI00654594	81 kDa			unknown	3	2	0	0	5	7	0	0
561	TRUE	Empty	IPI:IPI00004233.2 Tax_Id=9606 Gene_Symbol=MKI67 Isoform Long of Antigen KI-67	IPI00004233 (+1)	359 kDa			unknown	4	4	0	0	3	5	0	0
562	TRUE	Empty	IPI:IPI00015911.2 Tax_Id=9606 Gene_Symbol=DLD Dihydrolipoyl dehydrogenase, mitochondrial	IPI00015911 (+4)	54 kDa			unknown	1	2	2	5	1	0	0	4
563	TRUE	Empty	IPI:IPI00008531.2 Tax_Id=9606 Gene_Symbol=RCOR1 REST corepressor 1	IPI00008531	53 kDa			unknown	2	2	0	0	3	4	0	0
564	TRUE	Empty	IPI:IPI00165230.1 Tax_Id=9606 Gene_Symbol=DAZAP1 Isoform 1 of DAZ-associated protein 1	IPI00165230 (+1)	43 kDa			unknown	4	4	3	2	4	3	2	3
565	TRUE	Empty	IPI:IPI00013891.1 Tax_Id=9606 Gene_Symbol=TRA2A Isoform Long of Transformer-2 protein homolog alpha	IPI00013891	33 kDa	TRUE		unknown	3	4	2	4	4	1	0	4
566	TRUE	Empty	IPI:IPI00215790.6 Tax_Id=9606 Gene_Symbol=RPL38 60S ribosomal protein L38	IPI00215790	8 kDa			unknown	2	4	2	2	2	3	2	2
567	TRUE	Empty	IPI:IPI00023048.4 Tax_Id=9606 Gene_Symbol=EEF1D Isoform 1 of Elongation factor 1-delta	IPI00023048 (+2)	31 kDa	TRUE		unknown	3	2	2	2	2	1	2	2
568	TRUE	Empty	IPI:IPI01009415.2 Tax_Id=9606 Gene_Symbol=GSN Uncharacterized protein	IPI01009415	81 kDa			unknown	2	2	2	1	0	3	2	4
569	TRUE	Empty	IPI:IPI00218465.1 Tax_Id=9606 Gene_Symbol=PLAA Phospholipase A-2-activating protein	IPI00218465	87 kDa			unknown	4	4	0	0	3	1	0	0
570	TRUE	Empty	IPI:IPI00553175.7 Tax_Id=9606 Gene_Symbol=ZGPAT Isoform 1 of Zinc finger CCCH-type with G patch domain-containing protein	IPI00553175 (+2)	57 kDa			unknown	6	8	0	0	4	2	0	0
571	TRUE	Empty	IPI:IPI00867509.1 Tax_Id=9606 Gene_Symbol=CORO1C Coronin-1C_i3 protein	IPI00867509 (+2)	59 kDa	TRUE		unknown	0	0	2	4	0	0	4	8
572	TRUE	Empty	IPI:IPI00163084.3 Tax_Id=9606 Gene_Symbol=XAB2 Pre-mRNA-splicing factor SYF1	IPI00163084 (+1)	100 kDa			unknown	3	4	0	0	3	3	0	0
573	TRUE	Empty	IPI:IPI00303476.1 Tax_Id=9606 Gene_Symbol=ATP5B ATP synthase subunit beta, mitochondrial	IPI00303476	57 kDa			unknown	0	0	2	2	1	2	6	5
574	TRUE	Empty	IPI:IPI00419791.3 Tax_Id=9606 Gene_Symbol=RSRC2 Isoform 1 of Arginine/serine-rich coiled-coil protein 2	IPI00419791 (+1)	51 kDa			unknown	3	5	4	2	1	1	0	3
575	TRUE	Empty	IPI:IPI00477949.1 Tax_Id=9606 Gene_Symbol=ZMYM4 Isoform 1 of Zinc finger MYM-type protein 4	IPI00477949 (+2)	173 kDa			unknown	3	5	0	0	3	3	0	0
576	TRUE	Empty	IPI:IPI00177381.9 Tax_Id=9606 Gene_Symbol=CWC22 Pre-mRNA-splicing factor CWC22 homolog	IPI00177381 (+1)	105 kDa			unknown	2	0	1	3	1	0	0	0
577	TRUE	Empty	IPI:IPI00008708.5 Tax_Id=9606 Gene_Symbol=RSL1D1 Ribosomal L1 domain-containing protein 1	IPI00008708 (+2)	55 kDa			unknown	2	3	2	2	0	0	0	2
578	TRUE	Empty	IPI:IPI00017726.1 Tax_Id=9606 Gene_Symbol=HSD17B10 Isoform 1 of 3-hydroxyacyl-CoA dehydrogenase type-2	IPI00017726	27 kDa			unknown	2	1	3	1	0	3	5	3
579	TRUE	Empty	IPI:IPI00024719.1 Tax_Id=9606 Gene_Symbol=HAT1 Isoform A of Histone acetyltransferase type B catalytic subunit	IPI00024719	50 kDa			unknown	2	2	1	0	2	4	0	0
580	TRUE	Empty	IPI:IPI00419919.6 Tax_Id=9606 Gene_Symbol=RPL29;RPL29P4 Ribosomal protein L29	IPI00419919	18 kDa			unknown	2	2	4	4	4	0	0	2
581	TRUE	Empty	IPI:IPI00026167.5 Tax_Id=9606 Gene_Symbol=NHP2L1 NHP2-like protein 1	IPI00026167	14 kDa			unknown	3	2	1	2	2	1	0	2
582	TRUE	Empty	Cluster of IPI:IPI00022145.6 Tax_Id=9606 Gene_Symbol=NUCKS1 Isoform 1 of Nuclear ubiquitous casein and cyclin-dependent kinases substrate (IPI00022145)	IPI00022145	27 kDa	TRUE		unknown	1	1	4	1	3	0	0	4
582.1	TRUE	Empty	IPI:IPI00022145.6 Tax_Id=9606 Gene_Symbol=NUCKS1 Isoform 1 of Nuclear ubiquitous casein and cyclin-dependent kinases substrate	IPI00022145	27 kDa	TRUE		unknown	1	1	4	1	3	0	0	4
583	TRUE	Empty	IPI:IPI00003824.1 Tax_Id=9606 Gene_Symbol=PPIL2 Isoform 1 of Peptidyl-prolyl cis-trans isomerase-like 2	IPI00003824	59 kDa			unknown	6	5	0	0	2	3	0	0
584	TRUE	Empty	IPI:IPI00029159.5 Tax_Id=9606 Gene_Symbol=MRE11A cDNA FLJ38069 fis, clone CTONG2015434, highly similar to DOUBLE-STRAND BREAK REPAIR PROTEIN MRE11A	IPI00029159 (+1)	81 kDa			unknown	2	2	0	2	5	3	0	2
585	TRUE	Empty	IPI:IPI00301346.3 Tax_Id=9606 Gene_Symbol=POLR3B DNA-directed RNA polymerase III subunit RPC2	IPI00301346 (+1)	128 kDa			unknown	0	1	0	0	1	4	0	0
586	TRUE	Empty	IPI:IPI00979709.2 Tax_Id=9606 Gene_Symbol=NR2F6 cDNA FLJ51763, highly similar to Orphan nuclear receptor EAR-2	IPI00979709	40 kDa	TRUE		unknown	7	8	0	0	5	8	0	0
587	TRUE	Empty	IPI:IPI00742682.2 Tax_Id=9606 Gene_Symbol=TPR Nucleoprotein TPR	IPI00742682	267 kDa			unknown	1	3	0	0	3	5	1	0
588	TRUE	Empty	IPI:IPI00022462.2 Tax_Id=9606 Gene_Symbol=TFRC Transferrin receptor protein 1	IPI00022462	85 kDa			unknown	3	5	2	2	2	2	0	0
589	TRUE	Empty	IPI:IPI00300952.3 Tax_Id=9606 Gene_Symbol=PPIL3 Isoform 1 of Peptidyl-prolyl cis-trans isomerase-like 3	IPI00300952 (+1)	18 kDa			unknown	0	2	1	2	2	4	2	1
590	TRUE	Empty	IPI:IPI00008982.1 Tax_Id=9606 Gene_Symbol=ALDH18A1 Isoform Long of Delta-1-pyrroline-5-carboxylate synthase	IPI00008982 (+1)	87 kDa			unknown	2	2	5	4	0	0	1	0
591	TRUE	Empty	IPI:IPI00100748.4 Tax_Id=9606 Gene_Symbol=HSPBP1 cDNA FLJ55382, highly similar to Hsp70-binding protein 1	IPI00100748	44 kDa			unknown	1	1	0	0	2	6	0	0
592	TRUE	Empty	IPI:IPI01015705.1 Tax_Id=9606 Gene_Symbol=FKBP5 cDNA FLJ58213, highly similar to FK506-binding protein 5	IPI01015705	47 kDa			unknown	3	5	0	0	3	3	0	0
593	TRUE	Empty	IPI:IPI00221089.5 Tax_Id=9606 Gene_Symbol=RPS13 40S ribosomal protein S13	IPI00221089	17 kDa			unknown	1	0	2	0	2	2	2	0
594	TRUE	Empty	IPI:IPI00017292.1 Tax_Id=9606 Gene_Symbol=CTNNB1 Isoform 1 of Catenin beta-1	IPI00017292	85 kDa	TRUE		unknown	1	2	3	3	2	2	0	2
595	TRUE	Empty	IPI:IPI00005154.1 Tax_Id=9606 Gene_Symbol=SSRP1 FACT complex subunit SSRP1	IPI00005154	81 kDa			unknown	0	2	4	3	2	2	0	0
596	TRUE	Empty	IPI:IPI00009032.1 Tax_Id=9606 Gene_Symbol=SSB Lupus La protein	IPI00009032 (+1)	47 kDa			unknown	3	4	2	2	4	3	1	0
597	TRUE	Empty	IPI:IPI00009542.1 Tax_Id=9606 Gene_Symbol=MAGED2 Isoform 1 of Melanoma-associated antigen D2	IPI00009542	65 kDa	TRUE		unknown	4	4	0	0	2	5	2	0
598	TRUE	Empty	IPI:IPI00297084.7 Tax_Id=9606 Gene_Symbol=DDOST Dolichyl-diphosphooligosaccharide--protein glycosyltransferase 48 kDa subunit	IPI00297084	51 kDa			unknown	2	1	2	2	2	0	2	1
599	TRUE	Empty	IPI:IPI00019329.1 Tax_Id=9606 Gene_Symbol=DYNLL1 Dynein light chain 1, cytoplasmic	IPI00019329	10 kDa	TRUE		unknown	6	4	5	4	4	6	2	2
600	TRUE	Empty	IPI:IPI00217564.1 Tax_Id=9606 Gene_Symbol=CCNT2 Isoform 2 of Cyclin-T2	IPI00217564 (+1)	74 kDa			unknown	1	2	3	4	2	0	1	9
601	TRUE	Empty	IPI:IPI00090327.1 Tax_Id=9606 Gene_Symbol=VPS45 Vacuolar protein sorting-associated protein 45	IPI00090327	65 kDa			unknown	4	3	0	0	3	6	0	0
602	TRUE	Empty	IPI:IPI00178750.3 Tax_Id=9606 Gene_Symbol=FAM192BP;FAM192A Protein FAM192A	IPI00178750	29 kDa			unknown	2	1	0	0	4	4	0	0
603	TRUE	Empty	IPI:IPI00013396.3 Tax_Id=9606 Gene_Symbol=SNRPC U1 small nuclear ribonucleoprotein C	IPI00013396 (+1)	17 kDa			unknown	4	3	0	0	2	4	1	1
604	TRUE	Empty	IPI:IPI00329338.3 Tax_Id=9606 Gene_Symbol=PCYT1A Choline-phosphate cytidylyltransferase A	IPI00329338 (+1)	42 kDa			unknown	2	2	0	0	3	3	0	0
605	TRUE	Empty	IPI:IPI00024915.3 Tax_Id=9606 Gene_Symbol=PRDX5 Isoform Mitochondrial of Peroxiredoxin-5, mitochondrial	IPI00024915 (+1)	22 kDa			unknown	3	1	0	1	2	3	1	2
606	TRUE	Empty	IPI:IPI00827967.1 Tax_Id=9606 Gene_Symbol=C9orf86 Isoform 2 of Putative GTP-binding protein Parf	IPI00827967 (+1)	80 kDa			unknown	3	4	3	4	1	1	4	0
607	TRUE	Empty	IPI:IPI00029629.4 Tax_Id=9606 Gene_Symbol=TRIM25 E3 ubiquitin/ISG15 ligase TRIM25	IPI00029629	71 kDa			unknown	1	2	1	4	0	0	4	3
608	TRUE	Empty	IPI:IPI00305833.3 Tax_Id=9606 Gene_Symbol=SMU1 WD40 repeat-containing protein SMU1	IPI00305833	58 kDa			unknown	4	2	2	2	3	3	1	1
609	TRUE	Empty	Cluster of IPI:IPI00029623.1 Tax_Id=9606 Gene_Symbol=PSMA6 Proteasome subunit alpha type-6 (IPI00029623)	IPI00029623 [3]	27 kDa	TRUE		unknown	1	4	2	5	2	0	0	0
609.1	TRUE	Empty	IPI:IPI00029623.1 Tax_Id=9606 Gene_Symbol=PSMA6 Proteasome subunit alpha type-6	IPI00029623 (+2)	27 kDa	TRUE		unknown	1	4	2	5	2	0	0	0
610	TRUE	Empty	IPI:IPI00017334.1 Tax_Id=9606 Gene_Symbol=PHB Prohibitin	IPI00017334	30 kDa			unknown	0	0	5	3	0	0	2	0
611	TRUE	Empty	IPI:IPI00019205.1 Tax_Id=9606 Gene_Symbol=IRF2BPL Interferon regulatory factor 2-binding protein-like	IPI00019205	83 kDa	TRUE		unknown	2	3	0	0	6	5	0	0
612	TRUE	Empty	IPI:IPI00027442.4 Tax_Id=9606 Gene_Symbol=AARS Alanyl-tRNA synthetase, cytoplasmic	IPI00027442 (+1)	107 kDa			unknown	4	1	1	5	1	0	0	2
613	TRUE	Empty	IPI:IPI00063408.8 Tax_Id=9606 Gene_Symbol=DHTKD1 Probable 2-oxoglutarate dehydrogenase E1 component DHKTD1, mitochondrial	IPI00063408	103 kDa			unknown	0	0	3	5	0	0	0	0
614	TRUE	Empty	IPI:IPI00014230.1 Tax_Id=9606 Gene_Symbol=C1QBP Complement component 1 Q subcomponent-binding protein, mitochondrial	IPI00014230	31 kDa			unknown	2	3	1	2	2	1	2	1
615	TRUE	Empty	IPI:IPI00478232.3 Tax_Id=9606 Gene_Symbol=TOP2A DNA topoisomerase 2	IPI00478232	179 kDa	TRUE		unknown	4	3	4	5	3	6	1	7
616	TRUE	Empty	IPI:IPI00414482.3 Tax_Id=9606 Gene_Symbol=GTF3C1 Isoform 1 of General transcription factor 3C polypeptide 1	IPI00414482 (+1)	239 kDa			unknown	4	2	0	0	4	3	0	0
617	TRUE	Empty	IPI:IPI00008433.4 Tax_Id=9606 Gene_Symbol=RPS5 40S ribosomal protein S5	IPI00008433	23 kDa			unknown	0	2	0	4	2	1	0	3
618	TRUE	Empty	IPI:IPI00031517.1 Tax_Id=9606 Gene_Symbol=MCM6 DNA replication licensing factor MCM6	IPI00031517	93 kDa			unknown	0	3	1	2	2	3	0	0
619	TRUE	Empty	IPI:IPI00007019.1 Tax_Id=9606 Gene_Symbol=PPIL1 Peptidyl-prolyl cis-trans isomerase-like 1	IPI00007019	18 kDa			unknown	0	0	1	1	3	0	0	5
620	TRUE	Empty	IPI:IPI00045051.3 Tax_Id=9606 Gene_Symbol=PURB Transcriptional activator protein Pur-beta	IPI00045051	33 kDa			unknown	0	0	0	2	0	0	0	3
621	TRUE	Empty	Cluster of IPI:IPI00215914.5 Tax_Id=9606 Gene_Symbol=ARF1 ADP-ribosylation factor 1 (IPI00215914)	IPI00215914 [2]	21 kDa	TRUE		unknown	3	5	1	3	0	6	1	0
621.1	TRUE	Empty	IPI:IPI00215914.5 Tax_Id=9606 Gene_Symbol=ARF1 ADP-ribosylation factor 1	IPI00215914 (+1)	21 kDa	TRUE		unknown	3	5	1	3	0	6	1	0
622	TRUE	Empty	IPI:IPI00014186.3 Tax_Id=9606 Gene_Symbol=ZFHX3 Isoform A of Zinc finger homeobox protein 3	IPI00014186	404 kDa	TRUE		unknown	4	1	0	0	5	5	0	0
623	TRUE	Empty	IPI:IPI00006663.1 Tax_Id=9606 Gene_Symbol=ALDH2 Aldehyde dehydrogenase, mitochondrial	IPI00006663	56 kDa			unknown	1	2	0	1	4	2	0	0
624	TRUE	Empty	IPI:IPI00178440.3 Tax_Id=9606 Gene_Symbol=SNORA41;EEF1B2 Elongation factor 1-beta	IPI00178440	25 kDa			unknown	2	2	2	2	3	2	2	4
625	TRUE	Empty	IPI:IPI00465431.8 Tax_Id=9606 Gene_Symbol=LGALS3 Galectin-3	IPI00465431 (+1)	26 kDa			unknown	1	2	0	0	5	6	0	3
626	TRUE	Empty	IPI:IPI00980124.1 Tax_Id=9606 Gene_Symbol=DUSP3 Conserved hypothetical protein	IPI00980124	15 kDa			unknown	4	2	1	2	2	2	2	0
627	TRUE	Empty	IPI:IPI00025156.4 Tax_Id=9606 Gene_Symbol=STUB1 Isoform 1 of E3 ubiquitin-protein ligase CHIP	IPI00025156	35 kDa			unknown	2	3	1	2	2	0	1	0
628	TRUE	Empty	IPI:IPI01014975.1 Tax_Id=9606 Gene_Symbol=TLN1 Uncharacterized protein	IPI01014975	258 kDa	TRUE		unknown	2	0	4	1	2	2	2	1
629	TRUE	Empty	Cluster of IPI:IPI00029019.7 Tax_Id=9606 Gene_Symbol=UBAP2L Isoform 2 of Ubiquitin-associated protein 2-like (IPI00029019)	IPI00029019 [3]	104 kDa	TRUE		unknown	2	3	2	2	3	2	2	2
629.1	TRUE	Empty	IPI:IPI00029019.7 Tax_Id=9606 Gene_Symbol=UBAP2L Isoform 2 of Ubiquitin-associated protein 2-like	IPI00029019 (+2)	104 kDa	TRUE		unknown	2	3	2	2	3	2	2	2
630	TRUE	Empty	Cluster of IPI:IPI00384122.5 Tax_Id=9606 Gene_Symbol=DLST;DLSTP1 cDNA FLJ55034, highly similar to Dihydrolipoyllysine-residue succinyltransferase component of 2- oxoglutarate dehydrogenase complex, mitochondrial (IPI00384122)	IPI00384122 [2]	40 kDa	TRUE		unknown	0	0	2	2	3	0	3	4
630.1	TRUE	Empty	IPI:IPI00384122.5 Tax_Id=9606 Gene_Symbol=DLST;DLSTP1 cDNA FLJ55034, highly similar to Dihydrolipoyllysine-residue succinyltransferase component of 2- oxoglutarate dehydrogenase complex, mitochondrial	IPI00384122 (+1)	40 kDa	TRUE		unknown	0	0	2	2	3	0	3	4
631	TRUE	Empty	IPI:IPI00300060.4 Tax_Id=9606 Gene_Symbol=WDR70 WD repeat-containing protein 70	IPI00300060	73 kDa			unknown	2	0	0	0	7	3	0	0
632	TRUE	Empty	IPI:IPI00013723.3 Tax_Id=9606 Gene_Symbol=PIN1 Peptidyl-prolyl cis-trans isomerase NIMA-interacting 1	IPI00013723	18 kDa			unknown	6	5	0	0	3	3	2	0
633	TRUE	Empty	IPI:IPI00024145.2 Tax_Id=9606 Gene_Symbol=VDAC2 Isoform 2 of Voltage-dependent anion-selective channel protein 2	IPI00024145 (+4)	30 kDa			unknown	0	0	2	0	2	0	2	2
634	TRUE	Empty	IPI:IPI00012493.1 Tax_Id=9606 Gene_Symbol=SNORD54;RPS20 40S ribosomal protein S20	IPI00012493 (+1)	13 kDa			unknown	2	1	3	4	4	0	0	4
635	TRUE	Empty	IPI:IPI00062120.1 Tax_Id=9606 Gene_Symbol=S100A16 Protein S100-A16	IPI00062120	12 kDa			unknown	2	2	2	2	1	4	0	3
636	TRUE	Empty	IPI:IPI00005717.2 Tax_Id=9606 Gene_Symbol=ESRRA Isoform 2 of Steroid hormone receptor ERR1	IPI00005717 (+1)	45 kDa			unknown	5	4	0	0	2	2	0	0
637	TRUE	Empty	IPI:IPI00020956.1 Tax_Id=9606 Gene_Symbol=HDGF Hepatoma-derived growth factor	IPI00020956	27 kDa	TRUE		unknown	0	0	1	0	3	2	2	3
638	TRUE	Empty	IPI:IPI00219863.5 Tax_Id=9606 Gene_Symbol=ATXN3 Isoform 2 of Ataxin-3	IPI00219863 (+4)	41 kDa			unknown	0	0	0	0	3	2	0	0
639	TRUE	Empty	IPI:IPI00030383.1 Tax_Id=9606 Gene_Symbol=PPP1R8 Isoform Alpha of Nuclear inhibitor of protein phosphatase 1	IPI00030383	38 kDa			unknown	2	1	0	0	3	2	0	0
640	TRUE	Empty	IPI:IPI00011875.2 Tax_Id=9606 Gene_Symbol=IK Protein Red	IPI00011875	66 kDa			unknown	2	3	0	0	2	2	1	1
641	TRUE	Empty	Cluster of IPI:IPI00176571.4 Tax_Id=9606 Gene_Symbol=ZMIZ1 Isoform 1 of Zinc finger MIZ domain-containing protein 1 (IPI00176571)	IPI00176571	115 kDa	TRUE		unknown	5	5	0	0	2	3	0	0
641.1	TRUE	Empty	IPI:IPI00176571.4 Tax_Id=9606 Gene_Symbol=ZMIZ1 Isoform 1 of Zinc finger MIZ domain-containing protein 1	IPI00176571	115 kDa	TRUE		unknown	5	5	0	0	2	3	0	0
642	TRUE	Empty	IPI:IPI00784739.1 Tax_Id=9606 Gene_Symbol=C14orf43 Uncharacterized protein C14orf43	IPI00784739	115 kDa			unknown	2	6	0	0	0	0	0	0
643	TRUE	Empty	IPI:IPI00940410.1 Tax_Id=9606 Gene_Symbol=TSEN34 tRNA-splicing endonuclease subunit Sen34	IPI00940410	34 kDa			unknown	4	0	0	0	5	5	0	0
644	TRUE	Empty	IPI:IPI00184262.6 Tax_Id=9606 Gene_Symbol=ESRP1 Isoform 3 of Epithelial splicing regulatory protein 1	IPI00184262 (+4)	75 kDa	TRUE		unknown	2	4	1	2	4	5	2	4
645	TRUE	Empty	IPI:IPI00016639.7 Tax_Id=9606 Gene_Symbol=PRKCI Protein kinase C iota type	IPI00016639	68 kDa			unknown	1	1	1	3	2	4	0	2
646	TRUE	Empty	IPI:IPI00892665.1 Tax_Id=9606 Gene_Symbol=GNL1 Uncharacterized protein	IPI00892665	31 kDa			unknown	2	2	2	2	2	1	0	3
647	TRUE	Empty	IPI:IPI00294211.2 Tax_Id=9606 Gene_Symbol=DHX38 Pre-mRNA-splicing factor ATP-dependent RNA helicase PRP16	IPI00294211	141 kDa	TRUE		unknown	3	0	1	2	0	3	0	0
648	TRUE	Empty	IPI:IPI00150269.1 Tax_Id=9606 Gene_Symbol=PRPF4 Isoform 1 of U4/U6 small nuclear ribonucleoprotein Prp4	IPI00150269	58 kDa			unknown	3	1	1	0	2	2	0	0
649	TRUE	Empty	IPI:IPI00217966.9 Tax_Id=9606 Gene_Symbol=LDHA Isoform 1 of L-lactate dehydrogenase A chain	IPI00217966 (+2)	37 kDa			unknown	2	3	2	3	1	1	0	1
650	TRUE	Empty	Cluster of IPI:IPI00658109.1 Tax_Id=9606 Gene_Symbol=CKMT1B;CKMT1A Isoform 1 of Creatine kinase U-type, mitochondrial (IPI00658109)	IPI00658109 [2]	47 kDa	TRUE		unknown	0	2	1	4	0	0	0	2
650.1	TRUE	Empty	IPI:IPI00658109.1 Tax_Id=9606 Gene_Symbol=CKMT1B;CKMT1A Isoform 1 of Creatine kinase U-type, mitochondrial	IPI00658109 (+1)	47 kDa	TRUE		unknown	0	2	1	4	0	0	0	2
651	TRUE	Empty	Cluster of IPI:IPI00032826.1 Tax_Id=9606 Gene_Symbol=ST13 Hsc70-interacting protein (IPI00032826)	IPI00032826	41 kDa	TRUE		unknown	0	0	0	1	2	2	1	0
651.1	TRUE	Empty	IPI:IPI00032826.1 Tax_Id=9606 Gene_Symbol=ST13 Hsc70-interacting protein	IPI00032826	41 kDa	TRUE		unknown	0	0	0	1	2	2	1	0
652	TRUE	Empty	Cluster of IPI:IPI00400824.1 Tax_Id=9606 Gene_Symbol=RP9 Retinitis pigmentosa 9 protein (IPI00400824)	IPI00400824	26 kDa	TRUE		unknown	4	1	4	4	0	0	0	2
652.1	TRUE	Empty	IPI:IPI00400824.1 Tax_Id=9606 Gene_Symbol=RP9 Retinitis pigmentosa 9 protein	IPI00400824	26 kDa	TRUE		unknown	4	1	4	4	0	0	0	2
653	TRUE	Empty	Cluster of IPI:IPI00556059.1 Tax_Id=9606 Gene_Symbol=KIF4A Isoform 2 of Chromosome-associated kinesin KIF4A (IPI00556059)	IPI00556059	128 kDa	TRUE		unknown	2	2	0	0	4	3	0	0
653.1	TRUE	Empty	IPI:IPI00556059.1 Tax_Id=9606 Gene_Symbol=KIF4A Isoform 2 of Chromosome-associated kinesin KIF4A	IPI00556059	128 kDa	TRUE		unknown	2	2	0	0	4	3	0	0
654	TRUE	Empty	Cluster of IPI:IPI00790251.1 Tax_Id=9606 Gene_Symbol=FBRS Isoform 2 of Probable fibrosin-1 (IPI00790251)	IPI00790251	104 kDa	TRUE		unknown	3	1	0	0	1	2	0	0
654.1	TRUE	Empty	IPI:IPI00790251.1 Tax_Id=9606 Gene_Symbol=FBRS Isoform 2 of Probable fibrosin-1	IPI00790251	104 kDa	TRUE		unknown	3	1	0	0	1	2	0	0
655	TRUE	Empty	IPI:IPI00011692.2 Tax_Id=9606 Gene_Symbol=IVL Involucrin	IPI00011692	70 kDa			unknown	0	0	3	12	0	0	0	2
656	TRUE	Empty	IPI:IPI00217540.7 Tax_Id=9606 Gene_Symbol=KDM1A Isoform 2 of Lysine-specific histone demethylase 1A	IPI00217540 (+2)	95 kDa			unknown	1	1	0	0	0	4	0	0
657	TRUE	Empty	IPI:IPI00030363.1 Tax_Id=9606 Gene_Symbol=ACAT1 Acetyl-CoA acetyltransferase, mitochondrial	IPI00030363	45 kDa			unknown	0	1	0	0	2	4	4	4
658	TRUE	Empty	IPI:IPI00025087.3 Tax_Id=9606 Gene_Symbol=TP53 Isoform 1 of Cellular tumor antigen p53	IPI00025087 (+1)	44 kDa			unknown	2	2	0	0	3	4	0	0
659	TRUE	Empty	IPI:IPI00910487.1 Tax_Id=9606 Gene_Symbol=SERPINH1 cDNA FLJ52569, highly similar to Collagen-binding protein 2	IPI00910487	44 kDa			unknown	1	1	1	1	4	4	2	2
660	TRUE	Empty	IPI:IPI01021323.1 Tax_Id=9606 Gene_Symbol=NAP1L1 Uncharacterized protein	IPI01021323 (+1)	24 kDa			unknown	0	0	0	1	3	3	5	0
661	TRUE	Empty	IPI:IPI00299463.1 Tax_Id=9606 Gene_Symbol=NBN Nibrin	IPI00299463 (+1)	85 kDa			unknown	0	1	0	1	0	2	0	0
662	TRUE	Empty	IPI:IPI00063827.1 Tax_Id=9606 Gene_Symbol=ABHD14B Isoform 1 of Abhydrolase domain-containing protein 14B	IPI00063827 (+2)	22 kDa			unknown	1	2	0	2	3	6	0	0
663	TRUE	Empty	IPI:IPI00002894.2 Tax_Id=9606 Gene_Symbol=POLD1 DNA polymerase delta catalytic subunit	IPI00002894 (+1)	124 kDa			unknown	2	2	0	0	2	2	0	0
664	TRUE	Empty	IPI:IPI00893658.1 Tax_Id=9606 Gene_Symbol=SEPT2 22 kDa protein	IPI00893658	22 kDa	TRUE		unknown	0	0	2	4	0	0	0	2
665	TRUE	Empty	IPI:IPI00292975.4 Tax_Id=9606 Gene_Symbol=RBM27 RNA-binding protein 27	IPI00292975	119 kDa			unknown	2	2	0	0	1	1	0	0
666	TRUE	Empty	Cluster of IPI:IPI00026942.5 Tax_Id=9606 Gene_Symbol=ERLIN2 Isoform 1 of Erlin-2 (IPI00026942)	IPI00026942 [2]	38 kDa	TRUE		unknown	3	3	0	5	2	0	2	0
666.1	TRUE	Empty	IPI:IPI00026942.5 Tax_Id=9606 Gene_Symbol=ERLIN2 Isoform 1 of Erlin-2	IPI00026942 (+1)	38 kDa	TRUE		unknown	3	3	0	5	2	0	2	0
667	TRUE	Empty	IPI:IPI00009946.4 Tax_Id=9606 Gene_Symbol=TOMM34 Mitochondrial import receptor subunit TOM34	IPI00009946	35 kDa			unknown	0	0	0	0	6	3	0	1
668	TRUE	Empty	IPI:IPI00024163.1 Tax_Id=9606 Gene_Symbol=POLR3A Similar to DNA-directed RNA polymerase	IPI00024163 (+1)	156 kDa			unknown	1	0	0	0	5	7	0	0
669	TRUE	Empty	IPI:IPI00167909.5 Tax_Id=9606 Gene_Symbol=EML3 Isoform 1 of Echinoderm microtubule-associated protein-like 3	IPI00167909 (+1)	95 kDa			unknown	0	0	0	4	0	0	1	1
670	TRUE	Empty	IPI:IPI00007682.2 Tax_Id=9606 Gene_Symbol=ATP6V1A V-type proton ATPase catalytic subunit A	IPI00007682 (+1)	68 kDa			unknown	3	3	2	3	0	0	0	0
671	TRUE	Empty	IPI:IPI00293613.2 Tax_Id=9606 Gene_Symbol=TBK1 Serine/threonine-protein kinase TBK1	IPI00293613	84 kDa			unknown	0	0	1	4	0	0	0	1
672	TRUE	Empty	IPI:IPI00293126.1 Tax_Id=9606 Gene_Symbol=TBCB Tubulin-folding cofactor B	IPI00293126	27 kDa			unknown	2	1	0	0	2	0	0	0
673	TRUE	Empty	IPI:IPI00239077.5 Tax_Id=9606 Gene_Symbol=HINT1 Histidine triad nucleotide-binding protein 1	IPI00239077	14 kDa			unknown	3	1	0	0	2	3	0	0
674	TRUE	Empty	IPI:IPI00793201.1 Tax_Id=9606 Gene_Symbol=AIMP1 aminoacyl tRNA synthase complex-interacting multifunctional protein 1 isoform b precursor	IPI00793201	37 kDa			unknown	0	3	0	2	0	1	2	0
675	TRUE	Empty	IPI:IPI00178072.8 Tax_Id=9606 Gene_Symbol=SPECC1L Cytospin-A	IPI00178072 (+2)	125 kDa			unknown	2	3	0	0	2	1	0	3
676	TRUE	Empty	IPI:IPI00892959.1 Tax_Id=9606 Gene_Symbol=NCOA1 Uncharacterized protein	IPI00892959	136 kDa			unknown	2	1	0	0	3	3	0	0
677	TRUE	Empty	IPI:IPI00168344.3 Tax_Id=9606 Gene_Symbol=C20orf151 Uncharacterized protein C20orf151	IPI00168344	71 kDa			unknown	1	2	0	0	1	4	0	0
678	TRUE	Empty	IPI:IPI00791836.2 Tax_Id=9606 Gene_Symbol=CCNL1 Uncharacterized protein	IPI00791836	48 kDa			unknown	0	0	3	0	2	2	3	2
679	TRUE	Empty	IPI:IPI00182540.7 Tax_Id=9606 Gene_Symbol=CTNND1 Isoform 1AC of Catenin delta-1	IPI00182540 (+4)	105 kDa			unknown	2	1	1	0	2	3	0	0
680	TRUE	Empty	IPI:IPI00013290.5 Tax_Id=9606 Gene_Symbol=HDGFRP2 Isoform 2 of Hepatoma-derived growth factor-related protein 2	IPI00013290 (+1)	75 kDa	TRUE		unknown	3	2	2	2	2	1	0	2
681	TRUE	Empty	IPI:IPI00301104.2 Tax_Id=9606 Gene_Symbol=MAGEA10 Melanoma-associated antigen 10	IPI00301104	41 kDa			unknown	2	2	2	2	2	2	2	1
682	TRUE	Empty	IPI:IPI00643874.3 Tax_Id=9606 Gene_Symbol=POLR3E cDNA FLJ59568, highly similar to DNA-directed RNA polymerases III 80 kDa polypeptide	IPI00643874	76 kDa			unknown	3	0	0	0	3	2	0	0
683	TRUE	Empty	IPI:IPI00853009.1 Tax_Id=9606 Gene_Symbol=CELF1 Isoform 4 of CUGBP Elav-like family member 1	IPI00853009 (+1)	55 kDa			unknown	4	3	0	2	0	2	0	0
684	TRUE	Empty	IPI:IPI00926491.1 Tax_Id=9606 Gene_Symbol=PTCD1 cDNA FLJ56092, highly similar to Pentatricopeptide repeat protein 1	IPI00926491	84 kDa			unknown	1	1	1	2	0	3	0	2
685	TRUE	Empty	IPI:IPI00072541.4 Tax_Id=9606 Gene_Symbol=PCID2 Isoform 3 of PCI domain-containing protein 2	IPI00072541 (+3)	43 kDa			unknown	3	2	0	0	2	2	0	0
686	TRUE	Empty	Cluster of IPI:IPI00012451.3 Tax_Id=9606 Gene_Symbol=GNB4 Guanine nucleotide-binding protein subunit beta-4 (IPI00012451)	IPI00012451	38 kDa	TRUE		unknown	1	4	0	0	4	1	0	2
686.1	TRUE	Empty	IPI:IPI00012451.3 Tax_Id=9606 Gene_Symbol=GNB4 Guanine nucleotide-binding protein subunit beta-4	IPI00012451	38 kDa	TRUE		unknown	1	4	0	0	4	1	0	2
687	TRUE	Empty	IPI:IPI00298935.5 Tax_Id=9606 Gene_Symbol=KDM3B Isoform 1 of Lysine-specific demethylase 3B	IPI00298935	192 kDa			unknown	2	2	0	0	0	4	0	0
688	TRUE	Empty	IPI:IPI00465436.4 Tax_Id=9606 Gene_Symbol=CAT Catalase	IPI00465436	60 kDa			unknown	1	1	4	5	0	1	1	0
689	TRUE	Empty	IPI:IPI00718938.1 Tax_Id=9606 Gene_Symbol=ZMYND8 Isoform 6 of Protein kinase C-binding protein 1	IPI00718938	113 kDa			unknown	3	2	0	0	3	2	0	0
690	TRUE	Empty	IPI:IPI00062866.4 Tax_Id=9606 Gene_Symbol=ZC3HAV1L Isoform 1 of Zinc finger CCCH-type antiviral protein 1-like	IPI00062866	33 kDa			unknown	3	4	0	0	1	0	0	0
691	TRUE	Empty	IPI:IPI00152695.2 Tax_Id=9606 Gene_Symbol=WDR82 WD repeat-containing protein 82	IPI00152695	35 kDa			unknown	1	3	0	0	1	1	1	0
692	TRUE	Empty	IPI:IPI00060521.1 Tax_Id=9606 Gene_Symbol=FLYWCH2 FLYWCH family member 2	IPI00060521	15 kDa			unknown	1	2	0	0	0	2	0	0
693	TRUE	Empty	IPI:IPI00015029.1 Tax_Id=9606 Gene_Symbol=PTGES3 Prostaglandin E synthase 3	IPI00015029 (+3)	19 kDa			unknown	1	2	0	0	0	3	0	2
694	TRUE	Empty	IPI:IPI00646410.3 Tax_Id=9606 Gene_Symbol=KDM1B Isoform 2 of Lysine-specific histone demethylase 1B	IPI00646410 (+2)	66 kDa			unknown	4	3	0	0	2	2	0	0
695	TRUE	Empty	IPI:IPI00790262.1 Tax_Id=9606 Gene_Symbol=ARPC4-TTLL3 Uncharacterized protein	IPI00790262	72 kDa	TRUE		unknown	2	2	0	1	0	0	3	0
696	TRUE	Empty	IPI:IPI00032387.1 Tax_Id=9606 Gene_Symbol=GINS1 DNA replication complex GINS protein PSF1	IPI00032387	23 kDa			unknown	2	2	0	0	3	0	0	0
697	TRUE	Empty	IPI:IPI00219219.3 Tax_Id=9606 Gene_Symbol=LGALS1 Galectin-1	IPI00219219	15 kDa			unknown	1	0	0	0	4	2	1	2
698	TRUE	Empty	Cluster of IPI:IPI00305978.4 Tax_Id=9606 Gene_Symbol=AKR7A2 Aflatoxin B1 aldehyde reductase member 2 (IPI00305978)	IPI00305978 [2]	40 kDa	TRUE		unknown	1	0	2	2	2	2	3	2
698.1	TRUE	Empty	IPI:IPI00305978.4 Tax_Id=9606 Gene_Symbol=AKR7A2 Aflatoxin B1 aldehyde reductase member 2	IPI00305978 (+1)	40 kDa	TRUE		unknown	1	0	2	2	2	2	3	2
699	TRUE	Empty	Cluster of IPI:IPI00002520.1 Tax_Id=9606 Gene_Symbol=SHMT2 Serine hydroxymethyltransferase, mitochondrial (IPI00002520)	IPI00002520 [2]	56 kDa	TRUE		unknown	0	0	5	4	0	0	0	5
699.1	TRUE	Empty	IPI:IPI00002520.1 Tax_Id=9606 Gene_Symbol=SHMT2 Serine hydroxymethyltransferase, mitochondrial	IPI00002520 (+1)	56 kDa	TRUE		unknown	0	0	5	4	0	0	0	5
700	TRUE	Empty	IPI:IPI00030781.1 Tax_Id=9606 Gene_Symbol=STAT1 Isoform Alpha of Signal transducer and activator of transcription 1-alpha/beta	IPI00030781 (+2)	87 kDa			unknown	4	5	0	0	0	1	0	0
701	TRUE	Empty	IPI:IPI00976518.1 Tax_Id=9606 Gene_Symbol=SSNA1 Conserved hypothetical protein	IPI00976518	22 kDa			unknown	0	0	2	3	0	0	2	1
702	TRUE	Empty	IPI:IPI00150057.6 Tax_Id=9606 Gene_Symbol=SMARCC2 Isoform 2 of SWI/SNF complex subunit SMARCC2	IPI00150057 (+2)	125 kDa	TRUE		unknown	0	0	0	1	4	6	1	0
703	TRUE	Empty	IPI:IPI00250297.3 Tax_Id=9606 Gene_Symbol=AASDHPPT L-aminoadipate-semialdehyde dehydrogenase-phosphopantetheinyl transferase	IPI00250297	36 kDa			unknown	2	2	0	0	2	3	0	2
704	TRUE	Empty	IPI:IPI00073730.4 Tax_Id=9606 Gene_Symbol=MBD6 Methyl-CpG-binding domain protein 6	IPI00073730	101 kDa			unknown	0	0	0	0	2	0	0	0
705	TRUE	Empty	IPI:IPI00328298.6 Tax_Id=9606 Gene_Symbol=SMC4 Isoform 2 of Structural maintenance of chromosomes protein 4	IPI00328298 (+2)	140 kDa			unknown	0	1	0	0	2	2	0	0
706	TRUE	Empty	IPI:IPI00030098.5 Tax_Id=9606 Gene_Symbol=FAM50A Protein FAM50A	IPI00030098	40 kDa			unknown	2	5	0	0	1	3	0	0
707	TRUE	Empty	IPI:IPI00027175.1 Tax_Id=9606 Gene_Symbol=SRI Sorcin	IPI00027175 (+2)	22 kDa	TRUE		unknown	2	0	0	0	1	0	0	0
708	TRUE	Empty	Cluster of IPI:IPI00006395.1 Tax_Id=9606 Gene_Symbol=GNAL Guanine nucleotide-binding protein G(olf) subunit alpha (IPI00006395)	IPI00006395	44 kDa	TRUE		unknown	0	0	0	0	1	2	0	0
708.1	TRUE	Empty	IPI:IPI00006395.1 Tax_Id=9606 Gene_Symbol=GNAL Guanine nucleotide-binding protein G(olf) subunit alpha	IPI00006395	44 kDa	TRUE		unknown	0	0	0	0	1	2	0	0
709	TRUE	Empty	Cluster of IPI:IPI00306301.2 Tax_Id=9606 Gene_Symbol=PDHA1 pyruvate dehydrogenase E1 component subunit alpha, somatic form, mitochondrial isoform 2 precursor (IPI00306301)	IPI00306301	48 kDa	TRUE		unknown	0	0	3	2	2	2	0	2
709.1	TRUE	Empty	IPI:IPI00306301.2 Tax_Id=9606 Gene_Symbol=PDHA1 pyruvate dehydrogenase E1 component subunit alpha, somatic form, mitochondrial isoform 2 precursor	IPI00306301	48 kDa	TRUE		unknown	0	0	3	2	2	2	0	2
710	TRUE	Empty	Cluster of IPI:IPI00029081.3 Tax_Id=9606 Gene_Symbol=LIG3 Isoform Alpha of DNA ligase 3 (IPI00029081)	IPI00029081	113 kDa	TRUE		unknown	6	0	0	0	0	1	0	0
710.1	TRUE	Empty	IPI:IPI00029081.3 Tax_Id=9606 Gene_Symbol=LIG3 Isoform Alpha of DNA ligase 3	IPI00029081	113 kDa	TRUE		unknown	6	0	0	0	0	1	0	0
711	TRUE	Empty	Cluster of IPI:IPI00784156.1 Tax_Id=9606 Gene_Symbol=AP2B1 Isoform 1 of AP-2 complex subunit beta (IPI00784156)	IPI00784156 [2]	105 kDa	TRUE		unknown	2	0	2	0	0	1	0	0
711.1	TRUE	Empty	IPI:IPI00784156.1 Tax_Id=9606 Gene_Symbol=AP2B1 Isoform 1 of AP-2 complex subunit beta	IPI00784156 (+1)	105 kDa	TRUE		unknown	2	0	2	0	0	1	0	0
712	TRUE	Empty	Cluster of IPI:IPI00514042.2 Tax_Id=9606 Gene_Symbol=SMARCD2 Isoform 2 of SWI/SNF-related matrix-associated actin-dependent regulator of chromatin subfamily D member 2 (IPI00514042)	IPI00514042	57 kDa	TRUE		unknown	2	2	0	0	3	3	0	0
712.1	TRUE	Empty	IPI:IPI00514042.2 Tax_Id=9606 Gene_Symbol=SMARCD2 Isoform 2 of SWI/SNF-related matrix-associated actin-dependent regulator of chromatin subfamily D member 2	IPI00514042	57 kDa	TRUE		unknown	2	2	0	0	3	3	0	0
713	TRUE	Empty	Cluster of IPI:IPI00434966.1 Tax_Id=9606 Gene_Symbol=ARL6IP4 Isoform 4 of ADP-ribosylation factor-like protein 6-interacting protein 4 (IPI00434966)	IPI00434966	36 kDa	TRUE		unknown	0	0	2	2	2	0	0	4
713.1	TRUE	Empty	IPI:IPI00434966.1 Tax_Id=9606 Gene_Symbol=ARL6IP4 Isoform 4 of ADP-ribosylation factor-like protein 6-interacting protein 4	IPI00434966	36 kDa	TRUE		unknown	0	0	2	2	2	0	0	4
714	TRUE	Empty	Cluster of IPI:IPI00007362.3 Tax_Id=9606 Gene_Symbol=KDM6A UTX protein (IPI00007362)	IPI00007362 [3]	155 kDa	TRUE		unknown	4	3	0	0	2	3	0	0
714.1	TRUE	Empty	IPI:IPI00007362.3 Tax_Id=9606 Gene_Symbol=KDM6A UTX protein	IPI00007362 (+2)	155 kDa	TRUE		unknown	4	3	0	0	2	3	0	0
715	TRUE	Empty	IPI:IPI00854642.1 Tax_Id=9606 Gene_Symbol=PDS5A Isoform 1 of Sister chromatid cohesion protein PDS5 homolog A	IPI00854642	151 kDa			unknown	2	4	0	0	3	3	0	0
716	TRUE	Empty	IPI:IPI00792499.1 Tax_Id=9606 Gene_Symbol=MCCC1 Uncharacterized protein	IPI00792499	68 kDa			unknown	0	0	2	2	0	0	0	2
717	TRUE	Empty	IPI:IPI00294739.1 Tax_Id=9606 Gene_Symbol=SAMHD1 Isoform 1 of SAM domain and HD domain-containing protein 1	IPI00294739 (+1)	72 kDa			unknown	0	0	3	3	0	0	0	0
718	TRUE	Empty	IPI:IPI00103554.1 Tax_Id=9606 Gene_Symbol=GATAD2B Transcriptional repressor p66-beta	IPI00103554	65 kDa	TRUE		unknown	0	4	0	0	2	1	0	0
719	TRUE	Empty	IPI:IPI00100160.3 Tax_Id=9606 Gene_Symbol=CAND1 Isoform 1 of Cullin-associated NEDD8-dissociated protein 1	IPI00100160	136 kDa			unknown	1	3	0	0	0	2	0	0
720	TRUE	Empty	IPI:IPI00397015.2 Tax_Id=9606 Gene_Symbol=AHDC1 AT-hook DNA-binding motif-containing protein 1	IPI00397015	168 kDa			unknown	2	2	0	0	1	3	0	0
721	TRUE	Empty	IPI:IPI00022228.2 Tax_Id=9606 Gene_Symbol=HDLBP Vigilin	IPI00022228	141 kDa			unknown	0	0	0	1	0	2	0	0
722	TRUE	Empty	IPI:IPI00793687.1 Tax_Id=9606 Gene_Symbol=SUMO3 Uncharacterized protein	IPI00793687	15 kDa	TRUE		unknown	2	5	0	0	3	3	0	2
723	TRUE	Empty	IPI:IPI00034099.4 Tax_Id=9606 Gene_Symbol=ESRP2 Isoform 2 of Epithelial splicing regulatory protein 2	IPI00034099 (+1)	77 kDa	TRUE		unknown	3	3	1	0	2	2	0	2
724	TRUE	Empty	IPI:IPI00060627.2 Tax_Id=9606 Gene_Symbol=CCDC124 Coiled-coil domain-containing protein 124	IPI00060627	26 kDa			unknown	0	1	3	0	1	0	1	0
725	TRUE	Empty	IPI:IPI00220289.8 Tax_Id=9606 Gene_Symbol=CHD6 Isoform 1 of Chromodomain-helicase-DNA-binding protein 6	IPI00220289	305 kDa	TRUE		unknown	2	0	0	0	0	0	0	0
726	TRUE	Empty	IPI:IPI00159072.3 Tax_Id=9606 Gene_Symbol=ROD1 regulator of differentiation 1 isoform 2	IPI00159072 (+2)	57 kDa	TRUE		unknown	7	8	4	5	6	9	2	4
727	TRUE	Empty	IPI:IPI00024971.1 Tax_Id=9606 Gene_Symbol=OSBP Oxysterol-binding protein 1	IPI00024971	89 kDa			unknown	0	0	0	2	0	0	0	1
728	TRUE	Empty	Cluster of IPI:IPI00026993.1 Tax_Id=9606 Gene_Symbol=RNF2 E3 ubiquitin-protein ligase RING2 (IPI00026993)	IPI00026993	38 kDa	TRUE		unknown	2	2	0	0	3	2	0	0
728.1	TRUE	Empty	IPI:IPI00026993.1 Tax_Id=9606 Gene_Symbol=RNF2 E3 ubiquitin-protein ligase RING2	IPI00026993	38 kDa	TRUE		unknown	2	2	0	0	3	2	0	0
729	TRUE	Empty	Cluster of IPI:IPI00167949.7 Tax_Id=9606 Gene_Symbol=MX1 Interferon-induced GTP-binding protein Mx1 (IPI00167949)	IPI00167949	76 kDa	TRUE		unknown	1	2	2	1	0	0	0	0
729.1	TRUE	Empty	IPI:IPI00167949.7 Tax_Id=9606 Gene_Symbol=MX1 Interferon-induced GTP-binding protein Mx1	IPI00167949	76 kDa	TRUE		unknown	1	2	2	1	0	0	0	0
730	TRUE	Empty	Cluster of IPI:IPI00428954.1 Tax_Id=9606 Gene_Symbol=LDB1 Isoform 3 of LIM domain-binding protein 1 (IPI00428954)	IPI00428954 [3]	43 kDa	TRUE		unknown	0	0	0	0	3	5	0	0
730.1	TRUE	Empty	IPI:IPI00428954.1 Tax_Id=9606 Gene_Symbol=LDB1 Isoform 3 of LIM domain-binding protein 1	IPI00428954 (+2)	43 kDa	TRUE		unknown	0	0	0	0	3	5	0	0
731	TRUE	Empty	IPI:IPI00034048.2 Tax_Id=9606 Gene_Symbol=EHF Isoform 2 of ETS homologous factor	IPI00034048 (+2)	32 kDa	TRUE		unknown	1	1	0	0	1	8	0	0
732	TRUE	Empty	IPI:IPI00658145.3 Tax_Id=9606 Gene_Symbol=BRAT1 Isoform 1 of BRCA1-associated ATM activator 1	IPI00658145	88 kDa			unknown	1	0	0	0	1	3	0	0
733	TRUE	Empty	IPI:IPI00027252.6 Tax_Id=9606 Gene_Symbol=PHB2 Prohibitin-2	IPI00027252 (+1)	33 kDa			unknown	0	0	5	2	0	0	0	0
734	TRUE	Empty	IPI:IPI00007927.4 Tax_Id=9606 Gene_Symbol=SMC2 Isoform 1 of Structural maintenance of chromosomes protein 2	IPI00007927	136 kDa			unknown	0	1	0	0	2	4	0	0
735	TRUE	Empty	IPI:IPI00015195.1 Tax_Id=9606 Gene_Symbol=CSTF3 Cleavage stimulation factor subunit 3	IPI00015195 (+1)	83 kDa			unknown	1	0	0	0	0	2	0	0
736	TRUE	Empty	IPI:IPI00303832.6 Tax_Id=9606 Gene_Symbol=RTF1 RNA polymerase-associated protein RTF1 homolog	IPI00303832	80 kDa			unknown	2	6	0	0	0	0	0	0
737	TRUE	Empty	IPI:IPI00783999.3 Tax_Id=9606 Gene_Symbol=TONSL Isoform 1 of Tonsoku-like protein	IPI00783999 (+1)	151 kDa			unknown	1	0	0	0	2	1	0	0
738	TRUE	Empty	IPI:IPI00414683.2 Tax_Id=9606 Gene_Symbol=FOXJ3 Isoform 2 of Forkhead box protein J3	IPI00414683	66 kDa			unknown	2	0	0	0	3	1	0	0
739	TRUE	Empty	IPI:IPI00002405.5 Tax_Id=9606 Gene_Symbol=OAS3 2'-5'-oligoadenylate synthase 3	IPI00002405 (+1)	121 kDa			unknown	0	2	0	2	0	0	0	0
740	TRUE	Empty	IPI:IPI00025277.5 Tax_Id=9606 Gene_Symbol=PDCD6 Programmed cell death protein 6	IPI00025277 (+1)	22 kDa			unknown	3	0	0	0	1	0	0	0
741	TRUE	Empty	IPI:IPI00289499.3 Tax_Id=9606 Gene_Symbol=ATIC Bifunctional purine biosynthesis protein PURH	IPI00289499 (+1)	65 kDa			unknown	0	0	0	0	0	3	0	0
742	TRUE	Empty	IPI:IPI00032955.1 Tax_Id=9606 Gene_Symbol=RNF114 Isoform 1 of RING finger protein 114	IPI00032955 (+2)	26 kDa			unknown	2	3	0	0	3	2	0	0
743	TRUE	Empty	IPI:IPI00395597.3 Tax_Id=9606 Gene_Symbol=AES amino-terminal enhancer of split isoform c	IPI00395597 (+1)	22 kDa	TRUE		unknown	2	0	0	0	1	1	0	0
744	TRUE	Empty	Cluster of IPI:IPI00847436.2 Tax_Id=9606 Gene_Symbol=KDM5B Isoform 2 of Lysine-specific demethylase 5B (IPI00847436)	IPI00847436	179 kDa	TRUE		unknown	0	2	0	0	1	1	0	0
744.1	TRUE	Empty	IPI:IPI00847436.2 Tax_Id=9606 Gene_Symbol=KDM5B Isoform 2 of Lysine-specific demethylase 5B	IPI00847436	179 kDa	TRUE		unknown	0	2	0	0	1	1	0	0
745	TRUE	Empty	IPI:IPI00748303.3 Tax_Id=9606 Gene_Symbol=ZFR Uncharacterized protein	IPI00748303	115 kDa			unknown	5	1	0	1	2	0	0	0
746	TRUE	Empty	IPI:IPI00022820.1 Tax_Id=9606 Gene_Symbol=GTF2B Transcription initiation factor IIB	IPI00022820	35 kDa			unknown	3	2	0	0	1	3	0	0
747	TRUE	Empty	IPI:IPI00217661.4 Tax_Id=9606 Gene_Symbol=RAVER1 ribonucleoprotein PTB-binding 1	IPI00217661	80 kDa			unknown	3	0	0	0	0	1	0	0
748	TRUE	Empty	IPI:IPI00980426.1 Tax_Id=9606 Gene_Symbol=COMMD3-BMI1 COMMD3-BMI1 read-through protein	IPI00980426	53 kDa			unknown	2	1	0	0	2	4	0	0
749	TRUE	Empty	IPI:IPI00646105.3 Tax_Id=9606 Gene_Symbol=PYCRL pyrroline-5-carboxylate reductase 3	IPI00646105 (+1)	30 kDa			unknown	1	1	0	0	5	4	0	0
750	TRUE	Empty	IPI:IPI00306290.5 Tax_Id=9606 Gene_Symbol=XPOT Exportin-T	IPI00306290	110 kDa			unknown	3	1	0	0	1	4	0	0
751	TRUE	Empty	IPI:IPI00005740.1 Tax_Id=9606 Gene_Symbol=COX4NB Neighbor of COX4	IPI00005740	24 kDa			unknown	2	0	2	2	0	0	0	4
752	TRUE	Empty	IPI:IPI00291570.9 Tax_Id=9606 Gene_Symbol=CASP2 Isoform 1 of Caspase-2	IPI00291570	51 kDa			unknown	0	2	0	0	0	2	0	0
753	TRUE	Empty	IPI:IPI00019447.6 Tax_Id=9606 Gene_Symbol=FANCI Isoform 1 of Fanconi anemia group I protein	IPI00019447 (+2)	143 kDa			unknown	0	1	0	0	2	4	0	0
754	TRUE	Empty	IPI:IPI00478230.2 Tax_Id=9606 Gene_Symbol=RBBP5 cDNA FLJ59722, highly similar to Retinoblastoma-binding protein 5	IPI00478230 (+1)	63 kDa			unknown	2	1	0	0	0	4	0	0
755	TRUE	Empty	IPI:IPI00012442.1 Tax_Id=9606 Gene_Symbol=G3BP1 Ras GTPase-activating protein-binding protein 1	IPI00012442	52 kDa	TRUE		unknown	1	0	1	1	0	0	3	0
756	TRUE	Empty	IPI:IPI00414197.3 Tax_Id=9606 Gene_Symbol=WDR26 Isoform 1 of WD repeat-containing protein 26	IPI00414197 (+1)	72 kDa			unknown	0	3	0	0	2	2	0	2
757	TRUE	Empty	IPI:IPI01013103.1 Tax_Id=9606 Gene_Symbol=ZNF143 Uncharacterized protein	IPI01013103	66 kDa			unknown	0	2	0	0	1	0	0	0
758	TRUE	Empty	Cluster of IPI:IPI00297714.2 Tax_Id=9606 Gene_Symbol=SNCG Gamma-synuclein (IPI00297714)	IPI00297714	13 kDa	TRUE		unknown	0	1	0	1	4	2	0	0
758.1	TRUE	Empty	IPI:IPI00297714.2 Tax_Id=9606 Gene_Symbol=SNCG Gamma-synuclein	IPI00297714	13 kDa	TRUE		unknown	0	1	0	1	4	2	0	0
759	TRUE	Empty	IPI:IPI01018073.2 Tax_Id=9606 Gene_Symbol=MED24 Uncharacterized protein	IPI01018073	100 kDa			unknown	0	0	0	0	3	6	0	0
760	TRUE	Empty	IPI:IPI00742124.2 Tax_Id=9606 Gene_Symbol=UBXN7 UBX domain-containing protein 7	IPI00742124 (+1)	55 kDa			unknown	0	0	0	0	1	2	0	0
761	TRUE	Empty	IPI:IPI00410714.5 Tax_Id=9606 Gene_Symbol=HBA2;HBA1 Hemoglobin subunit alpha	IPI00410714	15 kDa			unknown	0	0	2	4	0	0	0	0
762	TRUE	Empty	IPI:IPI00009253.2 Tax_Id=9606 Gene_Symbol=NAPA Alpha-soluble NSF attachment protein	IPI00009253	33 kDa			unknown	2	3	0	0	1	3	0	0
763	TRUE	Empty	IPI:IPI00011876.3 Tax_Id=9606 Gene_Symbol=MTAP cDNA FLJ59758, highly similar to S-methyl-5-thioadenosine phosphorylase	IPI00011876	33 kDa			unknown	1	1	0	0	0	3	3	0
764	TRUE	Empty	IPI:IPI00069750.2 Tax_Id=9606 Gene_Symbol=PUF60 Isoform 1 of Poly(U)-binding-splicing factor PUF60	IPI00069750 (+7)	60 kDa			unknown	2	1	0	0	3	0	1	0
765	TRUE	Empty	IPI:IPI00099434.4 Tax_Id=9606 Gene_Symbol=ELF5 Isoform 1 of ETS-related transcription factor Elf-5	IPI00099434 (+1)	31 kDa			unknown	1	2	0	0	2	4	0	0
766	TRUE	Empty	IPI:IPI00215983.3 Tax_Id=9606 Gene_Symbol=CA1 Carbonic anhydrase 1	IPI00215983 (+4)	29 kDa			unknown	5	2	2	0	0	0	0	0
767	TRUE	Empty	IPI:IPI00307591.5 Tax_Id=9606 Gene_Symbol=ZNF609 Zinc finger protein 609	IPI00307591	151 kDa			unknown	2	4	0	0	0	0	0	0
768	TRUE	Empty	IPI:IPI00002948.3 Tax_Id=9606 Gene_Symbol=LIN28A Protein lin-28 homolog A	IPI00002948	23 kDa			unknown	2	3	2	2	0	0	0	0
769	TRUE	Empty	IPI:IPI00514619.1 Tax_Id=9606 Gene_Symbol=MEMO1;MEMO1P1 Uncharacterized protein	IPI00514619	34 kDa			unknown	1	2	0	0	0	3	0	0
770	TRUE	Empty	IPI:IPI00658000.3 Tax_Id=9606 Gene_Symbol=IGF2BP3 Isoform 1 of Insulin-like growth factor 2 mRNA-binding protein 3	IPI00658000	64 kDa	TRUE		unknown	2	2	4	6	4	4	4	4
771	TRUE	Empty	IPI:IPI00027705.2 Tax_Id=9606 Gene_Symbol=PRIM2 Isoform 1 of DNA primase large subunit	IPI00027705	59 kDa			unknown	2	1	0	0	0	3	0	0
772	TRUE	Empty	IPI:IPI00059185.6 Tax_Id=9606 Gene_Symbol=C11orf52 Uncharacterized protein C11orf52	IPI00059185	14 kDa			unknown	0	1	0	0	2	3	0	0
773	TRUE	Empty	IPI:IPI00251559.9 Tax_Id=9606 Gene_Symbol=RNF20 E3 ubiquitin-protein ligase BRE1A	IPI00251559	114 kDa	TRUE		unknown	1	3	0	0	2	3	0	0
774	TRUE	Empty	IPI:IPI00303258.3 Tax_Id=9606 Gene_Symbol=LMCD1 LIM and cysteine-rich domains protein 1	IPI00303258 (+1)	41 kDa			unknown	0	2	0	0	2	0	0	0
775	TRUE	Empty	IPI:IPI00027378.5 Tax_Id=9606 Gene_Symbol=UBXN1 Isoform 1 of UBX domain-containing protein 1	IPI00027378 (+2)	33 kDa			unknown	0	2	0	0	1	2	0	0
776	TRUE	Empty	IPI:IPI00910683.2 Tax_Id=9606 Gene_Symbol=OGDH cDNA FLJ59557, highly similar to 2-oxoglutarate dehydrogenase E1 component, mitochondrial	IPI00910683 (+2)	99 kDa	TRUE		unknown	0	0	2	1	0	0	0	0
777	TRUE	Empty	Cluster of IPI:IPI00018233.1 Tax_Id=9606 Gene_Symbol=SPDEF SAM pointed domain-containing Ets transcription factor (IPI00018233)	IPI00018233	38 kDa	TRUE		unknown	3	5	0	0	0	0	0	0
777.1	TRUE	Empty	IPI:IPI00018233.1 Tax_Id=9606 Gene_Symbol=SPDEF SAM pointed domain-containing Ets transcription factor	IPI00018233	38 kDa	TRUE		unknown	3	5	0	0	0	0	0	0
778	TRUE	Empty	IPI:IPI00002519.1 Tax_Id=9606 Gene_Symbol=SHMT1 Isoform 1 of Serine hydroxymethyltransferase, cytosolic	IPI00002519 (+1)	53 kDa	TRUE		unknown	0	0	4	5	0	0	3	3
779	TRUE	Empty	IPI:IPI00018349.5 Tax_Id=9606 Gene_Symbol=MCM4 DNA replication licensing factor MCM4	IPI00018349 (+1)	97 kDa			unknown	1	1	0	0	3	2	0	0
780	TRUE	Empty	IPI:IPI00549348.2 Tax_Id=9606 Gene_Symbol=DDB2 Isoform D1 of DNA damage-binding protein 2	IPI00549348	27 kDa			unknown	1	1	0	0	3	2	0	0
781	TRUE	Empty	IPI:IPI00925804.1 Tax_Id=9606 Gene_Symbol=AIP Non-functional aryl hydrocarbon receptor interacting protein (Fragment)	IPI00925804 (+1)	41 kDa			unknown	3	2	0	0	2	0	0	0
782	TRUE	Empty	IPI:IPI00552073.1 Tax_Id=9606 Gene_Symbol=DHX16 Putative pre-mRNA-splicing factor ATP-dependent RNA helicase DHX16	IPI00552073 (+1)	119 kDa			unknown	1	2	0	0	1	1	0	0
783	TRUE	Empty	IPI:IPI00018196.6 Tax_Id=9606 Gene_Symbol=NLE1 Isoform 1 of Notchless protein homolog 1	IPI00018196 (+1)	53 kDa			unknown	2	3	0	0	0	0	0	0
784	TRUE	Empty	IPI:IPI00021435.3 Tax_Id=9606 Gene_Symbol=PSMC2 26S protease regulatory subunit 7	IPI00021435	49 kDa			unknown	0	1	0	3	1	0	0	0
785	TRUE	Empty	IPI:IPI00154515.3 Tax_Id=9606 Gene_Symbol=SNIP1 Smad nuclear-interacting protein 1	IPI00154515	46 kDa			unknown	0	3	0	0	0	1	0	0
786	TRUE	Empty	IPI:IPI00256605.5 Tax_Id=9606 Gene_Symbol=WAC Isoform 1 of WW domain-containing adapter protein with coiled-coil	IPI00256605	71 kDa			unknown	2	0	0	0	0	1	0	0
787	TRUE	Empty	IPI:IPI00159322.4 Tax_Id=9606 Gene_Symbol=TCF20 Isoform 1 of Transcription factor 20	IPI00159322 (+1)	212 kDa			unknown	1	2	0	0	0	0	0	0
788	TRUE	Empty	IPI:IPI00005969.3 Tax_Id=9606 Gene_Symbol=CAPZA1 F-actin-capping protein subunit alpha-1	IPI00005969	33 kDa	TRUE		unknown	2	2	2	3	0	3	0	0
789	TRUE	Empty	IPI:IPI00012341.1 Tax_Id=9606 Gene_Symbol=SRSF5 Isoform SRP40-1 of Serine/arginine-rich splicing factor 5	IPI00012341 (+1)	31 kDa	TRUE		unknown	2	2	0	3	1	2	0	0
790	TRUE	Empty	IPI:IPI00167369.2 Tax_Id=9606 Gene_Symbol=RBMXL3 RNA-binding motif protein, X-linked-like-3	IPI00167369	115 kDa	TRUE		unknown	0	6	4	5	0	4	3	2
791	TRUE	Empty	Cluster of IPI:IPI00013257.1 Tax_Id=9606 Gene_Symbol=SSBP4 Single-stranded DNA-binding protein 4 (IPI00013257)	IPI00013257 [5]	39 kDa	TRUE		unknown	2	1	0	0	1	2	0	0
791.1	TRUE	Empty	IPI:IPI00294052.6 Tax_Id=9606 Gene_Symbol=SSBP2 Single-stranded DNA-binding protein 2	IPI00294052 (+4)	38 kDa	TRUE		unknown	2	1	0	0	1	2	0	0
792	TRUE	Empty	Cluster of IPI:IPI00019912.3 Tax_Id=9606 Gene_Symbol=HSD17B4 Peroxisomal multifunctional enzyme type 2 (IPI00019912)	IPI00019912	80 kDa	TRUE		unknown	0	0	1	4	1	0	0	1
792.1	TRUE	Empty	IPI:IPI00019912.3 Tax_Id=9606 Gene_Symbol=HSD17B4 Peroxisomal multifunctional enzyme type 2	IPI00019912	80 kDa	TRUE		unknown	0	0	1	4	1	0	0	1
793	TRUE	Empty	Cluster of IPI:IPI00005615.1 Tax_Id=9606 Gene_Symbol=TIAL1 Nucleolysin TIAR (IPI00005615)	IPI00005615 [2]	42 kDa	TRUE		unknown	5	1	0	0	0	1	0	0
793.1	TRUE	Empty	IPI:IPI00005615.1 Tax_Id=9606 Gene_Symbol=TIAL1 Nucleolysin TIAR	IPI00005615 (+1)	42 kDa	TRUE		unknown	5	0	0	0	0	0	0	0
794	TRUE	Empty	Cluster of IPI:IPI00480142.2 Tax_Id=9606 Gene_Symbol=CUL4B Isoform 1 of Cullin-4B (IPI00480142)	IPI00480142	104 kDa	TRUE		unknown	2	1	0	0	0	4	0	0
794.1	TRUE	Empty	IPI:IPI00480142.2 Tax_Id=9606 Gene_Symbol=CUL4B Isoform 1 of Cullin-4B	IPI00480142	104 kDa	TRUE		unknown	2	1	0	0	0	4	0	0
795	TRUE	Empty	IPI:IPI00032598.1 Tax_Id=9606 Gene_Symbol=ETV3 Isoform 1 of ETS translocation variant 3	IPI00032598	57 kDa			unknown	0	0	0	0	4	3	0	0
796	TRUE	Empty	IPI:IPI00020508.1 Tax_Id=9606 Gene_Symbol=TRMT1 Isoform 1 of N(2),N(2)-dimethylguanosine tRNA methyltransferase	IPI00020508 (+1)	72 kDa			unknown	1	3	0	0	0	0	0	0
797	TRUE	Empty	IPI:IPI00296907.4 Tax_Id=9606 Gene_Symbol=ACOX1 Isoform 1 of Peroxisomal acyl-coenzyme A oxidase 1	IPI00296907 (+1)	74 kDa			unknown	0	0	2	4	0	0	0	0
798	TRUE	Empty	IPI:IPI00023591.1 Tax_Id=9606 Gene_Symbol=PURA Transcriptional activator protein Pur-alpha	IPI00023591	35 kDa			unknown	0	0	0	2	0	0	4	2
799	TRUE	Empty	IPI:IPI00010759.2 Tax_Id=9606 Gene_Symbol=HOXC13 Homeobox protein Hox-C13	IPI00010759	35 kDa			unknown	3	4	0	0	0	0	0	0
800	TRUE	Empty	IPI:IPI00219084.2 Tax_Id=9606 Gene_Symbol=RELA Isoform 2 of Transcription factor p65	IPI00219084 (+5)	59 kDa			unknown	1	0	1	0	1	2	0	0
801	TRUE	Empty	IPI:IPI00008255.3 Tax_Id=9606 Gene_Symbol=AZI2 Isoform 1 of 5-azacytidine-induced protein 2	IPI00008255	45 kDa			unknown	0	0	2	3	0	0	0	0
802	TRUE	Empty	IPI:IPI01010850.1 Tax_Id=9606 Gene_Symbol=XRCC1 cDNA, FLJ96373, highly similar to Homo sapiens X-ray repair complementing defective repair in Chinese hamster cells 1 (XRCC1), mRNA	IPI01010850	70 kDa			unknown	1	0	0	0	2	1	0	0
803	TRUE	Empty	Cluster of IPI:IPI00016513.5 Tax_Id=9606 Gene_Symbol=RAB10 Ras-related protein Rab-10 (IPI00016513)	IPI00016513 [2]	23 kDa	TRUE		unknown	4	5	2	3	1	3	2	2
803.1	TRUE	Empty	IPI:IPI00016513.5 Tax_Id=9606 Gene_Symbol=RAB10 Ras-related protein Rab-10	IPI00016513	23 kDa	TRUE		unknown	4	5	2	3	1	3	2	2
803.2	TRUE	Empty	IPI:IPI00005719.1 Tax_Id=9606 Gene_Symbol=RAB1A Isoform 1 of Ras-related protein Rab-1A	IPI00005719	23 kDa	TRUE		unknown	3	4	2	3	0	2	2	2
804	TRUE	Empty	IPI:IPI00293331.3 Tax_Id=9606 Gene_Symbol=POP1 Ribonucleases P/MRP protein subunit POP1	IPI00293331	115 kDa			unknown	1	0	0	0	0	3	0	0
805	TRUE	Empty	IPI:IPI00296421.2 Tax_Id=9606 Gene_Symbol=EHBP1L1 EH domain-binding protein 1-like protein 1	IPI00296421	162 kDa			unknown	0	0	0	0	0	0	0	4
806	TRUE	Empty	IPI:IPI00479143.3 Tax_Id=9606 Gene_Symbol=PCNT Isoform 1 of Pericentrin	IPI00479143	378 kDa			unknown	0	0	0	3	0	0	0	0
807	TRUE	Empty	IPI:IPI00306446.2 Tax_Id=9606 Gene_Symbol=ZNF24 Isoform 1 of Zinc finger protein 24	IPI00306446	42 kDa			unknown	2	4	0	0	0	0	0	0
808	TRUE	Empty	IPI:IPI00395347.3 Tax_Id=9606 Gene_Symbol=LARP4 Isoform 1 of La-related protein 4	IPI00395347 (+5)	81 kDa			unknown	0	0	0	3	2	0	0	0
809	TRUE	Empty	IPI:IPI00187011.4 Tax_Id=9606 Gene_Symbol=ZC3H4 Zinc finger CCCH domain-containing protein 4	IPI00187011	140 kDa			unknown	1	1	0	0	0	3	0	2
810	TRUE	Empty	IPI:IPI00000656.2 Tax_Id=9606 Gene_Symbol=MAU2 Isoform 1 of MAU2 chromatid cohesion factor homolog	IPI00000656 (+1)	69 kDa			unknown	0	0	0	0	1	3	0	0
811	TRUE	Empty	IPI:IPI00926977.1 Tax_Id=9606 Gene_Symbol=PSMC6 26S protease regulatory subunit 10B	IPI00926977	46 kDa			unknown	0	1	0	0	3	0	0	0
812	TRUE	Empty	IPI:IPI00011609.4 Tax_Id=9606 Gene_Symbol=UBE3A Isoform II of Ubiquitin-protein ligase E3A	IPI00011609 (+3)	101 kDa			unknown	1	2	0	0	0	4	0	0
813	TRUE	Empty	IPI:IPI00328306.9 Tax_Id=9606 Gene_Symbol=LOC441155;ZC3H11A Zinc finger CCCH domain-containing protein 11A	IPI00328306 (+2)	89 kDa			unknown	1	2	0	0	0	2	0	0
814	TRUE	Empty	IPI:IPI00061229.1 Tax_Id=9606 Gene_Symbol=OMA1 Isoform 1 of Metalloendopeptidase OMA1, mitochondrial	IPI00061229	60 kDa			unknown	0	0	2	2	0	0	3	0
815	TRUE	Empty	IPI:IPI00297455.6 Tax_Id=9606 Gene_Symbol=AKAP8L A-kinase anchor protein 8-like	IPI00297455	72 kDa			unknown	2	0	0	0	0	0	0	0
816	TRUE	Empty	IPI:IPI00748700.2 Tax_Id=9606 Gene_Symbol=GINS3 Isoform 1 of DNA replication complex GINS protein PSF3	IPI00748700 (+1)	25 kDa			unknown	1	1	0	0	0	2	0	0
817	TRUE	Empty	IPI:IPI00157783.7 Tax_Id=9606 Gene_Symbol=MED16 Isoform 3 of Mediator of RNA polymerase II transcription subunit 16	IPI00157783 (+1)	95 kDa			unknown	0	0	0	0	2	3	0	0
818	TRUE	Empty	IPI:IPI00218486.5 Tax_Id=9606 Gene_Symbol=SSH3 Isoform 1 of Protein phosphatase Slingshot homolog 3	IPI00218486	73 kDa			unknown	0	0	0	0	0	3	0	0
819	TRUE	Empty	IPI:IPI00026689.4 Tax_Id=9606 Gene_Symbol=CDK1 Putative uncharacterized protein DKFZp686L20222	IPI00026689 (+1)	35 kDa			unknown	1	0	0	0	1	3	0	0
820	TRUE	Empty	IPI:IPI00872208.2 Tax_Id=9606 Gene_Symbol=TNRC18 Isoform 1 of Trinucleotide repeat-containing gene 18 protein	IPI00872208	315 kDa			unknown	2	0	0	0	0	0	0	0
821	TRUE	Empty	IPI:IPI00301252.2 Tax_Id=9606 Gene_Symbol=THOC6 Isoform 3 of THO complex subunit 6 homolog	IPI00301252 (+1)	33 kDa			unknown	1	0	0	0	1	3	0	0
822	TRUE	Empty	IPI:IPI00878754.1 Tax_Id=9606 Gene_Symbol=PRPF39 Isoform 1 of Pre-mRNA-processing factor 39	IPI00878754	78 kDa			unknown	0	0	0	0	2	4	0	0
823	TRUE	Empty	IPI:IPI00167515.1 Tax_Id=9606 Gene_Symbol=PTGR2 Isoform 1 of Prostaglandin reductase 2	IPI00167515 (+1)	38 kDa			unknown	0	0	0	0	0	2	0	0
824	TRUE	Empty	IPI:IPI00644245.1 Tax_Id=9606 Gene_Symbol=CHTOP Isoform 3 of Chromatin target of PRMT1 protein	IPI00644245	22 kDa			unknown	0	1	0	3	0	0	0	0
825	TRUE	Empty	IPI:IPI00013205.6 Tax_Id=9606 Gene_Symbol=KDM4B Isoform 1 of Lysine-specific demethylase 4B	IPI00013205 (+1)	122 kDa			unknown	2	2	0	0	0	0	0	0
826	TRUE	Empty	IPI:IPI00465028.7 Tax_Id=9606 Gene_Symbol=TPI1;TPI1P1 triosephosphate isomerase isoform 2	IPI00465028 (+2)	31 kDa			unknown	0	0	3	2	1	0	0	0
827	TRUE	Empty	IPI:IPI00464951.5 Tax_Id=9606 Gene_Symbol=HMG20B Isoform 1 of SWI/SNF-related matrix-associated actin-dependent regulator of chromatin subfamily E member 1-related	IPI00464951 (+1)	36 kDa			unknown	2	0	0	0	2	0	0	0
828	TRUE	Empty	IPI:IPI00373877.3 Tax_Id=9606 Gene_Symbol=ZNF326 Isoform 1 of Zinc finger protein 326	IPI00373877	66 kDa			unknown	1	2	0	1	0	0	0	0
829	TRUE	Empty	IPI:IPI00438701.1 Tax_Id=9606 Gene_Symbol=MBD1 Isoform 1 of Methyl-CpG-binding domain protein 1	IPI00438701 (+4)	67 kDa			unknown	1	2	0	0	0	0	0	0
830	TRUE	Empty	IPI:IPI00017303.1 Tax_Id=9606 Gene_Symbol=MSH2 DNA mismatch repair protein Msh2	IPI00017303 (+1)	105 kDa			unknown	0	0	0	0	2	1	0	0
831	TRUE	Empty	IPI:IPI01013073.1 Tax_Id=9606 Gene_Symbol=MSH6 Uncharacterized protein	IPI01013073 (+1)	120 kDa			unknown	0	0	0	0	0	3	0	0
832	TRUE	Empty	IPI:IPI00025974.3 Tax_Id=9606 Gene_Symbol=CHMP4B Charged multivesicular body protein 4b	IPI00025974	25 kDa			unknown	0	0	0	0	3	0	0	0
833	TRUE	Empty	IPI:IPI00019463.3 Tax_Id=9606 Gene_Symbol=EIF2AK2 Interferon-induced, double-stranded RNA-activated protein kinase	IPI00019463 (+1)	62 kDa			unknown	3	0	0	0	0	0	0	0
834	TRUE	Empty	IPI:IPI00219913.1 Tax_Id=9606 Gene_Symbol=USP14 Ubiquitin carboxyl-terminal hydrolase 14	IPI00219913 (+2)	56 kDa			unknown	0	0	0	0	2	0	0	0
835	TRUE	Empty	IPI:IPI00448767.6 Tax_Id=9606 Gene_Symbol=GRB7 Isoform 3 of Growth factor receptor-bound protein 7	IPI00448767 (+2)	62 kDa			unknown	0	0	0	0	0	3	0	0
836	TRUE	Empty	IPI:IPI00026182.5 Tax_Id=9606 Gene_Symbol=CAPZA2 F-actin-capping protein subunit alpha-2	IPI00026182	33 kDa	TRUE		unknown	3	2	2	3	0	2	0	0
837	TRUE	Empty	IPI:IPI00062037.1 Tax_Id=9606 Gene_Symbol=DYNLL2 Dynein light chain 2, cytoplasmic	IPI00062037	10 kDa	TRUE		unknown	2	2	2	3	2	6	0	0
838	TRUE	Empty	Cluster of IPI:IPI00012837.1 Tax_Id=9606 Gene_Symbol=KIF5B Kinesin-1 heavy chain (IPI00012837)	IPI00012837	110 kDa	TRUE		unknown	0	0	0	3	0	0	0	0
838.1	TRUE	Empty	IPI:IPI00012837.1 Tax_Id=9606 Gene_Symbol=KIF5B Kinesin-1 heavy chain	IPI00012837	110 kDa	TRUE		unknown	0	0	0	3	0	0	0	0
839	TRUE	Empty	IPI:IPI00164949.4 Tax_Id=9606 Gene_Symbol=TH1L TH1-like (Drosophila), isoform CRA_b	IPI00164949 (+1)	67 kDa			unknown	0	0	0	0	0	4	0	0
840	TRUE	Empty	IPI:IPI01018719.1 Tax_Id=9606 Gene_Symbol=ESR1 Isoform 4 of Estrogen receptor	IPI01018719	48 kDa			unknown	0	0	0	0	1	3	0	0
841	TRUE	Empty	IPI:IPI00007004.4 Tax_Id=9606 Gene_Symbol=RRP15 RRP15-like protein	IPI00007004	31 kDa			unknown	0	3	0	0	0	0	0	0
842	TRUE	Empty	IPI:IPI00184821.1 Tax_Id=9606 Gene_Symbol=COASY Isoform 1 of Bifunctional coenzyme A synthase	IPI00184821 (+1)	62 kDa			unknown	0	0	0	0	3	1	0	0
843	TRUE	Empty	Cluster of IPI:IPI00216139.3 Tax_Id=9606 Gene_Symbol=SEPT6 Isoform I of Septin-6 (IPI00216139)	IPI00216139 [2]	49 kDa	TRUE		unknown	1	0	0	2	0	0	1	2
843.1	TRUE	Empty	IPI:IPI00216139.3 Tax_Id=9606 Gene_Symbol=SEPT6 Isoform I of Septin-6	IPI00216139 (+1)	49 kDa	TRUE		unknown	0	0	0	2	0	0	1	2
844	TRUE	Empty	IPI:IPI00024401.4 Tax_Id=9606 Gene_Symbol=USP13 Ubiquitin carboxyl-terminal hydrolase 13	IPI00024401 (+1)	97 kDa	TRUE		unknown	0	2	0	0	1	4	0	0
845	TRUE	Empty	IPI:IPI00028481.1 Tax_Id=9606 Gene_Symbol=RAB8A Ras-related protein Rab-8A	IPI00028481	24 kDa	TRUE		unknown	0	0	0	0	0	0	1	3
846	TRUE	Empty	IPI:IPI00004581.6 Tax_Id=9606 Gene_Symbol=ELF3 Isoform 1 of ETS-related transcription factor Elf-3	IPI00004581 (+1)	41 kDa	TRUE		unknown	0	0	0	0	1	2	0	0
847	TRUE	Empty	IPI:IPI00025039.1 Tax_Id=9606 Gene_Symbol=FBL rRNA 2'-O-methyltransferase fibrillarin	IPI00025039	34 kDa			unknown	1	2	1	1	2	1	1	0
END OF FILE

## Sheet: Run Count
#	Identified Proteins (896)	Accession Number	Molecular Weight	A1	A2	B1	B2	A count	B count	AB count	AB Average	A3	A4	B4	B3	control avg	AB/CTRL
224	IPI:IPI00010196.1 Tax_Id=9606 Gene_Symbol=NRIP1 Nuclear receptor-interacting protein 1	IPI00010196	127 kDa	20	22	2	4	2	2	2	12	0	0	0	0	0	#DIV/0!
333	IPI:IPI00021327.3 Tax_Id=9606 Gene_Symbol=GRB2 Isoform 1 of Growth factor receptor-bound protein 2	IPI00021327	25 kDa	11	13	2	2	2	2	2	7	0	0	0	0	0	#DIV/0!
408	Cluster of IPI:IPI00006025.1 Tax_Id=9606 Gene_Symbol=SART3 Isoform 1 of Squamous cell carcinoma antigen recognized by T-cells 3 (IPI00006025)	IPI00006025	110 kDa	5	5	1	1	2	2	2	3	0	0	0	0	0	#DIV/0!
408.1	IPI:IPI00006025.1 Tax_Id=9606 Gene_Symbol=SART3 Isoform 1 of Squamous cell carcinoma antigen recognized by T-cells 3	IPI00006025	110 kDa	5	5	1	1	2	2	2	3	0	0	0	0	0	#DIV/0!
430	Cluster of IPI:IPI00022348.2 Tax_Id=9606 Gene_Symbol=PML Isoform PML-1 of Protein PML (IPI00022348)	IPI00022348 [3]	98 kDa	8	8	3	1	2	2	2	5	0	0	0	0	0	#DIV/0!
430.1	IPI:IPI00022348.2 Tax_Id=9606 Gene_Symbol=PML Isoform PML-1 of Protein PML	IPI00022348 (+1)	98 kDa	6	6	2	1	2	2	2	3.75	0	0	0	0	0	#DIV/0!
348	IPI:IPI00219420.3 Tax_Id=9606 Gene_Symbol=SMC3 Structural maintenance of chromosomes protein 3	IPI00219420	142 kDa	7	9	3	3	2	2	2	5.5	0	0	0	0	0	#DIV/0!
555	IPI:IPI00018272.3 Tax_Id=9606 Gene_Symbol=PNPO Pyridoxine-5'-phosphate oxidase	IPI00018272 (+1)	30 kDa	5	8	1	4	2	2	2	4.5	0	0	0	0	0	#DIV/0!
104	IPI:IPI00220082.1 Tax_Id=9606 Gene_Symbol=NCOA3 Isoform 5 of Nuclear receptor coactivator 3	IPI00220082 (+2)	155 kDa	30	30	10	14	2	2	2	21	0	0	0	0	0	#DIV/0!
120	IPI:IPI00744711.2 Tax_Id=9606 Gene_Symbol=PNPT1 Polyribonucleotide nucleotidyltransferase 1, mitochondrial	IPI00744711	86 kDa	20	26	7	12	2	2	2	16.25	0	0	0	0	0	#DIV/0!
570	IPI:IPI00553175.7 Tax_Id=9606 Gene_Symbol=ZGPAT Isoform 1 of Zinc finger CCCH-type with G patch domain-containing protein	IPI00553175 (+2)	57 kDa	6	8	4	2	2	2	2	5	0	0	0	0	0	#DIV/0!
636	IPI:IPI00005717.2 Tax_Id=9606 Gene_Symbol=ESRRA Isoform 2 of Steroid hormone receptor ERR1	IPI00005717 (+1)	45 kDa	5	4	2	2	2	2	2	3.25	0	0	0	0	0	#DIV/0!
583	IPI:IPI00003824.1 Tax_Id=9606 Gene_Symbol=PPIL2 Isoform 1 of Peptidyl-prolyl cis-trans isomerase-like 2	IPI00003824	59 kDa	6	5	2	3	2	2	2	4	0	0	0	0	0	#DIV/0!
213	IPI:IPI00411614.1 Tax_Id=9606 Gene_Symbol=WDHD1 WD repeat and HMG-box DNA-binding protein 1	IPI00411614	126 kDa	14	18	8	7	2	2	2	11.75	0	0	0	0	0	#DIV/0!
261	Cluster of IPI:IPI00009804.1 Tax_Id=9606 Gene_Symbol=SATB1 Isoform 1 of DNA-binding protein SATB1 (IPI00009804)	IPI00009804 [2]	86 kDa	14	17	6	9	2	2	2	11.5	0	0	0	0	0	#DIV/0!
261.1	IPI:IPI00009804.1 Tax_Id=9606 Gene_Symbol=SATB1 Isoform 1 of DNA-binding protein SATB1	IPI00009804 (+1)	86 kDa	14	17	6	9	2	2	2	11.5	0	0	0	0	0	#DIV/0!
345	IPI:IPI00162563.6 Tax_Id=9606 Gene_Symbol=RNF40 Isoform 1 of E3 ubiquitin-protein ligase BRE1B	IPI00162563	114 kDa	9	11	4	6	2	2	2	7.5	0	0	0	0	0	#DIV/0!
524	IPI:IPI00550308.1 Tax_Id=9606 Gene_Symbol=RBM12 RNA-binding protein 12	IPI00550308	97 kDa	2	4	2	1	2	2	2	2.25	0	0	0	0	0	#DIV/0!
569	IPI:IPI00218465.1 Tax_Id=9606 Gene_Symbol=PLAA Phospholipase A-2-activating protein	IPI00218465	87 kDa	4	4	3	1	2	2	2	3	0	0	0	0	0	#DIV/0!
641	Cluster of IPI:IPI00176571.4 Tax_Id=9606 Gene_Symbol=ZMIZ1 Isoform 1 of Zinc finger MIZ domain-containing protein 1 (IPI00176571)	IPI00176571	115 kDa	5	5	2	3	2	2	2	3.75	0	0	0	0	0	#DIV/0!
641.1	IPI:IPI00176571.4 Tax_Id=9606 Gene_Symbol=ZMIZ1 Isoform 1 of Zinc finger MIZ domain-containing protein 1	IPI00176571	115 kDa	5	5	2	3	2	2	2	3.75	0	0	0	0	0	#DIV/0!
665	IPI:IPI00292975.4 Tax_Id=9606 Gene_Symbol=RBM27 RNA-binding protein 27	IPI00292975	119 kDa	2	2	1	1	2	2	2	1.5	0	0	0	0	0	#DIV/0!
691	IPI:IPI00152695.2 Tax_Id=9606 Gene_Symbol=WDR82 WD repeat-containing protein 82	IPI00152695	35 kDa	1	3	1	1	2	2	2	1.5	0	0	0	1	0	#DIV/0!
492	Cluster of IPI:IPI00216204.4 Tax_Id=9606 Gene_Symbol=TEAD4 Transcriptional enhancer factor TEF-3 (IPI00216204)	IPI00216204 [4]	48 kDa	7	4	5	1	2	2	2	4.25	0	0	0	0	0	#DIV/0!
632	IPI:IPI00013723.3 Tax_Id=9606 Gene_Symbol=PIN1 Peptidyl-prolyl cis-trans isomerase NIMA-interacting 1	IPI00013723	18 kDa	6	5	3	3	2	2	2	4.25	0	0	0	2	0	#DIV/0!
694	IPI:IPI00646410.3 Tax_Id=9606 Gene_Symbol=KDM1B Isoform 2 of Lysine-specific histone demethylase 1B	IPI00646410 (+2)	66 kDa	4	3	2	2	2	2	2	2.75	0	0	0	0	0	#DIV/0!
706	IPI:IPI00030098.5 Tax_Id=9606 Gene_Symbol=FAM50A Protein FAM50A	IPI00030098	40 kDa	2	5	1	3	2	2	2	2.75	0	0	0	0	0	#DIV/0!
411	IPI:IPI00020127.1 Tax_Id=9606 Gene_Symbol=RPA1 Replication protein A 70 kDa DNA-binding subunit	IPI00020127	68 kDa	10	7	4	6	2	2	2	6.75	0	0	0	0	0	#DIV/0!
492.1	IPI:IPI00216204.4 Tax_Id=9606 Gene_Symbol=TEAD4 Transcriptional enhancer factor TEF-3	IPI00216204 (+1)	48 kDa	6	4	5	1	2	2	2	4	0	0	0	0	0	#DIV/0!
424.1	IPI:IPI00009453.2 Tax_Id=9606 Gene_Symbol=TFAP2A Transcription factor AP-2 alpha (Activating enhancer binding protein 2 alpha), isoform CRA_c	IPI00009453 (+3)	48 kDa	6	7	3	5	2	2	2	5.25	0	0	0	0	0	#DIV/0!
242	IPI:IPI00215978.4 Tax_Id=9606 Gene_Symbol=POLR3D DNA-directed RNA polymerase III subunit RPC4	IPI00215978	44 kDa	10	14	9	6	2	2	2	9.75	0	0	0	0	0	#DIV/0!
553.1	IPI:IPI00024364.2 Tax_Id=9606 Gene_Symbol=TNPO1 Isoform 1 of Transportin-1	IPI00024364 (+1)	102 kDa	2	1	1	1	2	2	2	1.25	0	0	0	0	0	#DIV/0!
782	IPI:IPI00552073.1 Tax_Id=9606 Gene_Symbol=DHX16 Putative pre-mRNA-splicing factor ATP-dependent RNA helicase DHX16	IPI00552073 (+1)	119 kDa	1	2	1	1	2	2	2	1.25	0	0	0	0	0	#DIV/0!
424	Cluster of IPI:IPI00009453.2 Tax_Id=9606 Gene_Symbol=TFAP2A Transcription factor AP-2 alpha (Activating enhancer binding protein 2 alpha), isoform CRA_c (IPI00009453)	IPI00009453 [5]	48 kDa	6	7	3	6	2	2	2	5.5	0	0	0	0	0	#DIV/0!
452	Cluster of IPI:IPI00410351.4 Tax_Id=9606 Gene_Symbol=NCOR1 Isoform 1 of Nuclear receptor corepressor 1 (IPI00410351)	IPI00410351	270 kDa	7	7	6	4	2	2	2	6	0	0	0	0	0	#DIV/0!
452.1	IPI:IPI00410351.4 Tax_Id=9606 Gene_Symbol=NCOR1 Isoform 1 of Nuclear receptor corepressor 1	IPI00410351	270 kDa	7	7	6	4	2	2	2	6	0	0	0	0	0	#DIV/0!
714	Cluster of IPI:IPI00007362.3 Tax_Id=9606 Gene_Symbol=KDM6A UTX protein (IPI00007362)	IPI00007362 [3]	155 kDa	4	3	2	3	2	2	2	3	0	0	0	0	0	#DIV/0!
714.1	IPI:IPI00007362.3 Tax_Id=9606 Gene_Symbol=KDM6A UTX protein	IPI00007362 (+2)	155 kDa	4	3	2	3	2	2	2	3	0	0	0	0	0	#DIV/0!
435	IPI:IPI00412752.3 Tax_Id=9606 Gene_Symbol=STAT3 signal transducer and activator of transcription 3 isoform 3	IPI00412752 (+1)	83 kDa	5	6	4	4	2	2	2	4.75	0	0	0	0	0	#DIV/0!
318	Cluster of IPI:IPI00465287.2 Tax_Id=9606 Gene_Symbol=RREB1 Isoform 1 of Ras-responsive element-binding protein 1 (IPI00465287)	IPI00465287 [2]	181 kDa	9	10	8	6	2	2	2	8.25	0	0	0	0	0	#DIV/0!
318.1	IPI:IPI00465287.2 Tax_Id=9606 Gene_Symbol=RREB1 Isoform 1 of Ras-responsive element-binding protein 1	IPI00465287 (+1)	181 kDa	9	10	8	6	2	2	2	8.25	0	0	0	0	0	#DIV/0!
554	IPI:IPI00012835.1 Tax_Id=9606 Gene_Symbol=CTBP1 C-terminal-binding protein 1	IPI00012835 (+1)	48 kDa	11	12	7	10	2	2	2	10	0	0	0	0	0	#DIV/0!
100	IPI:IPI00002134.4 Tax_Id=9606 Gene_Symbol=PSMD5 26S proteasome non-ATPase regulatory subunit 5	IPI00002134 (+1)	56 kDa	27	27	18	22	2	2	2	23.5	0	0	0	0	0	#DIV/0!
575	IPI:IPI00477949.1 Tax_Id=9606 Gene_Symbol=ZMYM4 Isoform 1 of Zinc finger MYM-type protein 4	IPI00477949 (+2)	173 kDa	3	5	3	3	2	2	2	3.5	0	0	0	0	0	#DIV/0!
592	IPI:IPI01015705.1 Tax_Id=9606 Gene_Symbol=FKBP5 cDNA FLJ58213, highly similar to FK506-binding protein 5	IPI01015705	47 kDa	3	5	3	3	2	2	2	3.5	0	0	0	0	0	#DIV/0!
654	Cluster of IPI:IPI00790251.1 Tax_Id=9606 Gene_Symbol=FBRS Isoform 2 of Probable fibrosin-1 (IPI00790251)	IPI00790251	104 kDa	3	1	1	2	2	2	2	1.75	0	0	0	0	0	#DIV/0!
654.1	IPI:IPI00790251.1 Tax_Id=9606 Gene_Symbol=FBRS Isoform 2 of Probable fibrosin-1	IPI00790251	104 kDa	3	1	1	2	2	2	2	1.75	0	0	0	0	0	#DIV/0!
314	IPI:IPI00444331.3 Tax_Id=9606 Gene_Symbol=WHSC1L1 Isoform 4 of Histone-lysine N-methyltransferase NSD3	IPI00444331 (+3)	155 kDa	11	10	6	10	2	2	2	9.25	0	0	0	0	0	#DIV/0!
371	IPI:IPI00004839.1 Tax_Id=9606 Gene_Symbol=CRKL Crk-like protein	IPI00004839	34 kDa	4	9	3	7	2	2	2	5.75	0	0	0	0	0	#DIV/0!
529	IPI:IPI00001150.5 Tax_Id=9606 Gene_Symbol=ZNF217 Zinc finger protein 217, isoform CRA_b	IPI00001150	116 kDa	5	8	4	6	2	2	2	5.75	0	0	0	0	0	#DIV/0!
34	IPI:IPI00007057.4 Tax_Id=9606 Gene_Symbol=ZFYVE20 Rabenosyn-5	IPI00007057	89 kDa	49	54	41	39	2	2	2	45.75	0	0	0	0	0	#DIV/0!
424.2	IPI:IPI00023260.1 Tax_Id=9606 Gene_Symbol=TFAP2C Transcription factor AP-2 gamma	IPI00023260	49 kDa	4	5	3	4	2	2	2	4	0	0	0	0	0	#DIV/0!
404	IPI:IPI00644220.4 Tax_Id=9606 Gene_Symbol=HTATSF1 cDNA FLJ60139, highly similar to Homo sapiens HIV TAT specific factor 1 (HTATSF1), mRNA	IPI00644220	82 kDa	6	8	5	6	2	2	2	6.25	0	0	0	0	0	#DIV/0!
685	IPI:IPI00072541.4 Tax_Id=9606 Gene_Symbol=PCID2 Isoform 3 of PCI domain-containing protein 2	IPI00072541 (+3)	43 kDa	3	2	2	2	2	2	2	2.25	0	0	0	0	0	#DIV/0!
746	IPI:IPI00022820.1 Tax_Id=9606 Gene_Symbol=GTF2B Transcription initiation factor IIB	IPI00022820	35 kDa	3	2	1	3	2	2	2	2.25	0	0	0	0	0	#DIV/0!
762	IPI:IPI00009253.2 Tax_Id=9606 Gene_Symbol=NAPA Alpha-soluble NSF attachment protein	IPI00009253	33 kDa	2	3	1	3	2	2	2	2.25	0	0	0	0	0	#DIV/0!
2.2	IPI:IPI00798113.2 Tax_Id=9606 Gene_Symbol=PGR Truncated progesterone receptor	IPI00798113	36 kDa	109	107	83	96	2	2	2	98.75	0	0	0	0	0	#DIV/0!
492.2	IPI:IPI00385455.3 Tax_Id=9606 Gene_Symbol=TEAD3 TEA domain family member 3 (Fragment)	IPI00385455 (+1)	53 kDa	5	2	5	1	2	2	2	3.25	0	0	0	0	0	#DIV/0!
545	IPI:IPI00465022.9 Tax_Id=9606 Gene_Symbol=SMCHD1 Isoform 2 of Structural maintenance of chromosomes flexible hinge domain-containing protein 1	IPI00465022 (+1)	216 kDa	3	4	2	4	2	2	2	3.25	0	0	0	3	0	#DIV/0!
572	IPI:IPI00163084.3 Tax_Id=9606 Gene_Symbol=XAB2 Pre-mRNA-splicing factor SYF1	IPI00163084 (+1)	100 kDa	3	4	3	3	2	2	2	3.25	0	0	0	0	0	#DIV/0!
324	IPI:IPI00006408.4 Tax_Id=9606 Gene_Symbol=NOSIP Nitric oxide synthase-interacting protein	IPI00006408	33 kDa	13	9	7	12	2	2	2	10.25	0	0	0	0	0	#DIV/0!
447	IPI:IPI00645608.2 Tax_Id=9606 Gene_Symbol=IRF2BP1 Interferon regulatory factor 2-binding protein 1	IPI00645608	62 kDa	9	6	6	7	2	2	2	7	0	0	0	0	0	#DIV/0!
586	IPI:IPI00979709.2 Tax_Id=9606 Gene_Symbol=NR2F6 cDNA FLJ51763, highly similar to Orphan nuclear receptor EAR-2	IPI00979709	40 kDa	7	8	5	8	2	2	2	7	0	0	0	0	0	#DIV/0!
288	IPI:IPI00746351.2 Tax_Id=9606 Gene_Symbol=DIS3 Isoform 1 of Exosome complex exonuclease RRP44	IPI00746351	109 kDa	11	12	10	10	2	2	2	10.75	0	0	0	0	0	#DIV/0!
597	IPI:IPI00009542.1 Tax_Id=9606 Gene_Symbol=MAGED2 Isoform 1 of Melanoma-associated antigen D2	IPI00009542	65 kDa	4	4	2	5	2	2	2	3.75	0	0	0	2	0	#DIV/0!
508	IPI:IPI00305068.5 Tax_Id=9606 Gene_Symbol=PRPF6 Pre-mRNA-processing factor 6	IPI00305068 (+1)	107 kDa	6	4	3	6	2	2	2	4.75	0	0	0	0	0	#DIV/0!
177	Cluster of IPI:IPI00002922.5 Tax_Id=9606 Gene_Symbol=TBL1XR1 F-box-like/WD repeat-containing protein TBL1XR1 (IPI00002922)	IPI00002922 [3]	56 kDa	16	17	14	16	2	2	2	15.75	0	0	0	2	0	#DIV/0!
414	IPI:IPI00329629.6 Tax_Id=9606 Gene_Symbol=DNAJC7 DnaJ homolog subfamily C member 7	IPI00329629	56 kDa	3	10	8	4	2	2	2	6.25	0	0	0	0	0	#DIV/0!
409	Cluster of IPI:IPI00297121.6 Tax_Id=9606 Gene_Symbol=C20orf43 UPF0549 protein C20orf43 (IPI00297121)	IPI00297121	34 kDa	4	10	8	5	2	2	2	6.75	0	0	0	0	0	#DIV/0!
409.1	IPI:IPI00297121.6 Tax_Id=9606 Gene_Symbol=C20orf43 UPF0549 protein C20orf43	IPI00297121	34 kDa	4	10	8	5	2	2	2	6.75	0	0	0	0	0	#DIV/0!
177.1	IPI:IPI00002922.5 Tax_Id=9606 Gene_Symbol=TBL1XR1 F-box-like/WD repeat-containing protein TBL1XR1	IPI00002922 (+1)	56 kDa	15	17	14	16	2	2	2	15.5	0	0	0	2	0	#DIV/0!
442	Cluster of IPI:IPI00008333.1 Tax_Id=9606 Gene_Symbol=VGLL1 Transcription cofactor vestigial-like protein 1 (IPI00008333)	IPI00008333	29 kDa	6	11	8	8	2	2	2	8.25	0	0	0	0	0	#DIV/0!
442.1	IPI:IPI00008333.1 Tax_Id=9606 Gene_Symbol=VGLL1 Transcription cofactor vestigial-like protein 1	IPI00008333	29 kDa	6	11	8	8	2	2	2	8.25	0	0	0	0	0	#DIV/0!
155	IPI:IPI00004489.1 Tax_Id=9606 Gene_Symbol=MOCS3 Adenylyltransferase and sulfurtransferase MOCS3	IPI00004489	50 kDa	20	15	15	19	2	2	2	17.25	0	0	0	0	0	#DIV/0!
135	IPI:IPI00022215.1 Tax_Id=9606 Gene_Symbol=ADNP Activity-dependent neuroprotector homeobox protein	IPI00022215	124 kDa	22	23	25	20	2	2	2	22.5	0	0	0	0	0	#DIV/0!
361	Cluster of IPI:IPI00418394.2 Tax_Id=9606 Gene_Symbol=RXRA Retinoic acid receptor RXR-alpha (IPI00418394)	IPI00418394 [3]	51 kDa	5	9	4	10	2	2	2	7	0	0	0	0	0	#DIV/0!
361.2	IPI:IPI00984407.1 Tax_Id=9606 Gene_Symbol=RXRB Uncharacterized protein	IPI00984407	39 kDa	4	7	4	7	2	2	2	5.5	0	0	0	0	0	#DIV/0!
388	IPI:IPI00171798.1 Tax_Id=9606 Gene_Symbol=MTA2 Metastasis-associated protein MTA2	IPI00171798	75 kDa	9	7	9	7	2	2	2	8	0	0	0	0	0	#DIV/0!
413	IPI:IPI00294744.7 Tax_Id=9606 Gene_Symbol=PARN Poly(A)-specific ribonuclease PARN	IPI00294744 (+1)	73 kDa	5	4	2	7	2	2	2	4.5	0	0	0	0	0	#DIV/0!
510	IPI:IPI00064212.2 Tax_Id=9606 Gene_Symbol=ZNF828 Zinc finger protein 828	IPI00064212	89 kDa	5	3	3	5	2	2	2	4	0	0	0	0	0	#DIV/0!
561	IPI:IPI00004233.2 Tax_Id=9606 Gene_Symbol=MKI67 Isoform Long of Antigen KI-67	IPI00004233 (+1)	359 kDa	4	4	3	5	2	2	2	4	0	0	0	0	0	#DIV/0!
663	IPI:IPI00002894.2 Tax_Id=9606 Gene_Symbol=POLD1 DNA polymerase delta catalytic subunit	IPI00002894 (+1)	124 kDa	2	2	2	2	2	2	2	2	0	0	0	0	0	#DIV/0!
689	IPI:IPI00718938.1 Tax_Id=9606 Gene_Symbol=ZMYND8 Isoform 6 of Protein kinase C-binding protein 1	IPI00718938	113 kDa	3	2	3	2	2	2	2	2.5	0	0	0	0	0	#DIV/0!
715	IPI:IPI00854642.1 Tax_Id=9606 Gene_Symbol=PDS5A Isoform 1 of Sister chromatid cohesion protein PDS5 homolog A	IPI00854642	151 kDa	2	4	3	3	2	2	2	3	0	0	0	0	0	#DIV/0!
720	IPI:IPI00397015.2 Tax_Id=9606 Gene_Symbol=AHDC1 AT-hook DNA-binding motif-containing protein 1	IPI00397015	168 kDa	2	2	1	3	2	2	2	2	0	0	0	0	0	#DIV/0!
742	IPI:IPI00032955.1 Tax_Id=9606 Gene_Symbol=RNF114 Isoform 1 of RING finger protein 114	IPI00032955 (+2)	26 kDa	2	3	3	2	2	2	2	2.5	0	0	0	0	0	#DIV/0!
791	Cluster of IPI:IPI00013257.1 Tax_Id=9606 Gene_Symbol=SSBP4 Single-stranded DNA-binding protein 4 (IPI00013257)	IPI00013257 [5]	39 kDa	2	1	1	2	2	2	2	1.5	0	0	0	0	0	#DIV/0!
791.1	IPI:IPI00294052.6 Tax_Id=9606 Gene_Symbol=SSBP2 Single-stranded DNA-binding protein 2	IPI00294052 (+4)	38 kDa	2	1	1	2	2	2	2	1.5	0	0	0	0	0	#DIV/0!
218	IPI:IPI00020985.4 Tax_Id=9606 Gene_Symbol=EP300 Histone acetyltransferase p300	IPI00020985	264 kDa	19	19	23	17	2	2	2	19.5	0	0	0	0	0	#DIV/0!
491	Cluster of IPI:IPI00027032.1 Tax_Id=9606 Gene_Symbol=LYPLA2 Acyl-protein thioesterase 2 (IPI00027032)	IPI00027032	25 kDa	5	7	4	9	2	2	2	6.25	0	0	0	0	0	#DIV/0!
491.1	IPI:IPI00027032.1 Tax_Id=9606 Gene_Symbol=LYPLA2 Acyl-protein thioesterase 2	IPI00027032	25 kDa	5	7	4	9	2	2	2	6.25	0	0	0	0	0	#DIV/0!
181	IPI:IPI00001735.6 Tax_Id=9606 Gene_Symbol=NCOR2 Isoform 1 of Nuclear receptor corepressor 2	IPI00001735 (+4)	275 kDa	12	10	14	10	2	2	2	11.5	0	0	0	0	0	#DIV/0!
361.1	IPI:IPI00418394.2 Tax_Id=9606 Gene_Symbol=RXRA Retinoic acid receptor RXR-alpha	IPI00418394 (+1)	51 kDa	4	7	4	8	2	2	2	5.75	0	0	0	0	0	#DIV/0!
479	IPI:IPI00410717.2 Tax_Id=9606 Gene_Symbol=POGZ Isoform 1 of Pogo transposable element with ZNF domain	IPI00410717 (+5)	155 kDa	4	4	7	2	2	2	2	4.25	0	0	0	0	0	#DIV/0!
544	IPI:IPI00219861.3 Tax_Id=9606 Gene_Symbol=ACP1 Isoform 1 of Low molecular weight phosphotyrosine protein phosphatase	IPI00219861	18 kDa	2	6	4	5	2	2	2	4.25	0	0	0	1	0	#DIV/0!
177.2	IPI:IPI00640917.1 Tax_Id=9606 Gene_Symbol=TBL1X Isoform 1 of F-box-like/WD repeat-containing protein TBL1X	IPI00640917	62 kDa	5	8	8	7	2	2	2	7	0	0	0	0	0	#DIV/0!
616	IPI:IPI00414482.3 Tax_Id=9606 Gene_Symbol=GTF3C1 Isoform 1 of General transcription factor 3C polypeptide 1	IPI00414482 (+1)	239 kDa	4	2	4	3	2	2	2	3.25	0	0	0	0	0	#DIV/0!
454	IPI:IPI00045207.2 Tax_Id=9606 Gene_Symbol=NACC1 Nucleus accumbens-associated protein 1	IPI00045207	57 kDa	4	5	4	7	2	2	2	5	0	0	0	0	0	#DIV/0!
271	IPI:IPI00005184.1 Tax_Id=9606 Gene_Symbol=TRIM24 Isoform Long of Transcription intermediary factor 1-alpha	IPI00005184 (+2)	117 kDa	9	17	13	19	2	2	2	14.5	0	0	0	0	0	#DIV/0!
296	Cluster of IPI:IPI00177938.2 Tax_Id=9606 Gene_Symbol=TLE3 Isoform 2 of Transducin-like enhancer protein 3 (IPI00177938)	IPI00177938 [2]	82 kDa	9	12	12	14	2	2	2	11.75	0	0	0	0	0	#DIV/0!
296.1	IPI:IPI00177938.2 Tax_Id=9606 Gene_Symbol=TLE3 Isoform 2 of Transducin-like enhancer protein 3	IPI00177938 (+1)	82 kDa	9	12	12	14	2	2	2	11.75	0	0	0	0	0	#DIV/0!
673	IPI:IPI00239077.5 Tax_Id=9606 Gene_Symbol=HINT1 Histidine triad nucleotide-binding protein 1	IPI00239077	14 kDa	3	1	2	3	2	2	2	2.25	0	0	0	0	0	#DIV/0!
728	Cluster of IPI:IPI00026993.1 Tax_Id=9606 Gene_Symbol=RNF2 E3 ubiquitin-protein ligase RING2 (IPI00026993)	IPI00026993	38 kDa	2	2	3	2	2	2	2	2.25	0	0	0	0	0	#DIV/0!
728.1	IPI:IPI00026993.1 Tax_Id=9606 Gene_Symbol=RNF2 E3 ubiquitin-protein ligase RING2	IPI00026993	38 kDa	2	2	3	2	2	2	2	2.25	0	0	0	0	0	#DIV/0!
750	IPI:IPI00306290.5 Tax_Id=9606 Gene_Symbol=XPOT Exportin-T	IPI00306290	110 kDa	3	1	1	4	2	2	2	2.25	0	0	0	0	0	#DIV/0!
773	IPI:IPI00251559.9 Tax_Id=9606 Gene_Symbol=RNF20 E3 ubiquitin-protein ligase BRE1A	IPI00251559	114 kDa	1	3	2	3	2	2	2	2.25	0	0	0	0	0	#DIV/0!
370	Cluster of IPI:IPI00018350.3 Tax_Id=9606 Gene_Symbol=MCM5 DNA replication licensing factor MCM5 (IPI00018350)	IPI00018350	82 kDa	10	5	9	10	2	2	2	8.5	0	0	0	0	0	#DIV/0!
370.1	IPI:IPI00018350.3 Tax_Id=9606 Gene_Symbol=MCM5 DNA replication licensing factor MCM5	IPI00018350	82 kDa	10	5	9	10	2	2	2	8.5	0	0	0	0	0	#DIV/0!
445	IPI:IPI00029048.2 Tax_Id=9606 Gene_Symbol=TTLL12 Tubulin--tyrosine ligase-like protein 12	IPI00029048 (+1)	74 kDa	6	5	6	8	2	2	2	6.25	0	0	0	2	0	#DIV/0!
503	IPI:IPI00005780.3 Tax_Id=9606 Gene_Symbol=OGT Isoform 3 of UDP-N-acetylglucosamine--peptide N-acetylglucosaminyltransferase 110 kDa subunit	IPI00005780	117 kDa	2	5	4	5	2	2	2	4	0	0	0	0	0	#DIV/0!
601	IPI:IPI00090327.1 Tax_Id=9606 Gene_Symbol=VPS45 Vacuolar protein sorting-associated protein 45	IPI00090327	65 kDa	4	3	3	6	2	2	2	4	0	0	0	0	0	#DIV/0!
311	IPI:IPI00012901.1 Tax_Id=9606 Gene_Symbol=GATA3 Isoform 1 of Trans-acting T-cell-specific transcription factor GATA-3	IPI00012901 (+1)	48 kDa	9	13	18	11	2	2	2	12.75	0	0	0	0	0	#DIV/0!
502	Cluster of IPI:IPI00165393.1 Tax_Id=9606 Gene_Symbol=ANP32E Acidic leucine-rich nuclear phosphoprotein 32 family member E (IPI00165393)	IPI00165393 [2]	31 kDa	6	5	5	10	2	2	2	6.5	0	0	0	0	0	#DIV/0!
502.1	IPI:IPI00165393.1 Tax_Id=9606 Gene_Symbol=ANP32E Acidic leucine-rich nuclear phosphoprotein 32 family member E	IPI00165393 (+1)	31 kDa	6	5	5	10	2	2	2	6.5	0	0	0	0	0	#DIV/0!
559	IPI:IPI00419721.1 Tax_Id=9606 Gene_Symbol=EPM2AIP1 EPM2A-interacting protein 1	IPI00419721	70 kDa	4	5	4	9	2	2	2	5.5	0	0	0	0	0	#DIV/0!
504	IPI:IPI00008477.1 Tax_Id=9606 Gene_Symbol=TPX2 Targeting protein for Xklp2	IPI00008477 (+1)	86 kDa	5	3	5	7	2	2	2	5	0	0	0	0	0	#DIV/0!
604	IPI:IPI00329338.3 Tax_Id=9606 Gene_Symbol=PCYT1A Choline-phosphate cytidylyltransferase A	IPI00329338 (+1)	42 kDa	2	2	3	3	2	2	2	2.5	0	0	0	0	0	#DIV/0!
712	Cluster of IPI:IPI00514042.2 Tax_Id=9606 Gene_Symbol=SMARCD2 Isoform 2 of SWI/SNF-related matrix-associated actin-dependent regulator of chromatin subfamily D member 2 (IPI00514042)	IPI00514042	57 kDa	2	2	3	3	2	2	2	2.5	0	0	0	0	0	#DIV/0!
712.1	IPI:IPI00514042.2 Tax_Id=9606 Gene_Symbol=SMARCD2 Isoform 2 of SWI/SNF-related matrix-associated actin-dependent regulator of chromatin subfamily D member 2	IPI00514042	57 kDa	2	2	3	3	2	2	2	2.5	0	0	0	0	0	#DIV/0!
114	IPI:IPI00016576.3 Tax_Id=9606 Gene_Symbol=GRHL2 Isoform 1 of Grainyhead-like protein 2 homolog	IPI00016576	71 kDa	13	15	13	30	2	2	2	17.75	0	0	0	0	0	#DIV/0!
455	IPI:IPI00215963.5 Tax_Id=9606 Gene_Symbol=KIAA0182 Isoform 1 of Genetic suppressor element 1	IPI00215963 (+2)	136 kDa	3	4	5	6	2	2	2	4.5	0	0	0	0	0	#DIV/0!
639	IPI:IPI00030383.1 Tax_Id=9606 Gene_Symbol=PPP1R8 Isoform Alpha of Nuclear inhibitor of protein phosphatase 1	IPI00030383	38 kDa	2	1	3	2	2	2	2	2	0	0	0	0	0	#DIV/0!
677	IPI:IPI00168344.3 Tax_Id=9606 Gene_Symbol=C20orf151 Uncharacterized protein C20orf151	IPI00168344	71 kDa	1	2	1	4	2	2	2	2	0	0	0	0	0	#DIV/0!
236	IPI:IPI00018251.1 Tax_Id=9606 Gene_Symbol=NCOA2 Nuclear receptor coactivator 2	IPI00018251	159 kDa	9	11	16	18	2	2	2	13.5	0	0	0	0	0	#DIV/0!
237	IPI:IPI00019848.2 Tax_Id=9606 Gene_Symbol=HCFC1 Isoform 1 of Host cell factor 1	IPI00019848 (+2)	209 kDa	11	7	14	17	2	2	2	12.25	0	0	0	0	0	#DIV/0!
563	IPI:IPI00008531.2 Tax_Id=9606 Gene_Symbol=RCOR1 REST corepressor 1	IPI00008531	53 kDa	2	2	3	4	2	2	2	2.75	0	0	0	0	0	#DIV/0!
653	Cluster of IPI:IPI00556059.1 Tax_Id=9606 Gene_Symbol=KIF4A Isoform 2 of Chromosome-associated kinesin KIF4A (IPI00556059)	IPI00556059	128 kDa	2	2	4	3	2	2	2	2.75	0	0	0	0	0	#DIV/0!
653.1	IPI:IPI00556059.1 Tax_Id=9606 Gene_Symbol=KIF4A Isoform 2 of Chromosome-associated kinesin KIF4A	IPI00556059	128 kDa	2	2	4	3	2	2	2	2.75	0	0	0	0	0	#DIV/0!
658	IPI:IPI00025087.3 Tax_Id=9606 Gene_Symbol=TP53 Isoform 1 of Cellular tumor antigen p53	IPI00025087 (+1)	44 kDa	2	2	3	4	2	2	2	2.75	0	0	0	0	0	#DIV/0!
392.2	IPI:IPI00889619.2 Tax_Id=9606 Gene_Symbol=IRF2BP2 Isoform 2 of Interferon regulatory factor 2-binding protein 2	IPI00889619	59 kDa	6	4	10	8	2	2	2	7	0	0	0	0	0	#DIV/0!
392.1	IPI:IPI00376199.4 Tax_Id=9606 Gene_Symbol=IRF2BP2 Isoform 1 of Interferon regulatory factor 2-binding protein 2	IPI00376199	61 kDa	5	4	10	7	2	2	2	6.5	0	0	0	0	0	#DIV/0!
519	IPI:IPI00789037.1 Tax_Id=9606 Gene_Symbol=NR2F2 COUP transcription factor 2 isoform b	IPI00789037	31 kDa	3	6	8	9	2	2	2	6.5	0	0	0	0	0	#DIV/0!
350	IPI:IPI00297859.2 Tax_Id=9606 Gene_Symbol=MLL2 Isoform 1 of Histone-lysine N-methyltransferase MLL2	IPI00297859 (+1)	593 kDa	5	6	10	11	2	2	2	8	0	0	0	0	0	#DIV/0!
194	IPI:IPI00013214.2 Tax_Id=9606 Gene_Symbol=MCM3 cDNA FLJ55599, highly similar to DNA replication licensing factor MCM3	IPI00013214	96 kDa	3	6	8	10	2	2	2	6.75	0	0	0	1	0	#DIV/0!
392	Cluster of IPI:IPI00376199.4 Tax_Id=9606 Gene_Symbol=IRF2BP2 Isoform 1 of Interferon regulatory factor 2-binding protein 2 (IPI00376199)	IPI00376199 [2]	61 kDa	6	4	12	8	2	2	2	7.5	0	0	0	0	0	#DIV/0!
522	IPI:IPI00979797.1 Tax_Id=9606 Gene_Symbol=UBTF Uncharacterized protein	IPI00979797	87 kDa	1	3	5	3	2	2	2	3	0	0	0	0	0	#DIV/0!
525	IPI:IPI00102997.1 Tax_Id=9606 Gene_Symbol=WRNIP1 Isoform 2 of ATPase WRNIP1	IPI00102997 (+2)	69 kDa	2	1	3	3	2	2	2	2.25	0	0	0	0	0	#DIV/0!
587	IPI:IPI00742682.2 Tax_Id=9606 Gene_Symbol=TPR Nucleoprotein TPR	IPI00742682	267 kDa	1	3	3	5	2	2	2	3	0	0	0	1	0	#DIV/0!
622	IPI:IPI00014186.3 Tax_Id=9606 Gene_Symbol=ZFHX3 Isoform A of Zinc finger homeobox protein 3	IPI00014186	404 kDa	4	1	5	5	2	2	2	3.75	0	0	0	0	0	#DIV/0!
676	IPI:IPI00892959.1 Tax_Id=9606 Gene_Symbol=NCOA1 Uncharacterized protein	IPI00892959	136 kDa	2	1	3	3	2	2	2	2.25	0	0	0	0	0	#DIV/0!
748	IPI:IPI00980426.1 Tax_Id=9606 Gene_Symbol=COMMD3-BMI1 COMMD3-BMI1 read-through protein	IPI00980426	53 kDa	2	1	2	4	2	2	2	2.25	0	0	0	0	0	#DIV/0!
765	IPI:IPI00099434.4 Tax_Id=9606 Gene_Symbol=ELF5 Isoform 1 of ETS-related transcription factor Elf-5	IPI00099434 (+1)	31 kDa	1	2	2	4	2	2	2	2.25	0	0	0	0	0	#DIV/0!
501	Cluster of IPI:IPI00012773.2 Tax_Id=9606 Gene_Symbol=MTA1 Isoform Long of Metastasis-associated protein MTA1 (IPI00012773)	IPI00012773 [3]	81 kDa	4	3	6	9	2	2	2	5.5	0	0	0	0	0	#DIV/0!
501.1	IPI:IPI00012773.2 Tax_Id=9606 Gene_Symbol=MTA1 Isoform Long of Metastasis-associated protein MTA1	IPI00012773 (+2)	81 kDa	4	3	6	9	2	2	2	5.5	0	0	0	0	0	#DIV/0!
433	IPI:IPI00023339.2 Tax_Id=9606 Gene_Symbol=CREBBP CREB-binding protein	IPI00023339	265 kDa	6	6	11	15	2	2	2	9.5	0	0	0	0	0	#DIV/0!
611	IPI:IPI00019205.1 Tax_Id=9606 Gene_Symbol=IRF2BPL Interferon regulatory factor 2-binding protein-like	IPI00019205	83 kDa	2	3	6	5	2	2	2	4	0	0	0	0	0	#DIV/0!
560	IPI:IPI00654594.3 Tax_Id=9606 Gene_Symbol=STRN Isoform 2 of Striatin	IPI00654594	81 kDa	3	2	5	7	2	2	2	4.25	0	0	0	0	0	#DIV/0!
226	IPI:IPI00024618.2 Tax_Id=9606 Gene_Symbol=C3orf37 UPF0361 protein C3orf37	IPI00024618	41 kDa	7	9	17	22	2	2	2	13.75	0	0	0	0	0	#DIV/0!
779	IPI:IPI00018349.5 Tax_Id=9606 Gene_Symbol=MCM4 DNA replication licensing factor MCM4	IPI00018349 (+1)	97 kDa	1	1	3	2	2	2	2	1.75	0	0	0	0	0	#DIV/0!
780	IPI:IPI00549348.2 Tax_Id=9606 Gene_Symbol=DDB2 Isoform D1 of DNA damage-binding protein 2	IPI00549348	27 kDa	1	1	3	2	2	2	2	1.75	0	0	0	0	0	#DIV/0!
602	IPI:IPI00178750.3 Tax_Id=9606 Gene_Symbol=FAM192BP;FAM192A Protein FAM192A	IPI00178750	29 kDa	2	1	4	4	2	2	2	2.75	0	0	0	0	0	#DIV/0!
490	Cluster of IPI:IPI00017972.3 Tax_Id=9606 Gene_Symbol=ZNF703 Zinc finger protein 703 (IPI00017972)	IPI00017972	58 kDa	1	1	4	4	2	2	2	2.5	0	0	0	0	0	#DIV/0!
490.1	IPI:IPI00017972.3 Tax_Id=9606 Gene_Symbol=ZNF703 Zinc finger protein 703	IPI00017972	58 kDa	1	1	4	4	2	2	2	2.5	0	0	0	0	0	#DIV/0!
591	IPI:IPI00100748.4 Tax_Id=9606 Gene_Symbol=HSPBP1 cDNA FLJ55382, highly similar to Hsp70-binding protein 1	IPI00100748	44 kDa	1	1	2	6	2	2	2	2.5	0	0	0	0	0	#DIV/0!
731	IPI:IPI00034048.2 Tax_Id=9606 Gene_Symbol=EHF Isoform 2 of ETS homologous factor	IPI00034048 (+2)	32 kDa	1	1	1	8	2	2	2	2.75	0	0	0	0	0	#DIV/0!
749	IPI:IPI00646105.3 Tax_Id=9606 Gene_Symbol=PYCRL pyrroline-5-carboxylate reductase 3	IPI00646105 (+1)	30 kDa	1	1	5	4	2	2	2	2.75	0	0	0	0	0	#DIV/0!
39	IPI:IPI00296078.5 Tax_Id=9606 Gene_Symbol=TRPS1 Isoform 1 of Zinc finger transcription factor Trps1	IPI00296078 (+2)	142 kDa	59	60	45	31	2	2	2	48.75	0	1	0	0	0.333333	146.25
2	Cluster of IPI:IPI00297419.4 Tax_Id=9606 Gene_Symbol=PGR Isoform B of Progesterone receptor (IPI00297419)	IPI00297419 [2]	99 kDa	223	223	170	187	2	2	2	200.75	4	2	1	4	2.33333	86.0357
2.1	IPI:IPI00297419.4 Tax_Id=9606 Gene_Symbol=PGR Isoform B of Progesterone receptor	IPI00297419	99 kDa	208	212	160	174	2	2	2	188.5	4	2	1	4	2.33333	80.7857
153	IPI:IPI00640703.3 Tax_Id=9606 Gene_Symbol=XPO5 Exportin-5	IPI00640703	136 kDa	22	25	4	20	2	2	2	17.75	0	1	0	0	0.333333	53.25
160	Cluster of IPI:IPI00003965.5 Tax_Id=9606 Gene_Symbol=USP7 Ubiquitin carboxyl-terminal hydrolase 7 (IPI00003965)	IPI00003965 [2]	128 kDa	14	12	12	16	2	2	2	13.5	0	1	0	0	0.333333	40.5
160.1	IPI:IPI00003965.5 Tax_Id=9606 Gene_Symbol=USP7 Ubiquitin carboxyl-terminal hydrolase 7	IPI00003965 (+1)	128 kDa	14	12	12	16	2	2	2	13.5	0	1	0	0	0.333333	40.5
95	Cluster of IPI:IPI00000846.2 Tax_Id=9606 Gene_Symbol=CHD4 Isoform 1 of Chromodomain-helicase-DNA-binding protein 4 (IPI00000846)	IPI00000846 [3]	218 kDa	12	14	13	28	2	2	2	16.75	0	0	2	0	0.666667	25.125
95.1	IPI:IPI00000846.2 Tax_Id=9606 Gene_Symbol=CHD4 Isoform 1 of Chromodomain-helicase-DNA-binding protein 4	IPI00000846 (+2)	218 kDa	12	14	13	28	2	2	2	16.75	0	0	2	0	0.666667	25.125
99	IPI:IPI00299904.3 Tax_Id=9606 Gene_Symbol=MCM7 Isoform 1 of DNA replication licensing factor MCM7	IPI00299904	81 kDa	13	18	11	24	2	2	2	16.5	0	2	0	7	0.666667	24.75
393	IPI:IPI00010120.4 Tax_Id=9606 Gene_Symbol=CTBP2 Isoform 1 of C-terminal-binding protein 2	IPI00010120 (+2)	49 kDa	11	7	8	5	2	2	2	7.75	0	1	0	0	0.333333	23.25
198	IPI:IPI00645078.1 Tax_Id=9606 Gene_Symbol=UBA1 Ubiquitin-like modifier-activating enzyme 1	IPI00645078	118 kDa	10	12	11	15	2	2	2	12	0	0	2	1	0.666667	18
453	IPI:IPI00024664.1 Tax_Id=9606 Gene_Symbol=USP5 Isoform Long of Ubiquitin carboxyl-terminal hydrolase 5	IPI00024664 (+1)	96 kDa	5	7	3	8	2	2	2	5.75	0	1	0	0	0.333333	17.25
109	IPI:IPI00003704.4 Tax_Id=9606 Gene_Symbol=RBM4;RBM14;RBM14-RBM4 Isoform 1 of RNA-binding protein 4	IPI00003704	40 kDa	19	22	14	8	2	2	2	15.75	0	2	1	1	1	15.75
428	Cluster of IPI:IPI00021692.2 Tax_Id=9606 Gene_Symbol=MBNL1 Isoform 1 of Muscleblind-like protein 1 (IPI00021692)	IPI00021692	42 kDa	5	7	4	3	2	2	2	4.75	0	1	0	0	0.333333	14.25
428.1	IPI:IPI00021692.2 Tax_Id=9606 Gene_Symbol=MBNL1 Isoform 1 of Muscleblind-like protein 1	IPI00021692	42 kDa	5	7	4	3	2	2	2	4.75	0	1	0	0	0.333333	14.25
257	IPI:IPI00010252.4 Tax_Id=9606 Gene_Symbol=TRIM33 Isoform Alpha of E3 ubiquitin-protein ligase TRIM33	IPI00010252	123 kDa	14	16	13	14	2	2	2	14.25	1	2	0	0	1	14.25
133.1	IPI:IPI00216230.3 Tax_Id=9606 Gene_Symbol=TMPO Lamina-associated polypeptide 2, isoform alpha	IPI00216230	75 kDa	24	24	7	15	2	2	2	17.5	0	4	0	0	1.33333	13.125
415	IPI:IPI00377261.1 Tax_Id=9606 Gene_Symbol=FUBP3 Isoform 1 of Far upstream element-binding protein 3	IPI00377261	62 kDa	10	10	5	7	2	2	2	8	1	1	0	1	0.666667	12
285	IPI:IPI00221106.5 Tax_Id=9606 Gene_Symbol=SF3B2 Splicing factor 3B subunit 2	IPI00221106 (+1)	100 kDa	3	4	7	2	2	2	2	4	0	0	1	0	0.333333	12
386	IPI:IPI00007928.4 Tax_Id=9606 Gene_Symbol=PRPF8 Pre-mRNA-processing-splicing factor 8	IPI00007928	274 kDa	3	4	4	5	2	2	2	4	0	1	0	0	0.333333	12
86	IPI:IPI00022744.5 Tax_Id=9606 Gene_Symbol=CSE1L Isoform 1 of Exportin-2	IPI00022744 (+1)	110 kDa	17	10	17	18	2	2	2	15.5	3	1	0	1	1.33333	11.625
195	IPI:IPI00298057.3 Tax_Id=9606 Gene_Symbol=PPL Periplakin	IPI00298057	205 kDa	8	8	13	12	2	2	2	10.25	0	1	2	4	1	10.25
51	IPI:IPI00220834.8 Tax_Id=9606 Gene_Symbol=XRCC5 X-ray repair cross-complementing protein 5	IPI00220834	83 kDa	20	27	33	28	2	2	2	27	1	5	2	3	2.66667	10.125
603	IPI:IPI00013396.3 Tax_Id=9606 Gene_Symbol=SNRPC U1 small nuclear ribonucleoprotein C	IPI00013396 (+1)	17 kDa	4	3	2	4	2	2	2	3.25	0	0	1	1	0.333333	9.75
457	IPI:IPI00456969.1 Tax_Id=9606 Gene_Symbol=DYNC1H1 Cytoplasmic dynein 1 heavy chain 1	IPI00456969	532 kDa	2	1	3	7	2	2	2	3.25	0	1	0	2	0.333333	9.75
238	IPI:IPI00219005.3 Tax_Id=9606 Gene_Symbol=FKBP4 Peptidyl-prolyl cis-trans isomerase FKBP4	IPI00219005	52 kDa	11	13	11	16	2	2	2	12.75	1	3	0	0	1.33333	9.5625
425	IPI:IPI00797279.1 Tax_Id=9606 Gene_Symbol=UHRF1 E3 ubiquitin-protein ligase UHRF1 isoform 2	IPI00797279 (+1)	91 kDa	5	6	7	7	2	2	2	6.25	0	0	2	0	0.666667	9.375
373	IPI:IPI00375836.2 Tax_Id=9606 Gene_Symbol=FAM111B Isoform 1 of Protein FAM111B	IPI00375836	85 kDa	4	4	7	9	2	2	2	6	0	1	1	1	0.666667	9
514	IPI:IPI00003925.6 Tax_Id=9606 Gene_Symbol=PDHB Isoform 1 of Pyruvate dehydrogenase E1 component subunit beta, mitochondrial	IPI00003925 (+1)	39 kDa	2	1	4	5	2	2	2	3	0	1	0	2	0.333333	9
304	IPI:IPI00000692.2 Tax_Id=9606 Gene_Symbol=CLIC3 Chloride intracellular channel protein 3	IPI00000692	27 kDa	2	1	16	16	2	2	2	8.75	0	0	3	0	1	8.75
173	Cluster of IPI:IPI00008278.1 Tax_Id=9606 Gene_Symbol=MAGEC2 Melanoma-associated antigen C2 (IPI00008278)	IPI00008278	41 kDa	15	12	3	14	2	2	2	11	2	2	0	1	1.33333	8.25
480	IPI:IPI00465044.2 Tax_Id=9606 Gene_Symbol=RCC2 Protein RCC2	IPI00465044	56 kDa	1	2	1	7	2	2	2	2.75	0	1	0	4	0.333333	8.25
173.1	IPI:IPI00008278.1 Tax_Id=9606 Gene_Symbol=MAGEC2 Melanoma-associated antigen C2	IPI00008278	41 kDa	15	12	3	12	2	2	2	10.5	2	2	0	0	1.33333	7.875
384	IPI:IPI00030243.1 Tax_Id=9606 Gene_Symbol=PSME3 Isoform 1 of Proteasome activator complex subunit 3	IPI00030243 (+2)	30 kDa	5	4	6	6	2	2	2	5.25	1	1	0	4	0.666667	7.875
53	IPI:IPI00296337.2 Tax_Id=9606 Gene_Symbol=PRKDC Isoform 1 of DNA-dependent protein kinase catalytic subunit	IPI00296337 (+1)	469 kDa	24	23	22	32	2	2	2	25.25	2	7	1	0	3.33333	7.575
526	IPI:IPI00016725.2 Tax_Id=9606 Gene_Symbol=GTF3C4 General transcription factor 3C polypeptide 4	IPI00016725	92 kDa	2	2	3	3	2	2	2	2.5	0	1	0	0	0.333333	7.5
579	IPI:IPI00024719.1 Tax_Id=9606 Gene_Symbol=HAT1 Isoform A of Histone acetyltransferase type B catalytic subunit	IPI00024719	50 kDa	2	2	2	4	2	2	2	2.5	1	0	0	0	0.333333	7.5
458	IPI:IPI00471928.6 Tax_Id=9606 Gene_Symbol=ATP5A1 ATP synthase subunit alpha	IPI00471928	54 kDa	1	1	3	5	2	2	2	2.5	0	0	1	3	0.333333	7.5
133	Cluster of IPI:IPI00216230.3 Tax_Id=9606 Gene_Symbol=TMPO Lamina-associated polypeptide 2, isoform alpha (IPI00216230)	IPI00216230 [3]	75 kDa	24	24	7	15	2	2	2	17.5	1	4	2	0	2.33333	7.5
221	Cluster of IPI:IPI00013808.1 Tax_Id=9606 Gene_Symbol=ACTN4 Alpha-actinin-4 (IPI00013808)	IPI00013808 [2]	105 kDa	8	8	10	12	2	2	2	9.5	0	2	2	0	1.33333	7.125
339	IPI:IPI00013070.2 Tax_Id=9606 Gene_Symbol=HNRNPUL1 Isoform 1 of Heterogeneous nuclear ribonucleoprotein U-like protein 1	IPI00013070 (+2)	96 kDa	3	8	3	4	2	2	2	4.5	0	2	0	0	0.666667	6.75
221.2	IPI:IPI01011340.1 Tax_Id=9606 Gene_Symbol=ACTN1 cDNA FLJ53313, highly similar to Alpha-actinin-1	IPI01011340	95 kDa	4	6	2	6	2	2	2	4.5	0	2	0	0	0.666667	6.75
233	IPI:IPI00006167.1 Tax_Id=9606 Gene_Symbol=PPM1G Protein phosphatase 1G	IPI00006167	59 kDa	3	7	3	5	2	2	2	4.5	0	2	0	1	0.666667	6.75
640	IPI:IPI00011875.2 Tax_Id=9606 Gene_Symbol=IK Protein Red	IPI00011875	66 kDa	2	3	2	2	2	2	2	2.25	0	0	1	1	0.333333	6.75
221.1	IPI:IPI00013808.1 Tax_Id=9606 Gene_Symbol=ACTN4 Alpha-actinin-4	IPI00013808	105 kDa	8	6	10	12	2	2	2	9	0	2	2	0	1.33333	6.75
623	IPI:IPI00006663.1 Tax_Id=9606 Gene_Symbol=ALDH2 Aldehyde dehydrogenase, mitochondrial	IPI00006663	56 kDa	1	2	4	2	2	2	2	2.25	0	1	0	0	0.333333	6.75
289	IPI:IPI00942092.1 Tax_Id=9606 Gene_Symbol=ADSL Isoform 1 of Adenylosuccinate lyase	IPI00942092	55 kDa	8	10	8	9	2	2	2	8.75	2	2	0	1	1.33333	6.5625
305	IPI:IPI00219097.4 Tax_Id=9606 Gene_Symbol=HMGB2 High mobility group protein B2	IPI00219097	24 kDa	10	13	12	6	2	2	2	10.25	3	2	0	0	1.66667	6.15
122	IPI:IPI00178431.1 Tax_Id=9606 Gene_Symbol=RECQL ATP-dependent DNA helicase Q1	IPI00178431	73 kDa	14	20	16	14	2	2	2	16	1	5	2	0	2.66667	6
648	IPI:IPI00150269.1 Tax_Id=9606 Gene_Symbol=PRPF4 Isoform 1 of U4/U6 small nuclear ribonucleoprotein Prp4	IPI00150269	58 kDa	3	1	2	2	2	2	2	2	1	0	0	0	0.333333	6
356	IPI:IPI00240675.2 Tax_Id=9606 Gene_Symbol=PDCD4 programmed cell death protein 4 isoform 2	IPI00240675 (+2)	51 kDa	7	3	9	5	2	2	2	6	1	0	2	4	1	6
679	IPI:IPI00182540.7 Tax_Id=9606 Gene_Symbol=CTNND1 Isoform 1AC of Catenin delta-1	IPI00182540 (+4)	105 kDa	2	1	2	3	2	2	2	2	1	0	0	0	0.333333	6
406	IPI:IPI00414836.6 Tax_Id=9606 Gene_Symbol=OSTF1 Osteoclast-stimulating factor 1	IPI00414836	24 kDa	6	8	5	12	2	2	2	7.75	0	1	3	2	1.33333	5.8125
5.2	IPI:IPI01015783.1 Tax_Id=9606 Gene_Symbol=NUMA1 Uncharacterized protein	IPI01015783	121 kDa	107	104	99	97	2	2	2	101.75	0	26	29	0	18.3333	5.55
35	IPI:IPI00449049.5 Tax_Id=9606 Gene_Symbol=PARP1 Poly [ADP-ribose] polymerase 1	IPI00449049	113 kDa	33	37	44	44	2	2	2	39.5	3	7	12	4	7.33333	5.38636
137	IPI:IPI00004968.1 Tax_Id=9606 Gene_Symbol=PRPF19 Pre-mRNA-processing factor 19	IPI00004968	55 kDa	8	8	14	20	2	2	2	12.5	2	1	4	5	2.33333	5.35714
496	IPI:IPI00299149.2 Tax_Id=9606 Gene_Symbol=LOC728825;SUMO2 Small ubiquitin-related modifier 2	IPI00299149 (+2)	11 kDa	8	8	6	6	2	2	2	7	0	2	2	0	1.33333	5.25
553	Cluster of IPI:IPI00024364.2 Tax_Id=9606 Gene_Symbol=TNPO1 Isoform 1 of Transportin-1 (IPI00024364)	IPI00024364 [8]	102 kDa	3	1	1	2	2	2	2	1.75	1	0	0	0	0.333333	5.25
368	IPI:IPI00006980.1 Tax_Id=9606 Gene_Symbol=C14orf166 UPF0568 protein C14orf166	IPI00006980	28 kDa	6	10	6	5	2	2	2	6.75	2	2	0	2	1.33333	5.0625
722	IPI:IPI00793687.1 Tax_Id=9606 Gene_Symbol=SUMO3 Uncharacterized protein	IPI00793687	15 kDa	2	5	3	3	2	2	2	3.25	0	0	2	0	0.666667	4.875
267	IPI:IPI00420014.2 Tax_Id=9606 Gene_Symbol=SNRNP200 Isoform 1 of U5 small nuclear ribonucleoprotein 200 kDa helicase	IPI00420014	245 kDa	9	9	9	10	2	2	2	9.25	1	2	3	1	2	4.625
93.2	IPI:IPI00788220.6 Tax_Id=9606 Gene_Symbol=- HCG1991922, isoform CRA_a	IPI00788220	22 kDa	14	11	8	10	2	2	2	10.75	3	4	0	0	2.33333	4.60714
405	IPI:IPI00029444.2 Tax_Id=9606 Gene_Symbol=C12orf10 UPF0160 protein MYG1, mitochondrial	IPI00029444 (+2)	42 kDa	6	5	5	2	2	2	2	4.5	1	2	0	0	1	4.5
166	Cluster of IPI:IPI00395865.4 Tax_Id=9606 Gene_Symbol=RBBP7 Histone-binding protein RBBP7 (IPI00395865)	IPI00395865 [2]	48 kDa	3	6	9	12	2	2	2	7.5	2	3	0	3	1.66667	4.5
166.1	IPI:IPI00395865.4 Tax_Id=9606 Gene_Symbol=RBBP7 Histone-binding protein RBBP7	IPI00395865 (+1)	48 kDa	3	6	9	12	2	2	2	7.5	2	3	0	3	1.66667	4.5
367.1	IPI:IPI00056494.5 Tax_Id=9606 Gene_Symbol=RPL36AL 60S ribosomal protein L36a-like	IPI00056494	12 kDa	2	1	4	5	2	2	2	3	0	2	0	0	0.666667	4.5
662	IPI:IPI00063827.1 Tax_Id=9606 Gene_Symbol=ABHD14B Isoform 1 of Abhydrolase domain-containing protein 14B	IPI00063827 (+2)	22 kDa	1	2	3	6	2	2	2	3	0	2	0	0	0.666667	4.5
219	IPI:IPI00396435.3 Tax_Id=9606 Gene_Symbol=DHX15 Putative pre-mRNA-splicing factor ATP-dependent RNA helicase DHX15	IPI00396435 (+1)	91 kDa	9	10	6	10	2	2	2	8.75	2	2	2	2	2	4.375
438	IPI:IPI00386119.4 Tax_Id=9606 Gene_Symbol=SF1 Isoform 5 of Splicing factor 1	IPI00386119	81 kDa	6	5	2	4	2	2	2	4.25	0	2	1	2	1	4.25
477	Cluster of IPI:IPI00072377.1 Tax_Id=9606 Gene_Symbol=SET Isoform 1 of Protein SET (IPI00072377)	IPI00072377 [3]	33 kDa	6	6	6	4	2	2	2	5.5	2	2	0	2	1.33333	4.125
477.1	IPI:IPI00072377.1 Tax_Id=9606 Gene_Symbol=SET Isoform 1 of Protein SET	IPI00072377 (+2)	33 kDa	6	6	6	4	2	2	2	5.5	2	2	0	2	1.33333	4.125
124	IPI:IPI00026215.1 Tax_Id=9606 Gene_Symbol=FEN1 Flap endonuclease 1	IPI00026215	43 kDa	16	16	18	16	2	2	2	16.5	2	5	5	2	4	4.125
549	IPI:IPI00012268.3 Tax_Id=9606 Gene_Symbol=PSMD2 26S proteasome non-ATPase regulatory subunit 2	IPI00012268 (+1)	100 kDa	3	2	3	3	2	2	2	2.75	0	0	2	0	0.666667	4.125
164	IPI:IPI00375441.2 Tax_Id=9606 Gene_Symbol=FUBP1 Isoform 1 of Far upstream element-binding protein 1	IPI00375441 (+3)	68 kDa	20	22	12	16	2	2	2	17.5	0	11	2	0	4.33333	4.03846
17	IPI:IPI00438229.2 Tax_Id=9606 Gene_Symbol=TRIM28 Isoform 1 of Transcription intermediary factor 1-beta	IPI00438229	89 kDa	68	64	70	72	2	2	2	68.5	17	16	20	15	17.6667	3.87736
467	IPI:IPI00298405.4 Tax_Id=9606 Gene_Symbol=TMEM159 Promethin	IPI00298405 (+1)	18 kDa	2	3	2	3	2	2	2	2.5	0	2	0	1	0.666667	3.75
686	Cluster of IPI:IPI00012451.3 Tax_Id=9606 Gene_Symbol=GNB4 Guanine nucleotide-binding protein subunit beta-4 (IPI00012451)	IPI00012451	38 kDa	1	4	4	1	2	2	2	2.5	0	0	2	0	0.666667	3.75
686.1	IPI:IPI00012451.3 Tax_Id=9606 Gene_Symbol=GNB4 Guanine nucleotide-binding protein subunit beta-4	IPI00012451	38 kDa	1	4	4	1	2	2	2	2.5	0	0	2	0	0.666667	3.75
625	IPI:IPI00465431.8 Tax_Id=9606 Gene_Symbol=LGALS3 Galectin-3	IPI00465431 (+1)	26 kDa	1	2	5	6	2	2	2	3.5	0	0	3	0	1	3.5
146	IPI:IPI00011274.3 Tax_Id=9606 Gene_Symbol=HNRPDL Isoform 1 of Heterogeneous nuclear ribonucleoprotein D-like	IPI00011274	46 kDa	15	17	17	20	2	2	2	17.25	2	9	4	7	5	3.45
179	IPI:IPI00026202.1 Tax_Id=9606 Gene_Symbol=RPL18A 60S ribosomal protein L18a	IPI00026202 (+2)	21 kDa	8	8	2	5	2	2	2	5.75	1	1	3	0	1.66667	3.45
67	IPI:IPI00889541.2 Tax_Id=9606 Gene_Symbol=DDX17 Isoform 4 of Probable ATP-dependent RNA helicase DDX17	IPI00889541	80 kDa	34	34	22	18	2	2	2	27	3	16	5	7	8	3.375
703	IPI:IPI00250297.3 Tax_Id=9606 Gene_Symbol=AASDHPPT L-aminoadipate-semialdehyde dehydrogenase-phosphopantetheinyl transferase	IPI00250297	36 kDa	2	2	2	3	2	2	2	2.25	0	0	2	0	0.666667	3.375
206	Cluster of IPI:IPI00013774.1 Tax_Id=9606 Gene_Symbol=HDAC1 Histone deacetylase 1 (IPI00013774)	IPI00013774 [3]	55 kDa	10	12	11	16	2	2	2	12.25	1	4	6	4	3.66667	3.34091
541	IPI:IPI00026219.4 Tax_Id=9606 Gene_Symbol=CPSF1 Cleavage and polyadenylation specificity factor subunit 1	IPI00026219	161 kDa	3	1	5	4	2	2	2	3.25	0	3	0	0	1	3.25
93	Cluster of IPI:IPI00645948.2 Tax_Id=9606 Gene_Symbol=HMGB1 Uncharacterized protein (IPI00645948)	IPI00645948 [2]	26 kDa	26	21	16	19	2	2	2	20.5	7	8	4	0	6.33333	3.23684
33	IPI:IPI00644712.4 Tax_Id=9606 Gene_Symbol=XRCC6 X-ray repair cross-complementing protein 6	IPI00644712	70 kDa	33	43	34	53	2	2	2	40.75	13	20	5	3	12.6667	3.21711
206.1	IPI:IPI00013774.1 Tax_Id=9606 Gene_Symbol=HDAC1 Histone deacetylase 1	IPI00013774	55 kDa	10	12	10	15	2	2	2	11.75	1	4	6	4	3.66667	3.20455
227	IPI:IPI00300371.5 Tax_Id=9606 Gene_Symbol=SF3B3 Isoform 1 of Splicing factor 3B subunit 3	IPI00300371	136 kDa	4	9	4	12	2	2	2	7.25	2	1	4	4	2.33333	3.10714
139	IPI:IPI00017617.1 Tax_Id=9606 Gene_Symbol=DDX5 Probable ATP-dependent RNA helicase DDX5	IPI00017617	69 kDa	25	30	13	13	2	2	2	20.25	2	13	5	8	6.66667	3.0375
379	Cluster of IPI:IPI00012535.1 Tax_Id=9606 Gene_Symbol=DNAJA1 DnaJ homolog subfamily A member 1 (IPI00012535)	IPI00012535	45 kDa	3	3	2	4	2	2	2	3	1	2	0	0	1	3
379.1	IPI:IPI00012535.1 Tax_Id=9606 Gene_Symbol=DNAJA1 DnaJ homolog subfamily A member 1	IPI00012535	45 kDa	3	3	2	4	2	2	2	3	1	2	0	0	1	3
410	IPI:IPI00003519.1 Tax_Id=9606 Gene_Symbol=EFTUD2 116 kDa U5 small nuclear ribonucleoprotein component	IPI00003519 (+2)	109 kDa	7	3	6	8	2	2	2	6	1	3	2	3	2	3
93.1	IPI:IPI00645948.2 Tax_Id=9606 Gene_Symbol=HMGB1 Uncharacterized protein	IPI00645948	26 kDa	24	19	15	17	2	2	2	18.75	7	8	4	0	6.33333	2.96053
58.3	IPI:IPI00000816.1 Tax_Id=9606 Gene_Symbol=YWHAE Isoform 1 of 14-3-3 protein epsilon	IPI00000816	29 kDa	2	5	7	5	2	2	2	4.75	1	2	2	0	1.66667	2.85
206.2	IPI:IPI00289601.1 Tax_Id=9606 Gene_Symbol=HDAC2 Histone deacetylase 2	IPI00289601 (+1)	66 kDa	7	8	7	12	2	2	2	8.5	1	2	6	4	3	2.83333
395	IPI:IPI00020194.1 Tax_Id=9606 Gene_Symbol=TAF15 Isoform Short of TATA-binding protein-associated factor 2N	IPI00020194 (+1)	62 kDa	8	6	8	8	2	2	2	7.5	0	4	4	2	2.66667	2.8125
536	IPI:IPI00026087.1 Tax_Id=9606 Gene_Symbol=BANF1 Barrier-to-autointegration factor	IPI00026087	10 kDa	4	3	2	6	2	2	2	3.75	0	2	2	3	1.33333	2.8125
94	Cluster of IPI:IPI00054042.1 Tax_Id=9606 Gene_Symbol=GTF2I Isoform 1 of General transcription factor II-I (IPI00054042)	IPI00054042 [4]	112 kDa	11	13	12	19	2	2	2	13.75	4	6	5	2	5	2.75
94.1	IPI:IPI00054042.1 Tax_Id=9606 Gene_Symbol=GTF2I Isoform 1 of General transcription factor II-I	IPI00054042 (+3)	112 kDa	11	13	12	19	2	2	2	13.75	4	6	5	2	5	2.75
287	IPI:IPI00554711.3 Tax_Id=9606 Gene_Symbol=JUP Junction plakoglobin	IPI00554711	82 kDa	2	3	12	5	2	2	2	5.5	0	0	6	6	2	2.75
331	Cluster of IPI:IPI00000581.6 Tax_Id=9606 Gene_Symbol=OTUB1 cDNA FLJ56307, highly similar to Ubiquitin thioesterase protein OTUB1 (IPI00000581)	IPI00000581 [4]	35 kDa	5	6	6	8	2	2	2	6.25	4	2	1	0	2.33333	2.67857
331.1	IPI:IPI00000581.6 Tax_Id=9606 Gene_Symbol=OTUB1 cDNA FLJ56307, highly similar to Ubiquitin thioesterase protein OTUB1	IPI00000581 (+3)	35 kDa	5	6	6	8	2	2	2	6.25	4	2	1	0	2.33333	2.67857
281	IPI:IPI00013174.2 Tax_Id=9606 Gene_Symbol=RBM14;RBM14-RBM4 Isoform 1 of RNA-binding protein 14	IPI00013174	69 kDa	10	9	5	4	2	2	2	7	3	4	1	0	2.66667	2.625
451	Cluster of IPI:IPI00001661.3 Tax_Id=9606 Gene_Symbol=RCC1 Isoform 2 of Regulator of chromosome condensation (IPI00001661)	IPI00001661	48 kDa	3	4	4	3	2	2	2	3.5	2	1	1	2	1.33333	2.625
451.1	IPI:IPI00001661.3 Tax_Id=9606 Gene_Symbol=RCC1 Isoform 2 of Regulator of chromosome condensation	IPI00001661	48 kDa	3	4	4	3	2	2	2	3.5	2	1	1	2	1.33333	2.625
596	IPI:IPI00009032.1 Tax_Id=9606 Gene_Symbol=SSB Lupus La protein	IPI00009032 (+1)	47 kDa	3	4	4	3	2	2	2	3.5	2	2	0	1	1.33333	2.625
175	IPI:IPI00013468.1 Tax_Id=9606 Gene_Symbol=BUB3 Isoform 1 of Mitotic checkpoint protein BUB3	IPI00013468 (+1)	37 kDa	7	10	8	10	2	2	2	8.75	2	2	6	0	3.33333	2.625
495	IPI:IPI00101600.5 Tax_Id=9606 Gene_Symbol=CWF19L1 Isoform 1 of CWF19-like protein 1	IPI00101600	61 kDa	4	2	4	4	2	2	2	3.5	0	2	2	0	1.33333	2.625
478	IPI:IPI00333215.1 Tax_Id=9606 Gene_Symbol=TCEA1 Isoform 1 of Transcription elongation factor A protein 1	IPI00333215	34 kDa	5	3	6	3	2	2	2	4.25	2	3	0	0	1.66667	2.55
626	IPI:IPI00980124.1 Tax_Id=9606 Gene_Symbol=DUSP3 Conserved hypothetical protein	IPI00980124	15 kDa	4	2	2	2	2	2	2	2.5	1	2	0	2	1	2.5
723	IPI:IPI00034099.4 Tax_Id=9606 Gene_Symbol=ESRP2 Isoform 2 of Epithelial splicing regulatory protein 2	IPI00034099 (+1)	77 kDa	3	3	2	2	2	2	2	2.5	1	0	2	0	1	2.5
5	Cluster of IPI:IPI00292771.4 Tax_Id=9606 Gene_Symbol=NUMA1 Isoform 1 of Nuclear mitotic apparatus protein 1 (IPI00292771)	IPI00292771 [2]	238 kDa	122	117	124	116	2	2	2	119.75	41	48	56	23	48.3333	2.47759
258	IPI:IPI00293655.3 Tax_Id=9606 Gene_Symbol=DDX1 ATP-dependent RNA helicase DDX1	IPI00293655	82 kDa	7	11	7	8	2	2	2	8.25	1	5	4	7	3.33333	2.475
5.1	IPI:IPI00292771.4 Tax_Id=9606 Gene_Symbol=NUMA1 Isoform 1 of Nuclear mitotic apparatus protein 1	IPI00292771	238 kDa	121	116	124	116	2	2	2	119.25	41	48	56	23	48.3333	2.46724
41	Cluster of IPI:IPI00382470.3 Tax_Id=9606 Gene_Symbol=HSP90AA1 Isoform 2 of Heat shock protein HSP 90-alpha (IPI00382470)	IPI00382470 [2]	98 kDa	47	52	62	61	2	2	2	55.5	23	19	28	13	23.3333	2.37857
41.1	IPI:IPI00382470.3 Tax_Id=9606 Gene_Symbol=HSP90AA1 Isoform 2 of Heat shock protein HSP 90-alpha	IPI00382470 (+1)	98 kDa	47	52	62	61	2	2	2	55.5	23	19	28	13	23.3333	2.37857
383	IPI:IPI00829826.1 Tax_Id=9606 Gene_Symbol=MED1 Isoform 1 of Mediator of RNA polymerase II transcription subunit 1	IPI00829826	168 kDa	6	6	2	5	2	2	2	4.75	2	2	2	0	2	2.375
344	IPI:IPI00103994.4 Tax_Id=9606 Gene_Symbol=LARS Leucyl-tRNA synthetase, cytoplasmic	IPI00103994 (+2)	134 kDa	3	5	3	8	2	2	2	4.75	1	3	2	4	2	2.375
463	IPI:IPI00024661.5 Tax_Id=9606 Gene_Symbol=SEC24C Protein transport protein Sec24C	IPI00024661 (+1)	118 kDa	4	7	2	2	2	2	2	3.75	3	2	0	4	1.66667	2.25
588	IPI:IPI00022462.2 Tax_Id=9606 Gene_Symbol=TFRC Transferrin receptor protein 1	IPI00022462	85 kDa	3	5	2	2	2	2	2	3	2	2	0	0	1.33333	2.25
326	IPI:IPI00300074.4 Tax_Id=9606 Gene_Symbol=FARSB Phenylalanyl-tRNA synthetase beta chain	IPI00300074	66 kDa	7	5	3	6	2	2	2	5.25	1	3	3	2	2.33333	2.25
401	Cluster of IPI:IPI00220360.2 Tax_Id=9606 Gene_Symbol=SNRPN Small nuclear ribonucleoprotein-associated protein N (IPI00220360)	IPI00220360	25 kDa	4	4	3	4	2	2	2	3.75	2	2	1	2	1.66667	2.25
401.1	IPI:IPI00384173.1 Tax_Id=9606 Gene_Symbol=SNRPB Small nuclear ribonucleoprotein B'	IPI00384173	27 kDa	4	4	3	4	2	2	2	3.75	2	2	1	2	1.66667	2.25
474	IPI:IPI00026089.4 Tax_Id=9606 Gene_Symbol=SF3B1 Splicing factor 3B subunit 1	IPI00026089	146 kDa	2	4	2	4	2	2	2	3	1	2	1	0	1.33333	2.25
847	IPI:IPI00025039.1 Tax_Id=9606 Gene_Symbol=FBL rRNA 2'-O-methyltransferase fibrillarin	IPI00025039	34 kDa	1	2	2	1	2	2	2	1.5	1	1	0	1	0.666667	2.25
275.2	IPI:IPI00218236.6 Tax_Id=9606 Gene_Symbol=PPP1CB Serine/threonine-protein phosphatase PP1-beta catalytic subunit	IPI00218236	37 kDa	3	7	4	7	2	2	2	5.25	2	1	4	2	2.33333	2.25
605	IPI:IPI00024915.3 Tax_Id=9606 Gene_Symbol=PRDX5 Isoform Mitochondrial of Peroxiredoxin-5, mitochondrial	IPI00024915 (+1)	22 kDa	3	1	2	3	2	2	2	2.25	0	1	2	1	1	2.25
505	IPI:IPI00010153.5 Tax_Id=9606 Gene_Symbol=RPL23 60S ribosomal protein L23	IPI00010153	15 kDa	3	6	4	8	2	2	2	5.25	3	4	0	0	2.33333	2.25
347	IPI:IPI00006034.1 Tax_Id=9606 Gene_Symbol=CRIP2 Cysteine-rich protein 2	IPI00006034	22 kDa	2	3	5	2	2	2	2	3	0	1	3	4	1.33333	2.25
419	IPI:IPI00291939.1 Tax_Id=9606 Gene_Symbol=SMC1A Structural maintenance of chromosomes protein 1A	IPI00291939	143 kDa	2	1	3	3	2	2	2	2.25	0	0	3	0	1	2.25
584	IPI:IPI00029159.5 Tax_Id=9606 Gene_Symbol=MRE11A cDNA FLJ38069 fis, clone CTONG2015434, highly similar to DOUBLE-STRAND BREAK REPAIR PROTEIN MRE11A	IPI00029159 (+1)	81 kDa	2	2	5	3	2	2	2	3	0	2	2	0	1.33333	2.25
110	IPI:IPI00010951.2 Tax_Id=9606 Gene_Symbol=EPPK1 Epiplakin	IPI00010951	556 kDa	14	14	23	19	2	2	2	17.5	4	8	12	8	8	2.1875
290	IPI:IPI00027626.3 Tax_Id=9606 Gene_Symbol=CCT6A T-complex protein 1 subunit zeta	IPI00027626 (+2)	58 kDa	4	5	4	4	2	2	2	4.25	3	2	1	4	2	2.125
234	IPI:IPI00301936.4 Tax_Id=9606 Gene_Symbol=ELAVL1 cDNA FLJ60076, highly similar to ELAV-like protein 1	IPI00301936 (+1)	39 kDa	12	15	7	8	2	2	2	10.5	4	7	4	3	5	2.1
531	IPI:IPI00184330.5 Tax_Id=9606 Gene_Symbol=MCM2 DNA replication licensing factor MCM2	IPI00184330 (+2)	102 kDa	3	1	3	7	2	2	2	3.5	1	2	2	2	1.66667	2.1
134	IPI:IPI00011200.5 Tax_Id=9606 Gene_Symbol=PHGDH D-3-phosphoglycerate dehydrogenase	IPI00011200	57 kDa	16	14	14	17	2	2	2	15.25	5	7	10	6	7.33333	2.07955
133.2	IPI:IPI00030131.3 Tax_Id=9606 Gene_Symbol=TMPO Isoform Beta of Lamina-associated polypeptide 2, isoforms beta/gamma	IPI00030131 (+1)	51 kDa	5	6	4	4	2	2	2	4.75	1	4	2	0	2.33333	2.03571
422	Cluster of IPI:IPI00065554.4 Tax_Id=9606 Gene_Symbol=EWSR1 RNA-binding protein EWS isoform 4 (IPI00065554)	IPI00065554 [2]	63 kDa	4	6	4	5	2	2	2	4.75	3	2	2	1	2.33333	2.03571
422.1	IPI:IPI00065554.4 Tax_Id=9606 Gene_Symbol=EWSR1 RNA-binding protein EWS isoform 4	IPI00065554 (+1)	63 kDa	4	6	4	5	2	2	2	4.75	3	2	2	1	2.33333	2.03571
235	Cluster of IPI:IPI00009104.7 Tax_Id=9606 Gene_Symbol=RUVBL2 RuvB-like 2 (IPI00009104)	IPI00009104	51 kDa	6	9	11	12	2	2	2	9.5	2	8	4	3	4.66667	2.03571
235.1	IPI:IPI00009104.7 Tax_Id=9606 Gene_Symbol=RUVBL2 RuvB-like 2	IPI00009104	51 kDa	6	9	11	12	2	2	2	9.5	2	8	4	3	4.66667	2.03571
244	IPI:IPI00796462.1 Tax_Id=9606 Gene_Symbol=RANP1;RAN 27 kDa protein	IPI00796462	27 kDa	9	8	10	8	2	2	2	8.75	5	4	4	5	4.33333	2.01923
272	IPI:IPI00005198.2 Tax_Id=9606 Gene_Symbol=ILF2 Interleukin enhancer-binding factor 2	IPI00005198	43 kDa	13	12	7	8	2	2	2	10	2	10	3	6	5	2
675	IPI:IPI00178072.8 Tax_Id=9606 Gene_Symbol=SPECC1L Cytospin-A	IPI00178072 (+2)	125 kDa	2	3	2	1	2	2	2	2	0	0	3	0	1	2
254	Cluster of IPI:IPI00024403.1 Tax_Id=9606 Gene_Symbol=CPNE3 Copine-3 (IPI00024403)	IPI00024403	60 kDa	7	9	6	10	2	2	2	8	4	3	5	5	4	2
254.1	IPI:IPI00024403.1 Tax_Id=9606 Gene_Symbol=CPNE3 Copine-3	IPI00024403	60 kDa	7	9	6	10	2	2	2	8	4	3	5	5	4	2
8	IPI:IPI00383296.5 Tax_Id=9606 Gene_Symbol=HNRNPM Isoform 2 of Heterogeneous nuclear ribonucleoprotein M	IPI00383296	74 kDa	72	72	74	61	2	2	2	69.75	25	45	39	16	36.3333	1.91972
349	IPI:IPI00219525.1 Tax_Id=9606 Gene_Symbol=PGD 6-phosphogluconate dehydrogenase, decarboxylating	IPI00219525 (+1)	53 kDa	5	6	3	9	2	2	2	5.75	2	3	4	4	3	1.91667
130	IPI:IPI00012007.6 Tax_Id=9606 Gene_Symbol=AHCY Adenosylhomocysteinase	IPI00012007	48 kDa	14	14	13	10	2	2	2	12.75	9	7	4	2	6.66667	1.9125
275	Cluster of IPI:IPI00550451.1 Tax_Id=9606 Gene_Symbol=PPP1CA Serine/threonine-protein phosphatase PP1-alpha catalytic subunit (IPI00550451)	IPI00550451 [2]	38 kDa	5	11	8	9	2	2	2	8.25	4	3	6	2	4.33333	1.90385
275.1	IPI:IPI00550451.1 Tax_Id=9606 Gene_Symbol=PPP1CA Serine/threonine-protein phosphatase PP1-alpha catalytic subunit	IPI00550451	38 kDa	5	11	8	9	2	2	2	8.25	4	3	6	2	4.33333	1.90385
558	IPI:IPI00398625.5 Tax_Id=9606 Gene_Symbol=HRNR Hornerin	IPI00398625	282 kDa	4	2	2	2	2	2	2	2.5	2	2	0	0	1.33333	1.875
523	IPI:IPI00179330.6 Tax_Id=9606 Gene_Symbol=RPS27A Ubiquitin-40S ribosomal protein S27a	IPI00179330	18 kDa	3	4	6	2	2	2	2	3.75	2	4	0	0	2	1.875
427	IPI:IPI00017964.1 Tax_Id=9606 Gene_Symbol=SNRPD3 Small nuclear ribonucleoprotein Sm D3	IPI00017964 (+1)	14 kDa	2	2	3	3	2	2	2	2.5	2	0	2	0	1.33333	1.875
659	IPI:IPI00910487.1 Tax_Id=9606 Gene_Symbol=SERPINH1 cDNA FLJ52569, highly similar to Collagen-binding protein 2	IPI00910487	44 kDa	1	1	4	4	2	2	2	2.5	1	1	2	2	1.33333	1.875
1.4	IPI:IPI00021304.1 Tax_Id=9606 Gene_Symbol=KRT2 Keratin, type II cytoskeletal 2 epidermal	IPI00021304	66 kDa	27	2	1	5	2	2	2	8.75	2	6	6	0	4.66667	1.875
144	IPI:IPI00029731.8 Tax_Id=9606 Gene_Symbol=RPL35A 60S ribosomal protein L35a	IPI00029731	13 kDa	12	12	8	10	2	2	2	10.5	6	8	3	0	5.66667	1.85294
54	IPI:IPI00169383.3 Tax_Id=9606 Gene_Symbol=PGK1 Phosphoglycerate kinase 1	IPI00169383	45 kDa	20	22	26	16	2	2	2	21	13	11	10	5	11.3333	1.85294
113	IPI:IPI00014898.3 Tax_Id=9606 Gene_Symbol=PLEC Isoform 1 of Plectin	IPI00014898	532 kDa	7	4	15	15	2	2	2	10.25	0	2	15	12	5.66667	1.80882
1.5	IPI:IPI00009867.3 Tax_Id=9606 Gene_Symbol=KRT5 Keratin, type II cytoskeletal 5	IPI00009867	62 kDa	11	5	5	3	2	2	2	6	2	4	4	0	3.33333	1.8
608	IPI:IPI00305833.3 Tax_Id=9606 Gene_Symbol=SMU1 WD40 repeat-containing protein SMU1	IPI00305833	58 kDa	4	2	3	3	2	2	2	3	2	2	1	1	1.66667	1.8
837	IPI:IPI00062037.1 Tax_Id=9606 Gene_Symbol=DYNLL2 Dynein light chain 2, cytoplasmic	IPI00062037	10 kDa	2	2	2	6	2	2	2	3	2	3	0	0	1.66667	1.8
66.2	IPI:IPI00026230.1 Tax_Id=9606 Gene_Symbol=HNRNPH2 Heterogeneous nuclear ribonucleoprotein H2	IPI00026230	49 kDa	15	17	14	15	2	2	2	15.25	8	8	10	7	8.66667	1.75962
69	IPI:IPI00216691.5 Tax_Id=9606 Gene_Symbol=PFN1 Profilin-1	IPI00216691	15 kDa	24	20	19	19	2	2	2	20.5	13	13	9	11	11.6667	1.75714
117.2	IPI:IPI00455457.4 Tax_Id=9606 Gene_Symbol=- Uncharacterized protein	IPI00455457	15 kDa	1	3	1	2	2	2	2	1.75	1	1	1	0	1	1.75
465	IPI:IPI00012795.3 Tax_Id=9606 Gene_Symbol=EIF3I Eukaryotic translation initiation factor 3 subunit I	IPI00012795	37 kDa	3	5	3	3	2	2	2	3.5	4	1	1	0	2	1.75
789	IPI:IPI00012341.1 Tax_Id=9606 Gene_Symbol=SRSF5 Isoform SRP40-1 of Serine/arginine-rich splicing factor 5	IPI00012341 (+1)	31 kDa	2	2	1	2	2	2	2	1.75	0	3	0	0	1	1.75
116.1	IPI:IPI00644431.4 Tax_Id=9606 Gene_Symbol=DDX39A cDNA FLJ55484, highly similar to ATP-dependent RNA helicase DDX39	IPI00644431	54 kDa	7	10	4	9	2	2	2	7.5	3	6	4	6	4.33333	1.73077
726	IPI:IPI00159072.3 Tax_Id=9606 Gene_Symbol=ROD1 regulator of differentiation 1 isoform 2	IPI00159072 (+2)	57 kDa	7	8	6	9	2	2	2	7.5	4	5	4	2	4.33333	1.73077
48	Cluster of IPI:IPI00414676.6 Tax_Id=9606 Gene_Symbol=HSP90AB1 Heat shock protein HSP 90-beta (IPI00414676)	IPI00414676	83 kDa	39	44	41	44	2	2	2	42	25	27	21	8	24.3333	1.72603
48.1	IPI:IPI00414676.6 Tax_Id=9606 Gene_Symbol=HSP90AB1 Heat shock protein HSP 90-beta	IPI00414676	83 kDa	39	44	41	44	2	2	2	42	25	27	21	8	24.3333	1.72603
308	IPI:IPI00006754.1 Tax_Id=9606 Gene_Symbol=DCAF7 DDB1- and CUL4-associated factor 7	IPI00006754	39 kDa	9	5	9	2	2	2	2	6.25	2	2	7	4	3.66667	1.70455
68	Cluster of IPI:IPI00304596.3 Tax_Id=9606 Gene_Symbol=NONO Non-POU domain-containing octamer-binding protein (IPI00304596)	IPI00304596	54 kDa	18	24	20	22	2	2	2	21	9	15	13	7	12.3333	1.7027
68.1	IPI:IPI00304596.3 Tax_Id=9606 Gene_Symbol=NONO Non-POU domain-containing octamer-binding protein	IPI00304596	54 kDa	18	24	20	22	2	2	2	21	9	15	13	7	12.3333	1.7027
266	IPI:IPI00220038.1 Tax_Id=9606 Gene_Symbol=SRRT Isoform 2 of Serrate RNA effector molecule homolog	IPI00220038 (+4)	100 kDa	5	7	2	4	2	2	2	4.5	3	3	2	0	2.66667	1.6875
119	Cluster of IPI:IPI00297579.4 Tax_Id=9606 Gene_Symbol=CBX3 Chromobox protein homolog 3 (IPI00297579)	IPI00297579	21 kDa	15	13	20	21	2	2	2	17.25	9	11	11	4	10.3333	1.66935
119.1	IPI:IPI00297579.4 Tax_Id=9606 Gene_Symbol=CBX3 Chromobox protein homolog 3	IPI00297579	21 kDa	15	13	20	21	2	2	2	17.25	9	11	11	4	10.3333	1.66935
223	Cluster of IPI:IPI00297646.5 Tax_Id=9606 Gene_Symbol=COL1A1 Collagen alpha-1(I) chain (IPI00297646)	IPI00297646	139 kDa	9	5	3	3	2	2	2	5	0	4	5	0	3	1.66667
223.1	IPI:IPI00297646.5 Tax_Id=9606 Gene_Symbol=COL1A1 Collagen alpha-1(I) chain	IPI00297646	139 kDa	9	5	3	3	2	2	2	5	0	4	5	0	3	1.66667
329	Cluster of IPI:IPI01009017.3 Tax_Id=9606 Gene_Symbol=- cDNA FLJ50585, highly similar to T-complex protein 1 subunit beta (IPI01009017)	IPI01009017	51 kDa	4	3	5	8	2	2	2	5	1	1	7	2	3	1.66667
329.1	IPI:IPI01009017.3 Tax_Id=9606 Gene_Symbol=- cDNA FLJ50585, highly similar to T-complex protein 1 subunit beta	IPI01009017	51 kDa	4	3	5	8	2	2	2	5	1	1	7	2	3	1.66667
284	IPI:IPI00215719.6 Tax_Id=9606 Gene_Symbol=RPL18 60S ribosomal protein L18	IPI00215719 (+3)	22 kDa	8	9	8	6	2	2	2	7.75	4	6	4	4	4.66667	1.66071
341	IPI:IPI00550021.4 Tax_Id=9606 Gene_Symbol=SNORD43;RPL3 60S ribosomal protein L3	IPI00550021	46 kDa	3	3	3	2	2	2	2	2.75	1	3	1	2	1.66667	1.65
165	IPI:IPI00550689.3 Tax_Id=9606 Gene_Symbol=C22orf28 tRNA-splicing ligase RtcB homolog	IPI00550689	55 kDa	12	6	9	10	2	2	2	9.25	4	5	8	4	5.66667	1.63235
58.6	IPI:IPI00216319.3 Tax_Id=9606 Gene_Symbol=YWHAH 14-3-3 protein eta	IPI00216319	28 kDa	4	3	5	1	2	2	2	3.25	2	4	0	0	2	1.625
66	Cluster of IPI:IPI00479191.2 Tax_Id=9606 Gene_Symbol=HNRNPH1 51 kDa protein (IPI00479191)	IPI00479191 [2]	51 kDa	27	31	22	28	2	2	2	27	14	20	16	13	16.6667	1.62
105	IPI:IPI00003881.5 Tax_Id=9606 Gene_Symbol=HNRNPF Heterogeneous nuclear ribonucleoprotein F	IPI00003881	46 kDa	21	25	18	18	2	2	2	20.5	12	14	12	6	12.6667	1.61842
46	IPI:IPI00479786.5 Tax_Id=9606 Gene_Symbol=KHSRP Isoform 1 of Far upstream element-binding protein 2	IPI00479786 (+1)	73 kDa	33	42	29	21	2	2	2	31.25	17	23	18	2	19.3333	1.61638
644	IPI:IPI00184262.6 Tax_Id=9606 Gene_Symbol=ESRP1 Isoform 3 of Epithelial splicing regulatory protein 1	IPI00184262 (+4)	75 kDa	2	4	4	5	2	2	2	3.75	1	2	4	2	2.33333	1.60714
399	IPI:IPI00020021.3 Tax_Id=9606 Gene_Symbol=DEK Protein DEK	IPI00020021	43 kDa	2	3	6	4	2	2	2	3.75	2	3	2	3	2.33333	1.60714
21	IPI:IPI00844578.1 Tax_Id=9606 Gene_Symbol=DHX9 ATP-dependent RNA helicase A	IPI00844578	141 kDa	39	42	42	44	2	2	2	41.75	19	35	24	16	26	1.60577
250	Cluster of IPI:IPI00382516.5 Tax_Id=9606 Gene_Symbol=PRMT1 protein arginine N-methyltransferase 1 isoform 3 (IPI00382516)	IPI00382516 [2]	41 kDa	8	10	4	10	2	2	2	8	8	4	3	1	5	1.6
250.1	IPI:IPI00382516.5 Tax_Id=9606 Gene_Symbol=PRMT1 protein arginine N-methyltransferase 1 isoform 3	IPI00382516 (+1)	41 kDa	8	10	4	10	2	2	2	8	8	4	3	1	5	1.6
423	Cluster of IPI:IPI00031691.1 Tax_Id=9606 Gene_Symbol=RPL9 60S ribosomal protein L9 (IPI00031691)	IPI00031691 [2]	22 kDa	2	9	3	3	2	2	2	4.25	2	2	4	6	2.66667	1.59375
423.1	IPI:IPI00031691.1 Tax_Id=9606 Gene_Symbol=RPL9 60S ribosomal protein L9	IPI00031691 (+1)	22 kDa	2	9	3	3	2	2	2	4.25	2	2	4	6	2.66667	1.59375
488	IPI:IPI00396370.6 Tax_Id=9606 Gene_Symbol=EIF3B Isoform 1 of Eukaryotic translation initiation factor 3 subunit B	IPI00396370 (+3)	92 kDa	3	7	3	4	2	2	2	4.25	2	2	4	1	2.66667	1.59375
444	IPI:IPI00018452.3 Tax_Id=9606 Gene_Symbol=CPNE1 Copine-1	IPI00018452	59 kDa	4	4	5	6	2	2	2	4.75	2	4	3	4	3	1.58333
436	IPI:IPI00550069.3 Tax_Id=9606 Gene_Symbol=RNH1 Ribonuclease inhibitor	IPI00550069	50 kDa	6	5	5	5	2	2	2	5.25	2	4	4	2	3.33333	1.575
291	Cluster of IPI:IPI00103525.1 Tax_Id=9606 Gene_Symbol=PSPC1 Isoform 1 of Paraspeckle component 1 (IPI00103525)	IPI00103525	59 kDa	4	5	8	4	2	2	2	5.25	1	5	4	3	3.33333	1.575
291.1	IPI:IPI00395775.6 Tax_Id=9606 Gene_Symbol=PSPC1 Isoform 2 of Paraspeckle component 1	IPI00395775	46 kDa	4	5	8	4	2	2	2	5.25	1	5	4	3	3.33333	1.575
58.1	IPI:IPI00021263.3 Tax_Id=9606 Gene_Symbol=YWHAZ 14-3-3 protein zeta/delta	IPI00021263	28 kDa	4	9	5	7	2	2	2	6.25	3	5	4	0	4	1.5625
283	IPI:IPI00013895.1 Tax_Id=9606 Gene_Symbol=S100A11 Protein S100-A11	IPI00013895	12 kDa	6	4	9	10	2	2	2	7.25	5	5	4	0	4.66667	1.55357
143	Cluster of IPI:IPI00221088.5 Tax_Id=9606 Gene_Symbol=RPS9 40S ribosomal protein S9 (IPI00221088)	IPI00221088	23 kDa	8	10	6	7	2	2	2	7.75	4	6	5	2	5	1.55
143.1	IPI:IPI00221088.5 Tax_Id=9606 Gene_Symbol=RPS9 40S ribosomal protein S9	IPI00221088	23 kDa	8	10	6	7	2	2	2	7.75	4	6	5	2	5	1.55
75	IPI:IPI00179964.5 Tax_Id=9606 Gene_Symbol=PTBP1 Isoform 1 of Polypyrimidine tract-binding protein 1	IPI00179964 (+2)	57 kDa	32	29	26	28	2	2	2	28.75	15	22	19	10	18.6667	1.54018
240	Cluster of IPI:IPI00221354.1 Tax_Id=9606 Gene_Symbol=FUS Isoform Short of RNA-binding protein FUS (IPI00221354)	IPI00221354 [2]	53 kDa	13	14	13	7	2	2	2	11.75	8	13	2	0	7.66667	1.53261
240.1	IPI:IPI00221354.1 Tax_Id=9606 Gene_Symbol=FUS Isoform Short of RNA-binding protein FUS	IPI00221354 (+1)	53 kDa	13	14	13	7	2	2	2	11.75	8	13	2	0	7.66667	1.53261
128	Cluster of IPI:IPI00879501.2 Tax_Id=9606 Gene_Symbol=HNRNPA1L2 Heterogeneous nuclear ribonucleoprotein A1-like 2 (IPI00879501)	IPI00879501	34 kDa	35	35	20	29	2	2	2	29.75	16	31	12	12	19.6667	1.51271
387	IPI:IPI00013877.2 Tax_Id=9606 Gene_Symbol=HNRNPH3 Isoform 1 of Heterogeneous nuclear ribonucleoprotein H3	IPI00013877 (+1)	37 kDa	6	7	4	3	2	2	2	5	4	5	1	0	3.33333	1.5
614	IPI:IPI00014230.1 Tax_Id=9606 Gene_Symbol=C1QBP Complement component 1 Q subcomponent-binding protein, mitochondrial	IPI00014230	31 kDa	2	3	2	1	2	2	2	2	1	2	1	2	1.33333	1.5
440	IPI:IPI00007346.1 Tax_Id=9606 Gene_Symbol=PPIH Peptidyl-prolyl cis-trans isomerase H	IPI00007346 (+1)	19 kDa	3	3	2	2	2	2	2	2.5	1	1	3	2	1.66667	1.5
446	IPI:IPI00394838.3 Tax_Id=9606 Gene_Symbol=ACLY cDNA FLJ56442, highly similar to ATP-citrate synthase	IPI00394838 (+1)	125 kDa	4	5	4	3	2	2	2	4	4	3	1	5	2.66667	1.5
145	Cluster of IPI:IPI00025815.2 Tax_Id=9606 Gene_Symbol=TARDBP Isoform 2 of TAR DNA-binding protein 43 (IPI00025815)	IPI00025815 [2]	45 kDa	17	14	14	11	2	2	2	14	7	11	10	3	9.33333	1.5
145.1	IPI:IPI00025815.2 Tax_Id=9606 Gene_Symbol=TARDBP Isoform 2 of TAR DNA-binding protein 43	IPI00025815 (+1)	45 kDa	17	14	14	11	2	2	2	14	7	11	10	3	9.33333	1.5
295	IPI:IPI01021243.1 Tax_Id=9606 Gene_Symbol=- Protein	IPI01021243	59 kDa	6	6	6	4	2	2	2	5.5	4	3	4	2	3.66667	1.5
470	IPI:IPI00015262.1 Tax_Id=9606 Gene_Symbol=CNN2 Calponin-2	IPI00015262 (+1)	34 kDa	2	4	2	4	2	2	2	3	2	2	2	2	2	1.5
367	Cluster of IPI:IPI00056494.5 Tax_Id=9606 Gene_Symbol=RPL36AL 60S ribosomal protein L36a-like (IPI00056494)	IPI00056494	12 kDa	4	3	4	5	2	2	2	4	2	4	2	0	2.66667	1.5
42	Cluster of IPI:IPI00220684.1 Tax_Id=9606 Gene_Symbol=HNRNPD Isoform 3 of Heterogeneous nuclear ribonucleoprotein D0 (IPI00220684)	IPI00220684	33 kDa	32	35	34	34	2	2	2	33.75	21	26	21	14	22.6667	1.48897
42.1	IPI:IPI00220684.1 Tax_Id=9606 Gene_Symbol=HNRNPD Isoform 3 of Heterogeneous nuclear ribonucleoprotein D0	IPI00220684	33 kDa	32	35	34	34	2	2	2	33.75	21	26	21	14	22.6667	1.48897
				4007	4223	3711	4109	2	2	2	4012.5	787	1152	987	603	975.333	4.11398
174	IPI:IPI00011913.1 Tax_Id=9606 Gene_Symbol=HNRNPA0 Heterogeneous nuclear ribonucleoprotein A0	IPI00011913	31 kDa	13	17	10	9	2	2	2	12.25	6	11	8	3	8.33333	1.47
149	IPI:IPI00216088.3 Tax_Id=9606 Gene_Symbol=CRABP2 Cellular retinoic acid-binding protein 2	IPI00216088	16 kDa	10	8	10	5	2	2	2	8.25	4	10	3	3	5.66667	1.45588
315	Cluster of IPI:IPI00514399.1 Tax_Id=9606 Gene_Symbol=RPS27 Uncharacterized protein (IPI00514399)	IPI00514399	7 kDa	7	8	5	7	2	2	2	6.75	5	6	3	3	4.66667	1.44643
315.1	IPI:IPI00514399.1 Tax_Id=9606 Gene_Symbol=RPS27 Uncharacterized protein	IPI00514399	7 kDa	7	8	5	7	2	2	2	6.75	5	6	3	3	4.66667	1.44643
243	IPI:IPI00376005.2 Tax_Id=9606 Gene_Symbol=EIF5A Isoform 2 of Eukaryotic translation initiation factor 5A-1	IPI00376005	20 kDa	3	9	6	7	2	2	2	6.25	4	3	6	6	4.33333	1.44231
128.1	IPI:IPI00879501.2 Tax_Id=9606 Gene_Symbol=HNRNPA1L2 Heterogeneous nuclear ribonucleoprotein A1-like 2	IPI00879501	34 kDa	33	32	20	28	2	2	2	28.25	16	31	12	12	19.6667	1.43644
262	IPI:IPI00220301.5 Tax_Id=9606 Gene_Symbol=PRDX6 Peroxiredoxin-6	IPI00220301	25 kDa	4	3	5	9	2	2	2	5.25	4	4	3	5	3.66667	1.43182
61	IPI:IPI00017297.1 Tax_Id=9606 Gene_Symbol=MATR3;SNHG4 Matrin-3	IPI00017297 (+1)	95 kDa	15	31	16	20	2	2	2	20.5	8	21	14	4	14.3333	1.43023
107	IPI:IPI00219018.7 Tax_Id=9606 Gene_Symbol=GAPDH Glyceraldehyde-3-phosphate dehydrogenase	IPI00219018	36 kDa	12	11	4	11	2	2	2	9.5	5	8	7	4	6.66667	1.425
268	IPI:IPI01025484.1 Tax_Id=9606 Gene_Symbol=PRPF40A Uncharacterized protein	IPI01025484	107 kDa	5	5	2	5	2	2	2	4.25	0	3	6	4	3	1.41667
188	IPI:IPI00909288.1 Tax_Id=9606 Gene_Symbol=- cDNA FLJ51586, moderately similar to Heterogeneous nuclear ribonucleoprotein A1	IPI00909288	27 kDa	18	27	14	18	2	2	2	19.25	16	17	8	8	13.6667	1.40854
564	IPI:IPI00165230.1 Tax_Id=9606 Gene_Symbol=DAZAP1 Isoform 1 of DAZ-associated protein 1	IPI00165230 (+1)	43 kDa	4	4	4	3	2	2	2	3.75	3	2	3	2	2.66667	1.40625
468	Cluster of IPI:IPI00033494.3 Tax_Id=9606 Gene_Symbol=MYL12B Myosin regulatory light chain 12B (IPI00033494)	IPI00033494 [2]	20 kDa	2	4	3	6	2	2	2	3.75	1	6	1	3	2.66667	1.40625
468.1	IPI:IPI00033494.3 Tax_Id=9606 Gene_Symbol=MYL12B Myosin regulatory light chain 12B	IPI00033494 (+1)	20 kDa	2	4	3	6	2	2	2	3.75	1	6	1	3	2.66667	1.40625
278	IPI:IPI00221093.7 Tax_Id=9606 Gene_Symbol=RPS17;RPS17L 40S ribosomal protein S17	IPI00221093	16 kDa	10	6	4	8	2	2	2	7	7	2	6	4	5	1.4
803	Cluster of IPI:IPI00016513.5 Tax_Id=9606 Gene_Symbol=RAB10 Ras-related protein Rab-10 (IPI00016513)	IPI00016513 [2]	23 kDa	4	5	1	3	2	2	2	3.25	2	3	2	2	2.33333	1.39286
803.1	IPI:IPI00016513.5 Tax_Id=9606 Gene_Symbol=RAB10 Ras-related protein Rab-10	IPI00016513	23 kDa	4	5	1	3	2	2	2	3.25	2	3	2	2	2.33333	1.39286
378	Cluster of IPI:IPI00182533.5 Tax_Id=9606 Gene_Symbol=RPL28 60S ribosomal protein L28 (IPI00182533)	IPI00182533 [3]	16 kDa	8	8	6	4	2	2	2	6.5	5	6	3	0	4.66667	1.39286
378.1	IPI:IPI00182533.5 Tax_Id=9606 Gene_Symbol=RPL28 60S ribosomal protein L28	IPI00182533 (+2)	16 kDa	8	8	6	4	2	2	2	6.5	5	6	3	0	4.66667	1.39286
323	Cluster of IPI:IPI00298961.3 Tax_Id=9606 Gene_Symbol=XPO1 Exportin-1 (IPI00298961)	IPI00298961	123 kDa	3	1	2	7	2	2	2	3.25	1	5	1	3	2.33333	1.39286
323.1	IPI:IPI00298961.3 Tax_Id=9606 Gene_Symbol=XPO1 Exportin-1	IPI00298961	123 kDa	3	1	2	7	2	2	2	3.25	1	5	1	3	2.33333	1.39286
11.2	IPI:IPI00009865.4 Tax_Id=9606 Gene_Symbol=KRT10 Keratin, type I cytoskeletal 10	IPI00009865	59 kDa	27	2	2	6	2	2	2	9.25	6	10	4	0	6.66667	1.3875
116	Cluster of IPI:IPI00644431.4 Tax_Id=9606 Gene_Symbol=DDX39A cDNA FLJ55484, highly similar to ATP-dependent RNA helicase DDX39 (IPI00644431)	IPI00644431 [2]	54 kDa	13	14	7	14	2	2	2	12	6	11	9	12	8.66667	1.38462
380	IPI:IPI00006379.1 Tax_Id=9606 Gene_Symbol=NOP58 Nucleolar protein 58	IPI00006379	60 kDa	8	7	5	2	2	2	2	5.5	3	4	5	3	4	1.375
551	Cluster of IPI:IPI00719373.3 Tax_Id=9606 Gene_Symbol=IGLC1 IGL@ protein (IPI00719373)	IPI00719373	25 kDa	2	4	1	4	2	2	2	2.75	2	4	0	3	2	1.375
551.1	IPI:IPI00719373.3 Tax_Id=9606 Gene_Symbol=IGLC1 IGL@ protein	IPI00719373	25 kDa	2	4	1	4	2	2	2	2.75	2	4	0	3	2	1.375
566	IPI:IPI00215790.6 Tax_Id=9606 Gene_Symbol=RPL38 60S ribosomal protein L38	IPI00215790	8 kDa	2	4	2	3	2	2	2	2.75	2	2	2	2	2	1.375
400	IPI:IPI00025874.2 Tax_Id=9606 Gene_Symbol=RPN1 Dolichyl-diphosphooligosaccharide--protein glycosyltransferase subunit 1 precursor	IPI00025874	73 kDa	4	1	2	4	2	2	2	2.75	3	1	2	3	2	1.375
1.2	IPI:IPI00220327.4 Tax_Id=9606 Gene_Symbol=KRT1 Keratin, type II cytoskeletal 1	IPI00220327	66 kDa	53	13	8	10	2	2	2	21	16	14	16	1	15.3333	1.36957
599	IPI:IPI00019329.1 Tax_Id=9606 Gene_Symbol=DYNLL1 Dynein light chain 1, cytoplasmic	IPI00019329	10 kDa	6	4	4	6	2	2	2	5	5	4	2	2	3.66667	1.36364
199	Cluster of IPI:IPI00012345.2 Tax_Id=9606 Gene_Symbol=SRSF6 Isoform SRP55-1 of Serine/arginine-rich splicing factor 6 (IPI00012345)	IPI00012345 [2]	40 kDa	8	7	5	7	2	2	2	6.75	6	5	4	0	5	1.35
199.1	IPI:IPI00012345.2 Tax_Id=9606 Gene_Symbol=SRSF6 Isoform SRP55-1 of Serine/arginine-rich splicing factor 6	IPI00012345 (+1)	40 kDa	8	7	5	7	2	2	2	6.75	6	5	4	0	5	1.35
369	IPI:IPI00220219.6 Tax_Id=9606 Gene_Symbol=COPB2 Coatomer subunit beta'	IPI00220219 (+1)	102 kDa	3	3	1	2	2	2	2	2.25	3	0	2	0	1.66667	1.35
431	IPI:IPI00001676.9 Tax_Id=9606 Gene_Symbol=NPLOC4 Isoform 2 of Nuclear protein localization protein 4 homolog	IPI00001676 (+1)	69 kDa	5	6	4	3	2	2	2	4.5	4	4	2	0	3.33333	1.35
117	Cluster of IPI:IPI00171611.7 Tax_Id=9606 Gene_Symbol=HIST2H3D;HIST2H3A;HIST2H3C Histone H3.2 (IPI00171611)	IPI00171611 [5]	15 kDa	3	5	4	4	2	2	2	4	3	3	3	0	3	1.33333
30	Cluster of IPI:IPI00549248.4 Tax_Id=9606 Gene_Symbol=NPM1 Isoform 1 of Nucleophosmin (IPI00549248)	IPI00549248	33 kDa	30	30	34	32	2	2	2	31.5	20	17	34	19	23.6667	1.33099
30.1	IPI:IPI00549248.4 Tax_Id=9606 Gene_Symbol=NPM1 Isoform 1 of Nucleophosmin	IPI00549248	33 kDa	30	30	34	32	2	2	2	31.5	20	17	34	19	23.6667	1.33099
363	IPI:IPI00005613.3 Tax_Id=9606 Gene_Symbol=U2AF1 Splicing factor U2AF 35 kDa subunit	IPI00005613	28 kDa	5	4	1	4	2	2	2	3.5	1	5	2	2	2.66667	1.3125
456	IPI:IPI00921516.2 Tax_Id=9606 Gene_Symbol=NAT10 N-acetyltransferase 10 isoform b	IPI00921516	107 kDa	4	5	3	2	2	2	2	3.5	5	2	1	4	2.66667	1.3125
354	IPI:IPI00304612.9 Tax_Id=9606 Gene_Symbol=SNORD32A;RPL13A;SNORD33;SNORD34 60S ribosomal protein L13a	IPI00304612	24 kDa	5	3	4	2	2	2	2	3.5	2	4	2	0	2.66667	1.3125
66.1	IPI:IPI00479191.2 Tax_Id=9606 Gene_Symbol=HNRNPH1 51 kDa protein	IPI00479191	51 kDa	22	24	20	18	2	2	2	21	14	20	14	10	16	1.3125
421	IPI:IPI00646689.1 Tax_Id=9606 Gene_Symbol=TXNDC17 Thioredoxin domain-containing protein 17	IPI00646689	14 kDa	3	4	4	3	2	2	2	3.5	2	2	4	4	2.66667	1.3125
255	Cluster of IPI:IPI00221092.8 Tax_Id=9606 Gene_Symbol=RPS16 40S ribosomal protein S16 (IPI00221092)	IPI00221092	16 kDa	6	6	9	7	2	2	2	7	5	7	4	6	5.33333	1.3125
255.1	IPI:IPI00221092.8 Tax_Id=9606 Gene_Symbol=RPS16 40S ribosomal protein S16	IPI00221092	16 kDa	6	6	9	7	2	2	2	7	5	7	4	6	5.33333	1.3125
116.2	IPI:IPI00792043.2 Tax_Id=9606 Gene_Symbol=SNORD84;DDX39B cDNA FLJ53073, highly similar to Spliceosome RNA helicase Bat1	IPI00792043	41 kDa	12	10	6	10	2	2	2	9.5	4	9	9	9	7.33333	1.29545
307	Cluster of IPI:IPI00550821.2 Tax_Id=9606 Gene_Symbol=CPSF7 Isoform 1 of Cleavage and polyadenylation specificity factor subunit 7 (IPI00550821)	IPI00550821 [3]	52 kDa	10	8	5	8	2	2	2	7.75	5	9	4	2	6	1.29167
307.1	IPI:IPI00550821.2 Tax_Id=9606 Gene_Symbol=CPSF7 Isoform 1 of Cleavage and polyadenylation specificity factor subunit 7	IPI00550821 (+2)	52 kDa	10	8	5	8	2	2	2	7.75	5	9	4	2	6	1.29167
129	Cluster of IPI:IPI00334713.1 Tax_Id=9606 Gene_Symbol=HNRNPAB Isoform 3 of Heterogeneous nuclear ribonucleoprotein A/B (IPI00334713)	IPI00334713	31 kDa	11	18	11	15	2	2	2	13.75	10	12	10	8	10.6667	1.28906
129.1	IPI:IPI00334713.1 Tax_Id=9606 Gene_Symbol=HNRNPAB Isoform 3 of Heterogeneous nuclear ribonucleoprotein A/B	IPI00334713	31 kDa	11	18	11	15	2	2	2	13.75	10	12	10	8	10.6667	1.28906
70	IPI:IPI00010740.1 Tax_Id=9606 Gene_Symbol=SFPQ Isoform Long of Splicing factor, proline- and glutamine-rich	IPI00010740	76 kDa	20	23	17	12	2	2	2	18	10	18	14	3	14	1.28571
362	IPI:IPI00021700.3 Tax_Id=9606 Gene_Symbol=PCNA;PCNA-AS1 Proliferating cell nuclear antigen	IPI00021700	29 kDa	2	3	1	6	2	2	2	3	1	4	2	1	2.33333	1.28571
186	IPI:IPI00394668.3 Tax_Id=9606 Gene_Symbol=ADAR Isoform 4 of Double-stranded RNA-specific adenosine deaminase	IPI00394668 (+1)	141 kDa	12	11	2	4	2	2	2	7.25	4	11	2	3	5.66667	1.27941
246	IPI:IPI00004860.2 Tax_Id=9606 Gene_Symbol=RARS Isoform Complexed of Arginyl-tRNA synthetase, cytoplasmic	IPI00004860	75 kDa	2	8	4	3	2	2	2	4.25	5	3	2	5	3.33333	1.275
317	IPI:IPI00021840.1 Tax_Id=9606 Gene_Symbol=RPS6 40S ribosomal protein S6	IPI00021840	29 kDa	6	9	4	3	2	2	2	5.5	4	6	3	2	4.33333	1.26923
76	IPI:IPI00186290.6 Tax_Id=9606 Gene_Symbol=EEF2 Elongation factor 2	IPI00186290	95 kDa	11	19	16	16	2	2	2	15.5	14	11	12	7	12.3333	1.25676
3	Cluster of IPI:IPI00554788.5 Tax_Id=9606 Gene_Symbol=KRT18 Keratin, type I cytoskeletal 18 (IPI00554788)	IPI00554788	48 kDa	98	101	113	96	2	2	2	102	77	79	88	50	81.3333	1.2541
3.1	IPI:IPI00554788.5 Tax_Id=9606 Gene_Symbol=KRT18 Keratin, type I cytoskeletal 18	IPI00554788	48 kDa	98	101	113	96	2	2	2	102	77	79	88	50	81.3333	1.2541
1.3	IPI:IPI00306959.1 Tax_Id=9606 Gene_Symbol=KRT7 Keratin, type II cytoskeletal 7	IPI00306959	51 kDa	12	18	4	11	2	2	2	11.25	9	16	2	2	9	1.25
211	Cluster of IPI:IPI00964983.1 Tax_Id=9606 Gene_Symbol=SNORD73A;RPS3A Uncharacterized protein (IPI00964983)	IPI00964983	26 kDa	6	6	3	5	2	2	2	5	3	3	6	2	4	1.25
211.1	IPI:IPI00964983.1 Tax_Id=9606 Gene_Symbol=SNORD73A;RPS3A Uncharacterized protein	IPI00964983	26 kDa	6	6	3	5	2	2	2	5	3	3	6	2	4	1.25
216	IPI:IPI00221091.9 Tax_Id=9606 Gene_Symbol=RPS15A 40S ribosomal protein S15a	IPI00221091	15 kDa	4	8	2	6	2	2	2	5	5	3	4	1	4	1.25
117.1	IPI:IPI00171611.7 Tax_Id=9606 Gene_Symbol=HIST2H3D;HIST2H3A;HIST2H3C Histone H3.2	IPI00171611 (+3)	15 kDa	3	5	4	3	2	2	2	3.75	3	3	3	0	3	1.25
483	IPI:IPI00010720.1 Tax_Id=9606 Gene_Symbol=CCT5 T-complex protein 1 subunit epsilon	IPI00010720	60 kDa	2	3	2	3	2	2	2	2.5	2	2	2	0	2	1.25
629	Cluster of IPI:IPI00029019.7 Tax_Id=9606 Gene_Symbol=UBAP2L Isoform 2 of Ubiquitin-associated protein 2-like (IPI00029019)	IPI00029019 [3]	104 kDa	2	3	3	2	2	2	2	2.5	2	2	2	2	2	1.25
629.1	IPI:IPI00029019.7 Tax_Id=9606 Gene_Symbol=UBAP2L Isoform 2 of Ubiquitin-associated protein 2-like	IPI00029019 (+2)	104 kDa	2	3	3	2	2	2	2	2.5	2	2	2	2	2	1.25
96	Cluster of IPI:IPI00021187.4 Tax_Id=9606 Gene_Symbol=RUVBL1 Isoform 1 of RuvB-like 1 (IPI00021187)	IPI00021187	50 kDa	13	15	22	15	2	2	2	16.25	13	11	15	10	13	1.25
96.1	IPI:IPI00021187.4 Tax_Id=9606 Gene_Symbol=RUVBL1 Isoform 1 of RuvB-like 1	IPI00021187	50 kDa	13	15	22	15	2	2	2	16.25	13	11	15	10	13	1.25
59	Cluster of IPI:IPI00419373.1 Tax_Id=9606 Gene_Symbol=HNRNPA3 Isoform 1 of Heterogeneous nuclear ribonucleoprotein A3 (IPI00419373)	IPI00419373	40 kDa	31	29	22	16	2	2	2	24.5	14	27	18	3	19.6667	1.24576
59.1	IPI:IPI00419373.1 Tax_Id=9606 Gene_Symbol=HNRNPA3 Isoform 1 of Heterogeneous nuclear ribonucleoprotein A3	IPI00419373	40 kDa	31	29	22	16	2	2	2	24.5	14	27	18	3	19.6667	1.24576
24	IPI:IPI00396378.3 Tax_Id=9606 Gene_Symbol=HNRNPA2B1 Isoform B1 of Heterogeneous nuclear ribonucleoproteins A2/B1	IPI00396378	37 kDa	55	51	45	45	2	2	2	49	30	51	37	8	39.3333	1.24576
57	IPI:IPI00012074.3 Tax_Id=9606 Gene_Symbol=HNRNPR Isoform 1 of Heterogeneous nuclear ribonucleoprotein R	IPI00012074	71 kDa	26	25	15	17	2	2	2	20.75	10	29	11	8	16.6667	1.245
293	IPI:IPI00010105.1 Tax_Id=9606 Gene_Symbol=EIF6 Eukaryotic translation initiation factor 6	IPI00010105	27 kDa	6	7	7	8	2	2	2	7	5	6	6	2	5.66667	1.23529
264	IPI:IPI00009328.4 Tax_Id=9606 Gene_Symbol=EIF4A3 Eukaryotic initiation factor 4A-III	IPI00009328	47 kDa	13	9	11	8	2	2	2	10.25	8	11	6	2	8.33333	1.23
28	Cluster of IPI:IPI00419585.9 Tax_Id=9606 Gene_Symbol=PPIA Peptidyl-prolyl cis-trans isomerase A (IPI00419585)	IPI00419585	18 kDa	45	48	34	27	2	2	2	38.5	34	32	28	10	31.3333	1.22872
151	Cluster of IPI:IPI00479946.4 Tax_Id=9606 Gene_Symbol=STIP1 STIP1 protein (IPI00479946)	IPI00479946	68 kDa	8	8	12	8	2	2	2	9	8	8	6	4	7.33333	1.22727
151.1	IPI:IPI00479946.4 Tax_Id=9606 Gene_Symbol=STIP1 STIP1 protein	IPI00479946	68 kDa	8	8	12	8	2	2	2	9	8	8	6	4	7.33333	1.22727
64	IPI:IPI00008918.1 Tax_Id=9606 Gene_Symbol=LIMA1 Isoform Beta of LIM domain and actin-binding protein 1	IPI00008918	85 kDa	14	18	25	23	2	2	2	20	14	16	19	4	16.3333	1.22449
127	IPI:IPI00299000.5 Tax_Id=9606 Gene_Symbol=PA2G4 Proliferation-associated protein 2G4	IPI00299000	44 kDa	12	14	12	6	2	2	2	11	7	12	8	6	9	1.22222
203	IPI:IPI00016610.2 Tax_Id=9606 Gene_Symbol=PCBP1 Poly(rC)-binding protein 1	IPI00016610	37 kDa	18	15	17	20	2	2	2	17.5	13	15	15	6	14.3333	1.22093
351	IPI:IPI00844215.1 Tax_Id=9606 Gene_Symbol=SPTAN1 Isoform 1 of Spectrin alpha chain, brain	IPI00844215	285 kDa	3	3	11	4	2	2	2	5.25	2	4	7	3	4.33333	1.21154
11	Cluster of IPI:IPI00479145.3 Tax_Id=9606 Gene_Symbol=KRT19 Keratin, type I cytoskeletal 19 (IPI00479145)	IPI00479145 [4]	44 kDa	88	54	60	60	2	2	2	65.5	51	59	53	12	54.3333	1.20552
28.1	IPI:IPI00419585.9 Tax_Id=9606 Gene_Symbol=PPIA Peptidyl-prolyl cis-trans isomerase A	IPI00419585	18 kDa	43	47	34	27	2	2	2	37.75	34	32	28	10	31.3333	1.20479
499	Cluster of IPI:IPI00014263.1 Tax_Id=9606 Gene_Symbol=EIF4H Isoform Long of Eukaryotic translation initiation factor 4H (IPI00014263)	IPI00014263	27 kDa	4	1	2	1	2	2	2	2	1	3	1	0	1.66667	1.2
499.1	IPI:IPI00014263.1 Tax_Id=9606 Gene_Symbol=EIF4H Isoform Long of Eukaryotic translation initiation factor 4H	IPI00014263	27 kDa	4	1	2	1	2	2	2	2	1	3	1	0	1.66667	1.2
581	IPI:IPI00026167.5 Tax_Id=9606 Gene_Symbol=NHP2L1 NHP2-like protein 1	IPI00026167	14 kDa	3	2	2	1	2	2	2	2	1	2	2	0	1.66667	1.2
681	IPI:IPI00301104.2 Tax_Id=9606 Gene_Symbol=MAGEA10 Melanoma-associated antigen 10	IPI00301104	41 kDa	2	2	2	2	2	2	2	2	2	2	1	2	1.66667	1.2
9.1	IPI:IPI00019502.3 Tax_Id=9606 Gene_Symbol=MYH9 Isoform 1 of Myosin-9	IPI00019502	227 kDa	46	44	58	45	2	2	2	48.25	32	42	47	26	40.3333	1.19628
73	IPI:IPI00006725.2 Tax_Id=9606 Gene_Symbol=DDX23 Probable ATP-dependent RNA helicase DDX23	IPI00006725 (+1)	96 kDa	13	12	9	9	2	2	2	10.75	7	4	16	5	9	1.19444
9	Cluster of IPI:IPI00019502.3 Tax_Id=9606 Gene_Symbol=MYH9 Isoform 1 of Myosin-9 (IPI00019502)	IPI00019502 [5]	227 kDa	46	44	65	46	2	2	2	50.25	33	42	52	28	42.3333	1.18701
1	Cluster of IPI:IPI00554648.3 Tax_Id=9606 Gene_Symbol=KRT8 Keratin, type II cytoskeletal 8 (IPI00554648)	IPI00554648 [5]	54 kDa	263	203	186	176	2	2	2	207	176	190	160	65	175.333	1.18061
485	IPI:IPI00304962.4 Tax_Id=9606 Gene_Symbol=COL1A2 Collagen alpha-2(I) chain	IPI00304962 (+1)	129 kDa	4	4	2	1	2	2	2	2.75	0	0	7	0	2.33333	1.17857
301	IPI:IPI00376798.3 Tax_Id=9606 Gene_Symbol=RPL11 Isoform 1 of 60S ribosomal protein L11	IPI00376798	20 kDa	6	6	6	4	2	2	2	5.5	4	6	4	2	4.66667	1.17857
89	Cluster of IPI:IPI00470528.5 Tax_Id=9606 Gene_Symbol=RPL15 60S ribosomal protein L15 (IPI00470528)	IPI00470528	24 kDa	13	16	14	12	2	2	2	13.75	13	12	10	5	11.6667	1.17857
89.1	IPI:IPI00470528.5 Tax_Id=9606 Gene_Symbol=RPL15 60S ribosomal protein L15	IPI00470528	24 kDa	13	16	14	12	2	2	2	13.75	13	12	10	5	11.6667	1.17857
263	IPI:IPI00217357.2 Tax_Id=9606 Gene_Symbol=CCAR1 Isoform 1 of Cell division cycle and apoptosis regulator protein 1	IPI00217357 (+2)	133 kDa	3	2	3	3	2	2	2	2.75	3	2	2	1	2.33333	1.17857
13	IPI:IPI00216049.1 Tax_Id=9606 Gene_Symbol=HNRNPK Isoform 1 of Heterogeneous nuclear ribonucleoprotein K	IPI00216049	51 kDa	52	56	48	37	2	2	2	48.25	39	53	31	23	41	1.17683
84	IPI:IPI00290204.1 Tax_Id=9606 Gene_Symbol=SNRNP70 Isoform 1 of U1 small nuclear ribonucleoprotein 70 kDa	IPI00290204	52 kDa	18	18	16	12	2	2	2	16	16	16	9	0	13.6667	1.17073
338	Cluster of IPI:IPI00031461.2 Tax_Id=9606 Gene_Symbol=GDI2 cDNA FLJ60299, highly similar to Rab GDP dissociation inhibitor beta (IPI00031461)	IPI00031461 [2]	51 kDa	3	4	3	4	2	2	2	3.5	4	2	3	2	3	1.16667
338.1	IPI:IPI00031461.2 Tax_Id=9606 Gene_Symbol=GDI2 cDNA FLJ60299, highly similar to Rab GDP dissociation inhibitor beta	IPI00031461 (+1)	51 kDa	3	4	3	4	2	2	2	3.5	4	2	3	2	3	1.16667
230	IPI:IPI00026271.5 Tax_Id=9606 Gene_Symbol=RPS14 40S ribosomal protein S14	IPI00026271	16 kDa	9	11	6	5	2	2	2	7.75	5	9	6	2	6.66667	1.1625
150	IPI:IPI00465361.4 Tax_Id=9606 Gene_Symbol=RPL13 60S ribosomal protein L13	IPI00465361	24 kDa	9	7	10	8	2	2	2	8.5	5	10	7	0	7.33333	1.15909
6.3	IPI:IPI00646779.2 Tax_Id=9606 Gene_Symbol=TUBB6 TUBB6 protein	IPI00646779	50 kDa	6	10	11	10	2	2	2	9.25	8	8	8	9	8	1.15625
252	IPI:IPI00140420.4 Tax_Id=9606 Gene_Symbol=SND1 Staphylococcal nuclease domain-containing protein 1	IPI00140420 (+2)	102 kDa	7	6	4	3	2	2	2	5	3	5	5	0	4.33333	1.15385
193	IPI:IPI00301503.8 Tax_Id=9606 Gene_Symbol=TRA2B Isoform 1 of Transformer-2 protein homolog beta	IPI00301503	34 kDa	5	3	3	9	2	2	2	5	7	2	4	6	4.33333	1.15385
297	IPI:IPI00001639.2 Tax_Id=9606 Gene_Symbol=KPNB1 Importin subunit beta-1	IPI00001639	97 kDa	7	6	6	4	2	2	2	5.75	6	4	5	4	5	1.15
208	IPI:IPI00013721.3 Tax_Id=9606 Gene_Symbol=PRPF4B Serine/threonine-protein kinase PRP4 homolog	IPI00013721 (+1)	117 kDa	10	10	2	4	2	2	2	6.5	4	4	9	8	5.66667	1.14706
279	IPI:IPI00017448.1 Tax_Id=9606 Gene_Symbol=RPS21 40S ribosomal protein S21	IPI00017448 (+1)	9 kDa	6	7	8	5	2	2	2	6.5	9	5	3	2	5.66667	1.14706
299	IPI:IPI00334190.4 Tax_Id=9606 Gene_Symbol=STOML2 Stomatin-like protein 2	IPI00334190 (+1)	39 kDa	7	5	7	7	2	2	2	6.5	9	4	4	5	5.66667	1.14706
65	IPI:IPI00329791.2 Tax_Id=9606 Gene_Symbol=DDX46 Probable ATP-dependent RNA helicase DDX46	IPI00329791 (+1)	117 kDa	14	16	13	15	2	2	2	14.5	11	12	15	12	12.6667	1.14474
1.1	IPI:IPI00554648.3 Tax_Id=9606 Gene_Symbol=KRT8 Keratin, type II cytoskeletal 8	IPI00554648	54 kDa	179	182	179	166	2	2	2	176.5	156	164	144	61	154.667	1.14116
85.1	IPI:IPI00304692.1 Tax_Id=9606 Gene_Symbol=RBMX Heterogeneous nuclear ribonucleoprotein G	IPI00304692	42 kDa	23	27	15	17	2	2	2	20.5	15	20	19	7	18	1.13889
43	Cluster of IPI:IPI00216592.2 Tax_Id=9606 Gene_Symbol=HNRNPC Isoform C1 of Heterogeneous nuclear ribonucleoproteins C1/C2 (IPI00216592)	IPI00216592 [2]	32 kDa	26	31	18	16	2	2	2	22.75	17	21	22	8	20	1.1375
43.1	IPI:IPI00216592.2 Tax_Id=9606 Gene_Symbol=HNRNPC Isoform C1 of Heterogeneous nuclear ribonucleoproteins C1/C2	IPI00216592 (+1)	32 kDa	26	31	18	16	2	2	2	22.75	17	21	22	8	20	1.1375
58	Cluster of IPI:IPI00021263.3 Tax_Id=9606 Gene_Symbol=YWHAZ 14-3-3 protein zeta/delta (IPI00021263)	IPI00021263 [6]	28 kDa	11	18	18	15	2	2	2	15.5	11	19	11	2	13.6667	1.13415
511	IPI:IPI00029631.1 Tax_Id=9606 Gene_Symbol=ERH Enhancer of rudimentary homolog	IPI00029631	12 kDa	4	6	2	3	2	2	2	3.75	4	4	2	0	3.33333	1.125
196	IPI:IPI00294536.2 Tax_Id=9606 Gene_Symbol=STRAP cDNA FLJ51909, highly similar to Serine-threonine kinase receptor-associatedprotein	IPI00294536 (+1)	40 kDa	8	7	3	6	2	2	2	6	3	5	8	7	5.33333	1.125
337	IPI:IPI00306332.4 Tax_Id=9606 Gene_Symbol=RPL24 60S ribosomal protein L24	IPI00306332	18 kDa	5	4	3	6	2	2	2	4.5	6	2	4	5	4	1.125
426	IPI:IPI00025329.1 Tax_Id=9606 Gene_Symbol=RPL19 60S ribosomal protein L19	IPI00025329	23 kDa	2	4	3	3	2	2	2	3	3	3	2	2	2.66667	1.125
115.2	IPI:IPI00328328.3 Tax_Id=9606 Gene_Symbol=MIR1248;SNORA4;SNORD2;EIF4A2;SNORA81;SNORA63 Isoform 1 of Eukaryotic initiation factor 4A-II	IPI00328328 (+1)	46 kDa	12	14	12	16	2	2	2	13.5	13	11	12	11	12	1.125
497	IPI:IPI00815784.1 Tax_Id=9606 Gene_Symbol=PPP2CA Serine/threonine-protein phosphatase	IPI00815784	36 kDa	2	2	2	3	2	2	2	2.25	2	2	2	2	2	1.125
548	IPI:IPI00554737.3 Tax_Id=9606 Gene_Symbol=PPP2R1A Serine/threonine-protein phosphatase 2A 65 kDa regulatory subunit A alpha isoform	IPI00554737	65 kDa	4	1	5	2	2	2	2	3	3	3	2	0	2.66667	1.125
85	Cluster of IPI:IPI00304692.1 Tax_Id=9606 Gene_Symbol=RBMX Heterogeneous nuclear ribonucleoprotein G (IPI00304692)	IPI00304692 [2]	42 kDa	23	27	15	17	2	2	2	20.5	15	20	20	7	18.3333	1.11818
11.1	IPI:IPI00479145.3 Tax_Id=9606 Gene_Symbol=KRT19 Keratin, type I cytoskeletal 19	IPI00479145	44 kDa	53	53	60	56	2	2	2	55.5	47	51	51	12	49.6667	1.11745
115.1	IPI:IPI00025491.1 Tax_Id=9606 Gene_Symbol=EIF4A1 Eukaryotic initiation factor 4A-I	IPI00025491	46 kDa	14	21	15	17	2	2	2	16.75	14	16	15	12	15	1.11667
12	IPI:IPI00026781.3 Tax_Id=9606 Gene_Symbol=FASN Fatty acid synthase	IPI00026781	273 kDa	65	61	48	49	2	2	2	55.75	48	62	40	26	50	1.115
180	IPI:IPI00216044.1 Tax_Id=9606 Gene_Symbol=RALY Isoform 1 of RNA-binding protein Raly	IPI00216044	30 kDa	9	11	6	8	2	2	2	8.5	6	11	6	2	7.66667	1.1087
19.2	IPI:IPI00791613.1 Tax_Id=9606 Gene_Symbol=TUBA8 Uncharacterized protein	IPI00791613	52 kDa	9	18	13	13	2	2	2	13.25	10	12	14	10	12	1.10417
37	IPI:IPI00453473.6 Tax_Id=9606 Gene_Symbol=HIST2H4B;HIST1H4C;HIST1H4J;HIST1H4D;HIST1H4A;HIST2H4A;HIST1H4I;HIST1H4K;HIST1H4E;HIST1H4L;HIST1H4F;HIST1H4H;HIST4H4;HIST1H4B Histone H4	IPI00453473	11 kDa	20	26	23	36	2	2	2	26.25	23	28	21	12	24	1.09375
98	Cluster of IPI:IPI00796366.2 Tax_Id=9606 Gene_Symbol=MYL6 cDNA FLJ56329, highly similar to Myosin light polypeptide 6 (IPI00796366)	IPI00796366	27 kDa	18	18	24	23	2	2	2	20.75	19	14	24	14	19	1.09211
98.1	IPI:IPI00796366.2 Tax_Id=9606 Gene_Symbol=MYL6 cDNA FLJ56329, highly similar to Myosin light polypeptide 6	IPI00796366	27 kDa	18	18	24	23	2	2	2	20.75	19	14	24	14	19	1.09211
439	IPI:IPI00029750.1 Tax_Id=9606 Gene_Symbol=RPS24 Isoform 1 of 40S ribosomal protein S24	IPI00029750 (+4)	15 kDa	5	4	4	3	2	2	2	4	4	3	4	5	3.66667	1.09091
115	Cluster of IPI:IPI00025491.1 Tax_Id=9606 Gene_Symbol=EIF4A1 Eukaryotic initiation factor 4A-I (IPI00025491)	IPI00025491 [3]	46 kDa	14	22	15	17	2	2	2	17	15	17	15	13	15.6667	1.08511
462	IPI:IPI00306369.3 Tax_Id=9606 Gene_Symbol=NSUN2 tRNA (cytosine(34)-C(5))-methyltransferase	IPI00306369	86 kDa	5	3	3	2	2	2	2	3.25	4	2	3	0	3	1.08333
217	Cluster of IPI:IPI00413108.4 Tax_Id=9606 Gene_Symbol=SNORA6;RPSAP15;SNORA62;RPSA 33 kDa protein (IPI00413108)	IPI00413108 [3]	33 kDa	10	10	10	9	2	2	2	9.75	7	8	12	3	9	1.08333
217.1	IPI:IPI00413108.4 Tax_Id=9606 Gene_Symbol=SNORA6;RPSAP15;SNORA62;RPSA 33 kDa protein	IPI00413108 (+2)	33 kDa	10	10	10	9	2	2	2	9.75	7	8	12	3	9	1.08333
47	IPI:IPI00025512.2 Tax_Id=9606 Gene_Symbol=HSPB1 Heat shock protein beta-1	IPI00025512	23 kDa	15	17	26	20	2	2	2	19.5	12	16	26	15	18	1.08333
27	IPI:IPI00027834.3 Tax_Id=9606 Gene_Symbol=HNRNPL Heterogeneous nuclear ribonucleoprotein L	IPI00027834	64 kDa	36	39	32	31	2	2	2	34.5	32	38	26	7	32	1.07812
169	IPI:IPI00107745.3 Tax_Id=9606 Gene_Symbol=LUC7L3 Isoform 1 of Luc7-like protein 3	IPI00107745	51 kDa	11	13	3	3	2	2	2	7.5	8	7	6	4	7	1.07143
557	IPI:IPI00219678.3 Tax_Id=9606 Gene_Symbol=EIF2S1 Eukaryotic translation initiation factor 2 subunit 1	IPI00219678	36 kDa	2	2	3	3	2	2	2	2.5	4	3	0	0	2.33333	1.07143
9.2	IPI:IPI00397526.3 Tax_Id=9606 Gene_Symbol=MYH10 Isoform 1 of Myosin-10	IPI00397526 (+2)	229 kDa	1	1	6	2	2	2	2	2.5	4	3	0	0	2.33333	1.07143
7	Cluster of IPI:IPI00003865.1 Tax_Id=9606 Gene_Symbol=HSPA8 Isoform 1 of Heat shock cognate 71 kDa protein (IPI00003865)	IPI00003865	71 kDa	66	64	82	79	2	2	2	72.75	63	58	83	37	68	1.06985
7.1	IPI:IPI00003865.1 Tax_Id=9606 Gene_Symbol=HSPA8 Isoform 1 of Heat shock cognate 71 kDa protein	IPI00003865	71 kDa	66	64	82	79	2	2	2	72.75	63	58	83	37	68	1.06985
320	IPI:IPI00218606.7 Tax_Id=9606 Gene_Symbol=RPS23 40S ribosomal protein S23	IPI00218606	16 kDa	9	5	7	3	2	2	2	6	6	5	6	2	5.66667	1.05882
38	Cluster of IPI:IPI00604620.3 Tax_Id=9606 Gene_Symbol=NCL Nucleolin (IPI00604620)	IPI00604620	77 kDa	21	26	21	18	2	2	2	21.5	17	22	22	10	20.3333	1.05738
38.1	IPI:IPI00604620.3 Tax_Id=9606 Gene_Symbol=NCL Nucleolin	IPI00604620	77 kDa	21	26	21	18	2	2	2	21.5	17	22	22	10	20.3333	1.05738
352	IPI:IPI00013415.1 Tax_Id=9606 Gene_Symbol=RPS7 40S ribosomal protein S7	IPI00013415	22 kDa	2	4	2	6	2	2	2	3.5	1	5	4	3	3.33333	1.05
22.1	IPI:IPI00845339.1 Tax_Id=9606 Gene_Symbol=HSPA1B;HSPA1A cDNA FLJ54370, highly similar to Heat shock 70 kDa protein 1	IPI00845339	70 kDa	30	31	53	47	2	2	2	40.25	31	36	48	32	38.3333	1.05
204	IPI:IPI00024662.1 Tax_Id=9606 Gene_Symbol=CBX5;MIR3198-1 Chromobox protein homolog 5	IPI00024662	22 kDa	10	8	10	7	2	2	2	8.75	5	6	14	0	8.33333	1.05
190	Cluster of IPI:IPI00013485.3 Tax_Id=9606 Gene_Symbol=RPS2 40S ribosomal protein S2 (IPI00013485)	IPI00013485	31 kDa	8	10	8	6	2	2	2	8	7	8	8	7	7.66667	1.04348
190.1	IPI:IPI00013485.3 Tax_Id=9606 Gene_Symbol=RPS2 40S ribosomal protein S2	IPI00013485	31 kDa	8	10	8	6	2	2	2	8	7	8	8	7	7.66667	1.04348
163	IPI:IPI00217975.4 Tax_Id=9606 Gene_Symbol=LMNB1 Lamin-B1	IPI00217975	66 kDa	12	9	8	14	2	2	2	10.75	8	13	10	4	10.3333	1.04032
62	Cluster of IPI:IPI00011253.3 Tax_Id=9606 Gene_Symbol=RPS3 40S ribosomal protein S3 (IPI00011253)	IPI00011253	27 kDa	16	19	17	9	2	2	2	15.25	12	18	14	9	14.6667	1.03977
62.1	IPI:IPI00011253.3 Tax_Id=9606 Gene_Symbol=RPS3 40S ribosomal protein S3	IPI00011253	27 kDa	16	19	17	9	2	2	2	15.25	12	18	14	9	14.6667	1.03977
6.1	IPI:IPI00645452.1 Tax_Id=9606 Gene_Symbol=TUBB Uncharacterized protein	IPI00645452	48 kDa	42	50	48	48	2	2	2	47	47	42	47	36	45.3333	1.03676
22	Cluster of IPI:IPI00845339.1 Tax_Id=9606 Gene_Symbol=HSPA1B;HSPA1A cDNA FLJ54370, highly similar to Heat shock 70 kDa protein 1 (IPI00845339)	IPI00845339 [2]	70 kDa	35	35	60	52	2	2	2	45.5	35	40	57	42	44	1.03409
22.2	IPI:IPI00911039.1 Tax_Id=9606 Gene_Symbol=HSPA1B;HSPA1A cDNA FLJ54408, highly similar to Heat shock 70 kDa protein 1	IPI00911039	64 kDa	23	23	38	33	2	2	2	29.25	23	25	37	19	28.3333	1.03235
247	IPI:IPI00012750.3 Tax_Id=9606 Gene_Symbol=RPS25 40S ribosomal protein S25	IPI00012750	14 kDa	10	9	6	8	2	2	2	8.25	9	9	6	6	8	1.03125
482	IPI:IPI00010896.3 Tax_Id=9606 Gene_Symbol=CLIC1 Chloride intracellular channel protein 1	IPI00010896	27 kDa	4	4	3	4	2	2	2	3.75	4	4	3	2	3.66667	1.02273
172	IPI:IPI00003377.1 Tax_Id=9606 Gene_Symbol=SRSF7 Isoform 1 of Serine/arginine-rich splicing factor 7	IPI00003377 (+1)	27 kDa	4	10	4	5	2	2	2	5.75	5	11	1	5	5.66667	1.01471
229	IPI:IPI00004273.6 Tax_Id=9606 Gene_Symbol=RBM25 Isoform 1 of RNA-binding protein 25	IPI00004273	100 kDa	5	6	8	4	2	2	2	5.75	7	6	4	0	5.66667	1.01471
71	Cluster of IPI:IPI00012011.6 Tax_Id=9606 Gene_Symbol=CFL1 Cofilin-1 (IPI00012011)	IPI00012011 [4]	19 kDa	16	13	13	25	2	2	2	16.75	16	12	22	16	16.6667	1.005
6	Cluster of IPI:IPI00645452.1 Tax_Id=9606 Gene_Symbol=TUBB Uncharacterized protein (IPI00645452)	IPI00645452 [3]	48 kDa	55	63	68	65	2	2	2	62.75	66	61	61	51	62.6667	1.00133
364	IPI:IPI00246975.8 Tax_Id=9606 Gene_Symbol=GSTM3 Glutathione S-transferase Mu 3	IPI00246975	27 kDa	4	4	2	2	2	2	2	3	3	4	2	0	3	1
567	IPI:IPI00023048.4 Tax_Id=9606 Gene_Symbol=EEF1D Isoform 1 of Elongation factor 1-delta	IPI00023048 (+2)	31 kDa	3	2	2	1	2	2	2	2	2	2	2	2	2	1
680	IPI:IPI00013290.5 Tax_Id=9606 Gene_Symbol=HDGFRP2 Isoform 2 of Hepatoma-derived growth factor-related protein 2	IPI00013290 (+1)	75 kDa	3	2	2	1	2	2	2	2	2	2	2	0	2	1
209	IPI:IPI00217030.1 Tax_Id=9606 Gene_Symbol=RPS4X 40S ribosomal protein S4, X isoform	IPI00217030	30 kDa	7	9	6	6	2	2	2	7	7	7	7	2	7	1
322	Cluster of IPI:IPI00300631.3 Tax_Id=9606 Gene_Symbol=SAFB Scaffold attachment factor B1 (IPI00300631)	IPI00300631 [5]	103 kDa	4	7	6	3	2	2	2	5	8	3	4	2	5	1
322.1	IPI:IPI00300631.3 Tax_Id=9606 Gene_Symbol=SAFB Scaffold attachment factor B1	IPI00300631 (+4)	103 kDa	4	7	6	3	2	2	2	5	8	3	4	2	5	1
228	Cluster of IPI:IPI00894485.1 Tax_Id=9606 Gene_Symbol=SERF2 small EDRK-rich factor 2 isoform d (IPI00894485)	IPI00894485	5 kDa	4	5	5	6	2	2	2	5	1	6	8	0	5	1
228.1	IPI:IPI00894485.1 Tax_Id=9606 Gene_Symbol=SERF2 small EDRK-rich factor 2 isoform d	IPI00894485	5 kDa	4	5	5	6	2	2	2	5	1	6	8	0	5	1
336	IPI:IPI01014604.2 Tax_Id=9606 Gene_Symbol=CCT4 T-complex protein 1 subunit delta	IPI01014604 (+1)	55 kDa	3	5	5	7	2	2	2	5	5	5	5	2	5	1
507	IPI:IPI00021924.1 Tax_Id=9606 Gene_Symbol=H1FX Histone H1x	IPI00021924	22 kDa	1	2	4	5	2	2	2	3	0	0	9	0	3	1
645	IPI:IPI00016639.7 Tax_Id=9606 Gene_Symbol=PRKCI Protein kinase C iota type	IPI00016639	68 kDa	1	1	2	4	2	2	2	2	1	3	2	0	2	1
71.1	IPI:IPI00012011.6 Tax_Id=9606 Gene_Symbol=CFL1 Cofilin-1	IPI00012011 (+1)	19 kDa	14	11	9	20	2	2	2	13.5	13	10	18	12	13.6667	0.987805
167	IPI:IPI00217468.3 Tax_Id=9606 Gene_Symbol=HIST1H1B Histone H1.5	IPI00217468	23 kDa	10	12	14	14	2	2	2	12.5	7	15	16	2	12.6667	0.986842
200	IPI:IPI00247583.5 Tax_Id=9606 Gene_Symbol=RPL21;SNORD102;SNORA27;RPL21P19 60S ribosomal protein L21	IPI00247583	19 kDa	5	6	6	8	2	2	2	6.25	7	8	4	2	6.33333	0.986842
260.1	IPI:IPI00647837.5 Tax_Id=9606 Gene_Symbol=ZNF185 Isoform 3 of Zinc finger protein 185	IPI00647837	74 kDa	2	1	14	8	2	2	2	6.25	0	3	16	2	6.33333	0.986842
225	IPI:IPI00012772.8 Tax_Id=9606 Gene_Symbol=RPL8 60S ribosomal protein L8	IPI00012772	28 kDa	5	7	5	4	2	2	2	5.25	7	4	5	0	5.33333	0.984375
6.2	IPI:IPI00930130.2 Tax_Id=9606 Gene_Symbol=TUBB6 cDNA FLJ11352 fis, clone HEMBA1000020, highly similar to Tubulin beta-2C chain	IPI00930130	45 kDa	18	24	24	23	2	2	2	22.25	26	21	21	14	22.6667	0.981618
312	IPI:IPI00025091.3 Tax_Id=9606 Gene_Symbol=RPS11 40S ribosomal protein S11	IPI00025091	18 kDa	4	5	5	3	2	2	2	4.25	6	2	5	0	4.33333	0.980769
91	IPI:IPI00973736.2 Tax_Id=9606 Gene_Symbol=FAU Uncharacterized protein	IPI00973736 (+1)	11 kDa	14	13	17	16	2	2	2	15	16	16	14	10	15.3333	0.978261
25	IPI:IPI00479186.7 Tax_Id=9606 Gene_Symbol=PKM2 Isoform M2 of Pyruvate kinase isozymes M1/M2	IPI00479186	58 kDa	26	37	26	27	2	2	2	29	34	34	21	11	29.6667	0.977528
303	Cluster of IPI:IPI00005978.8 Tax_Id=9606 Gene_Symbol=SRSF2 Serine/arginine-rich splicing factor 2 (IPI00005978)	IPI00005978 [3]	25 kDa	6	8	5	7	2	2	2	6.5	6	8	6	6	6.66667	0.975
303.1	IPI:IPI00005978.8 Tax_Id=9606 Gene_Symbol=SRSF2 Serine/arginine-rich splicing factor 2	IPI00005978 (+2)	25 kDa	6	8	5	7	2	2	2	6.5	6	8	6	6	6.66667	0.975
535	IPI:IPI00216057.6 Tax_Id=9606 Gene_Symbol=SORD Sorbitol dehydrogenase	IPI00216057	38 kDa	4	1	4	4	2	2	2	3.25	4	2	4	1	3.33333	0.975
56	Cluster of IPI:IPI00418169.3 Tax_Id=9606 Gene_Symbol=ANXA2 Isoform 2 of Annexin A2 (IPI00418169)	IPI00418169 [2]	40 kDa	12	15	32	24	2	2	2	20.75	16	16	32	20	21.3333	0.972656
56.1	IPI:IPI00418169.3 Tax_Id=9606 Gene_Symbol=ANXA2 Isoform 2 of Annexin A2	IPI00418169 (+1)	40 kDa	12	15	32	24	2	2	2	20.75	16	16	32	20	21.3333	0.972656
102	Cluster of IPI:IPI00465248.5 Tax_Id=9606 Gene_Symbol=ENO1 Isoform alpha-enolase of Alpha-enolase (IPI00465248)	IPI00465248	47 kDa	13	8	12	11	2	2	2	11	16	11	7	6	11.3333	0.970588
102.1	IPI:IPI00465248.5 Tax_Id=9606 Gene_Symbol=ENO1 Isoform alpha-enolase of Alpha-enolase	IPI00465248	47 kDa	13	8	12	11	2	2	2	11	16	11	7	6	11.3333	0.970588
606	IPI:IPI00827967.1 Tax_Id=9606 Gene_Symbol=C9orf86 Isoform 2 of Putative GTP-binding protein Parf	IPI00827967 (+1)	80 kDa	3	4	1	1	2	2	2	2.25	3	4	0	4	2.33333	0.964286
635	IPI:IPI00062120.1 Tax_Id=9606 Gene_Symbol=S100A16 Protein S100-A16	IPI00062120	12 kDa	2	2	1	4	2	2	2	2.25	2	2	3	0	2.33333	0.964286
253	IPI:IPI00302925.4 Tax_Id=9606 Gene_Symbol=CCT8 59 kDa protein	IPI00302925 (+2)	59 kDa	4	6	8	5	2	2	2	5.75	8	8	2	2	6	0.958333
381	IPI:IPI00010860.2 Tax_Id=9606 Gene_Symbol=PSMD9 Isoform p27-L of 26S proteasome non-ATPase regulatory subunit 9	IPI00010860 (+4)	25 kDa	4	4	6	5	2	2	2	4.75	4	4	7	0	5	0.95
26	IPI:IPI00883857.2 Tax_Id=9606 Gene_Symbol=HNRNPU Isoform Long of Heterogeneous nuclear ribonucleoprotein U	IPI00883857	91 kDa	33	31	30	27	2	2	2	30.25	29	36	31	18	32	0.945312
158	Cluster of IPI:IPI00059366.4 Tax_Id=9606 Gene_Symbol=H2AFY Isoform 3 of Core histone macro-H2A.1 (IPI00059366)	IPI00059366 [3]	39 kDa	3	8	13	10	2	2	2	8.5	7	9	11	9	9	0.944444
158.1	IPI:IPI00059366.4 Tax_Id=9606 Gene_Symbol=H2AFY Isoform 3 of Core histone macro-H2A.1	IPI00059366 (+2)	39 kDa	3	8	13	10	2	2	2	8.5	7	9	11	9	9	0.944444
14	IPI:IPI00021405.3 Tax_Id=9606 Gene_Symbol=LMNA Isoform A of Prelamin-A/C	IPI00021405	74 kDa	55	51	54	40	2	2	2	50	58	64	37	9	53	0.943396
36	Cluster of IPI:IPI00396485.3 Tax_Id=9606 Gene_Symbol=EEF1A1 Elongation factor 1-alpha 1 (IPI00396485)	IPI00396485 [3]	50 kDa	23	23	37	30	2	2	2	28.25	28	26	36	19	30	0.941667
19	Cluster of IPI:IPI00180675.4 Tax_Id=9606 Gene_Symbol=TUBA1A Tubulin alpha-1A chain (IPI00180675)	IPI00180675 [2]	50 kDa	23	38	40	37	2	2	2	34.5	32	40	38	32	36.6667	0.940909
10	IPI:IPI00021812.2 Tax_Id=9606 Gene_Symbol=AHNAK Neuroblast differentiation-associated protein AHNAK	IPI00021812	629 kDa	32	40	54	47	2	2	2	43.25	40	50	48	35	46	0.940217
31	Cluster of IPI:IPI00024067.4 Tax_Id=9606 Gene_Symbol=CLTC Isoform 1 of Clathrin heavy chain 1 (IPI00024067)	IPI00024067 [2]	192 kDa	28	32	19	25	2	2	2	26	28	36	19	20	27.6667	0.939759
31.1	IPI:IPI00024067.4 Tax_Id=9606 Gene_Symbol=CLTC Isoform 1 of Clathrin heavy chain 1	IPI00024067 (+1)	192 kDa	28	32	19	25	2	2	2	26	28	36	19	20	27.6667	0.939759
260	Cluster of IPI:IPI00647837.5 Tax_Id=9606 Gene_Symbol=ZNF185 Isoform 3 of Zinc finger protein 185 (IPI00647837)	IPI00647837 [2]	74 kDa	2	1	14	8	2	2	2	6.25	0	3	17	2	6.66667	0.9375
97	IPI:IPI00295857.7 Tax_Id=9606 Gene_Symbol=COPA Isoform 1 of Coatomer subunit alpha	IPI00295857 (+1)	138 kDa	9	11	13	13	2	2	2	11.5	13	16	8	4	12.3333	0.932432
191	Cluster of IPI:IPI00746165.2 Tax_Id=9606 Gene_Symbol=WDR1 Isoform 1 of WD repeat-containing protein 1 (IPI00746165)	IPI00746165	66 kDa	5	8	6	7	2	2	2	6.5	3	5	13	6	7	0.928571
191.1	IPI:IPI00746165.2 Tax_Id=9606 Gene_Symbol=WDR1 Isoform 1 of WD repeat-containing protein 1	IPI00746165	66 kDa	5	8	6	7	2	2	2	6.5	3	5	13	6	7	0.928571
131	IPI:IPI00465439.5 Tax_Id=9606 Gene_Symbol=ALDOA Fructose-bisphosphate aldolase A	IPI00465439 (+1)	39 kDa	12	12	12	11	2	2	2	11.75	14	10	14	4	12.6667	0.927632
162	Cluster of IPI:IPI00000861.1 Tax_Id=9606 Gene_Symbol=LASP1 Isoform 1 of LIM and SH3 domain protein 1 (IPI00000861)	IPI00000861	30 kDa	3	5	8	5	2	2	2	5.25	5	3	9	1	5.66667	0.926471
162.1	IPI:IPI00000861.1 Tax_Id=9606 Gene_Symbol=LASP1 Isoform 1 of LIM and SH3 domain protein 1	IPI00000861	30 kDa	3	5	8	5	2	2	2	5.25	5	3	9	1	5.66667	0.926471
36.1	IPI:IPI00396485.3 Tax_Id=9606 Gene_Symbol=EEF1A1 Elongation factor 1-alpha 1	IPI00396485 (+1)	50 kDa	23	23	33	27	2	2	2	26.5	28	26	32	13	28.6667	0.924419
106	IPI:IPI00843913.3 Tax_Id=9606 Gene_Symbol=C4A Uncharacterized protein	IPI00843913 (+1)	193 kDa	12	15	8	13	2	2	2	12	13	14	12	6	13	0.923077
375	IPI:IPI00024919.3 Tax_Id=9606 Gene_Symbol=PRDX3 Thioredoxin-dependent peroxide reductase, mitochondrial	IPI00024919 (+1)	28 kDa	4	2	5	5	2	2	2	4	3	4	6	2	4.33333	0.923077
178	IPI:IPI00298520.4 Tax_Id=9606 Gene_Symbol=ARCN1 Uncharacterized protein	IPI00298520 (+1)	62 kDa	4	9	9	5	2	2	2	6.75	11	8	3	3	7.33333	0.920455
148	IPI:IPI00163505.2 Tax_Id=9606 Gene_Symbol=RBM39 Isoform 1 of RNA-binding protein 39	IPI00163505 (+1)	59 kDa	13	8	8	9	2	2	2	9.5	11	7	13	9	10.3333	0.919355
280	IPI:IPI00658130.1 Tax_Id=9606 Gene_Symbol=IGLV2-11 IGL@ protein	IPI00658130	25 kDa	7	8	3	4	2	2	2	5.5	7	7	4	6	6	0.916667
222	Cluster of IPI:IPI00554723.5 Tax_Id=9606 Gene_Symbol=SNORA70;RPL10 60S ribosomal protein L10 (IPI00554723)	IPI00554723 [3]	25 kDa	6	7	6	3	2	2	2	5.5	5	9	4	1	6	0.916667
222.1	IPI:IPI00554723.5 Tax_Id=9606 Gene_Symbol=SNORA70;RPL10 60S ribosomal protein L10	IPI00554723 (+2)	25 kDa	6	7	6	3	2	2	2	5.5	5	9	4	1	6	0.916667
319	IPI:IPI00216298.6 Tax_Id=9606 Gene_Symbol=TXN Thioredoxin	IPI00216298	12 kDa	5	6	5	6	2	2	2	5.5	6	6	6	2	6	0.916667
187	IPI:IPI00784154.1 Tax_Id=9606 Gene_Symbol=HSPD1 60 kDa heat shock protein, mitochondrial	IPI00784154	61 kDa	7	6	11	9	2	2	2	8.25	14	9	4	5	9	0.916667
182	IPI:IPI00008530.1 Tax_Id=9606 Gene_Symbol=RPLP0 60S acidic ribosomal protein P0	IPI00008530	34 kDa	7	12	11	9	2	2	2	9.75	12	10	10	8	10.6667	0.914062
249	Cluster of IPI:IPI00012066.2 Tax_Id=9606 Gene_Symbol=PCBP2 poly(rC)-binding protein 2 isoform b (IPI00012066)	IPI00012066	38 kDa	15	16	15	11	2	2	2	14.25	15	16	16	3	15.6667	0.909574
249.1	IPI:IPI00012066.2 Tax_Id=9606 Gene_Symbol=PCBP2 poly(rC)-binding protein 2 isoform b	IPI00012066	38 kDa	15	16	15	11	2	2	2	14.25	15	16	16	3	15.6667	0.909574
306	IPI:IPI00402184.4 Tax_Id=9606 Gene_Symbol=SYNCRIP Isoform 4 of Heterogeneous nuclear ribonucleoprotein Q	IPI00402184	59 kDa	12	11	9	8	2	2	2	10	8	17	8	8	11	0.909091
19.1	IPI:IPI00180675.4 Tax_Id=9606 Gene_Symbol=TUBA1A Tubulin alpha-1A chain	IPI00180675	50 kDa	22	35	36	33	2	2	2	31.5	30	40	34	29	34.6667	0.908654
60.1	IPI:IPI00081836.3 Tax_Id=9606 Gene_Symbol=HIST1H2AH;HIST1H2AG;HIST1H2AK;HIST1H2AL;HIST1H2AM;HIST1H2AJ;HIST1H2AI Histone H2A type 1-H	IPI00081836 (+1)	14 kDa	15	14	20	15	2	2	2	16	17	15	21	16	17.6667	0.90566
60.2	IPI:IPI00026272.2 Tax_Id=9606 Gene_Symbol=HIST1H2AE;HIST1H2AB;HIST1H2AD;HIST1H2AG;HIST1H2AK;HIST1H2AL;HIST1H2AM;HIST1H2AJ;HIST1H2AI Histone H2A type 1-B/E	IPI00026272 (+2)	14 kDa	15	14	13	11	2	2	2	13.25	15	13	16	14	14.6667	0.903409
302	Cluster of IPI:IPI00000192.3 Tax_Id=9606 Gene_Symbol=SON Isoform F of Protein SON (IPI00000192)	IPI00000192	264 kDa	5	6	3	4	2	2	2	4.5	7	3	5	8	5	0.9
302.1	IPI:IPI00000192.3 Tax_Id=9606 Gene_Symbol=SON Isoform F of Protein SON	IPI00000192	264 kDa	5	6	3	4	2	2	2	4.5	7	3	5	8	5	0.9
565	IPI:IPI00013891.1 Tax_Id=9606 Gene_Symbol=TRA2A Isoform Long of Transformer-2 protein homolog alpha	IPI00013891	33 kDa	3	4	4	1	2	2	2	3	2	4	4	0	3.33333	0.9
486	Cluster of IPI:IPI00291510.3 Tax_Id=9606 Gene_Symbol=IMPDH2 Inosine-5'-monophosphate dehydrogenase 2 (IPI00291510)	IPI00291510	56 kDa	1	1	2	2	2	2	2	1.5	2	3	0	2	1.66667	0.9
486.1	IPI:IPI00291510.3 Tax_Id=9606 Gene_Symbol=IMPDH2 Inosine-5'-monophosphate dehydrogenase 2	IPI00291510	56 kDa	1	1	2	2	2	2	2	1.5	2	3	0	2	1.66667	0.9
18.1	IPI:IPI00000874.1 Tax_Id=9606 Gene_Symbol=PRDX1 Peroxiredoxin-1	IPI00000874	22 kDa	29	29	46	41	2	2	2	36.25	41	31	49	29	40.3333	0.89876
36.2	IPI:IPI00014424.1 Tax_Id=9606 Gene_Symbol=EEF1A2 Elongation factor 1-alpha 2	IPI00014424	50 kDa	13	11	22	16	2	2	2	15.5	16	14	22	9	17.3333	0.894231
60	Cluster of IPI:IPI00081836.3 Tax_Id=9606 Gene_Symbol=HIST1H2AH;HIST1H2AG;HIST1H2AK;HIST1H2AL;HIST1H2AM;HIST1H2AJ;HIST1H2AI Histone H2A type 1-H (IPI00081836)	IPI00081836 [7]	14 kDa	17	16	20	16	2	2	2	17.25	19	17	22	18	19.3333	0.892241
58.2	IPI:IPI00216318.5 Tax_Id=9606 Gene_Symbol=YWHAB Isoform Long of 14-3-3 protein beta/alpha	IPI00216318	28 kDa	6	8	7	5	2	2	2	6.5	5	10	7	2	7.33333	0.886364
459	IPI:IPI00219156.7 Tax_Id=9606 Gene_Symbol=RPL30 60S ribosomal protein L30	IPI00219156 (+1)	13 kDa	2	4	4	3	2	2	2	3.25	3	4	4	2	3.66667	0.886364
353	IPI:IPI00219160.3 Tax_Id=9606 Gene_Symbol=RPL34 60S ribosomal protein L34	IPI00219160	13 kDa	2	3	5	3	2	2	2	3.25	4	2	5	0	3.66667	0.886364
15.2	IPI:IPI00289334.2 Tax_Id=9606 Gene_Symbol=FLNB Isoform 1 of Filamin-B	IPI00289334 (+2)	278 kDa	2	4	20	13	2	2	2	9.75	4	3	26	20	11	0.886364
141	IPI:IPI00018971.8 Tax_Id=9606 Gene_Symbol=TRIM21 Isoform 1 of E3 ubiquitin-protein ligase TRIM21	IPI00018971 (+1)	54 kDa	6	12	6	3	2	2	2	6.75	8	12	3	4	7.66667	0.880435
152	IPI:IPI00299573.1 Tax_Id=9606 Gene_Symbol=RPL7A;SNORD24 60S ribosomal protein L7a	IPI00299573	30 kDa	5	8	9	5	2	2	2	6.75	9	6	8	4	7.66667	0.880435
23.2	IPI:IPI00166293.5 Tax_Id=9606 Gene_Symbol=HIST3H2BB Histone H2B type 3-B	IPI00166293	14 kDa	15	18	22	20	2	2	2	18.75	18	17	29	12	21.3333	0.878906
649	IPI:IPI00217966.9 Tax_Id=9606 Gene_Symbol=LDHA Isoform 1 of L-lactate dehydrogenase A chain	IPI00217966 (+2)	37 kDa	2	3	1	1	2	2	2	1.75	2	3	1	0	2	0.875
52	IPI:IPI00843996.1 Tax_Id=9606 Gene_Symbol=SRSF3 cDNA FLJ52832, highly similar to Splicing factor, arginine/serine-rich 3	IPI00843996	14 kDa	14	20	13	16	2	2	2	15.75	20	14	20	14	18	0.875
63	Cluster of IPI:IPI00021417.3 Tax_Id=9606 Gene_Symbol=SART1 U4/U6.U5 tri-snRNP-associated protein 1 (IPI00021417)	IPI00021417	90 kDa	22	16	24	15	2	2	2	19.25	21	19	26	4	22	0.875
63.1	IPI:IPI00021417.3 Tax_Id=9606 Gene_Symbol=SART1 U4/U6.U5 tri-snRNP-associated protein 1	IPI00021417	90 kDa	22	16	24	15	2	2	2	19.25	21	19	26	4	22	0.875
23.1	IPI:IPI00018534.4 Tax_Id=9606 Gene_Symbol=HIST1H2BL Histone H2B type 1-L	IPI00018534 (+5)	14 kDa	19	20	28	26	2	2	2	23.25	28	19	33	12	26.6667	0.871875
92.1	IPI:IPI00843975.1 Tax_Id=9606 Gene_Symbol=EZR Ezrin	IPI00843975	69 kDa	9	13	7	7	2	2	2	9	12	16	3	5	10.3333	0.870968
260.2	IPI:IPI00005688.2 Tax_Id=9606 Gene_Symbol=ZNF185 Isoform 1 of Zinc finger protein 185	IPI00005688	74 kDa	2	1	12	7	2	2	2	5.5	0	3	16	2	6.33333	0.868421
476	Cluster of IPI:IPI00797126.4 Tax_Id=9606 Gene_Symbol=NACA Uncharacterized protein (IPI00797126)	IPI00797126	205 kDa	6	4	2	3	2	2	2	3.75	3	7	3	1	4.33333	0.865385
476.1	IPI:IPI00797126.4 Tax_Id=9606 Gene_Symbol=NACA Uncharacterized protein	IPI00797126	205 kDa	6	4	2	3	2	2	2	3.75	3	7	3	1	4.33333	0.865385
220	IPI:IPI00646917.1 Tax_Id=9606 Gene_Symbol=NUDT21 Cleavage and polyadenylation specificity factor subunit 5	IPI00646917	26 kDa	3	6	2	4	2	2	2	3.75	4	7	2	2	4.33333	0.865385
270	Cluster of IPI:IPI00008575.3 Tax_Id=9606 Gene_Symbol=KHDRBS1 Isoform 1 of KH domain-containing, RNA-binding, signal transduction-associated protein 1 (IPI00008575)	IPI00008575 [2]	48 kDa	4	5	4	2	2	2	2	3.75	2	7	4	2	4.33333	0.865385
270.1	IPI:IPI00008575.3 Tax_Id=9606 Gene_Symbol=KHDRBS1 Isoform 1 of KH domain-containing, RNA-binding, signal transduction-associated protein 1	IPI00008575 (+1)	48 kDa	4	5	4	2	2	2	2	3.75	2	7	4	2	4.33333	0.865385
18	Cluster of IPI:IPI00000874.1 Tax_Id=9606 Gene_Symbol=PRDX1 Peroxiredoxin-1 (IPI00000874)	IPI00000874 [2]	22 kDa	29	29	48	41	2	2	2	36.75	44	33	51	30	42.6667	0.861328
79	Cluster of IPI:IPI00464952.2 Tax_Id=9606 Gene_Symbol=SRSF11 Serine/arginine-rich splicing factor 11 (IPI00464952)	IPI00464952 [2]	54 kDa	15	11	14	10	2	2	2	12.5	18	12	14	9	14.6667	0.852273
79.1	IPI:IPI00464952.2 Tax_Id=9606 Gene_Symbol=SRSF11 Serine/arginine-rich splicing factor 11	IPI00464952 (+1)	54 kDa	15	11	14	10	2	2	2	12.5	18	12	14	9	14.6667	0.852273
346	IPI:IPI00555744.6 Tax_Id=9606 Gene_Symbol=RPL14 Ribosomal protein L14 variant	IPI00555744 (+1)	24 kDa	5	5	5	2	2	2	2	4.25	4	2	9	2	5	0.85
215	IPI:IPI00719622.1 Tax_Id=9606 Gene_Symbol=RPS28 40S ribosomal protein S28	IPI00719622	8 kDa	9	9	11	6	2	2	2	8.75	11	10	10	4	10.3333	0.846774
74	Cluster of IPI:IPI00022434.4 Tax_Id=9606 Gene_Symbol=ALB Uncharacterized protein (IPI00022434)	IPI00022434	72 kDa	13	14	13	13	2	2	2	13.25	16	17	14	5	15.6667	0.845745
74.1	IPI:IPI00022434.4 Tax_Id=9606 Gene_Symbol=ALB Uncharacterized protein	IPI00022434	72 kDa	13	14	13	13	2	2	2	13.25	16	17	14	5	15.6667	0.845745
55	Cluster of IPI:IPI00217950.5 Tax_Id=9606 Gene_Symbol=HMGN2 Non-histone chromosomal protein HMG-17 (IPI00217950)	IPI00217950	9 kDa	19	19	28	23	2	2	2	22.25	28	24	27	1	26.3333	0.844937
55.1	IPI:IPI00217950.5 Tax_Id=9606 Gene_Symbol=HMGN2 Non-histone chromosomal protein HMG-17	IPI00217950	9 kDa	19	19	28	23	2	2	2	22.25	28	24	27	1	26.3333	0.844937
58.4	IPI:IPI00018146.1 Tax_Id=9606 Gene_Symbol=YWHAQ 14-3-3 protein theta	IPI00018146	28 kDa	6	5	6	1	2	2	2	4.5	4	6	6	0	5.33333	0.84375
92	Cluster of IPI:IPI00843975.1 Tax_Id=9606 Gene_Symbol=EZR Ezrin (IPI00843975)	IPI00843975 [2]	69 kDa	9	13	7	7	2	2	2	9	12	17	3	5	10.6667	0.84375
538	IPI:IPI00301364.3 Tax_Id=9606 Gene_Symbol=SKP1 Isoform 1 of S-phase kinase-associated protein 1	IPI00301364 (+1)	19 kDa	3	2	2	2	2	2	2	2.25	2	4	2	2	2.66667	0.84375
44	Cluster of IPI:IPI00017289.3 Tax_Id=9606 Gene_Symbol=SNRNP27 U4/U6.U5 small nuclear ribonucleoprotein 27 kDa protein (IPI00017289)	IPI00017289	19 kDa	20	20	22	19	2	2	2	20.25	23	23	26	16	24	0.84375
44.1	IPI:IPI00017289.3 Tax_Id=9606 Gene_Symbol=SNRNP27 U4/U6.U5 small nuclear ribonucleoprotein 27 kDa protein	IPI00017289	19 kDa	20	20	22	19	2	2	2	20.25	23	23	26	16	24	0.84375
624	IPI:IPI00178440.3 Tax_Id=9606 Gene_Symbol=SNORA41;EEF1B2 Elongation factor 1-beta	IPI00178440	25 kDa	2	2	3	2	2	2	2	2.25	2	2	4	2	2.66667	0.84375
108	IPI:IPI00848226.1 Tax_Id=9606 Gene_Symbol=GNB2L1 Guanine nucleotide-binding protein subunit beta-2-like 1	IPI00848226	35 kDa	10	11	8	8	2	2	2	9.25	12	11	10	8	11	0.840909
574	IPI:IPI00419791.3 Tax_Id=9606 Gene_Symbol=RSRC2 Isoform 1 of Arginine/serine-rich coiled-coil protein 2	IPI00419791 (+1)	51 kDa	3	5	1	1	2	2	2	2.5	4	2	3	0	3	0.833333
4	Cluster of IPI:IPI00021439.1 Tax_Id=9606 Gene_Symbol=ACTB Actin, cytoplasmic 1 (IPI00021439)	IPI00021439 [2]	42 kDa	79	83	100	72	2	2	2	83.5	108	89	106	51	101	0.826733
4.1	IPI:IPI00021439.1 Tax_Id=9606 Gene_Symbol=ACTB Actin, cytoplasmic 1	IPI00021439 (+1)	42 kDa	79	83	100	72	2	2	2	83.5	108	89	106	51	101	0.826733
205	IPI:IPI00470498.1 Tax_Id=9606 Gene_Symbol=SERBP1 Isoform 3 of Plasminogen activator inhibitor 1 RNA-binding protein	IPI00470498	43 kDa	7	11	7	8	2	2	2	8.25	8	12	10	2	10	0.825
183	IPI:IPI00000875.7 Tax_Id=9606 Gene_Symbol=EEF1G cDNA FLJ56389, highly similar to Elongation factor 1-gamma	IPI00000875 (+1)	56 kDa	5	6	5	6	2	2	2	5.5	6	6	8	3	6.66667	0.825
328	IPI:IPI00412579.6 Tax_Id=9606 Gene_Symbol=RPL10A 60S ribosomal protein L10a	IPI00412579	25 kDa	3	2	3	3	2	2	2	2.75	5	3	2	1	3.33333	0.825
170	IPI:IPI00291006.2 Tax_Id=9606 Gene_Symbol=MDH2 Malate dehydrogenase, mitochondrial	IPI00291006	36 kDa	4	7	11	11	2	2	2	8.25	12	6	12	7	10	0.825
358	IPI:IPI00305282.2 Tax_Id=9606 Gene_Symbol=RAD50 Isoform 1 of DNA repair protein RAD50	IPI00305282	154 kDa	1	1	6	3	2	2	2	2.75	1	7	2	0	3.33333	0.825
168	IPI:IPI00012340.1 Tax_Id=9606 Gene_Symbol=SRSF9 Serine/arginine-rich splicing factor 9	IPI00012340	26 kDa	10	10	5	9	2	2	2	8.5	12	11	8	6	10.3333	0.822581
81.2	IPI:IPI00012048.1 Tax_Id=9606 Gene_Symbol=NME1;NME2;NME1-NME2 Isoform 1 of Nucleoside diphosphate kinase A	IPI00012048 (+1)	17 kDa	5	7	13	9	2	2	2	8.5	11	11	9	2	10.3333	0.822581
15	Cluster of IPI:IPI00302592.2 Tax_Id=9606 Gene_Symbol=FLNA Isoform 2 of Filamin-A (IPI00302592)	IPI00302592 [5]	280 kDa	14	24	62	52	2	2	2	38	30	30	79	36	46.3333	0.820144
15.1	IPI:IPI00302592.2 Tax_Id=9606 Gene_Symbol=FLNA Isoform 2 of Filamin-A	IPI00302592 (+1)	280 kDa	14	22	44	42	2	2	2	30.5	28	29	55	19	37.3333	0.816964
81.1	IPI:IPI00604590.3 Tax_Id=9606 Gene_Symbol=NME1;NME2;NME1-NME2 Nucleoside diphosphate kinase	IPI00604590 (+1)	33 kDa	5	8	15	10	2	2	2	9.5	12	10	13	4	11.6667	0.814286
23	Cluster of IPI:IPI00018534.4 Tax_Id=9606 Gene_Symbol=HIST1H2BL Histone H2B type 1-L (IPI00018534)	IPI00018534 [10]	14 kDa	19	22	30	26	2	2	2	24.25	30	21	39	12	30	0.808333
232	Cluster of IPI:IPI00642256.2 Tax_Id=9606 Gene_Symbol=CAPZB Isoform 2 of F-actin-capping protein subunit beta (IPI00642256)	IPI00642256	31 kDa	6	8	8	6	2	2	2	7	6	10	10	1	8.66667	0.807692
232.1	IPI:IPI00642256.2 Tax_Id=9606 Gene_Symbol=CAPZB Isoform 2 of F-actin-capping protein subunit beta	IPI00642256	31 kDa	6	8	8	6	2	2	2	7	6	10	10	1	8.66667	0.807692
147	IPI:IPI00012998.2 Tax_Id=9606 Gene_Symbol=MIR1279;CPSF6 Isoform 1 of Cleavage and polyadenylation specificity factor subunit 6	IPI00012998 (+3)	59 kDa	12	8	13	9	2	2	2	10.5	14	12	13	10	13	0.807692
274	IPI:IPI00031556.7 Tax_Id=9606 Gene_Symbol=U2AF2 Isoform 1 of Splicing factor U2AF 65 kDa subunit	IPI00031556 (+1)	54 kDa	2	4	3	5	2	2	2	3.5	5	4	4	4	4.33333	0.807692
71.2	IPI:IPI00473014.5 Tax_Id=9606 Gene_Symbol=DSTN Destrin	IPI00473014 (+1)	19 kDa	2	2	5	5	2	2	2	3.5	3	2	8	4	4.33333	0.807692
101	Cluster of IPI:IPI00645201.1 Tax_Id=9606 Gene_Symbol=RPS8;SNORD55 Uncharacterized protein (IPI00645201)	IPI00645201	22 kDa	12	14	9	8	2	2	2	10.75	14	12	14	10	13.3333	0.80625
101.1	IPI:IPI00645201.1 Tax_Id=9606 Gene_Symbol=RPS8;SNORD55 Uncharacterized protein	IPI00645201	22 kDa	12	14	9	8	2	2	2	10.75	14	12	14	10	13.3333	0.80625
92.2	IPI:IPI00017367.6 Tax_Id=9606 Gene_Symbol=RDX Uncharacterized protein	IPI00017367	71 kDa	4	4	3	4	2	2	2	3.75	5	9	0	3	4.66667	0.803571
20.1	IPI:IPI01012991.1 Tax_Id=9606 Gene_Symbol=LUC7L2 Isoform 1 of Putative RNA-binding protein Luc7-like 2	IPI01012991	47 kDa	32	34	34	21	2	2	2	30.25	43	30	40	8	37.6667	0.803097
156	IPI:IPI00794746.1 Tax_Id=9606 Gene_Symbol=RPL7P32;RPL7 Uncharacterized protein	IPI00794746	24 kDa	6	13	6	6	2	2	2	7.75	11	10	8	5	9.66667	0.801724
374	IPI:IPI00396437.3 Tax_Id=9606 Gene_Symbol=DBNL Isoform 2 of Drebrin-like protein	IPI00396437	48 kDa	6	7	3	2	2	2	2	4.5	6	7	4	0	5.66667	0.794118
231	IPI:IPI00554761.2 Tax_Id=9606 Gene_Symbol=HMGN1P38;HMGN1 Non-histone chromosomal protein HMG-14	IPI00554761	11 kDa	4	4	6	5	2	2	2	4.75	7	3	8	0	6	0.791667
23.3	IPI:IPI00003935.6 Tax_Id=9606 Gene_Symbol=HIST2H2BE Histone H2B type 2-E	IPI00003935 (+2)	14 kDa	15	18	25	23	2	2	2	20.25	24	19	34	12	25.6667	0.788961
81	Cluster of IPI:IPI00604590.3 Tax_Id=9606 Gene_Symbol=NME1;NME2;NME1-NME2 Nucleoside diphosphate kinase (IPI00604590)	IPI00604590 [4]	33 kDa	5	10	15	11	2	2	2	10.25	14	12	13	4	13	0.788462
382	IPI:IPI00027280.2 Tax_Id=9606 Gene_Symbol=TOP2B Isoform Beta-2 of DNA topoisomerase 2-beta	IPI00027280 (+1)	183 kDa	4	5	4	9	2	2	2	5.5	8	4	9	4	7	0.785714
29	IPI:IPI00143753.6 Tax_Id=9606 Gene_Symbol=U2SURP Isoform 1 of U2 snRNP-associated SURP motif-containing protein	IPI00143753 (+1)	118 kDa	23	23	26	19	2	2	2	22.75	25	26	36	12	29	0.784483
321	IPI:IPI00411937.4 Tax_Id=9606 Gene_Symbol=SNORD110;SNORD86;NOP56 Nucleolar protein 56	IPI00411937	66 kDa	7	6	5	5	2	2	2	5.75	4	7	11	2	7.33333	0.784091
16.1	IPI:IPI00218319.3 Tax_Id=9606 Gene_Symbol=TPM3 Isoform 2 of Tropomyosin alpha-3 chain	IPI00218319	29 kDa	30	33	47	32	2	2	2	35.5	41	41	54	11	45.3333	0.783088
16	Cluster of IPI:IPI00218319.3 Tax_Id=9606 Gene_Symbol=TPM3 Isoform 2 of Tropomyosin alpha-3 chain (IPI00218319)	IPI00218319	29 kDa	30	33	47	32	2	2	2	35.5	41	41	55	11	45.6667	0.777372
138	IPI:IPI00013452.1 Tax_Id=9606 Gene_Symbol=EPRS Bifunctional aminoacyl-tRNA synthetase	IPI00013452	171 kDa	3	9	11	7	2	2	2	7.5	9	9	11	4	9.66667	0.775862
171	IPI:IPI00000494.6 Tax_Id=9606 Gene_Symbol=SNORD21;RPL5 60S ribosomal protein L5	IPI00000494	34 kDa	5	10	9	7	2	2	2	7.75	11	11	8	0	10	0.775
18.2	IPI:IPI00011937.1 Tax_Id=9606 Gene_Symbol=PRDX4 Peroxiredoxin-4	IPI00011937	31 kDa	8	8	10	7	2	2	2	8.25	10	8	14	10	10.6667	0.773438
161	Cluster of IPI:IPI00012079.1 Tax_Id=9606 Gene_Symbol=EIF4B Eukaryotic translation initiation factor 4B (IPI00012079)	IPI00012079 [2]	69 kDa	10	11	9	7	2	2	2	9.25	9	14	13	0	12	0.770833
161.1	IPI:IPI00012079.1 Tax_Id=9606 Gene_Symbol=EIF4B Eukaryotic translation initiation factor 4B	IPI00012079 (+1)	69 kDa	10	11	9	7	2	2	2	9.25	9	14	13	0	12	0.770833
142	IPI:IPI00024933.3 Tax_Id=9606 Gene_Symbol=RPL12 Isoform 1 of 60S ribosomal protein L12	IPI00024933	18 kDa	12	9	11	9	2	2	2	10.25	13	11	16	7	13.3333	0.76875
125	IPI:IPI00027107.5 Tax_Id=9606 Gene_Symbol=TUFM elongation factor Tu, mitochondrial precursor	IPI00027107	50 kDa	6	11	15	10	2	2	2	10.5	16	13	12	7	13.6667	0.768293
540	Cluster of IPI:IPI00033025.9 Tax_Id=9606 Gene_Symbol=SEPT7 Uncharacterized protein (IPI00033025)	IPI00033025	51 kDa	4	3	2	2	2	2	2	2.75	3	6	2	1	3.66667	0.75
540.1	IPI:IPI00033025.9 Tax_Id=9606 Gene_Symbol=SEPT7 Uncharacterized protein	IPI00033025	51 kDa	4	3	2	2	2	2	2	2.75	3	6	2	1	3.66667	0.75
185	IPI:IPI00007334.2 Tax_Id=9606 Gene_Symbol=ACIN1 Isoform 1 of Apoptotic chromatin condensation inducer in the nucleus	IPI00007334 (+1)	152 kDa	5	6	6	1	2	2	2	4.5	5	6	7	6	6	0.75
366	Cluster of IPI:IPI00784865.1 Tax_Id=9606 Gene_Symbol=IGK@ IGK@ protein (IPI00784865)	IPI00784865	26 kDa	5	1	1	3	2	2	2	2.5	5	3	2	5	3.33333	0.75
366	Cluster of IPI:IPI00784865.1 Tax_Id=9606 Gene_Symbol=IGK@ IGK@ protein (IPI00784865)	IPI00784865	26 kDa	5	1	1	3	2	2	2	2.5	5	3	2	5	3.33333	0.75
389	IPI:IPI00292843.2 Tax_Id=9606 Gene_Symbol=VCX3A Variable charge X-linked protein 3	IPI00292843 (+10)	20 kDa	1	2	1	1	2	2	2	1.25	1	1	3	0	1.66667	0.75
45	Cluster of IPI:IPI00008524.1 Tax_Id=9606 Gene_Symbol=PABPC1 Isoform 1 of Polyadenylate-binding protein 1 (IPI00008524)	IPI00008524 [6]	71 kDa	16	15	9	12	2	2	2	13	17	21	14	12	17.3333	0.75
513	IPI:IPI00742943.3 Tax_Id=9606 Gene_Symbol=NUP43 Nucleoporin Nup43	IPI00742943	42 kDa	2	2	2	1	2	2	2	1.75	2	2	3	3	2.33333	0.75
646	IPI:IPI00892665.1 Tax_Id=9606 Gene_Symbol=GNL1 Uncharacterized protein	IPI00892665	31 kDa	2	2	2	1	2	2	2	1.75	2	2	3	0	2.33333	0.75
202	Cluster of IPI:IPI00029601.6 Tax_Id=9606 Gene_Symbol=CTTN Src substrate cortactin (IPI00029601)	IPI00029601	62 kDa	5	7	6	4	2	2	2	5.5	10	8	4	0	7.33333	0.75
202.1	IPI:IPI00029601.6 Tax_Id=9606 Gene_Symbol=CTTN Src substrate cortactin	IPI00029601	62 kDa	5	7	6	4	2	2	2	5.5	10	8	4	0	7.33333	0.75
292	Cluster of IPI:IPI00215637.5 Tax_Id=9606 Gene_Symbol=DDX3X ATP-dependent RNA helicase DDX3X (IPI00215637)	IPI00215637	73 kDa	5	11	6	8	2	2	2	7.5	7	15	8	7	10	0.75
292.1	IPI:IPI00215637.5 Tax_Id=9606 Gene_Symbol=DDX3X ATP-dependent RNA helicase DDX3X	IPI00215637	73 kDa	5	11	6	8	2	2	2	7.5	7	15	8	7	10	0.75
365	IPI:IPI00456758.4 Tax_Id=9606 Gene_Symbol=RPL27A 60S ribosomal protein L27a	IPI00456758	17 kDa	4	6	6	3	2	2	2	4.75	7	6	6	0	6.33333	0.75
316	IPI:IPI00003362.3 Tax_Id=9606 Gene_Symbol=HSPA5 78 kDa glucose-regulated protein	IPI00003362	72 kDa	7	10	8	9	2	2	2	8.5	13	11	10	6	11.3333	0.75
83	IPI:IPI00171390.2 Tax_Id=9606 Gene_Symbol=PRPF38A Isoform 1 of Pre-mRNA-splicing factor 38A	IPI00171390	37 kDa	14	11	13	15	2	2	2	13.25	21	11	21	13	17.6667	0.75
394	IPI:IPI00015018.1 Tax_Id=9606 Gene_Symbol=PPA1 Inorganic pyrophosphatase	IPI00015018	33 kDa	2	2	3	2	2	2	2	2.25	2	3	4	5	3	0.75
615	IPI:IPI00478232.3 Tax_Id=9606 Gene_Symbol=TOP2A DNA topoisomerase 2	IPI00478232	179 kDa	4	3	3	6	2	2	2	4	4	5	7	1	5.33333	0.75
359	IPI:IPI00013917.3 Tax_Id=9606 Gene_Symbol=RPS12 40S ribosomal protein S12	IPI00013917	15 kDa	4	1	1	6	2	2	2	3	2	4	6	3	4	0.75
78	Cluster of IPI:IPI00027350.3 Tax_Id=9606 Gene_Symbol=PRDX2 Peroxiredoxin-2 (IPI00027350)	IPI00027350	22 kDa	15	13	18	15	2	2	2	15.25	18	16	28	15	20.6667	0.737903
78.1	IPI:IPI00027350.3 Tax_Id=9606 Gene_Symbol=PRDX2 Peroxiredoxin-2	IPI00027350	22 kDa	15	13	18	15	2	2	2	15.25	18	16	28	15	20.6667	0.737903
118	Cluster of IPI:IPI00217465.5 Tax_Id=9606 Gene_Symbol=HIST1H1C Histone H1.2 (IPI00217465)	IPI00217465 [2]	21 kDa	13	11	19	13	2	2	2	14	19	15	23	0	19	0.736842
118.1	IPI:IPI00217465.5 Tax_Id=9606 Gene_Symbol=HIST1H1C Histone H1.2	IPI00217465 (+1)	21 kDa	13	11	19	13	2	2	2	14	19	15	23	0	19	0.736842
45.1	IPI:IPI00008524.1 Tax_Id=9606 Gene_Symbol=PABPC1 Isoform 1 of Polyadenylate-binding protein 1	IPI00008524 (+1)	71 kDa	13	13	8	10	2	2	2	11	14	19	12	10	15	0.733333
20	Cluster of IPI:IPI01012991.1 Tax_Id=9606 Gene_Symbol=LUC7L2 Isoform 1 of Putative RNA-binding protein Luc7-like 2 (IPI01012991)	IPI01012991 [2]	47 kDa	36	39	36	23	2	2	2	33.5	53	38	47	13	46	0.728261
157	IPI:IPI00304589.5 Tax_Id=9606 Gene_Symbol=TNKS1BP1 Isoform 1 of 182 kDa tankyrase-1-binding protein	IPI00304589	182 kDa	6	3	12	12	2	2	2	8.25	8	14	12	7	11.3333	0.727941
90	IPI:IPI00215884.4 Tax_Id=9606 Gene_Symbol=SRSF1 Isoform ASF-1 of Serine/arginine-rich splicing factor 1	IPI00215884	28 kDa	14	14	11	13	2	2	2	13	17	13	24	10	18	0.722222
82	IPI:IPI00783987.2 Tax_Id=9606 Gene_Symbol=C3 Complement C3 (Fragment)	IPI00783987	187 kDa	13	13	8	12	2	2	2	11.5	14	22	12	14	16	0.71875
121	Cluster of IPI:IPI00915022.2 Tax_Id=9606 Gene_Symbol=THOC2 Isoform 1 of THO complex subunit 2 (IPI00915022)	IPI00915022	183 kDa	5	7	12	9	2	2	2	8.25	13	7	15	5	11.6667	0.707143
121.1	IPI:IPI00915022.2 Tax_Id=9606 Gene_Symbol=THOC2 Isoform 1 of THO complex subunit 2	IPI00915022	183 kDa	5	7	12	9	2	2	2	8.25	13	7	15	5	11.6667	0.707143
111	IPI:IPI00221394.8 Tax_Id=9606 Gene_Symbol=SNORA56;DKC1 H/ACA ribonucleoprotein complex subunit 4	IPI00221394	58 kDa	13	16	5	3	2	2	2	9.25	16	12	12	9	13.3333	0.69375
420	IPI:IPI00550363.3 Tax_Id=9606 Gene_Symbol=TAGLN2 Transgelin-2	IPI00550363 (+1)	22 kDa	2	4	5	1	2	2	2	3	5	6	2	0	4.33333	0.692308
77.2	IPI:IPI00179700.3 Tax_Id=9606 Gene_Symbol=HMGA1 Isoform HMG-I of High mobility group protein HMG-I/HMG-Y	IPI00179700 (+1)	12 kDa	8	10	9	7	2	2	2	8.5	13	12	12	0	12.3333	0.689189
60.3	IPI:IPI00018278.3 Tax_Id=9606 Gene_Symbol=H2AFV Histone H2A.V	IPI00018278 (+1)	14 kDa	3	3	4	1	2	2	2	2.75	3	5	4	2	4	0.6875
126	IPI:IPI00218342.1 Tax_Id=9606 Gene_Symbol=MTHFD1 C-1-tetrahydrofolate synthase, cytoplasmic	IPI00218342 (+1)	107 kDa	5	7	13	8	2	2	2	8.25	9	16	11	6	12	0.6875
481	IPI:IPI00783872.2 Tax_Id=9606 Gene_Symbol=CAPRIN1 Isoform 1 of Caprin-1	IPI00783872 (+2)	78 kDa	2	2	4	3	2	2	2	2.75	3	4	5	0	4	0.6875
80	Cluster of IPI:IPI00478834.3 Tax_Id=9606 Gene_Symbol=ARGLU1 Isoform 1 of Arginine and glutamate-rich protein 1 (IPI00478834)	IPI00478834	33 kDa	2	2	13	4	2	2	2	5.25	6	6	11	5	7.66667	0.684783
80.1	IPI:IPI00478834.3 Tax_Id=9606 Gene_Symbol=ARGLU1 Isoform 1 of Arginine and glutamate-rich protein 1	IPI00478834	33 kDa	2	2	13	4	2	2	2	5.25	6	6	11	5	7.66667	0.684783
154	IPI:IPI00783594.3 Tax_Id=9606 Gene_Symbol=RNPS1 Isoform 3 of RNA-binding protein with serine-rich domain 1	IPI00783594	30 kDa	7	7	8	8	2	2	2	7.5	14	6	13	12	11	0.681818
45.2	IPI:IPI00012726.4 Tax_Id=9606 Gene_Symbol=PABPC4 Isoform 1 of Polyadenylate-binding protein 4	IPI00012726 (+3)	71 kDa	5	7	2	4	2	2	2	4.5	8	8	4	6	6.66667	0.675
245	IPI:IPI00219155.5 Tax_Id=9606 Gene_Symbol=RPL27 60S ribosomal protein L27	IPI00219155	16 kDa	3	6	3	4	2	2	2	4	9	5	4	3	6	0.666667
385	Cluster of IPI:IPI00021338.2 Tax_Id=9606 Gene_Symbol=DLAT Dihydrolipoyllysine-residue acetyltransferase component of pyruvate dehydrogenase complex, mitochondrial (IPI00021338)	IPI00021338 [2]	69 kDa	2	2	2	2	2	2	2	2	2	5	2	2	3	0.666667
385.1	IPI:IPI00021338.2 Tax_Id=9606 Gene_Symbol=DLAT Dihydrolipoyllysine-residue acetyltransferase component of pyruvate dehydrogenase complex, mitochondrial	IPI00021338 (+1)	69 kDa	2	2	2	2	2	2	2	2	2	5	2	2	3	0.666667
87	IPI:IPI00013933.2 Tax_Id=9606 Gene_Symbol=DSP Isoform DPI of Desmoplakin	IPI00013933	332 kDa	9	7	7	8	2	2	2	7.75	7	16	12	7	11.6667	0.664286
40	Cluster of IPI:IPI00413611.1 Tax_Id=9606 Gene_Symbol=TOP1 DNA topoisomerase 1 (IPI00413611)	IPI00413611	91 kDa	17	13	18	14	2	2	2	15.5	24	18	28	9	23.3333	0.664286
40.1	IPI:IPI00413611.1 Tax_Id=9606 Gene_Symbol=TOP1 DNA topoisomerase 1	IPI00413611	91 kDa	17	13	18	14	2	2	2	15.5	24	18	28	9	23.3333	0.664286
77	Cluster of IPI:IPI00177716.7 Tax_Id=9606 Gene_Symbol=HMGA1 Isoform HMG-Y of High mobility group protein HMG-I/HMG-Y (IPI00177716)	IPI00177716 [4]	11 kDa	14	12	22	11	2	2	2	14.75	25	18	24	0	22.3333	0.660448
330	Cluster of IPI:IPI00900305.1 Tax_Id=9606 Gene_Symbol=- Isoform 1 of Eukaryotic translation initiation factor 2 subunit 3-like protein (IPI00900305)	IPI00900305	51 kDa	3	2	1	1	2	2	2	1.75	2	5	1	2	2.66667	0.65625
330.1	IPI:IPI00900305.1 Tax_Id=9606 Gene_Symbol=- Isoform 1 of Eukaryotic translation initiation factor 2 subunit 3-like protein	IPI00900305	51 kDa	3	2	1	1	2	2	2	1.75	2	5	1	2	2.66667	0.65625
58.5	IPI:IPI00220642.7 Tax_Id=9606 Gene_Symbol=YWHAG 14-3-3 protein gamma	IPI00220642	28 kDa	5	3	5	1	2	2	2	3.5	4	8	4	0	5.33333	0.65625
594	IPI:IPI00017292.1 Tax_Id=9606 Gene_Symbol=CTNNB1 Isoform 1 of Catenin beta-1	IPI00017292	85 kDa	1	2	2	2	2	2	2	1.75	3	3	2	0	2.66667	0.65625
50	IPI:IPI00782992.3 Tax_Id=9606 Gene_Symbol=SRRM2 Isoform 1 of Serine/arginine repetitive matrix protein 2	IPI00782992	300 kDa	17	15	15	8	2	2	2	13.75	19	19	25	8	21	0.654762
770	IPI:IPI00658000.3 Tax_Id=9606 Gene_Symbol=IGF2BP3 Isoform 1 of Insulin-like growth factor 2 mRNA-binding protein 3	IPI00658000	64 kDa	2	2	4	4	2	2	2	3	4	6	4	4	4.66667	0.642857
77.1	IPI:IPI00177716.7 Tax_Id=9606 Gene_Symbol=HMGA1 Isoform HMG-Y of High mobility group protein HMG-I/HMG-Y	IPI00177716 (+1)	11 kDa	8	4	15	6	2	2	2	8.25	15	8	16	0	13	0.634615
159	IPI:IPI00221222.7 Tax_Id=9606 Gene_Symbol=SUB1 Activated RNA polymerase II transcriptional coactivator p15	IPI00221222	14 kDa	8	5	10	11	2	2	2	8.5	17	11	13	7	13.6667	0.621951
184	IPI:IPI00003918.6 Tax_Id=9606 Gene_Symbol=RPL4 60S ribosomal protein L4	IPI00003918	48 kDa	7	3	4	4	2	2	2	4.5	9	8	5	0	7.33333	0.613636
398	IPI:IPI00395337.1 Tax_Id=9606 Gene_Symbol=FIP1L1 Isoform 1 of Pre-mRNA 3'-end-processing factor FIP1	IPI00395337 (+1)	67 kDa	2	2	2	3	2	2	2	2.25	3	2	6	1	3.66667	0.613636
214	IPI:IPI00647720.1 Tax_Id=9606 Gene_Symbol=SRRM1 Isoform 1 of Serine/arginine repetitive matrix protein 1	IPI00647720	102 kDa	10	11	6	4	2	2	2	7.75	13	11	14	1	12.6667	0.611842
201	IPI:IPI00552715.1 Tax_Id=9606 Gene_Symbol=CCT3 T-complex protein 1 subunit gamma isoform c	IPI00552715 (+1)	56 kDa	4	5	6	5	2	2	2	5	8	9	8	5	8.33333	0.6
416	IPI:IPI00553153.2 Tax_Id=9606 Gene_Symbol=ATPIF1 Isoform 1 of ATPase inhibitor, mitochondrial	IPI00553153	12 kDa	2	2	5	3	2	2	2	3	4	4	7	0	5	0.6
72	IPI:IPI00006378.3 Tax_Id=9606 Gene_Symbol=CCDC72 Coiled-coil domain-containing protein 72	IPI00006378	7 kDa	8	14	13	13	2	2	2	12	22	19	20	0	20.3333	0.590164
309	IPI:IPI00220484.3 Tax_Id=9606 Gene_Symbol=HMGN4 High mobility group nucleosome-binding domain-containing protein 4	IPI00220484	10 kDa	2	4	9	7	2	2	2	5.5	10	8	10	0	9.33333	0.589286
20.2	IPI:IPI00071318.1 Tax_Id=9606 Gene_Symbol=LUC7L Isoform 1 of Putative RNA-binding protein Luc7-like 1	IPI00071318	44 kDa	10	15	8	6	2	2	2	9.75	19	13	18	7	16.6667	0.585
327	IPI:IPI00925046.1 Tax_Id=9606 Gene_Symbol=QARS Glutaminyl-tRNA synthetase	IPI00925046 (+1)	88 kDa	2	2	3	3	2	2	2	2.5	5	4	4	4	4.33333	0.576923
313	IPI:IPI00295851.4 Tax_Id=9606 Gene_Symbol=COPB1 Coatomer subunit beta	IPI00295851	107 kDa	3	4	3	2	2	2	2	3	3	9	4	3	5.33333	0.5625
376	IPI:IPI00644127.2 Tax_Id=9606 Gene_Symbol=IARS Isoleucyl-tRNA synthetase, cytoplasmic	IPI00644127	145 kDa	3	2	2	2	2	2	2	2.25	3	6	3	3	4	0.5625
527.1	IPI:IPI00013495.1 Tax_Id=9606 Gene_Symbol=ABCF1 Isoform 2 of ATP-binding cassette sub-family F member 1	IPI00013495	92 kDa	2	2	2	3	2	2	2	2.25	3	2	7	4	4	0.5625
140	IPI:IPI00216654.2 Tax_Id=9606 Gene_Symbol=NOLC1 Isoform Beta of Nucleolar and coiled-body phosphoprotein 1	IPI00216654 (+2)	75 kDa	8	7	7	4	2	2	2	6.5	16	12	7	0	11.6667	0.557143
207	Cluster of IPI:IPI00021266.1 Tax_Id=9606 Gene_Symbol=RPL23A;SNORD4A 60S ribosomal protein L23a (IPI00021266)	IPI00021266	18 kDa	4	3	7	3	2	2	2	4.25	8	12	3	4	7.66667	0.554348
207.1	IPI:IPI00021266.1 Tax_Id=9606 Gene_Symbol=RPL23A;SNORD4A 60S ribosomal protein L23a	IPI00021266	18 kDa	4	3	7	3	2	2	2	4.25	8	12	3	4	7.66667	0.554348
460	IPI:IPI00003843.4 Tax_Id=9606 Gene_Symbol=TJP2 Isoform A1 of Tight junction protein ZO-2	IPI00003843 (+1)	134 kDa	2	4	4	1	2	2	2	2.75	2	6	7	0	5	0.55
527	Cluster of IPI:IPI00013495.1 Tax_Id=9606 Gene_Symbol=ABCF1 Isoform 2 of ATP-binding cassette sub-family F member 1 (IPI00013495)	IPI00013495	92 kDa	2	4	4	3	2	2	2	3.25	5	4	9	4	6	0.541667
517	IPI:IPI00412607.6 Tax_Id=9606 Gene_Symbol=RPL35 60S ribosomal protein L35	IPI00412607	15 kDa	2	2	2	1	2	2	2	1.75	6	3	1	2	3.33333	0.525
390	Cluster of IPI:IPI00030247.1 Tax_Id=9606 Gene_Symbol=CCNT1 Cyclin-T1 (IPI00030247)	IPI00030247	81 kDa	2	3	1	2	2	2	2	2	3	7	2	2	4	0.5
390.1	IPI:IPI00030247.1 Tax_Id=9606 Gene_Symbol=CCNT1 Cyclin-T1	IPI00030247	81 kDa	2	3	1	2	2	2	2	2	3	7	2	2	4	0.5
342	IPI:IPI00022774.3 Tax_Id=9606 Gene_Symbol=VCP Transitional endoplasmic reticulum ATPase	IPI00022774	89 kDa	1	2	3	2	2	2	2	2	3	5	4	6	4	0.5
521	IPI:IPI00299254.4 Tax_Id=9606 Gene_Symbol=EIF5B Eukaryotic translation initiation factor 5B	IPI00299254	139 kDa	3	3	2	1	2	2	2	2.25	6	4	4	0	4.66667	0.482143
88	Cluster of IPI:IPI00015953.3 Tax_Id=9606 Gene_Symbol=DDX21 Isoform 1 of Nucleolar RNA helicase 2 (IPI00015953)	IPI00015953	87 kDa	15	22	4	4	2	2	2	11.25	25	25	21	8	23.6667	0.475352
88.1	IPI:IPI00015953.3 Tax_Id=9606 Gene_Symbol=DDX21 Isoform 1 of Nucleolar RNA helicase 2	IPI00015953	87 kDa	15	22	4	4	2	2	2	11.25	25	25	21	8	23.6667	0.475352
357	IPI:IPI00246058.1 Tax_Id=9606 Gene_Symbol=PDCD6IP Programmed cell death 6-interacting protein	IPI00246058 (+1)	96 kDa	1	3	3	5	2	2	2	3	8	4	7	4	6.33333	0.473684
407	IPI:IPI00654755.3 Tax_Id=9606 Gene_Symbol=HBB Hemoglobin subunit beta	IPI00654755	16 kDa	3	3	2	2	2	2	2	2.5	4	8	4	4	5.33333	0.46875
516	IPI:IPI00220109.7 Tax_Id=9606 Gene_Symbol=ATRX Isoform 5 of Transcriptional regulator ATRX	IPI00220109 (+2)	265 kDa	2	2	1	1	2	2	2	1.5	3	5	2	0	3.33333	0.45
552	Cluster of IPI:IPI00916026.1 Tax_Id=9606 Gene_Symbol=GIGYF2 PERQ amino acid-rich with GYF domain-containing protein 2 isoform c (IPI00916026)	IPI00916026	149 kDa	1	1	1	2	2	2	2	1.25	3	4	2	0	3	0.416667
552	Cluster of IPI:IPI00916026.1 Tax_Id=9606 Gene_Symbol=GIGYF2 PERQ amino acid-rich with GYF domain-containing protein 2 isoform c (IPI00916026)	IPI00916026	149 kDa	1	1	1	2	2	2	2	1.25	3	4	2	0	3	0.416667
32	IPI:IPI00182757.1 Tax_Id=9606 Gene_Symbol=KIAA1967 Isoform 1 of Protein KIAA1967	IPI00182757	103 kDa	16	20	18	13	2	2	2	16.75	35	47	46	33	42.6667	0.392578
251	IPI:IPI00007058.1 Tax_Id=9606 Gene_Symbol=CORO1B Coronin-1B	IPI00007058	54 kDa	4	5	4	2	2	2	2	3.75	7	13	9	4	9.66667	0.387931
192	IPI:IPI00011107.2 Tax_Id=9606 Gene_Symbol=IDH2 Isocitrate dehydrogenase [NADP], mitochondrial	IPI00011107 (+1)	51 kDa	3	4	6	3	2	2	2	4	11	10	10	5	10.3333	0.387097
441	Cluster of IPI:IPI00021175.2 Tax_Id=9606 Gene_Symbol=CDK12 Isoform 1 of Cyclin-dependent kinase 12 (IPI00021175)	IPI00021175	164 kDa	2	1	5	2	2	2	2	2.5	7	6	7	0	6.66667	0.375
325	IPI:IPI00104050.3 Tax_Id=9606 Gene_Symbol=THRAP3 Thyroid hormone receptor-associated protein 3	IPI00104050	109 kDa	3	1	6	2	2	2	2	3	11	3	11	5	8.33333	0.36
103	IPI:IPI00007765.5 Tax_Id=9606 Gene_Symbol=HSPA9 Stress-70 protein, mitochondrial	IPI00007765 (+1)	74 kDa	4	7	12	9	2	2	2	8	33	20	14	10	22.3333	0.358209
377	Cluster of IPI:IPI00008240.2 Tax_Id=9606 Gene_Symbol=MARS Methionyl-tRNA synthetase, cytoplasmic (IPI00008240)	IPI00008240	101 kDa	2	2	2	1	2	2	2	1.75	3	11	1	6	5	0.35
377.1	IPI:IPI00008240.2 Tax_Id=9606 Gene_Symbol=MARS Methionyl-tRNA synthetase, cytoplasmic	IPI00008240	101 kDa	2	2	2	1	2	2	2	1.75	3	11	1	6	5	0.35
136	IPI:IPI00956015.1 Tax_Id=9606 Gene_Symbol=CCDC6 Coiled-coil domain-containing protein 6	IPI00956015	66 kDa	1	5	4	3	2	2	2	3.25	5	17	6	7	9.33333	0.348214
112	Cluster of IPI:IPI00007941.4 Tax_Id=9606 Gene_Symbol=HEXIM1 Protein HEXIM1 (IPI00007941)	IPI00007941	41 kDa	4	6	7	4	2	2	2	5.25	14	18	14	6	15.3333	0.342391
112.1	IPI:IPI00007941.4 Tax_Id=9606 Gene_Symbol=HEXIM1 Protein HEXIM1	IPI00007941	41 kDa	4	6	7	4	2	2	2	5.25	14	18	14	6	15.3333	0.342391
239	IPI:IPI00220967.1 Tax_Id=9606 Gene_Symbol=RRBP1 Isoform 1 of Ribosome-binding protein 1	IPI00220967 (+1)	152 kDa	3	6	4	1	2	2	2	3.5	14	8	9	2	10.3333	0.33871
277	IPI:IPI00009771.6 Tax_Id=9606 Gene_Symbol=LMNB2 Lamin-B2	IPI00009771	70 kDa	4	3	5	5	2	2	2	4.25	11	16	11	2	12.6667	0.335526
412	IPI:IPI00029012.1 Tax_Id=9606 Gene_Symbol=EIF3A Eukaryotic translation initiation factor 3 subunit A	IPI00029012 (+1)	167 kDa	2	2	1	2	2	2	2	1.75	8	6	2	0	5.33333	0.328125
441.1	IPI:IPI00021175.2 Tax_Id=9606 Gene_Symbol=CDK12 Isoform 1 of Cyclin-dependent kinase 12	IPI00021175	164 kDa	1	1	4	2	2	2	2	2	7	6	7	0	6.66667	0.3
265	IPI:IPI00021320.2 Tax_Id=9606 Gene_Symbol=MEPCE 7SK snRNA methylphosphate capping enzyme	IPI00021320	74 kDa	2	3	2	2	2	2	2	2.25	8	6	9	0	7.66667	0.293478
123	IPI:IPI00552413.2 Tax_Id=9606 Gene_Symbol=MIR2861;CDK9 Isoform 2 of Cyclin-dependent kinase 9	IPI00552413	53 kDa	2	2	2	2	2	2	2	2	25	30	24	17	26.3333	0.0759494
642	IPI:IPI00784739.1 Tax_Id=9606 Gene_Symbol=C14orf43 Uncharacterized protein C14orf43	IPI00784739	115 kDa	2	6	0	0	2	0	1	2	0	0	0	0	0	#DIV/0!
736	IPI:IPI00303832.6 Tax_Id=9606 Gene_Symbol=RTF1 RNA polymerase-associated protein RTF1 homolog	IPI00303832	80 kDa	2	6	0	0	2	0	1	2	0	0	0	0	0	#DIV/0!
767	IPI:IPI00307591.5 Tax_Id=9606 Gene_Symbol=ZNF609 Zinc finger protein 609	IPI00307591	151 kDa	2	4	0	0	2	0	1	1.5	0	0	0	0	0	#DIV/0!
777	Cluster of IPI:IPI00018233.1 Tax_Id=9606 Gene_Symbol=SPDEF SAM pointed domain-containing Ets transcription factor (IPI00018233)	IPI00018233	38 kDa	3	5	0	0	2	0	1	2	0	0	0	0	0	#DIV/0!
777.1	IPI:IPI00018233.1 Tax_Id=9606 Gene_Symbol=SPDEF SAM pointed domain-containing Ets transcription factor	IPI00018233	38 kDa	3	5	0	0	2	0	1	2	0	0	0	0	0	#DIV/0!
783	IPI:IPI00018196.6 Tax_Id=9606 Gene_Symbol=NLE1 Isoform 1 of Notchless protein homolog 1	IPI00018196 (+1)	53 kDa	2	3	0	0	2	0	1	1.25	0	0	0	0	0	#DIV/0!
787	IPI:IPI00159322.4 Tax_Id=9606 Gene_Symbol=TCF20 Isoform 1 of Transcription factor 20	IPI00159322 (+1)	212 kDa	1	2	0	0	2	0	1	0.75	0	0	0	0	0	#DIV/0!
796	IPI:IPI00020508.1 Tax_Id=9606 Gene_Symbol=TRMT1 Isoform 1 of N(2),N(2)-dimethylguanosine tRNA methyltransferase	IPI00020508 (+1)	72 kDa	1	3	0	0	2	0	1	1	0	0	0	0	0	#DIV/0!
799	IPI:IPI00010759.2 Tax_Id=9606 Gene_Symbol=HOXC13 Homeobox protein Hox-C13	IPI00010759	35 kDa	3	4	0	0	2	0	1	1.75	0	0	0	0	0	#DIV/0!
807	IPI:IPI00306446.2 Tax_Id=9606 Gene_Symbol=ZNF24 Isoform 1 of Zinc finger protein 24	IPI00306446	42 kDa	2	4	0	0	2	0	1	1.5	0	0	0	0	0	#DIV/0!
825	IPI:IPI00013205.6 Tax_Id=9606 Gene_Symbol=KDM4B Isoform 1 of Lysine-specific demethylase 4B	IPI00013205 (+1)	122 kDa	2	2	0	0	2	0	1	1	0	0	0	0	0	#DIV/0!
829	IPI:IPI00438701.1 Tax_Id=9606 Gene_Symbol=MBD1 Isoform 1 of Methyl-CpG-binding domain protein 1	IPI00438701 (+4)	67 kDa	1	2	0	0	2	0	1	0.75	0	0	0	0	0	#DIV/0!
700	IPI:IPI00030781.1 Tax_Id=9606 Gene_Symbol=STAT1 Isoform Alpha of Signal transducer and activator of transcription 1-alpha/beta	IPI00030781 (+2)	87 kDa	4	5	0	1	2	1	1	2.5	0	0	0	0	0	#DIV/0!
690	IPI:IPI00062866.4 Tax_Id=9606 Gene_Symbol=ZC3HAV1L Isoform 1 of Zinc finger CCCH-type antiviral protein 1-like	IPI00062866	33 kDa	3	4	1	0	2	1	1	2	0	0	0	0	0	#DIV/0!
793	Cluster of IPI:IPI00005615.1 Tax_Id=9606 Gene_Symbol=TIAL1 Nucleolysin TIAR (IPI00005615)	IPI00005615 [2]	42 kDa	5	1	0	1	2	1	1	1.75	0	0	0	0	0	#DIV/0!
430.2	IPI:IPI00876842.1 Tax_Id=9606 Gene_Symbol=- PML-RAR protein	IPI00876842	89 kDa	6	6	3	0	2	1	1	3.75	0	0	0	0	0	#DIV/0!
781	IPI:IPI00925804.1 Tax_Id=9606 Gene_Symbol=AIP Non-functional aryl hydrocarbon receptor interacting protein (Fragment)	IPI00925804 (+1)	41 kDa	3	2	2	0	2	1	1	1.75	0	0	0	0	0	#DIV/0!
547	IPI:IPI00032406.1 Tax_Id=9606 Gene_Symbol=DNAJA2 DnaJ homolog subfamily A member 2	IPI00032406	46 kDa	4	4	0	4	2	1	1	3	0	0	0	2	0	#DIV/0!
719	IPI:IPI00100160.3 Tax_Id=9606 Gene_Symbol=CAND1 Isoform 1 of Cullin-associated NEDD8-dissociated protein 1	IPI00100160	136 kDa	1	3	0	2	2	1	1	1.5	0	0	0	0	0	#DIV/0!
672	IPI:IPI00293126.1 Tax_Id=9606 Gene_Symbol=TBCB Tubulin-folding cofactor B	IPI00293126	27 kDa	2	1	2	0	2	1	1	1.25	0	0	0	0	0	#DIV/0!
692	IPI:IPI00060521.1 Tax_Id=9606 Gene_Symbol=FLYWCH2 FLYWCH family member 2	IPI00060521	15 kDa	1	2	0	2	2	1	1	1.25	0	0	0	0	0	#DIV/0!
813	IPI:IPI00328306.9 Tax_Id=9606 Gene_Symbol=LOC441155;ZC3H11A Zinc finger CCCH domain-containing protein 11A	IPI00328306 (+2)	89 kDa	1	2	0	2	2	1	1	1.25	0	0	0	0	0	#DIV/0!
696	IPI:IPI00032387.1 Tax_Id=9606 Gene_Symbol=GINS1 DNA replication complex GINS protein PSF1	IPI00032387	23 kDa	2	2	3	0	2	1	1	1.75	0	0	0	0	0	#DIV/0!
718	IPI:IPI00103554.1 Tax_Id=9606 Gene_Symbol=GATAD2B Transcriptional repressor p66-beta	IPI00103554	65 kDa	0	4	2	1	1	2	1	1.75	0	0	0	0	0	#DIV/0!
532	IPI:IPI00465054.3 Tax_Id=9606 Gene_Symbol=THUMPD1 Putative uncharacterized protein DKFZp686C1054	IPI00465054 (+1)	48 kDa	0	4	2	2	1	2	1	2	0	0	0	0	0	#DIV/0!
687	IPI:IPI00298935.5 Tax_Id=9606 Gene_Symbol=KDM3B Isoform 1 of Lysine-specific demethylase 3B	IPI00298935	192 kDa	2	2	0	4	2	1	1	2	0	0	0	0	0	#DIV/0!
743	IPI:IPI00395597.3 Tax_Id=9606 Gene_Symbol=AES amino-terminal enhancer of split isoform c	IPI00395597 (+1)	22 kDa	2	0	1	1	1	2	1	1	0	0	0	0	0	#DIV/0!
744	Cluster of IPI:IPI00847436.2 Tax_Id=9606 Gene_Symbol=KDM5B Isoform 2 of Lysine-specific demethylase 5B (IPI00847436)	IPI00847436	179 kDa	0	2	1	1	1	2	1	1	0	0	0	0	0	#DIV/0!
744.1	IPI:IPI00847436.2 Tax_Id=9606 Gene_Symbol=KDM5B Isoform 2 of Lysine-specific demethylase 5B	IPI00847436	179 kDa	0	2	1	1	1	2	1	1	0	0	0	0	0	#DIV/0!
764	IPI:IPI00069750.2 Tax_Id=9606 Gene_Symbol=PUF60 Isoform 1 of Poly(U)-binding-splicing factor PUF60	IPI00069750 (+7)	60 kDa	2	1	3	0	2	1	1	1.5	0	0	0	1	0	#DIV/0!
769	IPI:IPI00514619.1 Tax_Id=9606 Gene_Symbol=MEMO1;MEMO1P1 Uncharacterized protein	IPI00514619	34 kDa	1	2	0	3	2	1	1	1.5	0	0	0	0	0	#DIV/0!
771	IPI:IPI00027705.2 Tax_Id=9606 Gene_Symbol=PRIM2 Isoform 1 of DNA primase large subunit	IPI00027705	59 kDa	2	1	0	3	2	1	1	1.5	0	0	0	0	0	#DIV/0!
816	IPI:IPI00748700.2 Tax_Id=9606 Gene_Symbol=GINS3 Isoform 1 of DNA replication complex GINS protein PSF3	IPI00748700 (+1)	25 kDa	1	1	0	2	2	1	1	1	0	0	0	0	0	#DIV/0!
754	IPI:IPI00478230.2 Tax_Id=9606 Gene_Symbol=RBBP5 cDNA FLJ59722, highly similar to Retinoblastoma-binding protein 5	IPI00478230 (+1)	63 kDa	2	1	0	4	2	1	1	1.75	0	0	0	0	0	#DIV/0!
794	Cluster of IPI:IPI00480142.2 Tax_Id=9606 Gene_Symbol=CUL4B Isoform 1 of Cullin-4B (IPI00480142)	IPI00480142	104 kDa	2	1	0	4	2	1	1	1.75	0	0	0	0	0	#DIV/0!
794.1	IPI:IPI00480142.2 Tax_Id=9606 Gene_Symbol=CUL4B Isoform 1 of Cullin-4B	IPI00480142	104 kDa	2	1	0	4	2	1	1	1.75	0	0	0	0	0	#DIV/0!
812	IPI:IPI00011609.4 Tax_Id=9606 Gene_Symbol=UBE3A Isoform II of Ubiquitin-protein ligase E3A	IPI00011609 (+3)	101 kDa	1	2	0	4	2	1	1	1.75	0	0	0	0	0	#DIV/0!
763	IPI:IPI00011876.3 Tax_Id=9606 Gene_Symbol=MTAP cDNA FLJ59758, highly similar to S-methyl-5-thioadenosine phosphorylase	IPI00011876	33 kDa	1	1	0	3	2	1	1	1.25	0	0	0	3	0	#DIV/0!
775	IPI:IPI00027378.5 Tax_Id=9606 Gene_Symbol=UBXN1 Isoform 1 of UBX domain-containing protein 1	IPI00027378 (+2)	33 kDa	0	2	1	2	1	2	1	1.25	0	0	0	0	0	#DIV/0!
682	IPI:IPI00643874.3 Tax_Id=9606 Gene_Symbol=POLR3E cDNA FLJ59568, highly similar to DNA-directed RNA polymerases III 80 kDa polypeptide	IPI00643874	76 kDa	3	0	3	2	1	2	1	2	0	0	0	0	0	#DIV/0!
656	IPI:IPI00217540.7 Tax_Id=9606 Gene_Symbol=KDM1A Isoform 2 of Lysine-specific histone demethylase 1A	IPI00217540 (+2)	95 kDa	1	1	0	4	2	1	1	1.5	0	0	0	0	0	#DIV/0!
738	IPI:IPI00414683.2 Tax_Id=9606 Gene_Symbol=FOXJ3 Isoform 2 of Forkhead box protein J3	IPI00414683	66 kDa	2	0	3	1	1	2	1	1.5	0	0	0	0	0	#DIV/0!
643	IPI:IPI00940410.1 Tax_Id=9606 Gene_Symbol=TSEN34 tRNA-splicing endonuclease subunit Sen34	IPI00940410	34 kDa	4	0	5	5	1	2	1	3.5	0	0	0	0	0	#DIV/0!
844	IPI:IPI00024401.4 Tax_Id=9606 Gene_Symbol=USP13 Ubiquitin carboxyl-terminal hydrolase 13	IPI00024401 (+1)	97 kDa	0	2	1	4	1	2	1	1.75	0	0	0	0	0	#DIV/0!
429	Cluster of IPI:IPI01013681.1 Tax_Id=9606 Gene_Symbol=SMARCA5 Uncharacterized protein (IPI01013681)	IPI01013681	117 kDa	2	0	3	3	1	2	1	2	0	0	0	1	0	#DIV/0!
429.1	IPI:IPI01013681.1 Tax_Id=9606 Gene_Symbol=SMARCA5 Uncharacterized protein	IPI01013681	117 kDa	2	0	3	3	1	2	1	2	0	0	0	1	0	#DIV/0!
737	IPI:IPI00783999.3 Tax_Id=9606 Gene_Symbol=TONSL Isoform 1 of Tonsoku-like protein	IPI00783999 (+1)	151 kDa	1	0	2	1	1	2	1	1	0	0	0	0	0	#DIV/0!
802	IPI:IPI01010850.1 Tax_Id=9606 Gene_Symbol=XRCC1 cDNA, FLJ96373, highly similar to Homo sapiens X-ray repair complementing defective repair in Chinese hamster cells 1 (XRCC1), mRNA	IPI01010850	70 kDa	1	0	2	1	1	2	1	1	0	0	0	0	0	#DIV/0!
705	IPI:IPI00328298.6 Tax_Id=9606 Gene_Symbol=SMC4 Isoform 2 of Structural maintenance of chromosomes protein 4	IPI00328298 (+2)	140 kDa	0	1	2	2	1	2	1	1.25	0	0	0	0	0	#DIV/0!
732	IPI:IPI00658145.3 Tax_Id=9606 Gene_Symbol=BRAT1 Isoform 1 of BRCA1-associated ATM activator 1	IPI00658145	88 kDa	1	0	1	3	1	2	1	1.25	0	0	0	0	0	#DIV/0!
819	IPI:IPI00026689.4 Tax_Id=9606 Gene_Symbol=CDK1 Putative uncharacterized protein DKFZp686L20222	IPI00026689 (+1)	35 kDa	1	0	1	3	1	2	1	1.25	0	0	0	0	0	#DIV/0!
821	IPI:IPI00301252.2 Tax_Id=9606 Gene_Symbol=THOC6 Isoform 3 of THO complex subunit 6 homolog	IPI00301252 (+1)	33 kDa	1	0	1	3	1	2	1	1.25	0	0	0	0	0	#DIV/0!
585	IPI:IPI00301346.3 Tax_Id=9606 Gene_Symbol=POLR3B DNA-directed RNA polymerase III subunit RPC2	IPI00301346 (+1)	128 kDa	0	1	1	4	1	2	1	1.5	0	0	0	0	0	#DIV/0!
631	IPI:IPI00300060.4 Tax_Id=9606 Gene_Symbol=WDR70 WD repeat-containing protein 70	IPI00300060	73 kDa	2	0	7	3	1	2	1	3	0	0	0	0	0	#DIV/0!
772	IPI:IPI00059185.6 Tax_Id=9606 Gene_Symbol=C11orf52 Uncharacterized protein C11orf52	IPI00059185	14 kDa	0	1	2	3	1	2	1	1.5	0	0	0	0	0	#DIV/0!
734	IPI:IPI00007927.4 Tax_Id=9606 Gene_Symbol=SMC2 Isoform 1 of Structural maintenance of chromosomes protein 2	IPI00007927	136 kDa	0	1	2	4	1	2	1	1.75	0	0	0	0	0	#DIV/0!
753	IPI:IPI00019447.6 Tax_Id=9606 Gene_Symbol=FANCI Isoform 1 of Fanconi anemia group I protein	IPI00019447 (+2)	143 kDa	0	1	2	4	1	2	1	1.75	0	0	0	0	0	#DIV/0!
668	IPI:IPI00024163.1 Tax_Id=9606 Gene_Symbol=POLR3A Similar to DNA-directed RNA polymerase	IPI00024163 (+1)	156 kDa	1	0	5	7	1	2	1	3.25	0	0	0	0	0	#DIV/0!
530	IPI:IPI00015934.1 Tax_Id=9606 Gene_Symbol=KLF5 Krueppel-like factor 5	IPI00015934 (+1)	51 kDa	0	0	9	11	0	2	1	5	0	0	0	0	0	#DIV/0!
638	IPI:IPI00219863.5 Tax_Id=9606 Gene_Symbol=ATXN3 Isoform 2 of Ataxin-3	IPI00219863 (+4)	41 kDa	0	0	3	2	0	2	1	1.25	0	0	0	0	0	#DIV/0!
708	Cluster of IPI:IPI00006395.1 Tax_Id=9606 Gene_Symbol=GNAL Guanine nucleotide-binding protein G(olf) subunit alpha (IPI00006395)	IPI00006395	44 kDa	0	0	1	2	0	2	1	0.75	0	0	0	0	0	#DIV/0!
708.1	IPI:IPI00006395.1 Tax_Id=9606 Gene_Symbol=GNAL Guanine nucleotide-binding protein G(olf) subunit alpha	IPI00006395	44 kDa	0	0	1	2	0	2	1	0.75	0	0	0	0	0	#DIV/0!
730	Cluster of IPI:IPI00428954.1 Tax_Id=9606 Gene_Symbol=LDB1 Isoform 3 of LIM domain-binding protein 1 (IPI00428954)	IPI00428954 [3]	43 kDa	0	0	3	5	0	2	1	2	0	0	0	0	0	#DIV/0!
730.1	IPI:IPI00428954.1 Tax_Id=9606 Gene_Symbol=LDB1 Isoform 3 of LIM domain-binding protein 1	IPI00428954 (+2)	43 kDa	0	0	3	5	0	2	1	2	0	0	0	0	0	#DIV/0!
759	IPI:IPI01018073.2 Tax_Id=9606 Gene_Symbol=MED24 Uncharacterized protein	IPI01018073	100 kDa	0	0	3	6	0	2	1	2.25	0	0	0	0	0	#DIV/0!
760	IPI:IPI00742124.2 Tax_Id=9606 Gene_Symbol=UBXN7 UBX domain-containing protein 7	IPI00742124 (+1)	55 kDa	0	0	1	2	0	2	1	0.75	0	0	0	0	0	#DIV/0!
795	IPI:IPI00032598.1 Tax_Id=9606 Gene_Symbol=ETV3 Isoform 1 of ETS translocation variant 3	IPI00032598	57 kDa	0	0	4	3	0	2	1	1.75	0	0	0	0	0	#DIV/0!
810	IPI:IPI00000656.2 Tax_Id=9606 Gene_Symbol=MAU2 Isoform 1 of MAU2 chromatid cohesion factor homolog	IPI00000656 (+1)	69 kDa	0	0	1	3	0	2	1	1	0	0	0	0	0	#DIV/0!
817	IPI:IPI00157783.7 Tax_Id=9606 Gene_Symbol=MED16 Isoform 3 of Mediator of RNA polymerase II transcription subunit 16	IPI00157783 (+1)	95 kDa	0	0	2	3	0	2	1	1.25	0	0	0	0	0	#DIV/0!
822	IPI:IPI00878754.1 Tax_Id=9606 Gene_Symbol=PRPF39 Isoform 1 of Pre-mRNA-processing factor 39	IPI00878754	78 kDa	0	0	2	4	0	2	1	1.5	0	0	0	0	0	#DIV/0!
830	IPI:IPI00017303.1 Tax_Id=9606 Gene_Symbol=MSH2 DNA mismatch repair protein Msh2	IPI00017303 (+1)	105 kDa	0	0	2	1	0	2	1	0.75	0	0	0	0	0	#DIV/0!
840	IPI:IPI01018719.1 Tax_Id=9606 Gene_Symbol=ESR1 Isoform 4 of Estrogen receptor	IPI01018719	48 kDa	0	0	1	3	0	2	1	1	0	0	0	0	0	#DIV/0!
842	IPI:IPI00184821.1 Tax_Id=9606 Gene_Symbol=COASY Isoform 1 of Bifunctional coenzyme A synthase	IPI00184821 (+1)	62 kDa	0	0	3	1	0	2	1	1	0	0	0	0	0	#DIV/0!
846	IPI:IPI00004581.6 Tax_Id=9606 Gene_Symbol=ELF3 Isoform 1 of ETS-related transcription factor Elf-3	IPI00004581 (+1)	41 kDa	0	0	1	2	0	2	1	0.75	0	0	0	0	0	#DIV/0!
473	IPI:IPI00465294.2 Tax_Id=9606 Gene_Symbol=CDC5L Cell division cycle 5-like protein	IPI00465294	92 kDa	3	0	6	5	1	2	1	3.5	0	0	1	3	0.333333	10.5
450	IPI:IPI00386418.5 Tax_Id=9606 Gene_Symbol=MYEF2 Isoform 2 of Myelin expression factor 2	IPI00386418	62 kDa	6	5	0	0	2	0	1	2.75	0	1	0	0	0.333333	8.25
489	IPI:IPI00302990.4 Tax_Id=9606 Gene_Symbol=WDR55 Isoform 1 of WD repeat-containing protein 55	IPI00302990	42 kDa	4	2	5	0	2	1	1	2.75	1	0	0	0	0.333333	8.25
340	IPI:IPI00029079.5 Tax_Id=9606 Gene_Symbol=GMPS GMP synthase [glutamine-hydrolyzing]	IPI00029079	77 kDa	3	0	11	6	1	2	1	5	1	1	0	0	0.666667	7.5
702	IPI:IPI00150057.6 Tax_Id=9606 Gene_Symbol=SMARCC2 Isoform 2 of SWI/SNF complex subunit SMARCC2	IPI00150057 (+2)	125 kDa	0	0	4	6	0	2	1	2.5	0	1	0	1	0.333333	7.5
667	IPI:IPI00009946.4 Tax_Id=9606 Gene_Symbol=TOMM34 Mitochondrial import receptor subunit TOM34	IPI00009946	35 kDa	0	0	6	3	0	2	1	2.25	0	0	1	0	0.333333	6.75
745	IPI:IPI00748303.3 Tax_Id=9606 Gene_Symbol=ZFR Uncharacterized protein	IPI00748303	115 kDa	5	1	2	0	2	1	1	2	0	1	0	0	0.333333	6
256	IPI:IPI00031519.4 Tax_Id=9606 Gene_Symbol=DNMT1 Isoform 1 of DNA (cytosine-5)-methyltransferase 1	IPI00031519 (+2)	183 kDa	4	6	0	5	2	1	1	3.75	2	0	0	1	0.666667	5.625
546	IPI:IPI01008793.1 Tax_Id=9606 Gene_Symbol=RBM10 RNA-binding protein 10 isoform 5	IPI01008793	110 kDa	0	1	3	3	1	2	1	1.75	0	1	0	0	0.333333	5.25
758	Cluster of IPI:IPI00297714.2 Tax_Id=9606 Gene_Symbol=SNCG Gamma-synuclein (IPI00297714)	IPI00297714	13 kDa	0	1	4	2	1	2	1	1.75	0	1	0	0	0.333333	5.25
758.1	IPI:IPI00297714.2 Tax_Id=9606 Gene_Symbol=SNCG Gamma-synuclein	IPI00297714	13 kDa	0	1	4	2	1	2	1	1.75	0	1	0	0	0.333333	5.25
660	IPI:IPI01021323.1 Tax_Id=9606 Gene_Symbol=NAP1L1 Uncharacterized protein	IPI01021323 (+1)	24 kDa	0	0	3	3	0	2	1	1.5	0	1	0	5	0.333333	4.5
683	IPI:IPI00853009.1 Tax_Id=9606 Gene_Symbol=CELF1 Isoform 4 of CUGBP Elav-like family member 1	IPI00853009 (+1)	55 kDa	4	3	0	2	2	1	1	2.25	0	2	0	0	0.666667	3.375
695	IPI:IPI00790262.1 Tax_Id=9606 Gene_Symbol=ARPC4-TTLL3 Uncharacterized protein	IPI00790262	72 kDa	2	2	0	0	2	0	1	1	0	1	0	3	0.333333	3
553.2	IPI:IPI00164417.7 Tax_Id=9606 Gene_Symbol=TNPO2 Isoform 2 of Transportin-2	IPI00164417 (+5)	100 kDa	2	1	0	1	2	1	1	1	1	0	0	0	0.333333	3
539	IPI:IPI00216237.5 Tax_Id=9606 Gene_Symbol=RPL36 60S ribosomal protein L36	IPI00216237	12 kDa	1	4	0	3	2	1	1	2	0	2	0	0	0.666667	3
550	IPI:IPI00017963.1 Tax_Id=9606 Gene_Symbol=SNRPD2 Small nuclear ribonucleoprotein Sm D2	IPI00017963	14 kDa	2	3	3	0	2	1	1	2	1	1	0	0	0.666667	3
800	IPI:IPI00219084.2 Tax_Id=9606 Gene_Symbol=RELA Isoform 2 of Transcription factor p65	IPI00219084 (+5)	59 kDa	1	0	1	2	1	2	1	1	1	0	0	0	0.333333	3
651	Cluster of IPI:IPI00032826.1 Tax_Id=9606 Gene_Symbol=ST13 Hsc70-interacting protein (IPI00032826)	IPI00032826	41 kDa	0	0	2	2	0	2	1	1	0	1	0	1	0.333333	3
651.1	IPI:IPI00032826.1 Tax_Id=9606 Gene_Symbol=ST13 Hsc70-interacting protein	IPI00032826	41 kDa	0	0	2	2	0	2	1	1	0	1	0	1	0.333333	3
418	IPI:IPI00168501.3 Tax_Id=9606 Gene_Symbol=ZC3H14 Isoform 4 of Zinc finger CCCH domain-containing protein 14	IPI00168501 (+2)	65 kDa	2	3	6	0	2	1	1	2.75	1	2	0	1	1	2.75
766	IPI:IPI00215983.3 Tax_Id=9606 Gene_Symbol=CA1 Carbonic anhydrase 1	IPI00215983 (+4)	29 kDa	5	2	0	0	2	0	1	1.75	2	0	0	0	0.666667	2.625
621	Cluster of IPI:IPI00215914.5 Tax_Id=9606 Gene_Symbol=ARF1 ADP-ribosylation factor 1 (IPI00215914)	IPI00215914 [2]	21 kDa	3	5	0	6	2	1	1	3.5	1	3	0	1	1.33333	2.625
621.1	IPI:IPI00215914.5 Tax_Id=9606 Gene_Symbol=ARF1 ADP-ribosylation factor 1	IPI00215914 (+1)	21 kDa	3	5	0	6	2	1	1	3.5	1	3	0	1	1.33333	2.625
756	IPI:IPI00414197.3 Tax_Id=9606 Gene_Symbol=WDR26 Isoform 1 of WD repeat-containing protein 26	IPI00414197 (+1)	72 kDa	0	3	2	2	1	2	1	1.75	0	0	2	0	0.666667	2.625
697	IPI:IPI00219219.3 Tax_Id=9606 Gene_Symbol=LGALS1 Galectin-1	IPI00219219	15 kDa	1	0	4	2	1	2	1	1.75	0	0	2	1	0.666667	2.625
197	IPI:IPI00298788.4 Tax_Id=9606 Gene_Symbol=ILF3 Isoform 1 of Interleukin enhancer-binding factor 3	IPI00298788 (+1)	95 kDa	13	14	4	0	2	1	1	7.75	1	5	3	2	3	2.58333
533	IPI:IPI00554742.3 Tax_Id=9606 Gene_Symbol=API5 Isoform 2 of Apoptosis inhibitor 5	IPI00554742 (+4)	57 kDa	4	5	0	4	2	1	1	3.25	2	2	0	0	1.33333	2.4375
828	IPI:IPI00373877.3 Tax_Id=9606 Gene_Symbol=ZNF326 Isoform 1 of Zinc finger protein 326	IPI00373877	66 kDa	1	2	0	0	2	0	1	0.75	0	1	0	0	0.333333	2.25
693	IPI:IPI00015029.1 Tax_Id=9606 Gene_Symbol=PTGES3 Prostaglandin E synthase 3	IPI00015029 (+3)	19 kDa	1	2	0	3	2	1	1	1.5	0	0	2	0	0.666667	2.25
241	IPI:IPI00019359.4 Tax_Id=9606 Gene_Symbol=KRT9 Keratin, type I cytoskeletal 9	IPI00019359	62 kDa	39	2	0	0	2	0	1	10.25	4	0	10	0	4.66667	2.19643
396	IPI:IPI00026970.4 Tax_Id=9606 Gene_Symbol=SUPT16H FACT complex subunit SPT16	IPI00026970	120 kDa	9	7	0	1	2	1	1	4.25	4	2	0	0	2	2.125
556	IPI:IPI00100151.4 Tax_Id=9606 Gene_Symbol=XRN2 Isoform 1 of 5'-3' exoribonuclease 2	IPI00100151 (+2)	109 kDa	5	4	2	0	2	1	1	2.75	0	2	2	0	1.33333	2.0625
494	IPI:IPI00010414.4 Tax_Id=9606 Gene_Symbol=PDLIM1 PDZ and LIM domain protein 1	IPI00010414	36 kDa	0	0	4	7	0	2	1	2.75	0	0	4	1	1.33333	2.0625
618	IPI:IPI00031517.1 Tax_Id=9606 Gene_Symbol=MCM6 DNA replication licensing factor MCM6	IPI00031517	93 kDa	0	3	2	3	1	2	1	2	1	2	0	0	1	2
809	IPI:IPI00187011.4 Tax_Id=9606 Gene_Symbol=ZC3H4 Zinc finger CCCH domain-containing protein 4	IPI00187011	140 kDa	1	1	0	3	2	1	1	1.25	0	0	2	0	0.666667	1.875
593	IPI:IPI00221089.5 Tax_Id=9606 Gene_Symbol=RPS13 40S ribosomal protein S13	IPI00221089	17 kDa	1	0	2	2	1	2	1	1.25	2	0	0	2	0.666667	1.875
627	IPI:IPI00025156.4 Tax_Id=9606 Gene_Symbol=STUB1 Isoform 1 of E3 ubiquitin-protein ligase CHIP	IPI00025156	35 kDa	2	3	2	0	2	1	1	1.75	1	2	0	1	1	1.75
589	IPI:IPI00300952.3 Tax_Id=9606 Gene_Symbol=PPIL3 Isoform 1 of Peptidyl-prolyl cis-trans isomerase-like 3	IPI00300952 (+1)	18 kDa	0	2	2	4	1	2	1	2	1	2	1	2	1.33333	1.5
397	IPI:IPI00329536.2 Tax_Id=9606 Gene_Symbol=EEA1 Early endosome antigen 1	IPI00329536	162 kDa	1	0	6	2	1	2	1	2.25	0	2	3	1	1.66667	1.35
657	IPI:IPI00030363.1 Tax_Id=9606 Gene_Symbol=ACAT1 Acetyl-CoA acetyltransferase, mitochondrial	IPI00030363	45 kDa	0	1	2	4	1	2	1	1.75	0	0	4	4	1.33333	1.3125
294	IPI:IPI00413324.6 Tax_Id=9606 Gene_Symbol=RPL17 60S ribosomal protein L17	IPI00413324 (+1)	21 kDa	4	8	5	0	2	1	1	4.25	3	2	5	0	3.33333	1.275
666	Cluster of IPI:IPI00026942.5 Tax_Id=9606 Gene_Symbol=ERLIN2 Isoform 1 of Erlin-2 (IPI00026942)	IPI00026942 [2]	38 kDa	3	3	2	0	2	1	1	2	0	5	0	2	1.66667	1.2
666.1	IPI:IPI00026942.5 Tax_Id=9606 Gene_Symbol=ERLIN2 Isoform 1 of Erlin-2	IPI00026942 (+1)	38 kDa	3	3	2	0	2	1	1	2	0	5	0	2	1.66667	1.2
466	IPI:IPI01021644.1 Tax_Id=9606 Gene_Symbol=RAB5C Uncharacterized protein	IPI01021644	27 kDa	1	4	0	1	2	1	1	1.5	2	1	1	0	1.33333	1.125
475	IPI:IPI00027270.1 Tax_Id=9606 Gene_Symbol=RPL26 60S ribosomal protein L26	IPI00027270	17 kDa	2	3	0	1	2	1	1	1.5	2	2	0	0	1.33333	1.125
310	IPI:IPI00783271.1 Tax_Id=9606 Gene_Symbol=LRPPRC Leucine-rich PPR motif-containing protein, mitochondrial	IPI00783271	158 kDa	3	7	6	0	2	1	1	4	4	5	2	2	3.66667	1.09091
836	IPI:IPI00026182.5 Tax_Id=9606 Gene_Symbol=CAPZA2 F-actin-capping protein subunit alpha-2	IPI00026182	33 kDa	3	2	0	2	2	1	1	1.75	2	3	0	0	1.66667	1.05
788	IPI:IPI00005969.3 Tax_Id=9606 Gene_Symbol=CAPZA1 F-actin-capping protein subunit alpha-1	IPI00005969	33 kDa	2	2	0	3	2	1	1	1.75	2	3	0	0	1.66667	1.05
803.2	IPI:IPI00005719.1 Tax_Id=9606 Gene_Symbol=RAB1A Isoform 1 of Ras-related protein Rab-1A	IPI00005719	23 kDa	3	4	0	2	2	1	1	2.25	2	3	2	2	2.33333	0.964286
768	IPI:IPI00002948.3 Tax_Id=9606 Gene_Symbol=LIN28A Protein lin-28 homolog A	IPI00002948	23 kDa	2	3	0	0	2	0	1	1.25	2	2	0	0	1.33333	0.9375
637	IPI:IPI00020956.1 Tax_Id=9606 Gene_Symbol=HDGF Hepatoma-derived growth factor	IPI00020956	27 kDa	0	0	3	2	0	2	1	1.25	1	0	3	2	1.33333	0.9375
360	IPI:IPI00170770.2 Tax_Id=9606 Gene_Symbol=PHF3 Isoform 1 of PHD finger protein 3	IPI00170770 (+1)	229 kDa	4	3	0	4	2	1	1	2.75	4	3	2	0	3	0.916667
670	IPI:IPI00007682.2 Tax_Id=9606 Gene_Symbol=ATP6V1A V-type proton ATPase catalytic subunit A	IPI00007682 (+1)	68 kDa	3	3	0	0	2	0	1	1.5	2	3	0	0	1.66667	0.9
461	IPI:IPI00456887.2 Tax_Id=9606 Gene_Symbol=HNRNPUL2 Heterogeneous nuclear ribonucleoprotein U-like protein 2	IPI00456887 (+1)	85 kDa	7	6	0	1	2	1	1	3.5	1	7	4	2	4	0.875
259	IPI:IPI00328753.1 Tax_Id=9606 Gene_Symbol=KTN1 Isoform 1 of Kinectin	IPI00328753 (+3)	156 kDa	8	5	2	0	2	1	1	3.75	5	8	1	1	4.66667	0.803571
85.2	IPI:IPI00004450.2 Tax_Id=9606 Gene_Symbol=RBMXL2 RNA-binding motif protein, X-linked-like-2	IPI00004450	43 kDa	5	8	0	7	2	1	1	5	4	8	7	3	6.33333	0.789474
729	Cluster of IPI:IPI00167949.7 Tax_Id=9606 Gene_Symbol=MX1 Interferon-induced GTP-binding protein Mx1 (IPI00167949)	IPI00167949	76 kDa	1	2	0	0	2	0	1	0.75	2	1	0	0	1	0.75
729.1	IPI:IPI00167949.7 Tax_Id=9606 Gene_Symbol=MX1 Interferon-induced GTP-binding protein Mx1	IPI00167949	76 kDa	1	2	0	0	2	0	1	0.75	2	1	0	0	1	0.75
391	Cluster of IPI:IPI00103247.1 Tax_Id=9606 Gene_Symbol=HNRPLL Isoform 1 of Heterogeneous nuclear ribonucleoprotein L-like (IPI00103247)	IPI00103247 [2]	60 kDa	5	4	2	0	2	1	1	2.75	1	10	0	1	3.66667	0.75
391.1	IPI:IPI00103247.1 Tax_Id=9606 Gene_Symbol=HNRPLL Isoform 1 of Heterogeneous nuclear ribonucleoprotein L-like	IPI00103247 (+1)	60 kDa	5	4	2	0	2	1	1	2.75	1	10	0	1	3.66667	0.75
471	IPI:IPI00024157.1 Tax_Id=9606 Gene_Symbol=FKBP3 Peptidyl-prolyl cis-trans isomerase FKBP3	IPI00024157	25 kDa	4	3	2	0	2	1	1	2.25	3	4	2	0	3	0.75
609	Cluster of IPI:IPI00029623.1 Tax_Id=9606 Gene_Symbol=PSMA6 Proteasome subunit alpha type-6 (IPI00029623)	IPI00029623 [3]	27 kDa	1	4	2	0	2	1	1	1.75	2	5	0	0	2.33333	0.75
609.1	IPI:IPI00029623.1 Tax_Id=9606 Gene_Symbol=PSMA6 Proteasome subunit alpha type-6	IPI00029623 (+2)	27 kDa	1	4	2	0	2	1	1	1.75	2	5	0	0	2.33333	0.75
598	IPI:IPI00297084.7 Tax_Id=9606 Gene_Symbol=DDOST Dolichyl-diphosphooligosaccharide--protein glycosyltransferase 48 kDa subunit	IPI00297084	51 kDa	2	1	2	0	2	1	1	1.25	2	2	1	2	1.66667	0.75
568	IPI:IPI01009415.2 Tax_Id=9606 Gene_Symbol=GSN Uncharacterized protein	IPI01009415	81 kDa	2	2	0	3	2	1	1	1.75	2	1	4	2	2.33333	0.75
448	IPI:IPI00026302.3 Tax_Id=9606 Gene_Symbol=RPL31 60S ribosomal protein L31	IPI00026302 (+6)	14 kDa	3	2	0	4	2	1	1	2.25	4	2	3	2	3	0.75
355	Cluster of IPI:IPI00783982.1 Tax_Id=9606 Gene_Symbol=COPG Coatomer subunit gamma (IPI00783982)	IPI00783982	98 kDa	0	4	4	2	1	2	1	2.5	2	3	5	7	3.33333	0.75
355.1	IPI:IPI00783982.1 Tax_Id=9606 Gene_Symbol=COPG Coatomer subunit gamma	IPI00783982	98 kDa	0	4	4	2	1	2	1	2.5	2	3	5	7	3.33333	0.75
684	IPI:IPI00926491.1 Tax_Id=9606 Gene_Symbol=PTCD1 cDNA FLJ56092, highly similar to Pentatricopeptide repeat protein 1	IPI00926491	84 kDa	1	1	0	3	2	1	1	1.25	1	2	2	0	1.66667	0.75
628	IPI:IPI01014975.1 Tax_Id=9606 Gene_Symbol=TLN1 Uncharacterized protein	IPI01014975	258 kDa	2	0	2	2	1	2	1	1.5	4	1	1	2	2	0.75
332	Cluster of IPI:IPI00784614.1 Tax_Id=9606 Gene_Symbol=SEPT9 septin-9 isoform a (IPI00784614)	IPI00784614 [3]	65 kDa	5	4	3	0	2	1	1	3	4	7	2	1	4.33333	0.692308
332.1	IPI:IPI00784614.1 Tax_Id=9606 Gene_Symbol=SEPT9 septin-9 isoform a	IPI00784614 (+2)	65 kDa	5	4	3	0	2	1	1	3	4	7	2	1	4.33333	0.692308
402	IPI:IPI00012645.2 Tax_Id=9606 Gene_Symbol=SPTBN2 Isoform 1 of Spectrin beta chain, brain 2	IPI00012645 (+1)	271 kDa	0	0	5	4	0	2	1	2.25	2	3	5	6	3.33333	0.675
578	IPI:IPI00017726.1 Tax_Id=9606 Gene_Symbol=HSD17B10 Isoform 1 of 3-hydroxyacyl-CoA dehydrogenase type-2	IPI00017726	27 kDa	2	1	0	3	2	1	1	1.5	3	1	3	5	2.33333	0.642857
595	IPI:IPI00005154.1 Tax_Id=9606 Gene_Symbol=SSRP1 FACT complex subunit SSRP1	IPI00005154	81 kDa	0	2	2	2	1	2	1	1.5	4	3	0	0	2.33333	0.642857
577	IPI:IPI00008708.5 Tax_Id=9606 Gene_Symbol=RSL1D1 Ribosomal L1 domain-containing protein 1	IPI00008708 (+2)	55 kDa	2	3	0	0	2	0	1	1.25	2	2	2	0	2	0.625
698	Cluster of IPI:IPI00305978.4 Tax_Id=9606 Gene_Symbol=AKR7A2 Aflatoxin B1 aldehyde reductase member 2 (IPI00305978)	IPI00305978 [2]	40 kDa	1	0	2	2	1	2	1	1.25	2	2	2	3	2	0.625
698.1	IPI:IPI00305978.4 Tax_Id=9606 Gene_Symbol=AKR7A2 Aflatoxin B1 aldehyde reductase member 2	IPI00305978 (+1)	40 kDa	1	0	2	2	1	2	1	1.25	2	2	2	3	2	0.625
9.3	IPI:IPI00607818.3 Tax_Id=9606 Gene_Symbol=MYH14 Isoform 6 of Myosin-14	IPI00607818	229 kDa	0	0	9	5	0	2	1	3.5	5	3	9	4	5.66667	0.617647
449	IPI:IPI00017381.1 Tax_Id=9606 Gene_Symbol=RFC4 Replication factor C subunit 4	IPI00017381	40 kDa	0	2	4	3	1	2	1	2.25	3	4	4	2	3.66667	0.613636
512	IPI:IPI00073454.2 Tax_Id=9606 Gene_Symbol=COL6A2 Isoform 2C2A' of Collagen alpha-2(VI) chain	IPI00073454 (+2)	87 kDa	2	0	1	1	1	2	1	1	2	2	1	0	1.66667	0.6
580	IPI:IPI00419919.6 Tax_Id=9606 Gene_Symbol=RPL29;RPL29P4 Ribosomal protein L29	IPI00419919	18 kDa	2	2	4	0	2	1	1	2	4	4	2	0	3.33333	0.6
678	IPI:IPI00791836.2 Tax_Id=9606 Gene_Symbol=CCNL1 Uncharacterized protein	IPI00791836	48 kDa	0	0	2	2	0	2	1	1	3	0	2	3	1.66667	0.6
176	IPI:IPI01025005.1 Tax_Id=9606 Gene_Symbol=RPL6 Uncharacterized protein	IPI01025005	26 kDa	5	3	6	0	2	1	1	3.5	7	7	4	0	6	0.583333
612	IPI:IPI00027442.4 Tax_Id=9606 Gene_Symbol=AARS Alanyl-tRNA synthetase, cytoplasmic	IPI00027442 (+1)	107 kDa	4	1	1	0	2	1	1	1.5	1	5	2	0	2.66667	0.5625
506	IPI:IPI00017376.2 Tax_Id=9606 Gene_Symbol=SEC23B Protein transport protein Sec23B	IPI00017376 (+1)	86 kDa	1	4	4	0	2	1	1	2.25	3	5	4	0	4	0.5625
543	IPI:IPI00329572.5 Tax_Id=9606 Gene_Symbol=PACSIN3 Protein kinase C and casein kinase substrate in neurons 3, isoform CRA_b	IPI00329572 (+1)	49 kDa	1	2	2	0	2	1	1	1.25	0	1	6	3	2.33333	0.535714
617	IPI:IPI00008433.4 Tax_Id=9606 Gene_Symbol=RPS5 40S ribosomal protein S5	IPI00008433	23 kDa	0	2	2	1	1	2	1	1.25	0	4	3	0	2.33333	0.535714
437	IPI:IPI00844508.1 Tax_Id=9606 Gene_Symbol=CGN cingulin	IPI00844508	137 kDa	0	0	3	2	0	2	1	1.25	0	1	6	3	2.33333	0.535714
542	IPI:IPI00301609.8 Tax_Id=9606 Gene_Symbol=NEK9 Serine/threonine-protein kinase Nek9	IPI00301609	107 kDa	2	0	2	4	1	2	1	2	2	4	6	4	4	0.5
464	IPI:IPI00301109.4 Tax_Id=9606 Gene_Symbol=PPA2 Isoform 1 of Inorganic pyrophosphatase 2, mitochondrial	IPI00301109 (+3)	38 kDa	0	0	1	3	0	2	1	1	1	2	3	1	2	0.5
634	IPI:IPI00012493.1 Tax_Id=9606 Gene_Symbol=SNORD54;RPS20 40S ribosomal protein S20	IPI00012493 (+1)	13 kDa	2	1	4	0	2	1	1	1.75	3	4	4	0	3.66667	0.477273
269	Cluster of IPI:IPI00216951.2 Tax_Id=9606 Gene_Symbol=DARS Aspartyl-tRNA synthetase, cytoplasmic (IPI00216951)	IPI00216951	57 kDa	3	2	0	0	2	0	1	1.25	2	4	2	2	2.66667	0.46875
269.1	IPI:IPI00216951.2 Tax_Id=9606 Gene_Symbol=DARS Aspartyl-tRNA synthetase, cytoplasmic	IPI00216951	57 kDa	3	2	0	0	2	0	1	1.25	2	4	2	2	2.66667	0.46875
709	Cluster of IPI:IPI00306301.2 Tax_Id=9606 Gene_Symbol=PDHA1 pyruvate dehydrogenase E1 component subunit alpha, somatic form, mitochondrial isoform 2 precursor (IPI00306301)	IPI00306301	48 kDa	0	0	2	2	0	2	1	1	3	2	2	0	2.33333	0.428571
709.1	IPI:IPI00306301.2 Tax_Id=9606 Gene_Symbol=PDHA1 pyruvate dehydrogenase E1 component subunit alpha, somatic form, mitochondrial isoform 2 precursor	IPI00306301	48 kDa	0	0	2	2	0	2	1	1	3	2	2	0	2.33333	0.428571
248	IPI:IPI00413672.1 Tax_Id=9606 Gene_Symbol=BCLAF1 Isoform 3 of Bcl-2-associated transcription factor 1	IPI00413672 (+1)	100 kDa	5	6	2	0	2	1	1	3.25	6	10	7	0	7.66667	0.423913
582	Cluster of IPI:IPI00022145.6 Tax_Id=9606 Gene_Symbol=NUCKS1 Isoform 1 of Nuclear ubiquitous casein and cyclin-dependent kinases substrate (IPI00022145)	IPI00022145	27 kDa	1	1	3	0	2	1	1	1.25	4	1	4	0	3	0.416667
582.1	IPI:IPI00022145.6 Tax_Id=9606 Gene_Symbol=NUCKS1 Isoform 1 of Nuclear ubiquitous casein and cyclin-dependent kinases substrate	IPI00022145	27 kDa	1	1	3	0	2	1	1	1.25	4	1	4	0	3	0.416667
334	IPI:IPI00177728.3 Tax_Id=9606 Gene_Symbol=CNDP2 Isoform 1 of Cytosolic non-specific dipeptidase	IPI00177728	53 kDa	0	0	3	3	0	2	1	1.5	1	5	5	7	3.66667	0.409091
372	IPI:IPI00026216.4 Tax_Id=9606 Gene_Symbol=NPEPPS Puromycin-sensitive aminopeptidase	IPI00026216	103 kDa	1	0	5	2	1	2	1	2	5	3	7	8	5	0.4
335	IPI:IPI00642862.1 Tax_Id=9606 Gene_Symbol=PPIL4 Peptidyl-prolyl cis-trans isomerase-like 4	IPI00642862	57 kDa	0	1	4	4	1	2	1	2.25	4	5	8	2	5.66667	0.397059
652	Cluster of IPI:IPI00400824.1 Tax_Id=9606 Gene_Symbol=RP9 Retinitis pigmentosa 9 protein (IPI00400824)	IPI00400824	26 kDa	4	1	0	0	2	0	1	1.25	4	4	2	0	3.33333	0.375
652.1	IPI:IPI00400824.1 Tax_Id=9606 Gene_Symbol=RP9 Retinitis pigmentosa 9 protein	IPI00400824	26 kDa	4	1	0	0	2	0	1	1.25	4	4	2	0	3.33333	0.375
520	IPI:IPI00074587.8 Tax_Id=9606 Gene_Symbol=SRSF10;LOC100505793 Isoform 1 of Serine/arginine-rich splicing factor 10	IPI00074587 (+1)	31 kDa	0	1	1	2	1	2	1	1	3	0	5	4	2.66667	0.375
590	IPI:IPI00008982.1 Tax_Id=9606 Gene_Symbol=ALDH18A1 Isoform Long of Delta-1-pyrroline-5-carboxylate synthase	IPI00008982 (+1)	87 kDa	2	2	0	0	2	0	1	1	5	4	0	1	3	0.333333
509	IPI:IPI00815713.2 Tax_Id=9606 Gene_Symbol=TCOF1 Uncharacterized protein	IPI00815713 (+2)	156 kDa	0	2	3	2	1	2	1	1.75	5	4	7	2	5.33333	0.328125
528	Cluster of IPI:IPI00473047.3 Tax_Id=9606 Gene_Symbol=PRKAG1 5'-AMP-activated protein kinase subunit gamma-1 (IPI00473047)	IPI00473047 [4]	38 kDa	1	2	0	0	2	0	1	0.75	0	6	1	1	2.33333	0.321429
528.1	IPI:IPI00473047.3 Tax_Id=9606 Gene_Symbol=PRKAG1 5'-AMP-activated protein kinase subunit gamma-1	IPI00473047 (+3)	38 kDa	1	2	0	0	2	0	1	0.75	0	6	1	1	2.33333	0.321429
282	IPI:IPI00013830.1 Tax_Id=9606 Gene_Symbol=SNW1 SNW domain-containing protein 1	IPI00013830	61 kDa	0	2	3	7	1	2	1	3	8	12	8	4	9.33333	0.321429
534	IPI:IPI00026466.9 Tax_Id=9606 Gene_Symbol=NIPBL Isoform 2 of Nipped-B-like protein	IPI00026466 (+1)	304 kDa	1	1	0	0	2	0	1	0.5	0	1	4	0	1.66667	0.3
469	IPI:IPI00004344.1 Tax_Id=9606 Gene_Symbol=AFF4 Isoform 1 of AF4/FMR2 family member 4	IPI00004344 (+1)	127 kDa	2	2	2	0	2	1	1	1.5	3	4	8	1	5	0.3
189	Cluster of IPI:IPI00478003.3 Tax_Id=9606 Gene_Symbol=A2M Alpha-2-macroglobulin (IPI00478003)	IPI00478003 [2]	163 kDa	2	2	0	1	2	1	1	1.25	6	6	1	0	4.33333	0.288462
189.1	IPI:IPI00478003.3 Tax_Id=9606 Gene_Symbol=A2M Alpha-2-macroglobulin	IPI00478003 (+1)	163 kDa	2	2	0	1	2	1	1	1.25	6	6	1	0	4.33333	0.288462
607	IPI:IPI00029629.4 Tax_Id=9606 Gene_Symbol=TRIM25 E3 ubiquitin/ISG15 ligase TRIM25	IPI00029629	71 kDa	1	2	0	0	2	0	1	0.75	1	4	3	4	2.66667	0.28125
562	IPI:IPI00015911.2 Tax_Id=9606 Gene_Symbol=DLD Dihydrolipoyl dehydrogenase, mitochondrial	IPI00015911 (+4)	54 kDa	1	2	1	0	2	1	1	1	2	5	4	0	3.66667	0.272727
688	IPI:IPI00465436.4 Tax_Id=9606 Gene_Symbol=CAT Catalase	IPI00465436	60 kDa	1	1	0	1	2	1	1	0.75	4	5	0	1	3	0.25
573	IPI:IPI00303476.1 Tax_Id=9606 Gene_Symbol=ATP5B ATP synthase subunit beta, mitochondrial	IPI00303476	57 kDa	0	0	1	2	0	2	1	0.75	2	2	5	6	3	0.25
600	IPI:IPI00217564.1 Tax_Id=9606 Gene_Symbol=CCNT2 Isoform 2 of Cyclin-T2	IPI00217564 (+1)	74 kDa	1	2	2	0	2	1	1	1.25	3	4	9	1	5.33333	0.234375
343	Cluster of IPI:IPI00956749.1 Tax_Id=9606 Gene_Symbol=- P40 (IPI00956749)	IPI00956749	40 kDa	1	0	1	2	1	2	1	1	11	8	1	0	6.66667	0.15
343.1	IPI:IPI00956749.1 Tax_Id=9606 Gene_Symbol=- P40	IPI00956749	40 kDa	1	0	1	2	1	2	1	1	11	8	1	0	6.66667	0.15
212	Cluster of IPI:IPI00215948.4 Tax_Id=9606 Gene_Symbol=CTNNA1 Isoform 1 of Catenin alpha-1 (IPI00215948)	IPI00215948 [3]	100 kDa	0	0	4	2	0	2	1	1.5	12	12	7	9	10.3333	0.145161
212.1	IPI:IPI00215948.4 Tax_Id=9606 Gene_Symbol=CTNNA1 Isoform 1 of Catenin alpha-1	IPI00215948 (+2)	100 kDa	0	0	4	2	0	2	1	1.5	12	12	7	9	10.3333	0.145161
11.3	IPI:IPI00384444.6 Tax_Id=9606 Gene_Symbol=KRT14 Keratin, type I cytoskeletal 14	IPI00384444	52 kDa	18	0	0	0	1	0	0	4.5	0	0	0	0	0	#DIV/0!
11.4	IPI:IPI00930614.1 Tax_Id=9606 Gene_Symbol=KRT13 GUCA1B protein (Fragment)	IPI00930614	9 kDa	4	0	0	0	1	0	0	1	0	0	0	0	0	#DIV/0!
725	IPI:IPI00220289.8 Tax_Id=9606 Gene_Symbol=CHD6 Isoform 1 of Chromodomain-helicase-DNA-binding protein 6	IPI00220289	305 kDa	2	0	0	0	1	0	0	0.5	0	0	0	0	0	#DIV/0!
793.1	IPI:IPI00005615.1 Tax_Id=9606 Gene_Symbol=TIAL1 Nucleolysin TIAR	IPI00005615 (+1)	42 kDa	5	0	0	0	1	0	0	1.25	0	0	0	0	0	#DIV/0!
815	IPI:IPI00297455.6 Tax_Id=9606 Gene_Symbol=AKAP8L A-kinase anchor protein 8-like	IPI00297455	72 kDa	2	0	0	0	1	0	0	0.5	0	0	0	0	0	#DIV/0!
820	IPI:IPI00872208.2 Tax_Id=9606 Gene_Symbol=TNRC18 Isoform 1 of Trinucleotide repeat-containing gene 18 protein	IPI00872208	315 kDa	2	0	0	0	1	0	0	0.5	0	0	0	0	0	#DIV/0!
833	IPI:IPI00019463.3 Tax_Id=9606 Gene_Symbol=EIF2AK2 Interferon-induced, double-stranded RNA-activated protein kinase	IPI00019463 (+1)	62 kDa	3	0	0	0	1	0	0	0.75	0	0	0	0	0	#DIV/0!
841	IPI:IPI00007004.4 Tax_Id=9606 Gene_Symbol=RRP15 RRP15-like protein	IPI00007004	31 kDa	0	3	0	0	1	0	0	0.75	0	0	0	0	0	#DIV/0!
710	Cluster of IPI:IPI00029081.3 Tax_Id=9606 Gene_Symbol=LIG3 Isoform Alpha of DNA ligase 3 (IPI00029081)	IPI00029081	113 kDa	6	0	0	1	1	1	0	1.75	0	0	0	0	0	#DIV/0!
710.1	IPI:IPI00029081.3 Tax_Id=9606 Gene_Symbol=LIG3 Isoform Alpha of DNA ligase 3	IPI00029081	113 kDa	6	0	0	1	1	1	0	1.75	0	0	0	0	0	#DIV/0!
740	IPI:IPI00025277.5 Tax_Id=9606 Gene_Symbol=PDCD6 Programmed cell death protein 6	IPI00025277 (+1)	22 kDa	3	0	1	0	1	1	0	1	0	0	0	0	0	#DIV/0!
747	IPI:IPI00217661.4 Tax_Id=9606 Gene_Symbol=RAVER1 ribonucleoprotein PTB-binding 1	IPI00217661	80 kDa	3	0	0	1	1	1	0	1	0	0	0	0	0	#DIV/0!
785	IPI:IPI00154515.3 Tax_Id=9606 Gene_Symbol=SNIP1 Smad nuclear-interacting protein 1	IPI00154515	46 kDa	0	3	0	1	1	1	0	1	0	0	0	0	0	#DIV/0!
707	IPI:IPI00027175.1 Tax_Id=9606 Gene_Symbol=SRI Sorcin	IPI00027175 (+2)	22 kDa	2	0	1	0	1	1	0	0.75	0	0	0	0	0	#DIV/0!
757	IPI:IPI01013103.1 Tax_Id=9606 Gene_Symbol=ZNF143 Uncharacterized protein	IPI01013103	66 kDa	0	2	1	0	1	1	0	0.75	0	0	0	0	0	#DIV/0!
786	IPI:IPI00256605.5 Tax_Id=9606 Gene_Symbol=WAC Isoform 1 of WW domain-containing adapter protein with coiled-coil	IPI00256605	71 kDa	2	0	0	1	1	1	0	0.75	0	0	0	0	0	#DIV/0!
752	IPI:IPI00291570.9 Tax_Id=9606 Gene_Symbol=CASP2 Isoform 1 of Caspase-2	IPI00291570	51 kDa	0	2	0	2	1	1	0	1	0	0	0	0	0	#DIV/0!
774	IPI:IPI00303258.3 Tax_Id=9606 Gene_Symbol=LMCD1 LIM and cysteine-rich domains protein 1	IPI00303258 (+1)	41 kDa	0	2	2	0	1	1	0	1	0	0	0	0	0	#DIV/0!
827	IPI:IPI00464951.5 Tax_Id=9606 Gene_Symbol=HMG20B Isoform 1 of SWI/SNF-related matrix-associated actin-dependent regulator of chromatin subfamily E member 1-related	IPI00464951 (+1)	36 kDa	2	0	2	0	1	1	0	1	0	0	0	0	0	#DIV/0!
735	IPI:IPI00015195.1 Tax_Id=9606 Gene_Symbol=CSTF3 Cleavage stimulation factor subunit 3	IPI00015195 (+1)	83 kDa	1	0	0	2	1	1	0	0.75	0	0	0	0	0	#DIV/0!
804	IPI:IPI00293331.3 Tax_Id=9606 Gene_Symbol=POP1 Ribonucleases P/MRP protein subunit POP1	IPI00293331	115 kDa	1	0	0	3	1	1	0	1	0	0	0	0	0	#DIV/0!
811	IPI:IPI00926977.1 Tax_Id=9606 Gene_Symbol=PSMC6 26S protease regulatory subunit 10B	IPI00926977	46 kDa	0	1	3	0	1	1	0	1	0	0	0	0	0	#DIV/0!
704	IPI:IPI00073730.4 Tax_Id=9606 Gene_Symbol=MBD6 Methyl-CpG-binding domain protein 6	IPI00073730	101 kDa	0	0	2	0	0	1	0	0.5	0	0	0	0	0	#DIV/0!
741	IPI:IPI00289499.3 Tax_Id=9606 Gene_Symbol=ATIC Bifunctional purine biosynthesis protein PURH	IPI00289499 (+1)	65 kDa	0	0	0	3	0	1	0	0.75	0	0	0	0	0	#DIV/0!
818	IPI:IPI00218486.5 Tax_Id=9606 Gene_Symbol=SSH3 Isoform 1 of Protein phosphatase Slingshot homolog 3	IPI00218486	73 kDa	0	0	0	3	0	1	0	0.75	0	0	0	0	0	#DIV/0!
823	IPI:IPI00167515.1 Tax_Id=9606 Gene_Symbol=PTGR2 Isoform 1 of Prostaglandin reductase 2	IPI00167515 (+1)	38 kDa	0	0	0	2	0	1	0	0.5	0	0	0	0	0	#DIV/0!
831	IPI:IPI01013073.1 Tax_Id=9606 Gene_Symbol=MSH6 Uncharacterized protein	IPI01013073 (+1)	120 kDa	0	0	0	3	0	1	0	0.75	0	0	0	0	0	#DIV/0!
832	IPI:IPI00025974.3 Tax_Id=9606 Gene_Symbol=CHMP4B Charged multivesicular body protein 4b	IPI00025974	25 kDa	0	0	3	0	0	1	0	0.75	0	0	0	0	0	#DIV/0!
834	IPI:IPI00219913.1 Tax_Id=9606 Gene_Symbol=USP14 Ubiquitin carboxyl-terminal hydrolase 14	IPI00219913 (+2)	56 kDa	0	0	2	0	0	1	0	0.5	0	0	0	0	0	#DIV/0!
835	IPI:IPI00448767.6 Tax_Id=9606 Gene_Symbol=GRB7 Isoform 3 of Growth factor receptor-bound protein 7	IPI00448767 (+2)	62 kDa	0	0	0	3	0	1	0	0.75	0	0	0	0	0	#DIV/0!
839	IPI:IPI00164949.4 Tax_Id=9606 Gene_Symbol=TH1L TH1-like (Drosophila), isoform CRA_b	IPI00164949 (+1)	67 kDa	0	0	0	4	0	1	0	1	0	0	0	0	0	#DIV/0!
661	IPI:IPI00299463.1 Tax_Id=9606 Gene_Symbol=NBN Nibrin	IPI00299463 (+1)	85 kDa	0	1	0	2	1	1	0	0.75	0	1	0	0	0.333333	2.25
674	IPI:IPI00793201.1 Tax_Id=9606 Gene_Symbol=AIMP1 aminoacyl tRNA synthase complex-interacting multifunctional protein 1 isoform b precursor	IPI00793201	37 kDa	0	3	0	1	1	1	0	1	0	2	0	2	0.666667	1.5
647	IPI:IPI00294211.2 Tax_Id=9606 Gene_Symbol=DHX38 Pre-mRNA-splicing factor ATP-dependent RNA helicase PRP16	IPI00294211	141 kDa	3	0	0	3	1	1	0	1.5	1	2	0	0	1	1.5
721	IPI:IPI00022228.2 Tax_Id=9606 Gene_Symbol=HDLBP Vigilin	IPI00022228	141 kDa	0	0	0	2	0	1	0	0.5	0	1	0	0	0.333333	1.5
711	Cluster of IPI:IPI00784156.1 Tax_Id=9606 Gene_Symbol=AP2B1 Isoform 1 of AP-2 complex subunit beta (IPI00784156)	IPI00784156 [2]	105 kDa	2	0	0	1	1	1	0	0.75	2	0	0	0	0.666667	1.125
711.1	IPI:IPI00784156.1 Tax_Id=9606 Gene_Symbol=AP2B1 Isoform 1 of AP-2 complex subunit beta	IPI00784156 (+1)	105 kDa	2	0	0	1	1	1	0	0.75	2	0	0	0	0.666667	1.125
739	IPI:IPI00002405.5 Tax_Id=9606 Gene_Symbol=OAS3 2'-5'-oligoadenylate synthase 3	IPI00002405 (+1)	121 kDa	0	2	0	0	1	0	0	0.5	0	2	0	0	0.666667	0.75
493	Cluster of IPI:IPI00011285.1 Tax_Id=9606 Gene_Symbol=CAPN1 Calpain-1 catalytic subunit (IPI00011285)	IPI00011285	82 kDa	0	0	3	0	0	1	0	0.75	0	0	3	0	1	0.75
493.1	IPI:IPI00011285.1 Tax_Id=9606 Gene_Symbol=CAPN1 Calpain-1 catalytic subunit	IPI00011285	82 kDa	0	0	3	0	0	1	0	0.75	0	0	3	0	1	0.75
790	IPI:IPI00167369.2 Tax_Id=9606 Gene_Symbol=RBMXL3 RNA-binding motif protein, X-linked-like-3	IPI00167369	115 kDa	0	6	0	4	1	1	0	2.5	4	5	2	3	3.66667	0.681818
576	IPI:IPI00177381.9 Tax_Id=9606 Gene_Symbol=CWC22 Pre-mRNA-splicing factor CWC22 homolog	IPI00177381 (+1)	105 kDa	2	0	1	0	1	1	0	0.75	1	3	0	0	1.33333	0.5625
724	IPI:IPI00060627.2 Tax_Id=9606 Gene_Symbol=CCDC124 Coiled-coil domain-containing protein 124	IPI00060627	26 kDa	0	1	1	0	1	1	0	0.5	3	0	0	1	1	0.5
784	IPI:IPI00021435.3 Tax_Id=9606 Gene_Symbol=PSMC2 26S protease regulatory subunit 7	IPI00021435	49 kDa	0	1	1	0	1	1	0	0.5	0	3	0	0	1	0.5
808	IPI:IPI00395347.3 Tax_Id=9606 Gene_Symbol=LARP4 Isoform 1 of La-related protein 4	IPI00395347 (+5)	81 kDa	0	0	2	0	0	1	0	0.5	0	3	0	0	1	0.5
755	IPI:IPI00012442.1 Tax_Id=9606 Gene_Symbol=G3BP1 Ras GTPase-activating protein-binding protein 1	IPI00012442	52 kDa	1	0	0	0	1	0	0	0.25	1	1	0	3	0.666667	0.375
537	IPI:IPI00075248.1 Tax_Id=9606 Gene_Symbol=CALM3;CALM2;CALM1 Calmodulin	IPI00075248 (+2)	17 kDa	0	1	3	0	1	1	0	1	3	3	2	4	2.66667	0.375
276	Cluster of IPI:IPI00399007.7 Tax_Id=9606 Gene_Symbol=IGHG2 Putative uncharacterized protein DKFZp686I04196 (Fragment) (IPI00399007)	IPI00399007	46 kDa	0	0	2	0	0	1	0	0.5	2	0	2	2	1.33333	0.375
276	Cluster of IPI:IPI00399007.7 Tax_Id=9606 Gene_Symbol=IGHG2 Putative uncharacterized protein DKFZp686I04196 (Fragment) (IPI00399007)	IPI00399007	46 kDa	0	0	2	0	0	1	0	0.5	2	0	2	2	1.33333	0.375
633	IPI:IPI00024145.2 Tax_Id=9606 Gene_Symbol=VDAC2 Isoform 2 of Voltage-dependent anion-selective channel protein 2	IPI00024145 (+4)	30 kDa	0	0	2	0	0	1	0	0.5	2	0	2	2	1.33333	0.375
619	IPI:IPI00007019.1 Tax_Id=9606 Gene_Symbol=PPIL1 Peptidyl-prolyl cis-trans isomerase-like 1	IPI00007019	18 kDa	0	0	3	0	0	1	0	0.75	1	1	5	0	2.33333	0.321429
434	IPI:IPI00290566.1 Tax_Id=9606 Gene_Symbol=TCP1 T-complex protein 1 subunit alpha	IPI00290566	60 kDa	0	3	0	2	1	1	0	1.25	8	4	0	0	4	0.3125
630	Cluster of IPI:IPI00384122.5 Tax_Id=9606 Gene_Symbol=DLST;DLSTP1 cDNA FLJ55034, highly similar to Dihydrolipoyllysine-residue succinyltransferase component of 2- oxoglutarate dehydrogenase complex, mitochondrial (IPI00384122)	IPI00384122 [2]	40 kDa	0	0	3	0	0	1	0	0.75	2	2	4	3	2.66667	0.28125
630.1	IPI:IPI00384122.5 Tax_Id=9606 Gene_Symbol=DLST;DLSTP1 cDNA FLJ55034, highly similar to Dihydrolipoyllysine-residue succinyltransferase component of 2- oxoglutarate dehydrogenase complex, mitochondrial	IPI00384122 (+1)	40 kDa	0	0	3	0	0	1	0	0.75	2	2	4	3	2.66667	0.28125
824	IPI:IPI00644245.1 Tax_Id=9606 Gene_Symbol=CHTOP Isoform 3 of Chromatin target of PRMT1 protein	IPI00644245	22 kDa	0	1	0	0	1	0	0	0.25	0	3	0	0	1	0.25
498	IPI:IPI00619921.3 Tax_Id=9606 Gene_Symbol=DIDO1 Isoform 4 of Death-inducer obliterator 1	IPI00619921	244 kDa	0	1	0	2	1	1	0	0.75	4	2	3	0	3	0.25
484	IPI:IPI00013296.3 Tax_Id=9606 Gene_Symbol=RPS18;RPS18P9 40S ribosomal protein S18	IPI00013296	18 kDa	0	0	0	1	0	1	0	0.25	1	2	0	0	1	0.25
650	Cluster of IPI:IPI00658109.1 Tax_Id=9606 Gene_Symbol=CKMT1B;CKMT1A Isoform 1 of Creatine kinase U-type, mitochondrial (IPI00658109)	IPI00658109 [2]	47 kDa	0	2	0	0	1	0	0	0.5	1	4	2	0	2.33333	0.214286
650.1	IPI:IPI00658109.1 Tax_Id=9606 Gene_Symbol=CKMT1B;CKMT1A Isoform 1 of Creatine kinase U-type, mitochondrial	IPI00658109 (+1)	47 kDa	0	2	0	0	1	0	0	0.5	1	4	2	0	2.33333	0.214286
751	IPI:IPI00005740.1 Tax_Id=9606 Gene_Symbol=COX4NB Neighbor of COX4	IPI00005740	24 kDa	2	0	0	0	1	0	0	0.5	2	2	4	0	2.66667	0.1875
843	Cluster of IPI:IPI00216139.3 Tax_Id=9606 Gene_Symbol=SEPT6 Isoform I of Septin-6 (IPI00216139)	IPI00216139 [2]	49 kDa	1	0	0	0	1	0	0	0.25	0	2	2	1	1.33333	0.1875
300	IPI:IPI00375462.1 Tax_Id=9606 Gene_Symbol=SREK1 Isoform 2 of Splicing regulatory glutamine/lysine-rich protein 1	IPI00375462	72 kDa	0	0	0	4	0	1	0	1	6	2	8	6	5.33333	0.1875
713	Cluster of IPI:IPI00434966.1 Tax_Id=9606 Gene_Symbol=ARL6IP4 Isoform 4 of ADP-ribosylation factor-like protein 6-interacting protein 4 (IPI00434966)	IPI00434966	36 kDa	0	0	2	0	0	1	0	0.5	2	2	4	0	2.66667	0.1875
713.1	IPI:IPI00434966.1 Tax_Id=9606 Gene_Symbol=ARL6IP4 Isoform 4 of ADP-ribosylation factor-like protein 6-interacting protein 4	IPI00434966	36 kDa	0	0	2	0	0	1	0	0.5	2	2	4	0	2.66667	0.1875
500	Cluster of IPI:IPI00031812.3 Tax_Id=9606 Gene_Symbol=YBX1 Nuclease-sensitive element-binding protein 1 (IPI00031812)	IPI00031812 [2]	36 kDa	0	1	2	0	1	1	0	0.75	5	7	2	0	4.66667	0.160714
500.1	IPI:IPI00031812.3 Tax_Id=9606 Gene_Symbol=YBX1 Nuclease-sensitive element-binding protein 1	IPI00031812 (+1)	36 kDa	0	1	2	0	1	1	0	0.75	5	7	2	0	4.66667	0.160714
417	IPI:IPI00784044.1 Tax_Id=9606 Gene_Symbol=MCCC2 Isoform 1 of Methylcrotonoyl-CoA carboxylase beta chain, mitochondrial	IPI00784044	61 kDa	0	0	0	2	0	1	0	0.5	2	3	5	5	3.33333	0.15
826	IPI:IPI00465028.7 Tax_Id=9606 Gene_Symbol=TPI1;TPI1P1 triosephosphate isomerase isoform 2	IPI00465028 (+2)	31 kDa	0	0	1	0	0	1	0	0.25	3	2	0	0	1.66667	0.15
792	Cluster of IPI:IPI00019912.3 Tax_Id=9606 Gene_Symbol=HSD17B4 Peroxisomal multifunctional enzyme type 2 (IPI00019912)	IPI00019912	80 kDa	0	0	1	0	0	1	0	0.25	1	4	1	0	2	0.125
792.1	IPI:IPI00019912.3 Tax_Id=9606 Gene_Symbol=HSD17B4 Peroxisomal multifunctional enzyme type 2	IPI00019912	80 kDa	0	0	1	0	0	1	0	0.25	1	4	1	0	2	0.125
487	Cluster of IPI:IPI00009326.2 Tax_Id=9606 Gene_Symbol=YAP1 Yes-associated protein beta (IPI00009326)	IPI00009326 [2]	50 kDa	0	0	0	2	0	1	0	0.5	3	6	4	3	4.33333	0.115385
487.1	IPI:IPI00009326.2 Tax_Id=9606 Gene_Symbol=YAP1 Yes-associated protein beta	IPI00009326 (+1)	50 kDa	0	0	0	2	0	1	0	0.5	3	6	4	3	4.33333	0.115385
443	IPI:IPI00006451.7 Tax_Id=9606 Gene_Symbol=NSF Vesicle-fusing ATPase	IPI00006451 (+1)	83 kDa	0	1	0	0	1	0	0	0.25	2	6	2	5	3.33333	0.075
298	IPI:IPI00029778.3 Tax_Id=9606 Gene_Symbol=TP53BP1 Isoform 1 of Tumor suppressor p53-binding protein 1	IPI00029778 (+1)	214 kDa	0	1	1	0	1	1	0	0.5	9	13	7	9	9.66667	0.0517241
273	IPI:IPI00025273.1 Tax_Id=9606 Gene_Symbol=GART Isoform Long of Trifunctional purine biosynthetic protein adenosine-3	IPI00025273	108 kDa	0	1	0	1	1	1	0	0.5	11	16	10	8	12.3333	0.0405405
49	IPI:IPI00479962.4 Tax_Id=9606 Gene_Symbol=MYO5B Myosin-Vb	IPI00479962	214 kDa	0	0	0	0	0	0	0	0	35	53	36	25	41.3333	0
132	IPI:IPI00294742.7 Tax_Id=9606 Gene_Symbol=LARP7 Isoform 1 of La-related protein 7	IPI00294742 (+1)	67 kDa	0	0	0	0	0	0	0	0	22	30	16	10	22.6667	0
210	IPI:IPI00894229.4 Tax_Id=9606 Gene_Symbol=FAM120B Uncharacterized protein	IPI00894229 (+1)	105 kDa	0	0	0	0	0	0	0	0	11	21	2	6	11.3333	0
286	IPI:IPI00288941.1 Tax_Id=9606 Gene_Symbol=NCOA5 Nuclear receptor coactivator 5	IPI00288941	66 kDa	0	0	0	0	0	0	0	0	11	18	11	2	13.3333	0
403	IPI:IPI00018009.2 Tax_Id=9606 Gene_Symbol=EDC3 Enhancer of mRNA-decapping protein 3	IPI00018009	56 kDa	0	0	0	0	0	0	0	0	4	7	6	4	5.66667	0
432	IPI:IPI00022542.1 Tax_Id=9606 Gene_Symbol=ROCK1 Rho-associated protein kinase 1	IPI00022542	158 kDa	0	0	0	0	0	0	0	0	2	8	0	5	3.33333	0
472	IPI:IPI00030275.5 Tax_Id=9606 Gene_Symbol=TRAP1 Heat shock protein 75 kDa, mitochondrial	IPI00030275 (+1)	80 kDa	0	0	0	0	0	0	0	0	12	10	5	4	9	0
515	IPI:IPI00009730.1 Tax_Id=9606 Gene_Symbol=MID1IP1 Mid1-interacting protein 1	IPI00009730	20 kDa	0	0	0	0	0	0	0	0	6	12	2	0	6.66667	0
518	IPI:IPI00016472.4 Tax_Id=9606 Gene_Symbol=ZC3H13 Isoform 2 of Zinc finger CCCH domain-containing protein 13	IPI00016472 (+1)	185 kDa	0	0	0	0	0	0	0	0	1	2	4	0	2.33333	0
571	IPI:IPI00867509.1 Tax_Id=9606 Gene_Symbol=CORO1C Coronin-1C_i3 protein	IPI00867509 (+2)	59 kDa	0	0	0	0	0	0	0	0	2	4	8	4	4.66667	0
610	IPI:IPI00017334.1 Tax_Id=9606 Gene_Symbol=PHB Prohibitin	IPI00017334	30 kDa	0	0	0	0	0	0	0	0	5	3	0	2	2.66667	0
613	IPI:IPI00063408.8 Tax_Id=9606 Gene_Symbol=DHTKD1 Probable 2-oxoglutarate dehydrogenase E1 component DHKTD1, mitochondrial	IPI00063408	103 kDa	0	0	0	0	0	0	0	0	3	5	0	0	2.66667	0
620	IPI:IPI00045051.3 Tax_Id=9606 Gene_Symbol=PURB Transcriptional activator protein Pur-beta	IPI00045051	33 kDa	0	0	0	0	0	0	0	0	0	2	3	0	1.66667	0
655	IPI:IPI00011692.2 Tax_Id=9606 Gene_Symbol=IVL Involucrin	IPI00011692	70 kDa	0	0	0	0	0	0	0	0	3	12	2	0	5.66667	0
664	IPI:IPI00893658.1 Tax_Id=9606 Gene_Symbol=SEPT2 22 kDa protein	IPI00893658	22 kDa	0	0	0	0	0	0	0	0	2	4	2	0	2.66667	0
669	IPI:IPI00167909.5 Tax_Id=9606 Gene_Symbol=EML3 Isoform 1 of Echinoderm microtubule-associated protein-like 3	IPI00167909 (+1)	95 kDa	0	0	0	0	0	0	0	0	0	4	1	1	1.66667	0
671	IPI:IPI00293613.2 Tax_Id=9606 Gene_Symbol=TBK1 Serine/threonine-protein kinase TBK1	IPI00293613	84 kDa	0	0	0	0	0	0	0	0	1	4	1	0	2	0
699	Cluster of IPI:IPI00002520.1 Tax_Id=9606 Gene_Symbol=SHMT2 Serine hydroxymethyltransferase, mitochondrial (IPI00002520)	IPI00002520 [2]	56 kDa	0	0	0	0	0	0	0	0	5	4	5	0	4.66667	0
699.1	IPI:IPI00002520.1 Tax_Id=9606 Gene_Symbol=SHMT2 Serine hydroxymethyltransferase, mitochondrial	IPI00002520 (+1)	56 kDa	0	0	0	0	0	0	0	0	5	4	5	0	4.66667	0
701	IPI:IPI00976518.1 Tax_Id=9606 Gene_Symbol=SSNA1 Conserved hypothetical protein	IPI00976518	22 kDa	0	0	0	0	0	0	0	0	2	3	1	2	2	0
716	IPI:IPI00792499.1 Tax_Id=9606 Gene_Symbol=MCCC1 Uncharacterized protein	IPI00792499	68 kDa	0	0	0	0	0	0	0	0	2	2	2	0	2	0
717	IPI:IPI00294739.1 Tax_Id=9606 Gene_Symbol=SAMHD1 Isoform 1 of SAM domain and HD domain-containing protein 1	IPI00294739 (+1)	72 kDa	0	0	0	0	0	0	0	0	3	3	0	0	2	0
727	IPI:IPI00024971.1 Tax_Id=9606 Gene_Symbol=OSBP Oxysterol-binding protein 1	IPI00024971	89 kDa	0	0	0	0	0	0	0	0	0	2	1	0	1	0
733	IPI:IPI00027252.6 Tax_Id=9606 Gene_Symbol=PHB2 Prohibitin-2	IPI00027252 (+1)	33 kDa	0	0	0	0	0	0	0	0	5	2	0	0	2.33333	0
761	IPI:IPI00410714.5 Tax_Id=9606 Gene_Symbol=HBA2;HBA1 Hemoglobin subunit alpha	IPI00410714	15 kDa	0	0	0	0	0	0	0	0	2	4	0	0	2	0
776	IPI:IPI00910683.2 Tax_Id=9606 Gene_Symbol=OGDH cDNA FLJ59557, highly similar to 2-oxoglutarate dehydrogenase E1 component, mitochondrial	IPI00910683 (+2)	99 kDa	0	0	0	0	0	0	0	0	2	1	0	0	1	0
778	IPI:IPI00002519.1 Tax_Id=9606 Gene_Symbol=SHMT1 Isoform 1 of Serine hydroxymethyltransferase, cytosolic	IPI00002519 (+1)	53 kDa	0	0	0	0	0	0	0	0	4	5	3	3	4	0
797	IPI:IPI00296907.4 Tax_Id=9606 Gene_Symbol=ACOX1 Isoform 1 of Peroxisomal acyl-coenzyme A oxidase 1	IPI00296907 (+1)	74 kDa	0	0	0	0	0	0	0	0	2	4	0	0	2	0
798	IPI:IPI00023591.1 Tax_Id=9606 Gene_Symbol=PURA Transcriptional activator protein Pur-alpha	IPI00023591	35 kDa	0	0	0	0	0	0	0	0	0	2	2	4	1.33333	0
801	IPI:IPI00008255.3 Tax_Id=9606 Gene_Symbol=AZI2 Isoform 1 of 5-azacytidine-induced protein 2	IPI00008255	45 kDa	0	0	0	0	0	0	0	0	2	3	0	0	1.66667	0
805	IPI:IPI00296421.2 Tax_Id=9606 Gene_Symbol=EHBP1L1 EH domain-binding protein 1-like protein 1	IPI00296421	162 kDa	0	0	0	0	0	0	0	0	0	0	4	0	1.33333	0
806	IPI:IPI00479143.3 Tax_Id=9606 Gene_Symbol=PCNT Isoform 1 of Pericentrin	IPI00479143	378 kDa	0	0	0	0	0	0	0	0	0	3	0	0	1	0
814	IPI:IPI00061229.1 Tax_Id=9606 Gene_Symbol=OMA1 Isoform 1 of Metalloendopeptidase OMA1, mitochondrial	IPI00061229	60 kDa	0	0	0	0	0	0	0	0	2	2	0	3	1.33333	0
838	Cluster of IPI:IPI00012837.1 Tax_Id=9606 Gene_Symbol=KIF5B Kinesin-1 heavy chain (IPI00012837)	IPI00012837	110 kDa	0	0	0	0	0	0	0	0	0	3	0	0	1	0
838.1	IPI:IPI00012837.1 Tax_Id=9606 Gene_Symbol=KIF5B Kinesin-1 heavy chain	IPI00012837	110 kDa	0	0	0	0	0	0	0	0	0	3	0	0	1	0
843.1	IPI:IPI00216139.3 Tax_Id=9606 Gene_Symbol=SEPT6 Isoform I of Septin-6	IPI00216139 (+1)	49 kDa	0	0	0	0	0	0	0	0	0	2	2	1	1.33333	0
845	IPI:IPI00028481.1 Tax_Id=9606 Gene_Symbol=RAB8A Ras-related protein Rab-8A	IPI00028481	24 kDa	0	0	0	0	0	0	0	0	0	0	3	1	1	0
END OF FILE				13571	14224	13355	13570	1894	1888	1772	13680	7375	8624	8167	4334

## Sheet: Signal to Noise
#	Identified Proteins (896)	Accession	Molecular Weight	A1	A2	B1	B2	A count	B count	AB count	A3	A4	B4	B3	AB Average	control avg	AB/CTRL	A/B	log 2(A/B)	SI (A:B)
642	IPI:IPI00784739.1 Tax_Id=9606 Gene_Symbol=C14orf43 Uncharacterized protein C14orf43	IPI00784739	115 kDa	2	6	0	0	2	0	1	0	0	0	0	2	0	#DIV/0!	#DIV/0!	#DIV/0!	1
736	IPI:IPI00303832.6 Tax_Id=9606 Gene_Symbol=RTF1 RNA polymerase-associated protein RTF1 homolog	IPI00303832	80 kDa	2	6	0	0	2	0	1	0	0	0	0	2	0	#DIV/0!	#DIV/0!	#DIV/0!	1
767	IPI:IPI00307591.5 Tax_Id=9606 Gene_Symbol=ZNF609 Zinc finger protein 609	IPI00307591	151 kDa	2	4	0	0	2	0	1	0	0	0	0	1.5	0	#DIV/0!	#DIV/0!	#DIV/0!	1
777	Cluster of IPI:IPI00018233.1 Tax_Id=9606 Gene_Symbol=SPDEF SAM pointed domain-containing Ets transcription factor (IPI00018233)	IPI00018233	38 kDa	3	5	0	0	2	0	1	0	0	0	0	2	0	#DIV/0!	#DIV/0!	#DIV/0!	1
777.1	IPI:IPI00018233.1 Tax_Id=9606 Gene_Symbol=SPDEF SAM pointed domain-containing Ets transcription factor	IPI00018233	38 kDa	3	5	0	0	2	0	1	0	0	0	0	2	0	#DIV/0!	#DIV/0!	#DIV/0!	1
783	IPI:IPI00018196.6 Tax_Id=9606 Gene_Symbol=NLE1 Isoform 1 of Notchless protein homolog 1	IPI00018196	53 kDa	2	3	0	0	2	0	1	0	0	0	0	1.25	0	#DIV/0!	#DIV/0!	#DIV/0!	1
787	IPI:IPI00159322.4 Tax_Id=9606 Gene_Symbol=TCF20 Isoform 1 of Transcription factor 20	IPI00159322	212 kDa	1	2	0	0	2	0	1	0	0	0	0	0.75	0	#DIV/0!	#DIV/0!	#DIV/0!	1
796	IPI:IPI00020508.1 Tax_Id=9606 Gene_Symbol=TRMT1 Isoform 1 of N(2),N(2)-dimethylguanosine tRNA methyltransferase	IPI00020508	72 kDa	1	3	0	0	2	0	1	0	0	0	0	1	0	#DIV/0!	#DIV/0!	#DIV/0!	1
799	IPI:IPI00010759.2 Tax_Id=9606 Gene_Symbol=HOXC13 Homeobox protein Hox-C13	IPI00010759	35 kDa	3	4	0	0	2	0	1	0	0	0	0	1.75	0	#DIV/0!	#DIV/0!	#DIV/0!	1
807	IPI:IPI00306446.2 Tax_Id=9606 Gene_Symbol=ZNF24 Isoform 1 of Zinc finger protein 24	IPI00306446	42 kDa	2	4	0	0	2	0	1	0	0	0	0	1.5	0	#DIV/0!	#DIV/0!	#DIV/0!	1
825	IPI:IPI00013205.6 Tax_Id=9606 Gene_Symbol=KDM4B Isoform 1 of Lysine-specific demethylase 4B	IPI00013205	122 kDa	2	2	0	0	2	0	1	0	0	0	0	1	0	#DIV/0!	#DIV/0!	#DIV/0!	1
829	IPI:IPI00438701.1 Tax_Id=9606 Gene_Symbol=MBD1 Isoform 1 of Methyl-CpG-binding domain protein 1	IPI00438701	67 kDa	1	2	0	0	2	0	1	0	0	0	0	0.75	0	#DIV/0!	#DIV/0!	#DIV/0!	1
700	IPI:IPI00030781.1 Tax_Id=9606 Gene_Symbol=STAT1 Isoform Alpha of Signal transducer and activator of transcription 1-alpha/beta	IPI00030781	87 kDa	4	5	0	1	2	1	1	0	0	0	0	2.5	0	#DIV/0!	9	3.16993	0.8
224	IPI:IPI00010196.1 Tax_Id=9606 Gene_Symbol=NRIP1 Nuclear receptor-interacting protein 1	IPI00010196	127 kDa	20	22	2	4	2	2	2	0	0	0	0	12	0	#DIV/0!	7	2.80735	0.75
690	IPI:IPI00062866.4 Tax_Id=9606 Gene_Symbol=ZC3HAV1L Isoform 1 of Zinc finger CCCH-type antiviral protein 1-like	IPI00062866	33 kDa	3	4	1	0	2	1	1	0	0	0	0	2	0	#DIV/0!	7	2.80735	0.75
333	IPI:IPI00021327.3 Tax_Id=9606 Gene_Symbol=GRB2 Isoform 1 of Growth factor receptor-bound protein 2	IPI00021327	25 kDa	11	13	2	2	2	2	2	0	0	0	0	7	0	#DIV/0!	6	2.58496	0.714286
793	Cluster of IPI:IPI00005615.1 Tax_Id=9606 Gene_Symbol=TIAL1 Nucleolysin TIAR (IPI00005615)	IPI00005615	42 kDa	5	1	0	1	2	1	1	0	0	0	0	1.75	0	#DIV/0!	6	2.58496	0.714286
408	Cluster of IPI:IPI00006025.1 Tax_Id=9606 Gene_Symbol=SART3 Isoform 1 of Squamous cell carcinoma antigen recognized by T-cells 3 (IPI00006025)	IPI00006025	110 kDa	5	5	1	1	2	2	2	0	0	0	0	3	0	#DIV/0!	5	2.32193	0.666667
408.1	IPI:IPI00006025.1 Tax_Id=9606 Gene_Symbol=SART3 Isoform 1 of Squamous cell carcinoma antigen recognized by T-cells 3	IPI00006025	110 kDa	5	5	1	1	2	2	2	0	0	0	0	3	0	#DIV/0!	5	2.32193	0.666667
430	Cluster of IPI:IPI00022348.2 Tax_Id=9606 Gene_Symbol=PML Isoform PML-1 of Protein PML (IPI00022348)	IPI00022348	98 kDa	8	8	3	1	2	2	2	0	0	0	0	5	0	#DIV/0!	4	2	0.6
430.1	IPI:IPI00022348.2 Tax_Id=9606 Gene_Symbol=PML Isoform PML-1 of Protein PML	IPI00022348	98 kDa	6	6	2	1	2	2	2	0	0	0	0	3.75	0	#DIV/0!	4	2	0.6
430.2	IPI:IPI00876842.1 Tax_Id=9606 Gene_Symbol=- PML-RAR protein	IPI00876842	89 kDa	6	6	3	0	2	1	1	0	0	0	0	3.75	0	#DIV/0!	4	2	0.6
348	IPI:IPI00219420.3 Tax_Id=9606 Gene_Symbol=SMC3 Structural maintenance of chromosomes protein 3	IPI00219420	142 kDa	7	9	3	3	2	2	2	0	0	0	0	5.5	0	#DIV/0!	2.66667	1.41504	0.454545
555	IPI:IPI00018272.3 Tax_Id=9606 Gene_Symbol=PNPO Pyridoxine-5'-phosphate oxidase	IPI00018272	30 kDa	5	8	1	4	2	2	2	0	0	0	0	4.5	0	#DIV/0!	2.6	1.37851	0.444444
104	IPI:IPI00220082.1 Tax_Id=9606 Gene_Symbol=NCOA3 Isoform 5 of Nuclear receptor coactivator 3	IPI00220082	155 kDa	30	30	10	14	2	2	2	0	0	0	0	21	0	#DIV/0!	2.5	1.32193	0.428571
781	IPI:IPI00925804.1 Tax_Id=9606 Gene_Symbol=AIP Non-functional aryl hydrocarbon receptor interacting protein (Fragment)	IPI00925804	41 kDa	3	2	2	0	2	1	1	0	0	0	0	1.75	0	#DIV/0!	2.5	1.32193	0.428571
120	IPI:IPI00744711.2 Tax_Id=9606 Gene_Symbol=PNPT1 Polyribonucleotide nucleotidyltransferase 1, mitochondrial	IPI00744711	86 kDa	20	26	7	12	2	2	2	0	0	0	0	16.25	0	#DIV/0!	2.42105	1.27563	0.415385
570	IPI:IPI00553175.7 Tax_Id=9606 Gene_Symbol=ZGPAT Isoform 1 of Zinc finger CCCH-type with G patch domain-containing protein	IPI00553175	57 kDa	6	8	4	2	2	2	2	0	0	0	0	5	0	#DIV/0!	2.33333	1.22239	0.4
636	IPI:IPI00005717.2 Tax_Id=9606 Gene_Symbol=ESRRA Isoform 2 of Steroid hormone receptor ERR1	IPI00005717	45 kDa	5	4	2	2	2	2	2	0	0	0	0	3.25	0	#DIV/0!	2.25	1.16993	0.384615
583	IPI:IPI00003824.1 Tax_Id=9606 Gene_Symbol=PPIL2 Isoform 1 of Peptidyl-prolyl cis-trans isomerase-like 2	IPI00003824	59 kDa	6	5	2	3	2	2	2	0	0	0	0	4	0	#DIV/0!	2.2	1.1375	0.375
133.1	IPI:IPI00216230.3 Tax_Id=9606 Gene_Symbol=TMPO Lamina-associated polypeptide 2, isoform alpha	IPI00216230	75 kDa	24	24	7	15	2	2	2	0	4	0	0	17.5	1.33333	13.125	2.18182	1.12553	0.371429
213	IPI:IPI00411614.1 Tax_Id=9606 Gene_Symbol=WDHD1 WD repeat and HMG-box DNA-binding protein 1	IPI00411614	126 kDa	14	18	8	7	2	2	2	0	0	0	0	11.75	0	#DIV/0!	2.13333	1.09311	0.361702
261	Cluster of IPI:IPI00009804.1 Tax_Id=9606 Gene_Symbol=SATB1 Isoform 1 of DNA-binding protein SATB1 (IPI00009804)	IPI00009804	86 kDa	14	17	6	9	2	2	2	0	0	0	0	11.5	0	#DIV/0!	2.06667	1.04731	0.347826
261.1	IPI:IPI00009804.1 Tax_Id=9606 Gene_Symbol=SATB1 Isoform 1 of DNA-binding protein SATB1	IPI00009804	86 kDa	14	17	6	9	2	2	2	0	0	0	0	11.5	0	#DIV/0!	2.06667	1.04731	0.347826
345	IPI:IPI00162563.6 Tax_Id=9606 Gene_Symbol=RNF40 Isoform 1 of E3 ubiquitin-protein ligase BRE1B	IPI00162563	114 kDa	9	11	4	6	2	2	2	0	0	0	0	7.5	0	#DIV/0!	2	1	0.333333
524	IPI:IPI00550308.1 Tax_Id=9606 Gene_Symbol=RBM12 RNA-binding protein 12	IPI00550308	97 kDa	2	4	2	1	2	2	2	0	0	0	0	2.25	0	#DIV/0!	2	1	0.333333
569	IPI:IPI00218465.1 Tax_Id=9606 Gene_Symbol=PLAA Phospholipase A-2-activating protein	IPI00218465	87 kDa	4	4	3	1	2	2	2	0	0	0	0	3	0	#DIV/0!	2	1	0.333333
641	Cluster of IPI:IPI00176571.4 Tax_Id=9606 Gene_Symbol=ZMIZ1 Isoform 1 of Zinc finger MIZ domain-containing protein 1 (IPI00176571)	IPI00176571	115 kDa	5	5	2	3	2	2	2	0	0	0	0	3.75	0	#DIV/0!	2	1	0.333333
641.1	IPI:IPI00176571.4 Tax_Id=9606 Gene_Symbol=ZMIZ1 Isoform 1 of Zinc finger MIZ domain-containing protein 1	IPI00176571	115 kDa	5	5	2	3	2	2	2	0	0	0	0	3.75	0	#DIV/0!	2	1	0.333333
665	IPI:IPI00292975.4 Tax_Id=9606 Gene_Symbol=RBM27 RNA-binding protein 27	IPI00292975	119 kDa	2	2	1	1	2	2	2	0	0	0	0	1.5	0	#DIV/0!	2	1	0.333333
691	IPI:IPI00152695.2 Tax_Id=9606 Gene_Symbol=WDR82 WD repeat-containing protein 82	IPI00152695	35 kDa	1	3	1	1	2	2	2	0	0	0	1	1.5	0	#DIV/0!	2	1	0.333333
547	IPI:IPI00032406.1 Tax_Id=9606 Gene_Symbol=DNAJA2 DnaJ homolog subfamily A member 2	IPI00032406	46 kDa	4	4	0	4	2	1	1	0	0	0	2	3	0	#DIV/0!	2	1	0.333333
719	IPI:IPI00100160.3 Tax_Id=9606 Gene_Symbol=CAND1 Isoform 1 of Cullin-associated NEDD8-dissociated protein 1	IPI00100160	136 kDa	1	3	0	2	2	1	1	0	0	0	0	1.5	0	#DIV/0!	2	1	0.333333
153	IPI:IPI00640703.3 Tax_Id=9606 Gene_Symbol=XPO5 Exportin-5	IPI00640703	136 kDa	22	25	4	20	2	2	2	0	1	0	0	17.75	0.333333	53.25	1.95833	0.969626	0.323944
109	IPI:IPI00003704.4 Tax_Id=9606 Gene_Symbol=RBM4;RBM14;RBM14-RBM4 Isoform 1 of RNA-binding protein 4	IPI00003704	40 kDa	19	22	14	8	2	2	2	0	2	1	1	15.75	1	15.75	1.86364	0.89812	0.301587
492	Cluster of IPI:IPI00216204.4 Tax_Id=9606 Gene_Symbol=TEAD4 Transcriptional enhancer factor TEF-3 (IPI00216204)	IPI00216204	48 kDa	7	4	5	1	2	2	2	0	0	0	0	4.25	0	#DIV/0!	1.83333	0.874469	0.294118
632	IPI:IPI00013723.3 Tax_Id=9606 Gene_Symbol=PIN1 Peptidyl-prolyl cis-trans isomerase NIMA-interacting 1	IPI00013723	18 kDa	6	5	3	3	2	2	2	0	0	0	2	4.25	0	#DIV/0!	1.83333	0.874469	0.294118
694	IPI:IPI00646410.3 Tax_Id=9606 Gene_Symbol=KDM1B Isoform 2 of Lysine-specific histone demethylase 1B	IPI00646410	66 kDa	4	3	2	2	2	2	2	0	0	0	0	2.75	0	#DIV/0!	1.75	0.807355	0.272727
706	IPI:IPI00030098.5 Tax_Id=9606 Gene_Symbol=FAM50A Protein FAM50A	IPI00030098	40 kDa	2	5	1	3	2	2	2	0	0	0	0	2.75	0	#DIV/0!	1.75	0.807355	0.272727
428	Cluster of IPI:IPI00021692.2 Tax_Id=9606 Gene_Symbol=MBNL1 Isoform 1 of Muscleblind-like protein 1 (IPI00021692)	IPI00021692	42 kDa	5	7	4	3	2	2	2	0	1	0	0	4.75	0.333333	14.25	1.71429	0.777608	0.263158
428.1	IPI:IPI00021692.2 Tax_Id=9606 Gene_Symbol=MBNL1 Isoform 1 of Muscleblind-like protein 1	IPI00021692	42 kDa	5	7	4	3	2	2	2	0	1	0	0	4.75	0.333333	14.25	1.71429	0.777608	0.263158
411	IPI:IPI00020127.1 Tax_Id=9606 Gene_Symbol=RPA1 Replication protein A 70 kDa DNA-binding subunit	IPI00020127	68 kDa	10	7	4	6	2	2	2	0	0	0	0	6.75	0	#DIV/0!	1.7	0.765535	0.259259
492.1	IPI:IPI00216204.4 Tax_Id=9606 Gene_Symbol=TEAD4 Transcriptional enhancer factor TEF-3	IPI00216204	48 kDa	6	4	5	1	2	2	2	0	0	0	0	4	0	#DIV/0!	1.66667	0.736966	0.25
415	IPI:IPI00377261.1 Tax_Id=9606 Gene_Symbol=FUBP3 Isoform 1 of Far upstream element-binding protein 3	IPI00377261	62 kDa	10	10	5	7	2	2	2	1	1	0	1	8	0.666667	12	1.66667	0.736966	0.25
424.1	IPI:IPI00009453.2 Tax_Id=9606 Gene_Symbol=TFAP2A Transcription factor AP-2 alpha (Activating enhancer binding protein 2 alpha), isoform CRA_c	IPI00009453	48 kDa	6	7	3	5	2	2	2	0	0	0	0	5.25	0	#DIV/0!	1.625	0.70044	0.238095
242	IPI:IPI00215978.4 Tax_Id=9606 Gene_Symbol=POLR3D DNA-directed RNA polymerase III subunit RPC4	IPI00215978	44 kDa	10	14	9	6	2	2	2	0	0	0	0	9.75	0	#DIV/0!	1.6	0.678072	0.230769
39	IPI:IPI00296078.5 Tax_Id=9606 Gene_Symbol=TRPS1 Isoform 1 of Zinc finger transcription factor Trps1	IPI00296078	142 kDa	59	60	45	31	2	2	2	0	1	0	0	48.75	0.333333	146.25	1.56579	0.64689	0.220513
553.1	IPI:IPI00024364.2 Tax_Id=9606 Gene_Symbol=TNPO1 Isoform 1 of Transportin-1	IPI00024364	102 kDa	2	1	1	1	2	2	2	0	0	0	0	1.25	0	#DIV/0!	1.5	0.584963	0.2
782	IPI:IPI00552073.1 Tax_Id=9606 Gene_Symbol=DHX16 Putative pre-mRNA-splicing factor ATP-dependent RNA helicase DHX16	IPI00552073	119 kDa	1	2	1	1	2	2	2	0	0	0	0	1.25	0	#DIV/0!	1.5	0.584963	0.2
672	IPI:IPI00293126.1 Tax_Id=9606 Gene_Symbol=TBCB Tubulin-folding cofactor B	IPI00293126	27 kDa	2	1	2	0	2	1	1	0	0	0	0	1.25	0	#DIV/0!	1.5	0.584963	0.2
692	IPI:IPI00060521.1 Tax_Id=9606 Gene_Symbol=FLYWCH2 FLYWCH family member 2	IPI00060521	15 kDa	1	2	0	2	2	1	1	0	0	0	0	1.25	0	#DIV/0!	1.5	0.584963	0.2
813	IPI:IPI00328306.9 Tax_Id=9606 Gene_Symbol=LOC441155;ZC3H11A Zinc finger CCCH domain-containing protein 11A	IPI00328306	89 kDa	1	2	0	2	2	1	1	0	0	0	0	1.25	0	#DIV/0!	1.5	0.584963	0.2
424	Cluster of IPI:IPI00009453.2 Tax_Id=9606 Gene_Symbol=TFAP2A Transcription factor AP-2 alpha (Activating enhancer binding protein 2 alpha), isoform CRA_c (IPI00009453)	IPI00009453	48 kDa	6	7	3	6	2	2	2	0	0	0	0	5.5	0	#DIV/0!	1.44444	0.530515	0.181818
452	Cluster of IPI:IPI00410351.4 Tax_Id=9606 Gene_Symbol=NCOR1 Isoform 1 of Nuclear receptor corepressor 1 (IPI00410351)	IPI00410351	270 kDa	7	7	6	4	2	2	2	0	0	0	0	6	0	#DIV/0!	1.4	0.485427	0.166667
452.1	IPI:IPI00410351.4 Tax_Id=9606 Gene_Symbol=NCOR1 Isoform 1 of Nuclear receptor corepressor 1	IPI00410351	270 kDa	7	7	6	4	2	2	2	0	0	0	0	6	0	#DIV/0!	1.4	0.485427	0.166667
714	Cluster of IPI:IPI00007362.3 Tax_Id=9606 Gene_Symbol=KDM6A UTX protein (IPI00007362)	IPI00007362	155 kDa	4	3	2	3	2	2	2	0	0	0	0	3	0	#DIV/0!	1.4	0.485427	0.166667
714.1	IPI:IPI00007362.3 Tax_Id=9606 Gene_Symbol=KDM6A UTX protein	IPI00007362	155 kDa	4	3	2	3	2	2	2	0	0	0	0	3	0	#DIV/0!	1.4	0.485427	0.166667
393	IPI:IPI00010120.4 Tax_Id=9606 Gene_Symbol=CTBP2 Isoform 1 of C-terminal-binding protein 2	IPI00010120	49 kDa	11	7	8	5	2	2	2	0	1	0	0	7.75	0.333333	23.25	1.38462	0.469485	0.16129
435	IPI:IPI00412752.3 Tax_Id=9606 Gene_Symbol=STAT3 signal transducer and activator of transcription 3 isoform 3	IPI00412752	83 kDa	5	6	4	4	2	2	2	0	0	0	0	4.75	0	#DIV/0!	1.375	0.459432	0.157895
318	Cluster of IPI:IPI00465287.2 Tax_Id=9606 Gene_Symbol=RREB1 Isoform 1 of Ras-responsive element-binding protein 1 (IPI00465287)	IPI00465287	181 kDa	9	10	8	6	2	2	2	0	0	0	0	8.25	0	#DIV/0!	1.35714	0.440573	0.151515
318.1	IPI:IPI00465287.2 Tax_Id=9606 Gene_Symbol=RREB1 Isoform 1 of Ras-responsive element-binding protein 1	IPI00465287	181 kDa	9	10	8	6	2	2	2	0	0	0	0	8.25	0	#DIV/0!	1.35714	0.440573	0.151515
554	IPI:IPI00012835.1 Tax_Id=9606 Gene_Symbol=CTBP1 C-terminal-binding protein 1	IPI00012835	48 kDa	11	12	7	10	2	2	2	0	0	0	0	10	0	#DIV/0!	1.35294	0.436099	0.15
100	IPI:IPI00002134.4 Tax_Id=9606 Gene_Symbol=PSMD5 26S proteasome non-ATPase regulatory subunit 5	IPI00002134	56 kDa	27	27	18	22	2	2	2	0	0	0	0	23.5	0	#DIV/0!	1.35	0.432959	0.148936
575	IPI:IPI00477949.1 Tax_Id=9606 Gene_Symbol=ZMYM4 Isoform 1 of Zinc finger MYM-type protein 4	IPI00477949	173 kDa	3	5	3	3	2	2	2	0	0	0	0	3.5	0	#DIV/0!	1.33333	0.415037	0.142857
592	IPI:IPI01015705.1 Tax_Id=9606 Gene_Symbol=FKBP5 cDNA FLJ58213, highly similar to FK506-binding protein 5	IPI01015705	47 kDa	3	5	3	3	2	2	2	0	0	0	0	3.5	0	#DIV/0!	1.33333	0.415037	0.142857
654	Cluster of IPI:IPI00790251.1 Tax_Id=9606 Gene_Symbol=FBRS Isoform 2 of Probable fibrosin-1 (IPI00790251)	IPI00790251	104 kDa	3	1	1	2	2	2	2	0	0	0	0	1.75	0	#DIV/0!	1.33333	0.415037	0.142857
654.1	IPI:IPI00790251.1 Tax_Id=9606 Gene_Symbol=FBRS Isoform 2 of Probable fibrosin-1	IPI00790251	104 kDa	3	1	1	2	2	2	2	0	0	0	0	1.75	0	#DIV/0!	1.33333	0.415037	0.142857
696	IPI:IPI00032387.1 Tax_Id=9606 Gene_Symbol=GINS1 DNA replication complex GINS protein PSF1	IPI00032387	23 kDa	2	2	3	0	2	1	1	0	0	0	0	1.75	0	#DIV/0!	1.33333	0.415037	0.142857
718	IPI:IPI00103554.1 Tax_Id=9606 Gene_Symbol=GATAD2B Transcriptional repressor p66-beta	IPI00103554	65 kDa	0	4	2	1	1	2	1	0	0	0	0	1.75	0	#DIV/0!	1.33333	0.415037	0.142857
314	IPI:IPI00444331.3 Tax_Id=9606 Gene_Symbol=WHSC1L1 Isoform 4 of Histone-lysine N-methyltransferase NSD3	IPI00444331	155 kDa	11	10	6	10	2	2	2	0	0	0	0	9.25	0	#DIV/0!	1.3125	0.392317	0.135135
371	IPI:IPI00004839.1 Tax_Id=9606 Gene_Symbol=CRKL Crk-like protein	IPI00004839	34 kDa	4	9	3	7	2	2	2	0	0	0	0	5.75	0	#DIV/0!	1.3	0.378512	0.130435
529	IPI:IPI00001150.5 Tax_Id=9606 Gene_Symbol=ZNF217 Zinc finger protein 217, isoform CRA_b	IPI00001150	116 kDa	5	8	4	6	2	2	2	0	0	0	0	5.75	0	#DIV/0!	1.3	0.378512	0.130435
34	IPI:IPI00007057.4 Tax_Id=9606 Gene_Symbol=ZFYVE20 Rabenosyn-5	IPI00007057	89 kDa	49	54	41	39	2	2	2	0	0	0	0	45.75	0	#DIV/0!	1.2875	0.364572	0.125683
424.2	IPI:IPI00023260.1 Tax_Id=9606 Gene_Symbol=TFAP2C Transcription factor AP-2 gamma	IPI00023260	49 kDa	4	5	3	4	2	2	2	0	0	0	0	4	0	#DIV/0!	1.28571	0.36257	0.125
404	IPI:IPI00644220.4 Tax_Id=9606 Gene_Symbol=HTATSF1 cDNA FLJ60139, highly similar to Homo sapiens HIV TAT specific factor 1 (HTATSF1), mRNA	IPI00644220	82 kDa	6	8	5	6	2	2	2	0	0	0	0	6.25	0	#DIV/0!	1.27273	0.347923	0.12
2.1	IPI:IPI00297419.4 Tax_Id=9606 Gene_Symbol=PGR Isoform B of Progesterone receptor	IPI00297419	99 kDa	208	212	160	174	2	2	2	4	2	1	4	188.5	2.33333	80.7857	1.25749	0.330541	0.114058
685	IPI:IPI00072541.4 Tax_Id=9606 Gene_Symbol=PCID2 Isoform 3 of PCI domain-containing protein 2	IPI00072541	43 kDa	3	2	2	2	2	2	2	0	0	0	0	2.25	0	#DIV/0!	1.25	0.321928	0.111111
746	IPI:IPI00022820.1 Tax_Id=9606 Gene_Symbol=GTF2B Transcription initiation factor IIB	IPI00022820	35 kDa	3	2	1	3	2	2	2	0	0	0	0	2.25	0	#DIV/0!	1.25	0.321928	0.111111
762	IPI:IPI00009253.2 Tax_Id=9606 Gene_Symbol=NAPA Alpha-soluble NSF attachment protein	IPI00009253	33 kDa	2	3	1	3	2	2	2	0	0	0	0	2.25	0	#DIV/0!	1.25	0.321928	0.111111
2	Cluster of IPI:IPI00297419.4 Tax_Id=9606 Gene_Symbol=PGR Isoform B of Progesterone receptor (IPI00297419)	IPI00297419	99 kDa	223	223	170	187	2	2	2	4	2	1	4	200.75	2.33333	86.0357	1.2493	0.32112	0.110834
2.2	IPI:IPI00798113.2 Tax_Id=9606 Gene_Symbol=PGR Truncated progesterone receptor	IPI00798113	36 kDa	109	107	83	96	2	2	2	0	0	0	0	98.75	0	#DIV/0!	1.2067	0.271072	0.0936709
492.2	IPI:IPI00385455.3 Tax_Id=9606 Gene_Symbol=TEAD3 TEA domain family member 3 (Fragment)	IPI00385455	53 kDa	5	2	5	1	2	2	2	0	0	0	0	3.25	0	#DIV/0!	1.16667	0.222392	0.0769231
545	IPI:IPI00465022.9 Tax_Id=9606 Gene_Symbol=SMCHD1 Isoform 2 of Structural maintenance of chromosomes flexible hinge domain-containing protein 1	IPI00465022	216 kDa	3	4	2	4	2	2	2	0	0	0	3	3.25	0	#DIV/0!	1.16667	0.222392	0.0769231
572	IPI:IPI00163084.3 Tax_Id=9606 Gene_Symbol=XAB2 Pre-mRNA-splicing factor SYF1	IPI00163084	100 kDa	3	4	3	3	2	2	2	0	0	0	0	3.25	0	#DIV/0!	1.16667	0.222392	0.0769231
324	IPI:IPI00006408.4 Tax_Id=9606 Gene_Symbol=NOSIP Nitric oxide synthase-interacting protein	IPI00006408	33 kDa	13	9	7	12	2	2	2	0	0	0	0	10.25	0	#DIV/0!	1.15789	0.211504	0.0731707
447	IPI:IPI00645608.2 Tax_Id=9606 Gene_Symbol=IRF2BP1 Interferon regulatory factor 2-binding protein 1	IPI00645608	62 kDa	9	6	6	7	2	2	2	0	0	0	0	7	0	#DIV/0!	1.15385	0.206451	0.0714286
586	IPI:IPI00979709.2 Tax_Id=9606 Gene_Symbol=NR2F6 cDNA FLJ51763, highly similar to Orphan nuclear receptor EAR-2	IPI00979709	40 kDa	7	8	5	8	2	2	2	0	0	0	0	7	0	#DIV/0!	1.15385	0.206451	0.0714286
288	IPI:IPI00746351.2 Tax_Id=9606 Gene_Symbol=DIS3 Isoform 1 of Exosome complex exonuclease RRP44	IPI00746351	109 kDa	11	12	10	10	2	2	2	0	0	0	0	10.75	0	#DIV/0!	1.15	0.201634	0.0697674
597	IPI:IPI00009542.1 Tax_Id=9606 Gene_Symbol=MAGED2 Isoform 1 of Melanoma-associated antigen D2	IPI00009542	65 kDa	4	4	2	5	2	2	2	0	0	0	2	3.75	0	#DIV/0!	1.14286	0.192645	0.0666667
508	IPI:IPI00305068.5 Tax_Id=9606 Gene_Symbol=PRPF6 Pre-mRNA-processing factor 6	IPI00305068	107 kDa	6	4	3	6	2	2	2	0	0	0	0	4.75	0	#DIV/0!	1.11111	0.152003	0.0526316
257	IPI:IPI00010252.4 Tax_Id=9606 Gene_Symbol=TRIM33 Isoform Alpha of E3 ubiquitin-protein ligase TRIM33	IPI00010252	123 kDa	14	16	13	14	2	2	2	1	2	0	0	14.25	1	14.25	1.11111	0.152003	0.0526316
177	Cluster of IPI:IPI00002922.5 Tax_Id=9606 Gene_Symbol=TBL1XR1 F-box-like/WD repeat-containing protein TBL1XR1 (IPI00002922)	IPI00002922	56 kDa	16	17	14	16	2	2	2	0	0	0	2	15.75	0	#DIV/0!	1.1	0.137504	0.047619
453	IPI:IPI00024664.1 Tax_Id=9606 Gene_Symbol=USP5 Isoform Long of Ubiquitin carboxyl-terminal hydrolase 5	IPI00024664	96 kDa	5	7	3	8	2	2	2	0	1	0	0	5.75	0.333333	17.25	1.09091	0.125531	0.0434783
414	IPI:IPI00329629.6 Tax_Id=9606 Gene_Symbol=DNAJC7 DnaJ homolog subfamily C member 7	IPI00329629	56 kDa	3	10	8	4	2	2	2	0	0	0	0	6.25	0	#DIV/0!	1.08333	0.115477	0.04
409	Cluster of IPI:IPI00297121.6 Tax_Id=9606 Gene_Symbol=C20orf43 UPF0549 protein C20orf43 (IPI00297121)	IPI00297121	34 kDa	4	10	8	5	2	2	2	0	0	0	0	6.75	0	#DIV/0!	1.07692	0.106915	0.037037
409.1	IPI:IPI00297121.6 Tax_Id=9606 Gene_Symbol=C20orf43 UPF0549 protein C20orf43	IPI00297121	34 kDa	4	10	8	5	2	2	2	0	0	0	0	6.75	0	#DIV/0!	1.07692	0.106915	0.037037
177.1	IPI:IPI00002922.5 Tax_Id=9606 Gene_Symbol=TBL1XR1 F-box-like/WD repeat-containing protein TBL1XR1	IPI00002922	56 kDa	15	17	14	16	2	2	2	0	0	0	2	15.5	0	#DIV/0!	1.06667	0.0931094	0.0322581
442	Cluster of IPI:IPI00008333.1 Tax_Id=9606 Gene_Symbol=VGLL1 Transcription cofactor vestigial-like protein 1 (IPI00008333)	IPI00008333	29 kDa	6	11	8	8	2	2	2	0	0	0	0	8.25	0	#DIV/0!	1.0625	0.0874628	0.030303
442.1	IPI:IPI00008333.1 Tax_Id=9606 Gene_Symbol=VGLL1 Transcription cofactor vestigial-like protein 1	IPI00008333	29 kDa	6	11	8	8	2	2	2	0	0	0	0	8.25	0	#DIV/0!	1.0625	0.0874628	0.030303
155	IPI:IPI00004489.1 Tax_Id=9606 Gene_Symbol=MOCS3 Adenylyltransferase and sulfurtransferase MOCS3	IPI00004489	50 kDa	20	15	15	19	2	2	2	0	0	0	0	17.25	0	#DIV/0!	1.02941	0.0418202	0.0144928
135	IPI:IPI00022215.1 Tax_Id=9606 Gene_Symbol=ADNP Activity-dependent neuroprotector homeobox protein	IPI00022215	124 kDa	22	23	25	20	2	2	2	0	0	0	0	22.5	0	#DIV/0!	1	0	0
361	Cluster of IPI:IPI00418394.2 Tax_Id=9606 Gene_Symbol=RXRA Retinoic acid receptor RXR-alpha (IPI00418394)	IPI00418394	51 kDa	5	9	4	10	2	2	2	0	0	0	0	7	0	#DIV/0!	1	0	0
361.2	IPI:IPI00984407.1 Tax_Id=9606 Gene_Symbol=RXRB Uncharacterized protein	IPI00984407	39 kDa	4	7	4	7	2	2	2	0	0	0	0	5.5	0	#DIV/0!	1	0	0
388	IPI:IPI00171798.1 Tax_Id=9606 Gene_Symbol=MTA2 Metastasis-associated protein MTA2	IPI00171798	75 kDa	9	7	9	7	2	2	2	0	0	0	0	8	0	#DIV/0!	1	0	0
413	IPI:IPI00294744.7 Tax_Id=9606 Gene_Symbol=PARN Poly(A)-specific ribonuclease PARN	IPI00294744	73 kDa	5	4	2	7	2	2	2	0	0	0	0	4.5	0	#DIV/0!	1	0	0
510	IPI:IPI00064212.2 Tax_Id=9606 Gene_Symbol=ZNF828 Zinc finger protein 828	IPI00064212	89 kDa	5	3	3	5	2	2	2	0	0	0	0	4	0	#DIV/0!	1	0	0
561	IPI:IPI00004233.2 Tax_Id=9606 Gene_Symbol=MKI67 Isoform Long of Antigen KI-67	IPI00004233	359 kDa	4	4	3	5	2	2	2	0	0	0	0	4	0	#DIV/0!	1	0	0
663	IPI:IPI00002894.2 Tax_Id=9606 Gene_Symbol=POLD1 DNA polymerase delta catalytic subunit	IPI00002894	124 kDa	2	2	2	2	2	2	2	0	0	0	0	2	0	#DIV/0!	1	0	0
689	IPI:IPI00718938.1 Tax_Id=9606 Gene_Symbol=ZMYND8 Isoform 6 of Protein kinase C-binding protein 1	IPI00718938	113 kDa	3	2	3	2	2	2	2	0	0	0	0	2.5	0	#DIV/0!	1	0	0
715	IPI:IPI00854642.1 Tax_Id=9606 Gene_Symbol=PDS5A Isoform 1 of Sister chromatid cohesion protein PDS5 homolog A	IPI00854642	151 kDa	2	4	3	3	2	2	2	0	0	0	0	3	0	#DIV/0!	1	0	0
720	IPI:IPI00397015.2 Tax_Id=9606 Gene_Symbol=AHDC1 AT-hook DNA-binding motif-containing protein 1	IPI00397015	168 kDa	2	2	1	3	2	2	2	0	0	0	0	2	0	#DIV/0!	1	0	0
742	IPI:IPI00032955.1 Tax_Id=9606 Gene_Symbol=RNF114 Isoform 1 of RING finger protein 114	IPI00032955	26 kDa	2	3	3	2	2	2	2	0	0	0	0	2.5	0	#DIV/0!	1	0	0
791	Cluster of IPI:IPI00013257.1 Tax_Id=9606 Gene_Symbol=SSBP4 Single-stranded DNA-binding protein 4 (IPI00013257)	IPI00013257	39 kDa	2	1	1	2	2	2	2	0	0	0	0	1.5	0	#DIV/0!	1	0	0
791.1	IPI:IPI00294052.6 Tax_Id=9606 Gene_Symbol=SSBP2 Single-stranded DNA-binding protein 2	IPI00294052	38 kDa	2	1	1	2	2	2	2	0	0	0	0	1.5	0	#DIV/0!	1	0	0
532	IPI:IPI00465054.3 Tax_Id=9606 Gene_Symbol=THUMPD1 Putative uncharacterized protein DKFZp686C1054	IPI00465054	48 kDa	0	4	2	2	1	2	1	0	0	0	0	2	0	#DIV/0!	1	0	0
687	IPI:IPI00298935.5 Tax_Id=9606 Gene_Symbol=KDM3B Isoform 1 of Lysine-specific demethylase 3B	IPI00298935	192 kDa	2	2	0	4	2	1	1	0	0	0	0	2	0	#DIV/0!	1	0	0
743	IPI:IPI00395597.3 Tax_Id=9606 Gene_Symbol=AES amino-terminal enhancer of split isoform c	IPI00395597	22 kDa	2	0	1	1	1	2	1	0	0	0	0	1	0	#DIV/0!	1	0	0
744	Cluster of IPI:IPI00847436.2 Tax_Id=9606 Gene_Symbol=KDM5B Isoform 2 of Lysine-specific demethylase 5B (IPI00847436)	IPI00847436	179 kDa	0	2	1	1	1	2	1	0	0	0	0	1	0	#DIV/0!	1	0	0
744.1	IPI:IPI00847436.2 Tax_Id=9606 Gene_Symbol=KDM5B Isoform 2 of Lysine-specific demethylase 5B	IPI00847436	179 kDa	0	2	1	1	1	2	1	0	0	0	0	1	0	#DIV/0!	1	0	0
764	IPI:IPI00069750.2 Tax_Id=9606 Gene_Symbol=PUF60 Isoform 1 of Poly(U)-binding-splicing factor PUF60	IPI00069750	60 kDa	2	1	3	0	2	1	1	0	0	0	1	1.5	0	#DIV/0!	1	0	0
769	IPI:IPI00514619.1 Tax_Id=9606 Gene_Symbol=MEMO1;MEMO1P1 Uncharacterized protein	IPI00514619	34 kDa	1	2	0	3	2	1	1	0	0	0	0	1.5	0	#DIV/0!	1	0	0
771	IPI:IPI00027705.2 Tax_Id=9606 Gene_Symbol=PRIM2 Isoform 1 of DNA primase large subunit	IPI00027705	59 kDa	2	1	0	3	2	1	1	0	0	0	0	1.5	0	#DIV/0!	1	0	0
816	IPI:IPI00748700.2 Tax_Id=9606 Gene_Symbol=GINS3 Isoform 1 of DNA replication complex GINS protein PSF3	IPI00748700	25 kDa	1	1	0	2	2	1	1	0	0	0	0	1	0	#DIV/0!	1	0	0
218	IPI:IPI00020985.4 Tax_Id=9606 Gene_Symbol=EP300 Histone acetyltransferase p300	IPI00020985	264 kDa	19	19	23	17	2	2	2	0	0	0	0	19.5	0	#DIV/0!	0.95	-0.0740006	-0.025641
160	Cluster of IPI:IPI00003965.5 Tax_Id=9606 Gene_Symbol=USP7 Ubiquitin carboxyl-terminal hydrolase 7 (IPI00003965)	IPI00003965	128 kDa	14	12	12	16	2	2	2	0	1	0	0	13.5	0.333333	40.5	0.928571	-0.106915	-0.037037
160.1	IPI:IPI00003965.5 Tax_Id=9606 Gene_Symbol=USP7 Ubiquitin carboxyl-terminal hydrolase 7	IPI00003965	128 kDa	14	12	12	16	2	2	2	0	1	0	0	13.5	0.333333	40.5	0.928571	-0.106915	-0.037037
491	Cluster of IPI:IPI00027032.1 Tax_Id=9606 Gene_Symbol=LYPLA2 Acyl-protein thioesterase 2 (IPI00027032)	IPI00027032	25 kDa	5	7	4	9	2	2	2	0	0	0	0	6.25	0	#DIV/0!	0.923077	-0.115477	-0.04
491.1	IPI:IPI00027032.1 Tax_Id=9606 Gene_Symbol=LYPLA2 Acyl-protein thioesterase 2	IPI00027032	25 kDa	5	7	4	9	2	2	2	0	0	0	0	6.25	0	#DIV/0!	0.923077	-0.115477	-0.04
181	IPI:IPI00001735.6 Tax_Id=9606 Gene_Symbol=NCOR2 Isoform 1 of Nuclear receptor corepressor 2	IPI00001735	275 kDa	12	10	14	10	2	2	2	0	0	0	0	11.5	0	#DIV/0!	0.916667	-0.125531	-0.0434783
361.1	IPI:IPI00418394.2 Tax_Id=9606 Gene_Symbol=RXRA Retinoic acid receptor RXR-alpha	IPI00418394	51 kDa	4	7	4	8	2	2	2	0	0	0	0	5.75	0	#DIV/0!	0.916667	-0.125531	-0.0434783
479	IPI:IPI00410717.2 Tax_Id=9606 Gene_Symbol=POGZ Isoform 1 of Pogo transposable element with ZNF domain	IPI00410717	155 kDa	4	4	7	2	2	2	2	0	0	0	0	4.25	0	#DIV/0!	0.888889	-0.169925	-0.0588235
544	IPI:IPI00219861.3 Tax_Id=9606 Gene_Symbol=ACP1 Isoform 1 of Low molecular weight phosphotyrosine protein phosphatase	IPI00219861	18 kDa	2	6	4	5	2	2	2	0	0	0	1	4.25	0	#DIV/0!	0.888889	-0.169925	-0.0588235
99	IPI:IPI00299904.3 Tax_Id=9606 Gene_Symbol=MCM7 Isoform 1 of DNA replication licensing factor MCM7	IPI00299904	81 kDa	13	18	11	24	2	2	2	0	2	0	7	16.5	0.666667	24.75	0.885714	-0.175087	-0.0606061
177.2	IPI:IPI00640917.1 Tax_Id=9606 Gene_Symbol=TBL1X Isoform 1 of F-box-like/WD repeat-containing protein TBL1X	IPI00640917	62 kDa	5	8	8	7	2	2	2	0	0	0	0	7	0	#DIV/0!	0.866667	-0.206451	-0.0714286
616	IPI:IPI00414482.3 Tax_Id=9606 Gene_Symbol=GTF3C1 Isoform 1 of General transcription factor 3C polypeptide 1	IPI00414482	239 kDa	4	2	4	3	2	2	2	0	0	0	0	3.25	0	#DIV/0!	0.857143	-0.222392	-0.0769231
198	IPI:IPI00645078.1 Tax_Id=9606 Gene_Symbol=UBA1 Ubiquitin-like modifier-activating enzyme 1	IPI00645078	118 kDa	10	12	11	15	2	2	2	0	0	2	1	12	0.666667	18	0.846154	-0.241008	-0.0833333
454	IPI:IPI00045207.2 Tax_Id=9606 Gene_Symbol=NACC1 Nucleus accumbens-associated protein 1	IPI00045207	57 kDa	4	5	4	7	2	2	2	0	0	0	0	5	0	#DIV/0!	0.818182	-0.289507	-0.1
271	IPI:IPI00005184.1 Tax_Id=9606 Gene_Symbol=TRIM24 Isoform Long of Transcription intermediary factor 1-alpha	IPI00005184	117 kDa	9	17	13	19	2	2	2	0	0	0	0	14.5	0	#DIV/0!	0.8125	-0.29956	-0.103448
296	Cluster of IPI:IPI00177938.2 Tax_Id=9606 Gene_Symbol=TLE3 Isoform 2 of Transducin-like enhancer protein 3 (IPI00177938)	IPI00177938	82 kDa	9	12	12	14	2	2	2	0	0	0	0	11.75	0	#DIV/0!	0.807692	-0.308122	-0.106383
296.1	IPI:IPI00177938.2 Tax_Id=9606 Gene_Symbol=TLE3 Isoform 2 of Transducin-like enhancer protein 3	IPI00177938	82 kDa	9	12	12	14	2	2	2	0	0	0	0	11.75	0	#DIV/0!	0.807692	-0.308122	-0.106383
673	IPI:IPI00239077.5 Tax_Id=9606 Gene_Symbol=HINT1 Histidine triad nucleotide-binding protein 1	IPI00239077	14 kDa	3	1	2	3	2	2	2	0	0	0	0	2.25	0	#DIV/0!	0.8	-0.321928	-0.111111
728	Cluster of IPI:IPI00026993.1 Tax_Id=9606 Gene_Symbol=RNF2 E3 ubiquitin-protein ligase RING2 (IPI00026993)	IPI00026993	38 kDa	2	2	3	2	2	2	2	0	0	0	0	2.25	0	#DIV/0!	0.8	-0.321928	-0.111111
728.1	IPI:IPI00026993.1 Tax_Id=9606 Gene_Symbol=RNF2 E3 ubiquitin-protein ligase RING2	IPI00026993	38 kDa	2	2	3	2	2	2	2	0	0	0	0	2.25	0	#DIV/0!	0.8	-0.321928	-0.111111
750	IPI:IPI00306290.5 Tax_Id=9606 Gene_Symbol=XPOT Exportin-T	IPI00306290	110 kDa	3	1	1	4	2	2	2	0	0	0	0	2.25	0	#DIV/0!	0.8	-0.321928	-0.111111
773	IPI:IPI00251559.9 Tax_Id=9606 Gene_Symbol=RNF20 E3 ubiquitin-protein ligase BRE1A	IPI00251559	114 kDa	1	3	2	3	2	2	2	0	0	0	0	2.25	0	#DIV/0!	0.8	-0.321928	-0.111111
370	Cluster of IPI:IPI00018350.3 Tax_Id=9606 Gene_Symbol=MCM5 DNA replication licensing factor MCM5 (IPI00018350)	IPI00018350	82 kDa	10	5	9	10	2	2	2	0	0	0	0	8.5	0	#DIV/0!	0.789474	-0.341037	-0.117647
370.1	IPI:IPI00018350.3 Tax_Id=9606 Gene_Symbol=MCM5 DNA replication licensing factor MCM5	IPI00018350	82 kDa	10	5	9	10	2	2	2	0	0	0	0	8.5	0	#DIV/0!	0.789474	-0.341037	-0.117647
445	IPI:IPI00029048.2 Tax_Id=9606 Gene_Symbol=TTLL12 Tubulin--tyrosine ligase-like protein 12	IPI00029048	74 kDa	6	5	6	8	2	2	2	0	0	0	2	6.25	0	#DIV/0!	0.785714	-0.347923	-0.12
503	IPI:IPI00005780.3 Tax_Id=9606 Gene_Symbol=OGT Isoform 3 of UDP-N-acetylglucosamine--peptide N-acetylglucosaminyltransferase 110 kDa subunit	IPI00005780	117 kDa	2	5	4	5	2	2	2	0	0	0	0	4	0	#DIV/0!	0.777778	-0.36257	-0.125
601	IPI:IPI00090327.1 Tax_Id=9606 Gene_Symbol=VPS45 Vacuolar protein sorting-associated protein 45	IPI00090327	65 kDa	4	3	3	6	2	2	2	0	0	0	0	4	0	#DIV/0!	0.777778	-0.36257	-0.125
285	IPI:IPI00221106.5 Tax_Id=9606 Gene_Symbol=SF3B2 Splicing factor 3B subunit 2	IPI00221106	100 kDa	3	4	7	2	2	2	2	0	0	1	0	4	0.333333	12	0.777778	-0.36257	-0.125
386	IPI:IPI00007928.4 Tax_Id=9606 Gene_Symbol=PRPF8 Pre-mRNA-processing-splicing factor 8	IPI00007928	274 kDa	3	4	4	5	2	2	2	0	1	0	0	4	0.333333	12	0.777778	-0.36257	-0.125
86	IPI:IPI00022744.5 Tax_Id=9606 Gene_Symbol=CSE1L Isoform 1 of Exportin-2	IPI00022744	110 kDa	17	10	17	18	2	2	2	3	1	0	1	15.5	1.33333	11.625	0.771429	-0.374396	-0.129032
51	IPI:IPI00220834.8 Tax_Id=9606 Gene_Symbol=XRCC5 X-ray repair cross-complementing protein 5	IPI00220834	83 kDa	20	27	33	28	2	2	2	1	5	2	3	27	2.66667	10.125	0.770492	-0.376148	-0.12963
311	IPI:IPI00012901.1 Tax_Id=9606 Gene_Symbol=GATA3 Isoform 1 of Trans-acting T-cell-specific transcription factor GATA-3	IPI00012901	48 kDa	9	13	18	11	2	2	2	0	0	0	0	12.75	0	#DIV/0!	0.758621	-0.398549	-0.137255
754	IPI:IPI00478230.2 Tax_Id=9606 Gene_Symbol=RBBP5 cDNA FLJ59722, highly similar to Retinoblastoma-binding protein 5	IPI00478230	63 kDa	2	1	0	4	2	1	1	0	0	0	0	1.75	0	#DIV/0!	0.75	-0.415037	-0.142857
794	Cluster of IPI:IPI00480142.2 Tax_Id=9606 Gene_Symbol=CUL4B Isoform 1 of Cullin-4B (IPI00480142)	IPI00480142	104 kDa	2	1	0	4	2	1	1	0	0	0	0	1.75	0	#DIV/0!	0.75	-0.415037	-0.142857
794.1	IPI:IPI00480142.2 Tax_Id=9606 Gene_Symbol=CUL4B Isoform 1 of Cullin-4B	IPI00480142	104 kDa	2	1	0	4	2	1	1	0	0	0	0	1.75	0	#DIV/0!	0.75	-0.415037	-0.142857
812	IPI:IPI00011609.4 Tax_Id=9606 Gene_Symbol=UBE3A Isoform II of Ubiquitin-protein ligase E3A	IPI00011609	101 kDa	1	2	0	4	2	1	1	0	0	0	0	1.75	0	#DIV/0!	0.75	-0.415037	-0.142857
502	Cluster of IPI:IPI00165393.1 Tax_Id=9606 Gene_Symbol=ANP32E Acidic leucine-rich nuclear phosphoprotein 32 family member E (IPI00165393)	IPI00165393	31 kDa	6	5	5	10	2	2	2	0	0	0	0	6.5	0	#DIV/0!	0.733333	-0.447459	-0.153846
502.1	IPI:IPI00165393.1 Tax_Id=9606 Gene_Symbol=ANP32E Acidic leucine-rich nuclear phosphoprotein 32 family member E	IPI00165393	31 kDa	6	5	5	10	2	2	2	0	0	0	0	6.5	0	#DIV/0!	0.733333	-0.447459	-0.153846
559	IPI:IPI00419721.1 Tax_Id=9606 Gene_Symbol=EPM2AIP1 EPM2A-interacting protein 1	IPI00419721	70 kDa	4	5	4	9	2	2	2	0	0	0	0	5.5	0	#DIV/0!	0.692308	-0.530515	-0.181818
504	IPI:IPI00008477.1 Tax_Id=9606 Gene_Symbol=TPX2 Targeting protein for Xklp2	IPI00008477	86 kDa	5	3	5	7	2	2	2	0	0	0	0	5	0	#DIV/0!	0.666667	-0.584963	-0.2
604	IPI:IPI00329338.3 Tax_Id=9606 Gene_Symbol=PCYT1A Choline-phosphate cytidylyltransferase A	IPI00329338	42 kDa	2	2	3	3	2	2	2	0	0	0	0	2.5	0	#DIV/0!	0.666667	-0.584963	-0.2
712	Cluster of IPI:IPI00514042.2 Tax_Id=9606 Gene_Symbol=SMARCD2 Isoform 2 of SWI/SNF-related matrix-associated actin-dependent regulator of chromatin subfamily D member 2 (IPI00514042)	IPI00514042	57 kDa	2	2	3	3	2	2	2	0	0	0	0	2.5	0	#DIV/0!	0.666667	-0.584963	-0.2
712.1	IPI:IPI00514042.2 Tax_Id=9606 Gene_Symbol=SMARCD2 Isoform 2 of SWI/SNF-related matrix-associated actin-dependent regulator of chromatin subfamily D member 2	IPI00514042	57 kDa	2	2	3	3	2	2	2	0	0	0	0	2.5	0	#DIV/0!	0.666667	-0.584963	-0.2
763	IPI:IPI00011876.3 Tax_Id=9606 Gene_Symbol=MTAP cDNA FLJ59758, highly similar to S-methyl-5-thioadenosine phosphorylase	IPI00011876	33 kDa	1	1	0	3	2	1	1	0	0	0	3	1.25	0	#DIV/0!	0.666667	-0.584963	-0.2
775	IPI:IPI00027378.5 Tax_Id=9606 Gene_Symbol=UBXN1 Isoform 1 of UBX domain-containing protein 1	IPI00027378	33 kDa	0	2	1	2	1	2	1	0	0	0	0	1.25	0	#DIV/0!	0.666667	-0.584963	-0.2
114	IPI:IPI00016576.3 Tax_Id=9606 Gene_Symbol=GRHL2 Isoform 1 of Grainyhead-like protein 2 homolog	IPI00016576	71 kDa	13	15	13	30	2	2	2	0	0	0	0	17.75	0	#DIV/0!	0.651163	-0.61891	-0.211268
195	IPI:IPI00298057.3 Tax_Id=9606 Gene_Symbol=PPL Periplakin	IPI00298057	205 kDa	8	8	13	12	2	2	2	0	1	2	4	10.25	1	10.25	0.64	-0.643856	-0.219512
455	IPI:IPI00215963.5 Tax_Id=9606 Gene_Symbol=KIAA0182 Isoform 1 of Genetic suppressor element 1	IPI00215963	136 kDa	3	4	5	6	2	2	2	0	0	0	0	4.5	0	#DIV/0!	0.636364	-0.652077	-0.222222
95	Cluster of IPI:IPI00000846.2 Tax_Id=9606 Gene_Symbol=CHD4 Isoform 1 of Chromodomain-helicase-DNA-binding protein 4 (IPI00000846)	IPI00000846	218 kDa	12	14	13	28	2	2	2	0	0	2	0	16.75	0.666667	25.125	0.634146	-0.657112	-0.223881
95.1	IPI:IPI00000846.2 Tax_Id=9606 Gene_Symbol=CHD4 Isoform 1 of Chromodomain-helicase-DNA-binding protein 4	IPI00000846	218 kDa	12	14	13	28	2	2	2	0	0	2	0	16.75	0.666667	25.125	0.634146	-0.657112	-0.223881
639	IPI:IPI00030383.1 Tax_Id=9606 Gene_Symbol=PPP1R8 Isoform Alpha of Nuclear inhibitor of protein phosphatase 1	IPI00030383	38 kDa	2	1	3	2	2	2	2	0	0	0	0	2	0	#DIV/0!	0.6	-0.736966	-0.25
677	IPI:IPI00168344.3 Tax_Id=9606 Gene_Symbol=C20orf151 Uncharacterized protein C20orf151	IPI00168344	71 kDa	1	2	1	4	2	2	2	0	0	0	0	2	0	#DIV/0!	0.6	-0.736966	-0.25
682	IPI:IPI00643874.3 Tax_Id=9606 Gene_Symbol=POLR3E cDNA FLJ59568, highly similar to DNA-directed RNA polymerases III 80 kDa polypeptide	IPI00643874	76 kDa	3	0	3	2	1	2	1	0	0	0	0	2	0	#DIV/0!	0.6	-0.736966	-0.25
236	IPI:IPI00018251.1 Tax_Id=9606 Gene_Symbol=NCOA2 Nuclear receptor coactivator 2	IPI00018251	159 kDa	9	11	16	18	2	2	2	0	0	0	0	13.5	0	#DIV/0!	0.588235	-0.765535	-0.259259
237	IPI:IPI00019848.2 Tax_Id=9606 Gene_Symbol=HCFC1 Isoform 1 of Host cell factor 1	IPI00019848	209 kDa	11	7	14	17	2	2	2	0	0	0	0	12.25	0	#DIV/0!	0.580645	-0.784271	-0.265306
563	IPI:IPI00008531.2 Tax_Id=9606 Gene_Symbol=RCOR1 REST corepressor 1	IPI00008531	53 kDa	2	2	3	4	2	2	2	0	0	0	0	2.75	0	#DIV/0!	0.571429	-0.807355	-0.272727
653	Cluster of IPI:IPI00556059.1 Tax_Id=9606 Gene_Symbol=KIF4A Isoform 2 of Chromosome-associated kinesin KIF4A (IPI00556059)	IPI00556059	128 kDa	2	2	4	3	2	2	2	0	0	0	0	2.75	0	#DIV/0!	0.571429	-0.807355	-0.272727
653.1	IPI:IPI00556059.1 Tax_Id=9606 Gene_Symbol=KIF4A Isoform 2 of Chromosome-associated kinesin KIF4A	IPI00556059	128 kDa	2	2	4	3	2	2	2	0	0	0	0	2.75	0	#DIV/0!	0.571429	-0.807355	-0.272727
658	IPI:IPI00025087.3 Tax_Id=9606 Gene_Symbol=TP53 Isoform 1 of Cellular tumor antigen p53	IPI00025087	44 kDa	2	2	3	4	2	2	2	0	0	0	0	2.75	0	#DIV/0!	0.571429	-0.807355	-0.272727
392.2	IPI:IPI00889619.2 Tax_Id=9606 Gene_Symbol=IRF2BP2 Isoform 2 of Interferon regulatory factor 2-binding protein 2	IPI00889619	59 kDa	6	4	10	8	2	2	2	0	0	0	0	7	0	#DIV/0!	0.555556	-0.847997	-0.285714
392.1	IPI:IPI00376199.4 Tax_Id=9606 Gene_Symbol=IRF2BP2 Isoform 1 of Interferon regulatory factor 2-binding protein 2	IPI00376199	61 kDa	5	4	10	7	2	2	2	0	0	0	0	6.5	0	#DIV/0!	0.529412	-0.917538	-0.307692
519	IPI:IPI00789037.1 Tax_Id=9606 Gene_Symbol=NR2F2 COUP transcription factor 2 isoform b	IPI00789037	31 kDa	3	6	8	9	2	2	2	0	0	0	0	6.5	0	#DIV/0!	0.529412	-0.917538	-0.307692
350	IPI:IPI00297859.2 Tax_Id=9606 Gene_Symbol=MLL2 Isoform 1 of Histone-lysine N-methyltransferase MLL2	IPI00297859	593 kDa	5	6	10	11	2	2	2	0	0	0	0	8	0	#DIV/0!	0.52381	-0.932886	-0.3125
194	IPI:IPI00013214.2 Tax_Id=9606 Gene_Symbol=MCM3 cDNA FLJ55599, highly similar to DNA replication licensing factor MCM3	IPI00013214	96 kDa	3	6	8	10	2	2	2	0	0	0	1	6.75	0	#DIV/0!	0.5	-1	-0.333333
392	Cluster of IPI:IPI00376199.4 Tax_Id=9606 Gene_Symbol=IRF2BP2 Isoform 1 of Interferon regulatory factor 2-binding protein 2 (IPI00376199)	IPI00376199	61 kDa	6	4	12	8	2	2	2	0	0	0	0	7.5	0	#DIV/0!	0.5	-1	-0.333333
522	IPI:IPI00979797.1 Tax_Id=9606 Gene_Symbol=UBTF Uncharacterized protein	IPI00979797	87 kDa	1	3	5	3	2	2	2	0	0	0	0	3	0	#DIV/0!	0.5	-1	-0.333333
525	IPI:IPI00102997.1 Tax_Id=9606 Gene_Symbol=WRNIP1 Isoform 2 of ATPase WRNIP1	IPI00102997	69 kDa	2	1	3	3	2	2	2	0	0	0	0	2.25	0	#DIV/0!	0.5	-1	-0.333333
587	IPI:IPI00742682.2 Tax_Id=9606 Gene_Symbol=TPR Nucleoprotein TPR	IPI00742682	267 kDa	1	3	3	5	2	2	2	0	0	0	1	3	0	#DIV/0!	0.5	-1	-0.333333
622	IPI:IPI00014186.3 Tax_Id=9606 Gene_Symbol=ZFHX3 Isoform A of Zinc finger homeobox protein 3	IPI00014186	404 kDa	4	1	5	5	2	2	2	0	0	0	0	3.75	0	#DIV/0!	0.5	-1	-0.333333
676	IPI:IPI00892959.1 Tax_Id=9606 Gene_Symbol=NCOA1 Uncharacterized protein	IPI00892959	136 kDa	2	1	3	3	2	2	2	0	0	0	0	2.25	0	#DIV/0!	0.5	-1	-0.333333
748	IPI:IPI00980426.1 Tax_Id=9606 Gene_Symbol=COMMD3-BMI1 COMMD3-BMI1 read-through protein	IPI00980426	53 kDa	2	1	2	4	2	2	2	0	0	0	0	2.25	0	#DIV/0!	0.5	-1	-0.333333
765	IPI:IPI00099434.4 Tax_Id=9606 Gene_Symbol=ELF5 Isoform 1 of ETS-related transcription factor Elf-5	IPI00099434	31 kDa	1	2	2	4	2	2	2	0	0	0	0	2.25	0	#DIV/0!	0.5	-1	-0.333333
656	IPI:IPI00217540.7 Tax_Id=9606 Gene_Symbol=KDM1A Isoform 2 of Lysine-specific histone demethylase 1A	IPI00217540	95 kDa	1	1	0	4	2	1	1	0	0	0	0	1.5	0	#DIV/0!	0.5	-1	-0.333333
738	IPI:IPI00414683.2 Tax_Id=9606 Gene_Symbol=FOXJ3 Isoform 2 of Forkhead box protein J3	IPI00414683	66 kDa	2	0	3	1	1	2	1	0	0	0	0	1.5	0	#DIV/0!	0.5	-1	-0.333333
501	Cluster of IPI:IPI00012773.2 Tax_Id=9606 Gene_Symbol=MTA1 Isoform Long of Metastasis-associated protein MTA1 (IPI00012773)	IPI00012773	81 kDa	4	3	6	9	2	2	2	0	0	0	0	5.5	0	#DIV/0!	0.466667	-1.09954	-0.363636
501.1	IPI:IPI00012773.2 Tax_Id=9606 Gene_Symbol=MTA1 Isoform Long of Metastasis-associated protein MTA1	IPI00012773	81 kDa	4	3	6	9	2	2	2	0	0	0	0	5.5	0	#DIV/0!	0.466667	-1.09954	-0.363636
433	IPI:IPI00023339.2 Tax_Id=9606 Gene_Symbol=CREBBP CREB-binding protein	IPI00023339	265 kDa	6	6	11	15	2	2	2	0	0	0	0	9.5	0	#DIV/0!	0.461538	-1.11548	-0.368421
611	IPI:IPI00019205.1 Tax_Id=9606 Gene_Symbol=IRF2BPL Interferon regulatory factor 2-binding protein-like	IPI00019205	83 kDa	2	3	6	5	2	2	2	0	0	0	0	4	0	#DIV/0!	0.454545	-1.1375	-0.375
560	IPI:IPI00654594.3 Tax_Id=9606 Gene_Symbol=STRN Isoform 2 of Striatin	IPI00654594	81 kDa	3	2	5	7	2	2	2	0	0	0	0	4.25	0	#DIV/0!	0.416667	-1.26303	-0.411765
226	IPI:IPI00024618.2 Tax_Id=9606 Gene_Symbol=C3orf37 UPF0361 protein C3orf37	IPI00024618	41 kDa	7	9	17	22	2	2	2	0	0	0	0	13.75	0	#DIV/0!	0.410256	-1.2854	-0.418182
779	IPI:IPI00018349.5 Tax_Id=9606 Gene_Symbol=MCM4 DNA replication licensing factor MCM4	IPI00018349	97 kDa	1	1	3	2	2	2	2	0	0	0	0	1.75	0	#DIV/0!	0.4	-1.32193	-0.428571
780	IPI:IPI00549348.2 Tax_Id=9606 Gene_Symbol=DDB2 Isoform D1 of DNA damage-binding protein 2	IPI00549348	27 kDa	1	1	3	2	2	2	2	0	0	0	0	1.75	0	#DIV/0!	0.4	-1.32193	-0.428571
643	IPI:IPI00940410.1 Tax_Id=9606 Gene_Symbol=TSEN34 tRNA-splicing endonuclease subunit Sen34	IPI00940410	34 kDa	4	0	5	5	1	2	1	0	0	0	0	3.5	0	#DIV/0!	0.4	-1.32193	-0.428571
844	IPI:IPI00024401.4 Tax_Id=9606 Gene_Symbol=USP13 Ubiquitin carboxyl-terminal hydrolase 13	IPI00024401	97 kDa	0	2	1	4	1	2	1	0	0	0	0	1.75	0	#DIV/0!	0.4	-1.32193	-0.428571
602	IPI:IPI00178750.3 Tax_Id=9606 Gene_Symbol=FAM192BP;FAM192A Protein FAM192A	IPI00178750	29 kDa	2	1	4	4	2	2	2	0	0	0	0	2.75	0	#DIV/0!	0.375	-1.41504	-0.454545
429	Cluster of IPI:IPI01013681.1 Tax_Id=9606 Gene_Symbol=SMARCA5 Uncharacterized protein (IPI01013681)	IPI01013681	117 kDa	2	0	3	3	1	2	1	0	0	0	1	2	0	#DIV/0!	0.333333	-1.58496	-0.5
429.1	IPI:IPI01013681.1 Tax_Id=9606 Gene_Symbol=SMARCA5 Uncharacterized protein	IPI01013681	117 kDa	2	0	3	3	1	2	1	0	0	0	1	2	0	#DIV/0!	0.333333	-1.58496	-0.5
737	IPI:IPI00783999.3 Tax_Id=9606 Gene_Symbol=TONSL Isoform 1 of Tonsoku-like protein	IPI00783999	151 kDa	1	0	2	1	1	2	1	0	0	0	0	1	0	#DIV/0!	0.333333	-1.58496	-0.5
802	IPI:IPI01010850.1 Tax_Id=9606 Gene_Symbol=XRCC1 cDNA, FLJ96373, highly similar to Homo sapiens X-ray repair complementing defective repair in Chinese hamster cells 1 (XRCC1), mRNA	IPI01010850	70 kDa	1	0	2	1	1	2	1	0	0	0	0	1	0	#DIV/0!	0.333333	-1.58496	-0.5
473	IPI:IPI00465294.2 Tax_Id=9606 Gene_Symbol=CDC5L Cell division cycle 5-like protein	IPI00465294	92 kDa	3	0	6	5	1	2	1	0	0	1	3	3.5	0.333333	10.5	0.272727	-1.87447	-0.571429
490	Cluster of IPI:IPI00017972.3 Tax_Id=9606 Gene_Symbol=ZNF703 Zinc finger protein 703 (IPI00017972)	IPI00017972	58 kDa	1	1	4	4	2	2	2	0	0	0	0	2.5	0	#DIV/0!	0.25	-2	-0.6
490.1	IPI:IPI00017972.3 Tax_Id=9606 Gene_Symbol=ZNF703 Zinc finger protein 703	IPI00017972	58 kDa	1	1	4	4	2	2	2	0	0	0	0	2.5	0	#DIV/0!	0.25	-2	-0.6
591	IPI:IPI00100748.4 Tax_Id=9606 Gene_Symbol=HSPBP1 cDNA FLJ55382, highly similar to Hsp70-binding protein 1	IPI00100748	44 kDa	1	1	2	6	2	2	2	0	0	0	0	2.5	0	#DIV/0!	0.25	-2	-0.6
705	IPI:IPI00328298.6 Tax_Id=9606 Gene_Symbol=SMC4 Isoform 2 of Structural maintenance of chromosomes protein 4	IPI00328298	140 kDa	0	1	2	2	1	2	1	0	0	0	0	1.25	0	#DIV/0!	0.25	-2	-0.6
732	IPI:IPI00658145.3 Tax_Id=9606 Gene_Symbol=BRAT1 Isoform 1 of BRCA1-associated ATM activator 1	IPI00658145	88 kDa	1	0	1	3	1	2	1	0	0	0	0	1.25	0	#DIV/0!	0.25	-2	-0.6
819	IPI:IPI00026689.4 Tax_Id=9606 Gene_Symbol=CDK1 Putative uncharacterized protein DKFZp686L20222	IPI00026689	35 kDa	1	0	1	3	1	2	1	0	0	0	0	1.25	0	#DIV/0!	0.25	-2	-0.6
821	IPI:IPI00301252.2 Tax_Id=9606 Gene_Symbol=THOC6 Isoform 3 of THO complex subunit 6 homolog	IPI00301252	33 kDa	1	0	1	3	1	2	1	0	0	0	0	1.25	0	#DIV/0!	0.25	-2	-0.6
731	IPI:IPI00034048.2 Tax_Id=9606 Gene_Symbol=EHF Isoform 2 of ETS homologous factor	IPI00034048	32 kDa	1	1	1	8	2	2	2	0	0	0	0	2.75	0	#DIV/0!	0.222222	-2.16993	-0.636364
749	IPI:IPI00646105.3 Tax_Id=9606 Gene_Symbol=PYCRL pyrroline-5-carboxylate reductase 3	IPI00646105	30 kDa	1	1	5	4	2	2	2	0	0	0	0	2.75	0	#DIV/0!	0.222222	-2.16993	-0.636364
585	IPI:IPI00301346.3 Tax_Id=9606 Gene_Symbol=POLR3B DNA-directed RNA polymerase III subunit RPC2	IPI00301346	128 kDa	0	1	1	4	1	2	1	0	0	0	0	1.5	0	#DIV/0!	0.2	-2.32193	-0.666667
631	IPI:IPI00300060.4 Tax_Id=9606 Gene_Symbol=WDR70 WD repeat-containing protein 70	IPI00300060	73 kDa	2	0	7	3	1	2	1	0	0	0	0	3	0	#DIV/0!	0.2	-2.32193	-0.666667
772	IPI:IPI00059185.6 Tax_Id=9606 Gene_Symbol=C11orf52 Uncharacterized protein C11orf52	IPI00059185	14 kDa	0	1	2	3	1	2	1	0	0	0	0	1.5	0	#DIV/0!	0.2	-2.32193	-0.666667
734	IPI:IPI00007927.4 Tax_Id=9606 Gene_Symbol=SMC2 Isoform 1 of Structural maintenance of chromosomes protein 2	IPI00007927	136 kDa	0	1	2	4	1	2	1	0	0	0	0	1.75	0	#DIV/0!	0.166667	-2.58496	-0.714286
753	IPI:IPI00019447.6 Tax_Id=9606 Gene_Symbol=FANCI Isoform 1 of Fanconi anemia group I protein	IPI00019447	143 kDa	0	1	2	4	1	2	1	0	0	0	0	1.75	0	#DIV/0!	0.166667	-2.58496	-0.714286
668	IPI:IPI00024163.1 Tax_Id=9606 Gene_Symbol=POLR3A Similar to DNA-directed RNA polymerase	IPI00024163	156 kDa	1	0	5	7	1	2	1	0	0	0	0	3.25	0	#DIV/0!	0.0833333	-3.58496	-0.846154
530	IPI:IPI00015934.1 Tax_Id=9606 Gene_Symbol=KLF5 Krueppel-like factor 5	IPI00015934	51 kDa	0	0	9	11	0	2	1	0	0	0	0	5	0	#DIV/0!	0	#NUM!	-1
638	IPI:IPI00219863.5 Tax_Id=9606 Gene_Symbol=ATXN3 Isoform 2 of Ataxin-3	IPI00219863	41 kDa	0	0	3	2	0	2	1	0	0	0	0	1.25	0	#DIV/0!	0	#NUM!	-1
708	Cluster of IPI:IPI00006395.1 Tax_Id=9606 Gene_Symbol=GNAL Guanine nucleotide-binding protein G(olf) subunit alpha (IPI00006395)	IPI00006395	44 kDa	0	0	1	2	0	2	1	0	0	0	0	0.75	0	#DIV/0!	0	#NUM!	-1
708.1	IPI:IPI00006395.1 Tax_Id=9606 Gene_Symbol=GNAL Guanine nucleotide-binding protein G(olf) subunit alpha	IPI00006395	44 kDa	0	0	1	2	0	2	1	0	0	0	0	0.75	0	#DIV/0!	0	#NUM!	-1
730	Cluster of IPI:IPI00428954.1 Tax_Id=9606 Gene_Symbol=LDB1 Isoform 3 of LIM domain-binding protein 1 (IPI00428954)	IPI00428954	43 kDa	0	0	3	5	0	2	1	0	0	0	0	2	0	#DIV/0!	0	#NUM!	-1
730.1	IPI:IPI00428954.1 Tax_Id=9606 Gene_Symbol=LDB1 Isoform 3 of LIM domain-binding protein 1	IPI00428954	43 kDa	0	0	3	5	0	2	1	0	0	0	0	2	0	#DIV/0!	0	#NUM!	-1
759	IPI:IPI01018073.2 Tax_Id=9606 Gene_Symbol=MED24 Uncharacterized protein	IPI01018073	100 kDa	0	0	3	6	0	2	1	0	0	0	0	2.25	0	#DIV/0!	0	#NUM!	-1
760	IPI:IPI00742124.2 Tax_Id=9606 Gene_Symbol=UBXN7 UBX domain-containing protein 7	IPI00742124	55 kDa	0	0	1	2	0	2	1	0	0	0	0	0.75	0	#DIV/0!	0	#NUM!	-1
795	IPI:IPI00032598.1 Tax_Id=9606 Gene_Symbol=ETV3 Isoform 1 of ETS translocation variant 3	IPI00032598	57 kDa	0	0	4	3	0	2	1	0	0	0	0	1.75	0	#DIV/0!	0	#NUM!	-1
810	IPI:IPI00000656.2 Tax_Id=9606 Gene_Symbol=MAU2 Isoform 1 of MAU2 chromatid cohesion factor homolog	IPI00000656	69 kDa	0	0	1	3	0	2	1	0	0	0	0	1	0	#DIV/0!	0	#NUM!	-1
817	IPI:IPI00157783.7 Tax_Id=9606 Gene_Symbol=MED16 Isoform 3 of Mediator of RNA polymerase II transcription subunit 16	IPI00157783	95 kDa	0	0	2	3	0	2	1	0	0	0	0	1.25	0	#DIV/0!	0	#NUM!	-1
822	IPI:IPI00878754.1 Tax_Id=9606 Gene_Symbol=PRPF39 Isoform 1 of Pre-mRNA-processing factor 39	IPI00878754	78 kDa	0	0	2	4	0	2	1	0	0	0	0	1.5	0	#DIV/0!	0	#NUM!	-1
830	IPI:IPI00017303.1 Tax_Id=9606 Gene_Symbol=MSH2 DNA mismatch repair protein Msh2	IPI00017303	105 kDa	0	0	2	1	0	2	1	0	0	0	0	0.75	0	#DIV/0!	0	#NUM!	-1
840	IPI:IPI01018719.1 Tax_Id=9606 Gene_Symbol=ESR1 Isoform 4 of Estrogen receptor	IPI01018719	48 kDa	0	0	1	3	0	2	1	0	0	0	0	1	0	#DIV/0!	0	#NUM!	-1
842	IPI:IPI00184821.1 Tax_Id=9606 Gene_Symbol=COASY Isoform 1 of Bifunctional coenzyme A synthase	IPI00184821	62 kDa	0	0	3	1	0	2	1	0	0	0	0	1	0	#DIV/0!	0	#NUM!	-1
846	IPI:IPI00004581.6 Tax_Id=9606 Gene_Symbol=ELF3 Isoform 1 of ETS-related transcription factor Elf-3	IPI00004581	41 kDa	0	0	1	2	0	2	1	0	0	0	0	0.75	0	#DIV/0!	0	#NUM!	-1
710	Cluster of IPI:IPI00029081.3 Tax_Id=9606 Gene_Symbol=LIG3 Isoform Alpha of DNA ligase 3 (IPI00029081)	IPI00029081	113 kDa	6	0	0	1	1	1	0	0	0	0	0	1.75	0	#DIV/0!
710.1	IPI:IPI00029081.3 Tax_Id=9606 Gene_Symbol=LIG3 Isoform Alpha of DNA ligase 3	IPI00029081	113 kDa	6	0	0	1	1	1	0	0	0	0	0	1.75	0	#DIV/0!
740	IPI:IPI00025277.5 Tax_Id=9606 Gene_Symbol=PDCD6 Programmed cell death protein 6	IPI00025277	22 kDa	3	0	1	0	1	1	0	0	0	0	0	1	0	#DIV/0!
747	IPI:IPI00217661.4 Tax_Id=9606 Gene_Symbol=RAVER1 ribonucleoprotein PTB-binding 1	IPI00217661	80 kDa	3	0	0	1	1	1	0	0	0	0	0	1	0	#DIV/0!
785	IPI:IPI00154515.3 Tax_Id=9606 Gene_Symbol=SNIP1 Smad nuclear-interacting protein 1	IPI00154515	46 kDa	0	3	0	1	1	1	0	0	0	0	0	1	0	#DIV/0!
707	IPI:IPI00027175.1 Tax_Id=9606 Gene_Symbol=SRI Sorcin	IPI00027175	22 kDa	2	0	1	0	1	1	0	0	0	0	0	0.75	0	#DIV/0!
[truncated: 838 more rows]

## Sheet: Final Analyzed data
				Specific antibody				IgG control							1= Enriched in PRA only, -1=Enriched in PRB only
[truncated: 255 more rows]
