# Supplementary material for: Progesterone receptor isoforms, agonists and antagonists differentially reprogram estrogen signaling
Source: Oncotarget. 2017 Sep 28;9(4):4282–300. doi: 10.18632/oncotarget.21378 (PMC5796974; doi:10.18632/oncotarget.21378)
Supplement: Supplementary file 4 [file oncotarget-09-4282-s004.xlsx]

## Sheet: T47D_PRA_RNA-seq
RefSeq	Vehicle	E2	Fold(E2/Veh)	Log2Fold(E2/Veh)	R5020	Fold(R5020/Veh)	Log2Fold(R5020/Veh)	E2+R5020	Fold(E2+R5020/Veh)	Log2Fold(E2+R5020/Veh)
NM_000022	1.24379	3.45841	2.71186	1.43928	2.5517	2.08554	1.06042	2.53566	2.05723	1.04071
NM_000613	7.79822	3.2584	0.412169	-1.27869	1.85068	0.239906	-2.05946	1.06033	0.136377	-2.87433
NM_000830,NM_175611	1.74834	0.852977	0.482071	-1.05269	0.0658134	0.037988	-4.71831	0.163029	0.0935261	-3.41849
NM_000882	1.77234	4.02375	2.23774	1.16204	1.66309	0.948511	-0.0762616	1.54385	0.87445	-0.193552
NM_000889,NR_104181	3.83322	1.68837	0.427903	-1.22464	1.0671	0.283624	-1.81795	0.592794	0.156344	-2.67721
NM_000894	0.978692	2.73264	2.72743	1.44755	2.24381	2.33198	1.22156	2.68869	2.7662	1.46791
NM_000952,NM_001164721,NM_001164722,NM_001164723	1.76733	0.620828	0.345711	-1.53236	0.155915	0.0892871	-3.4854	0.138203	0.0785262	-3.67068
NM_001001794	4.4091	4.52721	1.08356	0.115787	4.89625	0.973415	-0.0388728	5.0987	1.26856	0.343196
NM_001001794	4.23353	4.52721	1.08356	0.115787	4.89625	0.973415	-0.0388728	0.844037	0.241667	-2.04891
NM_001001794	3.4858	4.52721	1.08356	0.115787	1.00484	0.444606	-1.1694	5.0987	1.26856	0.343196
NM_001001794	3.31023	4.52721	1.08356	0.115787	1.00484	0.444606	-1.1694	0.844037	0.241667	-2.04891
NM_001010886	6.8812	17.0282	2.52083	1.3339	11.0149	1.70159	0.766884	13.8711	1.8706	0.903496
NM_001012753	1.78874	0.828012	0.458156	-1.12609	0.511202	0.287967	-1.79603	0.667454	0.374188	-1.41816
NM_001024074,NM_001024075,NM_006895	4.93912	2.3876	0.477322	-1.06697	2.14294	0.43761	-1.19228	2.36441	0.480729	-1.0567
NM_001024613,NM_001160264	3.30299	1.14864	0.337311	-1.56784	0.62518	0.189536	-2.39946	0.515353	0.160787	-2.63678
NM_001039717	16.0179	4.78353	0.327603	-1.60997	4.19635	0.249609	-2.00226	6.81266	0.409402	-1.28841
NM_001042625,NM_144647	1.18664	0.309922	0.257802	-1.95566	0.276358	0.234968	-2.08946	0.17861	0.151159	-2.72585
NM_001077469,NM_001077470,NM_001077471,NM_001077472,NM_001077473,NM_001077474,NM_001077475,NM_001077476,NM_001077477,NM_001077478,NM_001077479,NM_001077480,NM_001077481,NM_001077482,NM_005122	1.94799	0.893389	0.455017	-1.13601	0.822789	0.425647	-1.23227	0.282265	0.144935	-2.78652
NM_001080533,NR_039849	16.5459	37.862	2.24158	1.16452	14.5379	0.890737	-0.166926	16.9939	1.03459	0.0490502
NM_001099434	4.51664	5.19239	1.1253	0.170307	3.22064	0.723676	-0.466585	2.44927	0.546065	-0.872859
NM_001099434	3.57718	5.19239	1.1253	0.170307	3.22064	0.723676	-0.466585	0.963092	0.577767	-0.791441
NM_001099434	3.58527	5.19239	1.1253	0.170307	0.974268	0.58823	-0.765548	2.44927	0.546065	-0.872859
NM_001099434	2.64581	5.19239	1.1253	0.170307	0.974268	0.58823	-0.765548	0.963092	0.577767	-0.791441
NM_001099653,NM_018172,NM_152563	3.09274	6.22375	2.04425	1.03157	3.05542	0.968137	-0.0467165	3.55766	1.15593	0.209057
NM_001101340	2.01959	4.3268	2.10946	1.07688	2.24496	1.12621	0.171481	2.73036	1.35552	0.438844
NM_001123041,NM_001123396	1.2742	0.640543	0.497822	-1.00629	0.254591	0.201399	-2.31187	0.0681433	0.0535802	-4.22216
NM_001128636	4.8567	8.60501	1.22521	0.293024	3.41626	0.830284	-0.268324	3.51302	1.02355	0.0335777
NM_001128636	3.84249	8.60501	1.22521	0.293024	3.41626	0.830284	-0.268324	1.06928	2.74469	1.45665
NM_001128636	2.65024	1.11067	2.74954	1.45919	3.41626	0.830284	-0.268324	3.51302	1.02355	0.0335777
NM_001128636	1.63603	1.11067	2.74954	1.45919	3.41626	0.830284	-0.268324	1.06928	2.74469	1.45665
NM_001130726	10.2752	4.2865	0.411096	-1.28245	2.1302	0.209558	-2.25457	3.39561	0.33182	-1.59153
NM_001135746,NM_001135747,NM_001135748,NM_145043	0.741544	2.61309	3.42357	1.7755	1.88031	2.58291	1.36899	2.92825	3.99278	1.99739
NM_001142300,NM_152523,NR_039934	5.15409	230.677	44.6875	5.4818	5.40917	1.05691	0.0798467	6.23954	1.204	0.267837
NM_001142315,NM_001142316,NM_005574	4.59175	2.20945	0.469344	-1.09128	1.40431	0.310812	-1.68588	1.45545	0.319914	-1.64425
NM_001143980	5.41373	1.92779	0.422797	-1.24196	0.751919	0.180602	-2.46911	1.42532	0.189583	-2.3991
NM_001145313,NM_001287191,NM_001287192,NM_031919,NM_207647	0.607973	1.63454	2.743	1.45575	1.52154	2.47973	1.31018	1.12988	1.8389	0.878849
NM_001163417,NM_001163418,NM_032042,NR_028080,NR_031754	2.9833	12.9536	4.36044	2.12447	2.20226	0.737827	-0.438641	2.60224	0.869038	-0.202507
NM_001164,NM_001257319,NM_001257320,NM_001257321,NM_001257323,NM_001257325,NM_001257326,NM_145689,NR_047512	2.56263	1.26707	0.481796	-1.05351	1.10847	0.440019	-1.18436	1.27764	0.503232	-0.990703
NM_001166239,NM_001166240,NM_001166241,NM_006569	3.61478	7.76755	2.11133	1.07815	3.3606	0.941213	-0.0874084	3.3753	0.938924	-0.0909197
NM_001171967,NM_024805	2.81291	10.6537	2.40511	1.26611	4.60424	2.3049	1.2047	4.4419	2.20821	1.14288
NM_001178054,NM_013251,NR_033654	5.11431	1.90423	0.365745	-1.45109	1.32165	0.26191	-1.93285	1.09825	0.215753	-2.21254
NM_001193646,NM_012068,NR_039906	34.3563	222.984	6.36415	2.66997	28.2835	0.835208	-0.259792	30.1468	0.882324	-0.180619
NM_001195279	5.97087	2.91462	0.48187	-1.05329	1.44538	0.244326	-2.03312	1.87231	0.314766	-1.66765
NM_001195605	6.25744	7.23639	1.16094	0.215298	6.59322	1.05717	0.0802034	6.43782	1.02148	0.0306622
NM_001205252	0.894791	4.70796	4.99954	2.3218	2.4863	2.80737	1.48922	6.10842	7.12715	2.83333
NM_001242589,NM_001242590,NM_018643	1.66274	0.618671	0.366361	-1.44866	0.417789	0.254128	-1.97638	0.314111	0.189734	-2.39795
NM_001243740,NM_003431	0.662456	2.39455	3.59739	1.84695	1.64001	2.48782	1.31489	1.55982	2.35438	1.23535
NM_001256588,NM_014579	1.79239	0.725095	0.400818	-1.31898	0.367861	0.207024	-2.27213	0.428811	0.239393	-2.06255
NM_001271686,NM_013401	1.5578	3.35557	2.07138	1.05059	1.6475	1.08329	0.115418	1.98532	1.2954	0.373396
NM_001271830,NM_174895	0.728781	1.82241	4.24022	2.08414	2.53231	1.87558	0.907338	1.24693	3.06823	1.6174
NM_001278359,NM_001278360,NM_001278361,NM_001278362,NM_001278363,NM_001278364,NM_001278365,NM_001278366,NM_001278367,NM_001278368,NM_001278369,NM_004310	1.41262	0.566831	0.394153	-1.34318	0.0379051	0.0271643	-5.20215	0.0406291	0.0289305	-5.11127
NM_001281428,NM_012144	2.92474	1.49257	0.497401	-1.00752	0.666276	0.231502	-2.1109	0.325817	0.112528	-3.15164
NM_001282211,NM_001282212,NM_001282213,NM_001282214,NM_001282215,NM_001282216,NM_016250,NM_201535,NM_201536,NM_201537,NM_201538,NM_201539,NM_201540,NM_201541,NR_106774	281.782	20.0049	0.0694508	-3.84786	18.5787	0.0668845	-3.90218	15.4463	0.0552581	-4.17767
NM_001282433	5.64832	1.91193	0.329384	-1.60216	1.37091	0.247071	-2.017	0.797468	0.142615	-2.8098
NM_001282433,NM_015515	1.574	0.526606	0.326225	-1.61606	0.0954395	0.0616069	-4.02077	0.125318	0.0804047	-3.63658
NM_001284330,NM_001284331,NM_013284,NR_104299,NR_106897	1578.59	23.1363	0.0135949	-6.20079	18.278	0.0120263	-6.37767	971.152	0.64141	-0.640685
NM_001407,NR_039956	134.905	5.82202	0.0351671	-4.82963	5.55271	0.0327267	-4.93338	6.54299	0.0941534	-3.40884
NM_001432	4.45352	3.89621	0.923631	-0.114613	3.28067	0.71887	-0.476198	3.04183	0.664364	-0.589955
NM_001432	3.26666	4.27496	6.49906	2.70023	3.28067	0.71887	-0.476198	3.04183	0.664364	-0.589955
NM_001863	231.97	410.417	0.93952	-0.090003	44.4768	0.344064	-1.53925	62.1073	0.478474	-1.06349
NM_001863	331.629	410.417	0.93952	-0.090003	44.4768	0.344064	-1.53925	401.676	0.936786	-0.09421
NM_002269	2.0576	0.506605	0.24561	-2.02556	0.305872	0.149025	-2.74637	0.25528	0.124063	-3.01085
NM_002732	1.82524	0.824811	0.442982	-1.17468	0.704661	0.391914	-1.35139	0.664372	0.365888	-1.45053
NM_003447	7.28223	3.095	0.851318	-0.232232	1.82066	0.17195	-2.53994	3.32303	0.43593	-1.19783
NM_003447	5.95459	3.095	0.851318	-0.232232	1.82066	0.17195	-2.53994	4.0851	1.1223	0.166455
NM_003447	9.76918	2.82242	0.254355	-1.97508	1.82066	0.17195	-2.53994	3.32303	0.43593	-1.19783
NM_003447	8.44155	2.82242	0.254355	-1.97508	1.82066	0.17195	-2.53994	4.0851	1.1223	0.166455
NM_003542	1.74348	3.58413	2.02805	1.02009	1.81471	1.0509	0.0716309	2.53214	1.45831	0.544303
NM_003679	4.41049	1.82451	0.418748	-1.25584	1.02852	0.233233	-2.10016	1.27362	0.285272	-1.8096
NM_003797,NM_152991,NR_106813	28.332	169.738	5.93006	2.56805	28.2673	1.00495	0.0071203	30.1742	1.06832	0.0953469
NM_003865	1.81009	0.812471	0.445827	-1.16545	0.398568	0.221451	-2.17494	0.47046	0.2602	-1.94231
NM_004753	2.43072	1.09893	0.439001	-1.1877	0.675486	0.283319	-1.8195	0.877145	0.364761	-1.45497
NM_005082,NR_037408	27.8725	157.709	3.91162	1.96776	16.0286	0.742749	-0.42905	17.1659	0.790349	-0.33944
NM_005246	1.74191	0.845728	0.486565	-1.0393	0.5949	0.345366	-1.53381	0.683711	0.387361	-1.36825
NM_005663,NR_030641	68.0616	18.3565	0.261321	-1.9361	15.4911	0.232097	-2.10721	82.336	1.22532	0.293157
NM_006454,NR_039964	51.3716	175.419	3.27928	1.71338	17.5131	0.34543	-1.53353	17.446	0.349464	-1.51678
NM_006506	1.27913	2.80892	2.18663	1.1287	2.30132	1.80625	0.852991	2.11429	1.65346	0.725483
NM_006772,NR_049800	50.0528	9.87014	0.194052	-2.36548	4.57382	0.0927218	-3.43095	28.5449	0.571277	-0.807736
NM_006911	1.5019	3.57614	2.39564	1.26042	0.461487	0.306881	-1.70425	0.304004	0.201442	-2.31156
NM_007085,NR_029584	3.0153	721.788	236.645	7.88658	1.49585	0.500477	-0.998625	966.742	321.503	8.32869
NM_012240	2.66393	0.985069	0.361378	-1.46842	0.906104	0.345448	-1.53346	0.565807	0.214082	-2.22377
NM_012467	0.818915	1.96664	2.32958	1.22007	0.921084	1.14801	0.199135	0.947367	1.16928	0.225626
NM_013300	3.20033	10.0188	3.07507	1.62063	6.77664	2.1435	1.09997	9.22328	2.89908	1.5356
NM_014153	11.5623	14.6822	1.11705	0.159695	8.74701	0.815291	-0.294618	10.7482	0.99386	-0.00887411
NM_014153	9.32963	14.6822	1.11705	0.159695	8.74701	0.815291	-0.294618	2.91533	0.708206	-0.49776
NM_015177	3.1987	1.933	0.474837	-1.0745	0.948297	0.34739	-1.52538	1.63306	0.584187	-0.775497
NM_015177	3.5657	1.933	0.474837	-1.0745	0.948297	0.34739	-1.52538	1.13549	0.291417	-1.77884
NM_015177	3.59375	1.933	0.474837	-1.0745	1.0439	0.266645	-1.90701	1.63306	0.584187	-0.775497
NM_015177	3.96075	1.933	0.474837	-1.0745	1.0439	0.266645	-1.90701	1.13549	0.291417	-1.77884
NM_015177	3.17568	2.72518	0.967525	-0.0476248	1.0439	0.266645	-1.90701	1.63306	0.584187	-0.775497
NM_015177	3.54268	2.72518	0.967525	-0.0476248	1.0439	0.266645	-1.90701	1.13549	0.291417	-1.77884
NM_015177	2.78062	2.72518	0.967525	-0.0476248	0.948297	0.34739	-1.52538	1.63306	0.584187	-0.775497
NM_015177	3.14762	2.72518	0.967525	-0.0476248	0.948297	0.34739	-1.52538	1.13549	0.291417	-1.77884
NM_016356	29.5975	9.94359	0.332379	-1.5891	3.50157	0.119316	-3.06714	4.28637	0.145157	-2.78431
NM_016429	10.0331	4.20649	0.414078	-1.27203	2.51175	0.252813	-1.98385	6.00538	0.60022	-0.73644
NM_017559	3.04945	2.19246	3.15652	1.65833	7.61687	1.07852	0.109056	0.553493	0.397779	-1.32997
NM_017771	2.80967	5.84717	2.01406	1.01011	2.96339	1.00949	0.0136327	2.72907	1.05357	0.0752858
NM_017908	4.2879	1.38771	2.06986	1.04953	4.81959	0.787203	-0.34519	3.92025	0.645752	-0.630949
NM_017908	2.41168	1.38771	2.06986	1.04953	4.81959	0.787203	-0.34519	1.00365	2.26969	1.1825
NM_018027	7.45251	6.24361	2.30255	1.20323	4.49848	0.458435	-1.12521	4.36603	0.444007	-1.17134
NM_018027	9.63514	7.7378	0.835662	-0.25901	4.49848	0.458435	-1.12521	4.36603	0.444007	-1.17134
NM_018423	3.11735	1.4897	0.474835	-1.0745	0.946804	0.305585	-1.71035	0.990131	0.317713	-1.6542
NM_019896	100.219	42.4991	1.11345	0.155035	31.096	0.859989	-0.217611	60.9764	0.269416	-1.89209
NM_019896	38.0876	42.4991	1.11345	0.155035	31.096	0.859989	-0.217611	37.5708	0.940789	-0.0880561
NM_019896	167.141	42.4991	1.11345	0.155035	35.0988	0.148142	-2.75495	60.9764	0.269416	-1.89209
NM_019896	105.01	42.4991	1.11345	0.155035	35.0988	0.148142	-2.75495	37.5708	0.940789	-0.0880561
NM_019896	236.131	111.704	0.455678	-1.13392	35.0988	0.148142	-2.75495	60.9764	0.269416	-1.89209
NM_019896	174	111.704	0.455678	-1.13392	35.0988	0.148142	-2.75495	37.5708	0.940789	-0.0880561
NM_021229	1.21238	0.470368	0.381817	-1.38905	0.257248	0.214531	-2.22074	0.319443	0.264856	-1.91672
NM_022165	7.80258	2.41187	3.80629	1.92839	19.9822	1.73743	0.796949	19.4508	1.72542	0.786943
NM_022358	2.18056	5.90287	2.64698	1.40435	1.91541	0.892557	-0.163982	3.72755	1.72121	0.783418
NM_024527	7.5995	7.65939	1.21	0.275013	3.60473	0.601554	-0.733235	4.3337	0.413675	-1.27343
NM_024527	6.12231	7.65939	1.21	0.275013	3.60473	0.601554	-0.733235	3.72363	0.616035	-0.698915
NM_024527	9.06158	7.65939	1.21	0.275013	5.02035	0.483721	-1.04775	4.3337	0.413675	-1.27343
NM_024527	7.58439	7.65939	1.21	0.275013	5.02035	0.483721	-1.04775	3.72363	0.616035	-0.698915
NM_024764	1.87188	0.608965	0.328549	-1.60582	0.460387	0.245245	-2.0277	0.366332	0.194351	-2.36327
NM_025163	3.68825	2.36647	2.30934	1.20747	5.44648	0.6742	-0.568749	1.57242	0.801609	-0.319028
NM_025163	5.5606	2.36647	2.30934	1.20747	5.44648	0.6742	-0.568749	5.43676	0.717379	-0.479191
NM_025163	1.3215	2.36647	2.30934	1.20747	1.55758	1.59233	0.671138	1.57242	0.801609	-0.319028
NM_025163	3.19385	2.36647	2.30934	1.20747	1.55758	1.59233	0.671138	5.43676	0.717379	-0.479191
NM_030622	1.35903	3.612	2.59817	1.37749	0.507287	0.379257	-1.39875	0.728625	0.540002	-0.888967
NM_030973,NR_106858	21.851	139.816	6.21811	2.63647	19.567	0.913177	-0.131031	20.0229	0.925264	-0.112066
NM_031303	2.57846	2.18674	0.83159	-0.266053	2.14013	0.82532	-0.276969	1.64445	0.654458	-0.611632
NM_031303	11.0036	2.18674	0.83159	-0.266053	2.14013	0.82532	-0.276969	78.639	2.82996	1.50078
NM_031491	1.30842	0.522464	0.38699	-1.36963	0.370722	0.289148	-1.79012	0.442787	0.342431	-1.54611
NM_031897,NM_145814,NM_145815,NR_102308	1.14389	0.568776	0.484923	-1.04417	0.506393	0.450459	-1.15052	0.309599	0.272873	-1.8737
NM_032287	6.6998	11.8167	1.23838	0.308461	9.39496	1.03021	0.0429444	1.59167	1.10691	0.146539
NM_032287	9.28529	11.8167	1.23838	0.308461	9.39496	1.03021	0.0429444	10.0897	1.09737	0.134052
NM_032413,NM_197955,NR_030599	161.026	4.79475	0.0304035	-5.03962	1.2092	0.00748272	-7.06222	1.61079	0.00983532	-6.66781
NM_032932,NR_039877	59.3597	6.95254	0.115899	-3.10906	4.58306	0.0762817	-3.71252	5.03985	0.0868779	-3.52487
NM_138410,NM_181472	3.69751	9.47561	2.51609	1.33119	6.09472	1.67098	0.740693	6.96372	1.89276	0.920488
NM_138448	4.77292	5.51453	1.48596	0.5714	1.02743	0.351022	-1.51037	4.44822	0.579143	-0.788009
NM_138448	3.42855	5.51453	1.48596	0.5714	1.02743	0.351022	-1.51037	4.47692	1.22736	0.295566
NM_138448	4.05283	5.51453	1.48596	0.5714	1.02743	0.351022	-1.51037	10.9014	1.97474	0.981658
NM_138448	6.06043	5.36608	2.31579	1.2115	6.31096	0.771188	-0.374847	4.44822	0.579143	-0.788009
NM_138448	4.71606	5.36608	2.31579	1.2115	6.31096	0.771188	-0.374847	4.47692	1.22736	0.295566
NM_138448	5.34034	5.36608	2.31579	1.2115	6.31096	0.771188	-0.374847	10.9014	1.97474	0.981658
NM_138448	5.44946	6.36905	1.10945	0.149847	1.02743	0.351022	-1.51037	4.44822	0.579143	-0.788009
NM_138448	4.10509	6.36905	1.10945	0.149847	1.02743	0.351022	-1.51037	4.47692	1.22736	0.295566
NM_138448	4.72937	6.36905	1.10945	0.149847	1.02743	0.351022	-1.51037	10.9014	1.97474	0.981658
NM_138448	4.30828	5.36608	2.31579	1.2115	1.02743	0.351022	-1.51037	4.44822	0.579143	-0.788009
NM_138448	2.96391	5.36608	2.31579	1.2115	1.02743	0.351022	-1.51037	4.47692	1.22736	0.295566
NM_138448	3.58819	5.36608	2.31579	1.2115	1.02743	0.351022	-1.51037	10.9014	1.97474	0.981658
NM_138448	7.20162	6.36905	1.10945	0.149847	6.31096	0.771188	-0.374847	4.44822	0.579143	-0.788009
NM_138448	5.85725	6.36905	1.10945	0.149847	6.31096	0.771188	-0.374847	4.47692	1.22736	0.295566
NM_138448	6.48153	6.36905	1.10945	0.149847	6.31096	0.771188	-0.374847	10.9014	1.97474	0.981658
NM_138448	6.52507	5.51453	1.48596	0.5714	6.31096	0.771188	-0.374847	4.44822	0.579143	-0.788009
NM_138448	5.1807	5.51453	1.48596	0.5714	6.31096	0.771188	-0.374847	4.47692	1.22736	0.295566
NM_138448	5.80498	5.51453	1.48596	0.5714	6.31096	0.771188	-0.374847	10.9014	1.97474	0.981658
NM_139172	0.926889	3.2235	3.34922	1.74382	2.33779	2.55351	1.35248	2.32447	2.57507	1.36461
NM_145008	1.41406	0.408005	0.281591	-1.82832	0.19225	0.138247	-2.85469	0.0766927	0.0546782	-4.19289
NM_145276	0.497886	1.44395	2.826	1.49876	1.30255	2.65706	1.40983	1.33061	2.70182	1.43393
NM_148672	11.114	4.41403	0.391568	-1.35267	0.360845	0.03278	-4.93104	0.353423	0.0319516	-4.96797
NM_152703	1.70466	0.771292	0.453288	-1.1415	0.183014	0.107438	-3.21843	0.249466	0.145973	-2.77623
NM_152834	40.0674	206.594	2.67827	1.4213	21.4	0.994613	-0.00778643	18.7726	0.871151	-0.199004
NM_170776	1.19926	0.586058	0.490544	-1.02755	0.555353	0.484631	-1.04505	0.466427	0.371019	-1.43043
NM_172069	3.00333	0.338451	0.114066	-3.13206	0.00371489	0.00125679	-9.63604	0.276521	0.0895768	-3.48074
NM_172069	5.30158	0.338451	0.114066	-3.13206	0.00371489	0.00125679	-9.63604	8.15812	0.817304	-0.291055
NM_172069	3.15628	0.338451	0.114066	-3.13206	0.00371489	0.00125679	-9.63604	0.151501	0.0427264	-4.54873
NM_172069	3.15902	0.338451	0.114066	-3.13206	0.378195	0.110488	-3.17804	0.276521	0.0895768	-3.48074
NM_172069	5.45728	0.338451	0.114066	-3.13206	0.378195	0.110488	-3.17804	8.15812	0.817304	-0.291055
NM_172069	3.31198	0.338451	0.114066	-3.13206	0.378195	0.110488	-3.17804	0.151501	0.0427264	-4.54873
NM_173541	1.90911	5.1079	2.58161	1.36827	2.3745	1.27116	0.346141	2.0565	1.09343	0.12886
NM_174910	2.44626	0.850015	0.343052	-1.5435	0.634538	0.261571	-1.93472	1.49779	0.615081	-0.701154
NM_174928	5.90139	14.3563	2.13674	1.09541	9.85498	1.73634	0.796052	6.70759	1.26328	0.337171
NM_206922	0.684983	1.86036	2.68681	1.42589	0.941881	1.38778	0.472777	1.19925	1.75368	0.810391
NM_207352	1.95463	1.939	1.98651	0.990231	0.791747	0.796691	-0.327907	1.33384	0.342535	-1.54568
NM_207352	3.72026	1.939	1.98651	0.990231	0.791747	0.796691	-0.327907	2.62331	0.285425	-1.80882
NM_207352	0.996023	1.939	1.98651	0.990231	0.791747	0.796691	-0.327907	1.02073	1.00249	0.00359763
NM_207352	2.63285	1.939	1.98651	0.990231	1.35665	0.447971	-1.15852	1.33384	0.342535	-1.54568
NM_207352	4.39847	1.939	1.98651	0.990231	1.35665	0.447971	-1.15852	2.62331	0.285425	-1.80882
NM_207352	1.67424	1.939	1.98651	0.990231	1.35665	0.447971	-1.15852	1.02073	1.00249	0.00359763
NR_000005	42.3172	144.962	3.34637	1.7426	40.2213	0.964197	-0.0526012	65.7533	1.56863	0.649505
NR_000028	64.3539	280.044	4.20252	2.07125	78.8603	1.25093	0.323004	199.247	3.14352	1.65238
NR_002327	20.8077	65.6066	3.09122	1.62818	25.6698	1.25033	0.322301	76.621	3.70701	1.89026
NR_002449	16.7879	53.3606	3.1489	1.65484	20.4758	1.22968	0.298279	20.73	1.23638	0.306125
NR_002560	479.605	2012.71	4.13738	2.04872	912.805	1.92227	0.942813	598.617	1.25368	0.326164
NR_002562	303.984	1253.11	4.08453	2.03017	381.249	1.26234	0.336106	567.148	1.87091	0.903743
NR_002575	34.6367	71.3425	2.04812	1.0343	43.0677	1.25034	0.322324	108.527	3.1337	1.64787
NR_002585	41.8061	131.173	3.12244	1.64267	64.5686	1.55397	0.635957	65.01	1.55312	0.635167
NR_002605,NR_109973,NR_109974	2.34398	4.91928	2.08622	1.06089	3.19923	1.37209	0.456377	3.64858	1.55769	0.639409
NR_002736	348.556	256.767	1.32487	0.405851	429.884	0.624948	-0.678192	140.584	0.857272	-0.222177
NR_002736	524.04	256.767	1.32487	0.405851	429.884	0.624948	-0.678192	317.372	0.459664	-1.12135
NR_002736	185.725	256.767	1.32487	0.405851	203.167	1.01899	0.0271389	140.584	0.857272	-0.222177
NR_002736	361.21	256.767	1.32487	0.405851	203.167	1.01899	0.0271389	317.372	0.459664	-1.12135
NR_002744	421.144	857.946	2.03488	1.02494	530.392	1.26414	0.338161	261.439	0.619161	-0.691614
NR_002952	107.925	44.7616	0.408621	-1.29116	13.396	0.125502	-2.99421	53.6441	0.499052	-1.00274
NR_002963	112.085	235.258	2.07106	1.05038	98.0193	0.883757	-0.178284	56.5649	0.506178	-0.982288
NR_002968,NR_031623	50.8894	124.563	2.39048	1.25729	10.541	0.210169	-2.25038	31.4277	0.6235	-0.681541
NR_002995	65.0343	432.198	6.62646	2.72824	156.399	2.42149	1.27589	125.005	1.91456	0.937014
NR_003020	39.3279	82.273	2.04543	1.0324	11.9919	0.309274	-1.69304	85.9474	2.20455	1.14049
NR_003030	123.393	259.077	2.07056	1.05002	154.107	1.26078	0.334317	150.884	1.22845	0.296843
NR_003068	43.398	93.7286	2.11072	1.07774	80.5283	1.88291	0.912961	81.1517	1.88638	0.915618
NR_004380	286.781	1126.29	3.87666	1.95481	184.408	0.653202	-0.614399	64.6227	0.224777	-2.15343
NR_015341	4.30875	5.69254	0.884242	-0.177487	0.990329	0.516889	-0.952073	4.78796	1.04711	0.0664155
NR_015341	3.45212	5.69254	0.884242	-0.177487	0.990329	0.516889	-0.952073	1.93051	0.963973	-0.0529319
NR_015379	2.84669	1.60385	0.833823	-0.262184	1.82073	0.389946	-1.35865	3.51671	1.80585	0.852678
NR_015379	3.89067	1.60385	0.833823	-0.262184	1.82073	0.389946	-1.35865	2.2037	0.433856	-1.20471
NR_024241	1.49252	3.12105	2.01185	1.00853	2.62055	1.75677	0.812923	2.18954	1.5263	0.610038
NR_024248	11.0374	1.27578	0.891487	-0.165715	3.47677	0.220251	-2.18278	6.68318	0.420445	-1.25001
NR_024248	6.19658	1.27578	0.891487	-0.165715	3.47677	0.220251	-2.18278	0.766565	0.558241	-0.841039
NR_024248	6.22978	1.27578	0.891487	-0.165715	0.724369	0.531538	-0.911758	6.68318	0.420445	-1.25001
NR_024248	1.38901	1.27578	0.891487	-0.165715	0.724369	0.531538	-0.911758	0.766565	0.558241	-0.841039
NR_024321	9.16491	1.16304	0.12652	-2.98255	0.86707	0.0949752	-3.39631	0.500361	0.0545485	-4.19632
NR_024361,NR_024362,NR_024363	0.93744	3.51695	2.7268	1.44721	1.09162	1.50624	0.590956	1.19837	1.50206	0.58694
NR_024491	2.47089	0.748166	0.298368	-1.74484	0.436248	0.178404	-2.48678	0.652997	0.265462	-1.91342
NR_026667	2.6664	5.62578	2.07833	1.05542	4.1479	1.5727	0.653244	3.972	1.49612	0.581226
NR_026932	4.59581	5.27043	1.15223	0.204427	4.79299	1.04483	0.063262	3.98841	0.862184	-0.213931
NR_026932	6.89917	27.5637	2.40014	1.26312	4.79299	1.04483	0.063262	3.98841	0.862184	-0.213931
NR_028379	1.38564	0.51519	0.373591	-1.42046	0.315697	0.227991	-2.13296	0.53726	0.38563	-1.37471
NR_033939	12.1671	5.74138	0.461741	-1.11484	2.80564	0.233797	-2.09667	8.95814	0.742385	-0.429758
NR_033967	1.43008	0.52122	0.359034	-1.47781	0.22134	0.156437	-2.67634	0.666684	0.468299	-1.0945
NR_034032	0.806208	3.1515	3.82562	1.93569	1.33156	1.67468	0.74388	1.32176	1.65278	0.724888
NR_034107,NR_104654	1.62457	3.4794	2.10568	1.07428	1.29609	0.807145	-0.309096	1.85548	1.14852	0.199774
NR_036072	133.808	438.407	3.17266	1.66569	347.618	2.64626	1.40396	493.112	3.73912	1.9027
NR_036485	1.06712	2.14639	2.01888	1.01356	1.25189	1.17299	0.230204	1.47046	1.37304	0.457374
NR_037426	108.212	338.761	3.10573	1.63494	135.699	1.26415	0.338167	135.579	1.25284	0.325208
NR_037642	2.21905	6.29789	2.29882	1.20089	3.30464	1.52615	0.609895	1.45158	0.828442	-0.271528
NR_038201,NR_038202,NR_038203,NR_038204,NR_038205,NR_038206,NR_038207,NR_038208,NR_038209	2.30725	0.836889	0.3535	-1.50022	0.736708	0.324641	-1.62308	1.04379	0.456797	-1.13038
NR_038280	0.308191	2.5675	8.25478	3.04523	1.64761	5.39134	2.43064	1.18504	3.84831	1.94423
NR_038420	1.28975	0.592627	0.444578	-1.16949	0.387077	0.306511	-1.70599	0.768749	0.603698	-0.728105
NR_045483	2.37527	0.550037	0.226188	-2.1444	0.467655	0.199936	-2.32239	0.632405	0.268534	-1.89682
NR_046853	3.31389	1.62649	0.433868	-1.20467	0.556045	0.156439	-2.67633	1.31999	0.500286	-0.999172
NR_047482	0.771792	1.63914	2.06336	1.045	1.29356	1.70856	0.772787	1.73895	2.2765	1.18682
NR_072991	1.84565	0.633313	0.33756	-1.56678	0.434804	0.238474	-2.0681	0.561204	0.305412	-1.71117
NR_103746	1.53979	4.86202	2.65045	1.40624	2.02992	1.30842	0.387826	1.2487	1.0123	0.0176347
NR_106892	281.946	101.587	0.345203	-1.53448	58.0283	0.210908	-2.24531	117.479	0.424999	-1.23446
NR_109781	1.45259	2.35225	2.36359	1.24098	1.64565	1.69945	0.765068	2.37651	0.992603	-0.0107107
NR_109943	1.13914	2.86873	2.43784	1.28561	0.828415	0.741231	-0.432007	0.697205	0.620819	-0.687759
NM_000044,NM_001011645	19.3769	14.3039	0.732249	-0.44959	2.6942	0.139958	-2.83693	2.87427	0.148568	-2.75081
NM_000054,NM_001146151,NR_027419	7.31844	8.98244	0.876242	-0.190594	0.640371	0.346726	-1.52814	5.98941	0.607611	-0.718781
NM_000109,NM_004006,NM_004009,NM_004010,NM_004011,NM_004012,NM_004013,NM_004014,NM_004015,NM_004016,NM_004017,NM_004018,NM_004019,NM_004020,NM_004021,NM_004022,NM_004023	54.3666	46.2167	0.848982	-0.236195	24.0456	0.443215	-1.17392	22.8696	0.420324	-1.25042
NM_000131,NM_001267554,NM_019616,NR_051961	2.16822	1.62219	0.725397	-0.463161	0.513559	0.241692	-2.04876	0.691924	0.322795	-1.63131
NM_000141,NM_001144913,NM_001144914,NM_001144915,NM_001144916,NM_001144917,NM_001144918,NM_001144919,NM_022970,NM_023029,NR_073009	3.07804	2.38303	0.763112	-0.390035	0.850921	0.279257	-1.84033	0.766214	0.250049	-1.99972
NM_000201	7.25135	6.50336	0.879829	-0.184706	2.19763	0.307195	-1.70277	2.54776	0.353435	-1.50048
NM_000207,NM_000612,NM_001007139,NM_001042376,NM_001127598,NM_001185097,NM_001185098,NR_003512	2.93774	2.54666	0.858019	-0.220918	1.31767	0.457153	-1.12926	1.51164	0.510203	-0.970853
NM_000211,NM_001127491	2.57739	2.45172	0.922334	-0.116637	0.77011	0.304835	-1.7139	0.754009	0.295958	-1.75653
NM_000215	2.06778	2.26112	1.02628	0.0374251	0.510084	0.256138	-1.965	0.862106	0.429192	-1.2203
NM_000224,NM_199187	904.678	1054.41	1.12785	0.173581	325.906	0.367799	-1.44301	376.312	0.421377	-1.24681
NM_000228,NM_001017402,NM_001127641,NR_036213	15.6014	14.1652	0.875941	-0.191085	6.84	0.448339	-1.15734	7.57508	0.492637	-1.0214
NM_000273	14.4165	9.3668	0.740857	-0.432735	6.18474	0.404935	-1.30424	5.6763	0.370204	-1.43361
NM_000277	8.61228	8.74735	1.00752	0.0108112	3.00094	0.350752	-1.51147	3.38864	0.39407	-1.34348
NM_000327	5.52495	4.26109	0.749031	-0.416904	2.15137	0.397008	-1.33276	2.62677	0.480469	-1.05749
NM_000351	9.26367	8.92094	0.962627	-0.0549521	4.1076	0.444659	-1.16923	3.92165	0.422315	-1.24361
NM_000392	38.7505	34.8244	0.89214	-0.16466	6.0325	0.156749	-2.67347	7.32756	0.189187	-2.40211
NM_000418,NM_001257406,NM_001257407,NM_001257997	8.37717	8.079	0.928152	-0.107567	4.01152	0.494666	-1.01547	5.57323	0.670054	-0.577651
NM_000425,NM_001143963,NM_001278116,NM_024003	73.3761	58.1925	0.772081	-0.373177	32.9169	0.456646	-1.13085	34.2662	0.47151	-1.08464
NM_000449,NM_001025603	33.1331	26.4767	0.786976	-0.345606	10.8119	0.329891	-1.59993	12.4928	0.378782	-1.40057
NM_000499	3.10453	2.08943	0.661704	-0.595742	0.760177	0.247902	-2.01216	0.783489	0.253597	-1.97939
NM_000511,NM_001097638	11.4418	7.24206	0.624423	-0.679399	1.84395	0.162949	-2.6175	1.93587	0.169645	-2.55941
NM_000577,NM_173841,NM_173842,NM_173843	2.28604	2.47893	1.06564	0.0917224	0.588179	0.260506	-1.94061	0.978229	0.43017	-1.21702
NM_000594	1.38341	1.35001	0.956782	-0.063745	0.0811401	0.059493	-4.07113	0.44724	0.325178	-1.6207
NM_000617,NM_001174125,NM_001174126,NM_001174127,NM_001174128,NM_001174129,NM_001174130,NR_033421,NR_033422	66.2933	55.6379	0.837155	-0.256433	16.5624	0.250912	-1.99475	15.4608	0.232807	-2.10279
NM_000698,NM_001256153,NM_001256154	5.65718	4.00516	0.691443	-0.532317	1.12604	0.202219	-2.306	1.50266	0.267823	-1.90065
NM_000725,NM_001206915,NM_001206916,NM_001206917	32.3053	24.0144	0.726344	-0.461274	12.0023	0.380247	-1.39499	12.0198	0.372251	-1.42565
NM_000738	9.82609	5.86517	0.607944	-0.71799	2.99304	0.284328	-1.81437	1.76946	0.190183	-2.39454
NM_000738	8.78909	5.86517	0.607944	-0.71799	2.99304	0.284328	-1.81437	2.36512	0.381902	-1.38873
NM_000738	6.89945	5.95303	0.917458	-0.124287	2.70012	0.550402	-0.86144	1.76946	0.190183	-2.39454
NM_000738	5.86245	5.95303	0.917458	-0.124287	2.70012	0.550402	-0.86144	2.36512	0.381902	-1.38873
NM_000738	8.77311	5.95303	0.917458	-0.124287	2.99304	0.284328	-1.81437	1.76946	0.190183	-2.39454
NM_000738	7.73611	5.95303	0.917458	-0.124287	2.99304	0.284328	-1.81437	2.36512	0.381902	-1.38873
NM_000738	7.95243	5.86517	0.607944	-0.71799	2.70012	0.550402	-0.86144	1.76946	0.190183	-2.39454
NM_000738	6.91543	5.86517	0.607944	-0.71799	2.70012	0.550402	-0.86144	2.36512	0.381902	-1.38873
NM_000794	6.41191	3.95385	0.606422	-0.721608	0.26208	0.0413592	-4.59565	0.18963	0.0297269	-5.07209
NM_000816,NM_198903,NM_198904	1.26724	0.971496	0.775546	-0.366712	0.389917	0.306575	-1.70569	0.615219	0.481694	-1.05382
NM_000855,NM_001256424	2.44322	2.12363	0.881353	-0.182212	0.681154	0.277268	-1.85065	0.65883	0.267438	-1.90273
NM_000864	1.5967	0.93076	0.57837	-0.789935	0.63541	0.401297	-1.31726	0.638233	0.39954	-1.32359
NM_000877,NM_001288706	4.31025	3.8393	0.890109	-0.167943	2.04594	0.476061	-1.07078	1.84924	0.428082	-1.22404
NM_000888,NM_001282353,NM_001282354,NM_001282355,NM_001282388,NM_001282389,NM_001282390	6.44058	3.5282	0.547034	-0.870295	2.16533	0.337138	-1.56859	2.12006	0.328723	-1.60505
NM_000924,NM_001165975	1.18717	0.956374	0.78347	-0.352047	0.424579	0.36432	-1.45672	0.202371	0.172169	-2.5381
NM_000926,NM_001271161,NM_001271162,NR_073141,NR_073142,NR_073143	41.6468	36.6457	0.884828	-0.17653	16.8332	0.403956	-1.30773	19.1993	0.458722	-1.12431
NM_000958	2.53148	2.10117	0.821016	-0.284516	0.983301	0.392013	-1.35102	1.67984	0.664788	-0.589037
NM_000966,NM_001042728,NM_001243730,NM_001243731,NM_001243732	30.8383	24.362	0.769707	-0.377618	14.2793	0.47125	-1.08544	12.4511	0.40739	-1.29552
NM_001001396,NM_001684	6.26837	5.13882	0.81309	-0.298513	2.43974	0.392032	-1.35096	2.1281	0.339861	-1.55698
NM_001001415	21.4336	1.99153	0.658989	-0.601678	24.6902	0.423493	-1.23959	2.30958	0.775693	-0.366439
NM_001001502,NM_003085	1.47649	1.07294	0.705775	-0.502715	0.410565	0.283404	-1.81907	0.624157	0.427341	-1.22654
NM_001001664	21.9825	17.5949	0.841044	-0.249742	9.45532	0.447598	-1.15972	9.92355	0.415168	-1.26823
NM_001001713,NM_007341	13.4095	13.8298	0.997116	-0.00416543	5.17567	0.393872	-1.34421	5.66085	0.428265	-1.22343
NM_001001872	1.04418	1.35807	1.27387	0.349214	0.463878	0.450105	-1.15167	0.47476	0.458329	-1.12554
NM_001002264,NM_033255	6.74811	3.45723	0.507531	-0.978433	2.97042	0.44315	-1.17413	3.11168	0.462395	-1.1128
NM_001002295,NM_002051	329.525	261.72	0.791927	-0.33656	162.26	0.486174	-1.04046	153.471	0.473179	-1.07954
NM_001002810,NM_001002811,NM_001002812,NM_001195260,NM_001195261,NM_001198832,NM_001198834,NM_014644,NM_022359	15.584	14.9951	0.92846	-0.107088	6.95999	0.460162	-1.11979	6.48836	0.419242	-1.25414
NM_001003818,NM_001003819,NM_001003827,NM_001198644,NM_001198645,NM_021616,NM_058166,NM_130390	7.60327	6.46092	0.849112	-0.235973	1.33885	0.176644	-2.50108	1.76743	0.231903	-2.10841
NM_001004065,NM_001037293,NM_001136562,NM_001198656,NM_007203,NM_053016,NM_147150	6.89158	4.98038	0.71379	-0.486428	2.69274	0.394104	-1.34335	2.79146	0.406633	-1.2982
NM_001004309	2.70906	1.78353	0.638379	-0.647515	1.22948	0.468471	-1.09397	1.07349	0.396286	-1.33539
NM_001004326,NR_033396	1.5241	1.10277	0.701713	-0.511041	0.743137	0.497478	-1.0073	0.533104	0.353761	-1.49915
NM_001004432	2.62886	1.86656	0.691977	-0.531201	0.747913	0.289636	-1.78768	0.832065	0.319178	-1.64757
NM_001004470	5.96674	6.12496	1.76715	0.821424	0.400238	0.0556281	-4.16804	3.00014	0.414423	-1.27082
NM_001005336,NM_004408	2.69568	2.31606	0.838687	-0.253794	1.19992	0.452322	-1.14459	0.928816	0.347517	-1.52485
NM_001005367,NM_001201461,NM_020659	3.69355	2.02817	0.532708	-0.908585	0.772025	0.213228	-2.22953	0.862328	0.236078	-2.08266
NM_001005855,NM_020452	3.59546	3.22074	0.876506	-0.190161	1.76161	0.497439	-1.00741	1.93974	0.54327	-0.88026
NM_001005862,NM_004448	148.391	107.182	0.702266	-0.509912	63.1686	0.433523	-1.20582	60.1132	0.409376	-1.2885
NM_001005914,NM_004636	4.92906	4.70447	0.912203	-0.132572	2.08878	0.439485	-1.18611	1.71246	0.35112	-1.50997
NM_001006605,NM_001252269,NM_001252270,NM_001252271,NM_001252273	7.95363	8.12273	1.01364	0.0195416	3.80546	0.474631	-1.07513	4.15849	0.531117	-0.912897
NM_001006638,NM_001163989,NM_001163990,NM_175738	1.5935	2.29341	1.41382	0.499602	0.447397	0.284412	-1.81394	0.795955	0.502085	-0.994
NM_001006666,NM_145298	5.39146	4.17585	0.764858	-0.386736	2.16392	0.40541	-1.30255	2.76786	0.514747	-0.958065
NM_001007067,NM_001007068,NM_001007069,NM_001007070,NM_005625	46.8729	35.7712	0.769412	-0.378171	21.7058	0.461964	-1.11414	23.5438	0.499431	-1.00164
NM_001007189	3.70526	1.97868	0.539175	-0.891174	1.85837	0.499934	-1.00019	2.4658	0.661301	-0.596623
NM_001007237,NM_001542	58.7606	47.7703	0.803865	-0.314976	28.0464	0.491851	-1.02371	29.9485	0.500528	-0.998476
NM_001007469,NM_014266	2.98773	1.8083	0.598291	-0.741081	1.3224	0.447442	-1.16022	0.265861	0.089057	-3.48913
NM_001008211,NM_001008212,NM_001008213,NM_021980	41.5009	31.3088	0.733068	-0.447981	16.2432	0.397964	-1.32929	15.8432	0.386631	-1.37097
NM_001008226	29.1263	24.0374	0.674922	-0.567209	16.5772	0.469396	-1.09112	9.78632	0.594996	-0.749047
NM_001008749	5.96369	7.29957	1.21118	0.276417	1.89765	0.320949	-1.63959	1.84179	0.30946	-1.69218
NM_001009584,NM_001184768,NM_019007,NR_033669,NR_033670	12.2735	9.51846	0.759296	-0.397262	4.86976	0.402456	-1.31309	5.40189	0.443341	-1.17351
NM_001010872	9.9511	6.90738	0.702879	-0.508654	2.97475	0.297483	-1.74912	3.26477	0.325621	-1.61874
NM_001010911	4.99742	4.43984	0.864409	-0.210211	1.80329	0.367675	-1.4435	2.19589	0.443487	-1.17303
NM_001010972,NM_003461	22.4692	20.5334	0.901204	-0.150078	10.4392	0.470238	-1.08854	11.5967	0.51717	-0.951287
NM_001011657,NM_001282400,NM_001282401	3.55862	3.98957	1.20401	0.267851	1.2505	0.305928	-1.70874	1.03543	0.316188	-1.66114
NM_001012302	4.36751	8.95199	0.970298	-0.0435	0.570013	0.359868	-1.47446	0.813439	0.354818	-1.49485
NM_001012505,NM_001244808,NM_001244810,NM_001244812,NM_001244813,NM_001244814,NM_001244815,NM_001244816,NM_032682	7.65935	7.13942	0.931693	-0.102074	2.63169	0.344608	-1.53698	3.27615	0.426669	-1.22881
NM_001012758	6.93539	4.79428	0.685229	-0.545342	2.79603	0.408656	-1.29104	3.82973	0.549653	-0.863408
NM_001012967	4.27638	3.14282	0.733724	-0.446691	1.22265	0.286572	-1.80302	1.17678	0.274994	-1.86253
NM_001012978,NM_001159560	2.90019	1.62947	0.550794	-0.860416	0.749397	0.261486	-1.93519	1.15756	0.402455	-1.3131
NM_001013661,NM_001134233	2.0772	1.39986	0.653734	-0.613223	0.811336	0.398325	-1.32798	1.05872	0.515591	-0.955704
NM_001014440	10.3477	8.07999	0.743993	-0.426645	4.47808	0.4876	-1.03623	4.07697	0.370671	-1.43179
NM_001014986,NM_001193471,NM_001193472,NM_001193473,NM_004476	3.63049	3.46226	0.944533	-0.0823286	1.77355	0.491974	-1.02335	1.67782	0.463368	-1.10977
NM_001014987,NM_001014988,NM_001014989,NM_014387	3.47383	2.02169	0.563578	-0.827313	1.37109	0.400104	-1.32155	1.94709	0.571426	-0.807359
NM_001015045,NM_001265578,NM_001265579,NM_001265580,NM_014883	3.82825	2.3399	0.599999	-0.73697	1.30527	0.345051	-1.53512	1.07985	0.284015	-1.81596
NM_001015053,NM_005474	10.9902	8.79329	0.752348	-0.410526	4.39135	0.41465	-1.27003	3.87462	0.362371	-1.46445
NM_001015880,NM_004670	7.41115	5.25231	0.699974	-0.514628	2.27305	0.309423	-1.69234	2.80717	0.380181	-1.39524
NM_001017363	4.67638	4.03515	0.766036	-0.384514	1.13027	0.259057	-1.94866	1.46291	0.33259	-1.58818
NM_001017534,NM_001223,NM_001257118,NM_001257119,NM_033292,NM_033293,NM_033294,NM_033295,NM_052889	4.60548	4.44375	0.950734	-0.0728863	1.29277	0.283365	-1.81927	0.87648	0.191362	-2.38562
NM_001018109,NM_003662,NM_004469,NR_037859	23.6205	20.9099	0.86907	-0.202457	10.2491	0.439493	-1.18608	13.436	0.572202	-0.805398
NM_001024215,NM_001024216,NM_017556	2.37463	1.95082	0.799038	-0.323664	1.1636	0.49893	-1.00309	1.34726	0.573246	-0.802773
NM_001024599,NM_001161334	2.207	1.18104	0.522189	-0.937361	0.688116	0.316853	-1.65811	0.454882	0.207938	-2.26577
NM_001024660,NM_003947,NM_007064,NR_028136	5.27937	5.23576	0.966939	-0.0485032	0.632094	0.12147	-3.04133	0.655394	0.125563	-2.99352
NM_001024675	7.42275	6.53318	0.848066	-0.237751	2.72106	0.375154	-1.41444	2.20356	0.301385	-1.73032
NM_001024845	6.4102	3.93106	0.610175	-0.712703	1.98476	0.284554	-1.81322	2.90387	0.499538	-1.00133
NM_001025580,NM_001171689,NM_015365	2.72463	3.07995	1.14156	0.191003	1.07831	0.394614	-1.34149	1.30911	0.477206	-1.06732
NM_001025598,NM_001287600,NM_001287602,NM_181720	1.73661	1.32789	0.737131	-0.44	0.84181	0.49564	-1.01264	0.903203	0.528195	-0.92086
NM_001029954	1.75803	1.59165	0.894477	-0.16088	0.812301	0.465705	-1.10251	0.466231	0.266354	-1.90858
NM_001031679,NM_001193460,NM_001193461,NM_198080	6.23633	4.69434	0.7464	-0.421981	2.91975	0.471311	-1.08525	2.49319	0.40053	-1.32002
NM_001031693,NM_001036645,NM_001036646,NR_027404	5.56449	3.46572	0.614396	-0.702758	2.63734	0.478867	-1.0623	4.07164	0.73427	-0.445615
NM_001031743	2.56621	1.46046	0.570671	-0.809273	0.210889	0.0822285	-3.60422	0.246563	0.0957612	-3.38442
NM_001031745,NM_001267053,NM_144968	10.6955	8.66416	0.721725	-0.470475	2.59918	0.259511	-1.94614	1.83083	0.181884	-2.4589
NM_001032280,NM_001042425,NM_003220	108.136	80.572	0.745044	-0.424598	45.0129	0.417083	-1.2616	40.964	0.378099	-1.40316
NM_001032394,NM_001032395,NM_020455,NM_198569	13.2036	10.3647	0.799443	-0.322927	6.26366	0.460645	-1.11828	5.97656	0.458037	-1.12646
NM_001032409,NM_002534,NM_016816	142.517	95.2123	0.653994	-0.61265	46.3611	0.32918	-1.60305	44.845	0.317766	-1.65396
NM_001032731,NM_002535,NM_016817	117.341	109.397	0.779414	-0.359532	32.037	0.289815	-1.78679	29.5368	0.292088	-1.77553
NM_001032998,NM_001199241,NM_003937	41.6467	24.5757	0.593746	-0.752083	10.7381	0.254397	-1.97485	9.29268	0.224792	-2.15334
NM_001033047,NM_001184690,NM_001184691,NM_001184692,NM_001184693	20.7981	19.9324	0.944946	-0.0816952	9.54305	0.463268	-1.11008	8.70855	0.420676	-1.24922
NM_001033113,NM_198585	5.99025	4.7004	0.714801	-0.484386	2.31411	0.383135	-1.38408	1.75679	0.328066	-1.60794
NM_001033117,NM_014850	0.92899	1.25599	1.32956	0.41095	0.226232	0.246465	-2.02054	0.216401	0.234099	-2.09481
NM_001033604,NM_001033605,NM_014451,NM_198428	4.15789	3.63884	0.870878	-0.199458	1.92146	0.464425	-1.10648	2.47974	0.596374	-0.745714
NM_001037,NM_199037	8.03903	7.6342	0.922633	-0.116171	3.38892	0.429758	-1.2184	4.37074	0.549289	-0.86436
NM_001037330	17.4981	17.233	0.990761	-0.013387	6.38502	0.382417	-1.38678	6.36524	0.345862	-1.53173
NM_001037335,NM_033405	36.6102	24.8142	0.652878	-0.615116	16.1438	0.451526	-1.14711	14.3031	0.396546	-1.33444
NM_001037735,NM_001190255,NM_001282201,NM_001282202	2.29963	1.50348	0.65421	-0.612176	1.08615	0.468991	-1.09237	0.997437	0.436551	-1.19577
NM_001037763	1.07616	1.44363	1.3021	0.380839	0.346012	0.327235	-1.61159	0.258986	0.243772	-2.0364
NM_001037806	18.2996	16.993	0.898221	-0.154857	4.74973	0.264631	-1.91795	5.49534	0.304757	-1.71427
NM_001038493,NM_178120	14.4664	9.30702	0.68096	-0.55436	3.7802	0.285578	-1.80804	6.24004	0.378308	-1.40237
NM_001039211	3.85814	3.1248	0.789195	-0.341545	1.38674	0.365626	-1.45156	1.45255	0.380035	-1.39579
NM_001039724,NM_001171631,NM_001171632,NM_052946	2.17646	1.93423	0.874968	-0.192694	0.703072	0.325981	-1.61714	0.936432	0.433142	-1.20709
NM_001039888	8.50704	8.69569	0.991291	-0.012621	1.20812	0.14493	-2.78658	1.13551	0.134968	-2.8893
NM_001040100	14.7288	13.3805	0.905268	-0.143579	2.04011	0.13908	-2.84601	2.27235	0.154192	-2.69719
NM_001040274	1.37535	2.1924	1.57439	0.654793	0.212323	0.155657	-2.68355	0.284788	0.207955	-2.26566
NM_001040428,NM_018418	4.30398	2.61069	0.602508	-0.73095	1.95094	0.455577	-1.13423	2.32593	0.54135	-0.885367
NM_001040442,NM_001130958,NM_001445	2.45665	2.817	1.10721	0.146929	0.942748	0.391953	-1.35125	1.87854	0.776105	-0.36567
NM_001042481,NM_001267046,NM_001267047,NM_152330	7.57001	5.32824	0.699596	-0.515407	1.3637	0.181094	-2.4652	1.68515	0.2228	-2.16618
NM_001042482,NM_022445	8.5382	5.52822	0.6533	-0.614182	4.22837	0.494185	-1.01688	4.08013	0.474635	-1.07511
NM_001042494,NM_001042495,NM_001042496,NM_001042497,NM_005135,NM_133647	2.95923	2.7789	0.936631	-0.0944424	1.40277	0.475915	-1.07123	1.1658	0.393418	-1.34587
NM_001042705,NM_001042706,NM_001197100,NM_001197107,NM_001197108,NM_001197109,NM_001197113,NM_001197114,NM_014575	5.90282	6.01296	0.997083	-0.00421219	1.25554	0.213243	-2.22943	1.17836	0.203514	-2.29681
NM_001046,NM_001256461,NR_046207	5.40881	6.04219	1.1193	0.162594	2.41915	0.447691	-1.15943	3.11964	0.575091	-0.798139
NM_001048205,NM_005132	2.39931	2.01678	0.820213	-0.285932	0.829034	0.351426	-1.50871	1.42867	0.600276	-0.7363
NM_001075098,NM_005943,NR_033233	5.75063	4.76784	0.849121	-0.23596	2.66651	0.459916	-1.12056	2.54032	0.435057	-1.20072
NM_001077263,NM_001206789,NM_001206790,NM_001244995	26.1211	24.6863	0.908393	-0.13861	7.04273	0.276326	-1.85555	7.76746	0.302229	-1.72629
NM_001077397,NM_182972	31.6422	32.7489	1.02165	0.0309002	14.573	0.464927	-1.10493	15.1695	0.481161	-1.05541
NM_001077494,NM_001261403,NM_002502,NR_048560	39.1919	33.0248	0.816409	-0.292634	12.1185	0.315519	-1.6642	12.1718	0.314384	-1.66941
NM_001077621	6.86035	4.38824	0.66433	-0.590027	3.84877	0.49816	-1.00532	2.05142	0.32825	-1.60713
NM_001079528,NM_001171	8.32278	6.19034	0.724398	-0.465146	2.92263	0.357456	-1.48416	2.9097	0.352834	-1.50294
NM_001079670,NM_001287337,NM_001287338,NM_001287339,NM_030925	23.6763	19.9877	0.839865	-0.251774	9.58959	0.407104	-1.29653	8.70712	0.367785	-1.44307
NM_001079675,NM_001261437,NM_001261438,NM_001261439,NM_001986	2.21333	1.59061	0.70251	-0.509411	0.415535	0.190714	-2.39052	0.818668	0.372635	-1.42417
NM_001079855,NM_001184702,NM_001184703,NM_001184704,NM_003918	8.12861	5.80537	0.702403	-0.50963	3.73391	0.464964	-1.10481	5.15255	0.636881	-0.650907
NM_001079872,NM_003588	18.0452	15.174	0.843872	-0.244903	7.87917	0.436996	-1.19431	8.07739	0.445679	-1.16593
NM_001079874,NM_006113	26.1205	22.3341	0.859202	-0.218934	4.04596	0.15738	-2.66768	4.84897	0.181887	-2.45889
NM_001079880,NM_001079881,NM_001079882,NM_016457	15.8346	11.6929	0.721192	-0.471546	7.75476	0.498109	-1.00547	7.74703	0.492751	-1.02107
NM_001080114,NM_001080115,NM_001080116,NM_001171610,NM_001171611,NM_007078	1.16926	1.26364	1.06477	0.0905526	0.172978	0.149476	-2.74201	0.652287	0.56049	-0.835242
NM_001080411	5.01633	3.25218	0.639291	-0.645458	1.5078	0.303522	-1.72013	1.41415	0.283162	-1.8203
NM_001080418	2.63003	1.99949	0.860044	-0.217518	1.08018	0.48869	-1.033	1.46046	0.435327	-1.19983
NM_001080464	2.35498	2.33792	0.621089	-0.687129	0.936401	0.403235	-1.31031	0.715535	0.731257	-0.45155
NM_001080464	2.97202	2.33792	0.621089	-0.687129	0.936401	0.403235	-1.31031	1.58541	0.560293	-0.835748
NM_001080464	2.78286	2.33792	0.621089	-0.687129	0.936401	0.403235	-1.31031	0.771016	0.340835	-1.55286
NM_001080464	2.47953	2.33792	0.621089	-0.687129	1.16454	0.431973	-1.21098	0.715535	0.731257	-0.45155
NM_001080464	3.09657	2.33792	0.621089	-0.687129	1.16454	0.431973	-1.21098	1.58541	0.560293	-0.835748
NM_001080464	2.90741	2.33792	0.621089	-0.687129	1.16454	0.431973	-1.21098	0.771016	0.340835	-1.55286
NM_001080464	2.04314	1.4107	0.574607	-0.79935	1.16454	0.431973	-1.21098	0.715535	0.731257	-0.45155
NM_001080464	2.66018	1.4107	0.574607	-0.79935	1.16454	0.431973	-1.21098	1.58541	0.560293	-0.835748
NM_001080464	2.47102	1.4107	0.574607	-0.79935	1.16454	0.431973	-1.21098	0.771016	0.340835	-1.55286
NM_001080464	1.9186	1.4107	0.574607	-0.79935	0.936401	0.403235	-1.31031	0.715535	0.731257	-0.45155
NM_001080464	2.53563	1.4107	0.574607	-0.79935	0.936401	0.403235	-1.31031	1.58541	0.560293	-0.835748
NM_001080464	2.34648	1.4107	0.574607	-0.79935	0.936401	0.403235	-1.31031	0.771016	0.340835	-1.55286
NM_001080464	2.58551	2.33792	0.621089	-0.687129	1.84857	0.613366	-0.705175	0.715535	0.731257	-0.45155
NM_001080464	3.20255	2.33792	0.621089	-0.687129	1.84857	0.613366	-0.705175	1.58541	0.560293	-0.835748
NM_001080464	3.01339	2.33792	0.621089	-0.687129	1.84857	0.613366	-0.705175	0.771016	0.340835	-1.55286
NM_001080477	2.21339	2.0075	0.899603	-0.15264	0.879775	0.400238	-1.32107	0.932033	0.421641	-1.24592
NM_001080503	19.0191	16.6624	0.839289	-0.25276	7.65334	0.41273	-1.27673	6.93961	0.371874	-1.42712
NM_001080519	4.30033	3.2278	0.724229	-0.465482	1.55837	0.370659	-1.43184	1.73744	0.409795	-1.28702
NM_001081492,NM_182507	67.2323	60.7093	0.878977	-0.186101	20.1702	0.305413	-1.71117	22.9592	0.344803	-1.53616
NM_001083335,NM_013380	1.64932	0.946989	0.571439	-0.807332	0.650437	0.396359	-1.33512	0.879667	0.533222	-0.907197
NM_001083947,NM_001173551,NM_001173552,NM_019894	8.41875	5.23202	0.67742	-0.561877	4.41162	0.440312	-1.1834	3.05661	0.406816	-1.29755
NM_001085474	5.53984	5.89562	1.05237	0.0736373	2.72576	0.496221	-1.01095	3.74455	0.677842	-0.560977
NM_001097633,NM_001097634,NM_001097635,NM_001097636,NM_001490	2.96988	2.36622	0.79623	-0.328743	1.03297	0.348585	-1.52042	1.2466	0.41909	-1.25467
NM_001098416,NM_015401	17.5761	15.3944	0.861495	-0.215085	7.12154	0.419353	-1.25376	7.85465	0.439382	-1.18646
NM_001098512,NM_006258	1.46881	1.27173	0.8776	-0.188363	0.440983	0.303578	-1.71986	0.301964	0.200681	-2.31703
NM_001098627,NM_001098629,NM_001098630,NM_001242452,NM_032643	5.77858	5.63179	0.950852	-0.0727078	2.7783	0.487795	-1.03565	2.55594	0.447061	-1.16146
NM_001099282,NM_001099283,NM_001099284,NM_005674	10.3239	12.52	1.19016	0.251154	4.89686	0.480758	-1.05661	5.12446	0.499149	-1.00245
NM_001099407	1.5448	1.09728	0.699466	-0.515674	0.49966	0.326855	-1.61327	0.554626	0.360857	-1.4705
NM_001099408	7.14057	7.09881	0.959593	-0.0595053	1.73252	0.247873	-2.01233	2.10979	0.299924	-1.73733
NM_001099952,NM_001168272,NM_002222	1.39361	1.0471	0.737587	-0.43912	0.639379	0.464368	-1.10666	0.520076	0.375693	-1.41237
NM_001100411,NM_001288576,NM_024581	1.91165	1.94926	0.989774	-0.0148308	0.873798	0.464406	-1.10655	0.852737	0.452616	-1.14364
NM_001101330	5.18041	3.82572	0.7469	-0.421012	2.35199	0.452181	-1.14503	2.89188	0.55425	-0.851396
NM_001101357	5.81129	5.05786	0.923449	-0.114896	2.14245	0.35864	-1.47939	2.73515	0.457161	-1.12922
NM_001101669,NM_003866	7.04978	9.57785	1.29293	0.370647	2.13423	0.321046	-1.63915	2.44561	0.344756	-1.53635
NM_001101802,NM_016621	5.95634	4.74716	0.761295	-0.393474	1.61361	0.279309	-1.84007	1.87788	0.320665	-1.64086
NM_001102406,NM_001253884,NM_025144	2.0809	1.50435	0.712712	-0.488606	0.768242	0.372776	-1.42362	0.769233	0.371416	-1.42889
NM_001102658	1.52303	2.4073	1.54711	0.629571	0.646792	0.430738	-1.21512	0.600991	0.39761	-1.33058
NM_001105077,NM_001105078,NM_001163999,NM_001164000,NM_001205194,NM_004991,NM_005241	1.70171	1.10551	0.643535	-0.635911	0.329083	0.194655	-2.36102	0.263743	0.155448	-2.68549
NM_001105529,NM_006095	5.47926	4.65062	0.852821	-0.229686	2.69348	0.491221	-1.02556	2.20132	0.400145	-1.32141
NM_001105663,NM_001243657,NM_001243660,NM_001243661	15.5796	11.619	0.743473	-0.427647	4.81899	0.310538	-1.68715	5.08134	0.325879	-1.61759
NM_001110514	6.7335	3.98216	0.846944	-0.239663	3.37509	0.432288	-1.20994	4.1541	0.540111	-0.888674
NM_001111270,NM_182947,NR_046223	14.2898	10.6152	0.720578	-0.472771	6.19171	0.441905	-1.17819	6.97125	0.493484	-1.01892
NM_001112717,NM_001112718,NM_001112719,NM_001112720,NM_014988	7.28038	4.62821	0.625771	-0.676292	2.81	0.390486	-1.35666	3.25605	0.449174	-1.15466
NM_001112732,NM_024979	7.7352	7.66261	0.982057	-0.026121	3.14958	0.378836	-1.40035	3.49456	0.492945	-1.0205
NM_001112734,NM_001166012,NM_001288711	3.0411	2.50787	0.820947	-0.284641	1.46499	0.484222	-1.04626	1.05543	0.34684	-1.52766
NM_001113491,NM_001113492,NM_001113493,NM_001113494,NM_001113495,NM_001113496,NM_006640	113.606	110.814	0.944714	-0.0820505	52.126	0.467989	-1.09546	56.6593	0.505269	-0.984877
NM_001113498,NM_182830,NR_103766	3.64293	3.33019	0.913565	-0.130422	1.21261	0.333476	-1.58434	1.74165	0.477525	-1.06635
NM_001114,NM_001286057	1.02124	1.23447	1.18207	0.241314	0.463598	0.460856	-1.11761	0.395963	0.390712	-1.35582
NM_001114094,NM_001258440,NM_001258441,NM_001258442,NM_013314,NR_047680,NR_047681,NR_047682,NR_047683	19.6082	12.6774	0.637905	-0.648583	8.7452	0.450308	-1.15102	7.111	0.364095	-1.45761
NM_001114172,NM_003629	30.9065	25.4423	0.815979	-0.293396	7.40087	0.241134	-2.05209	7.01966	0.22756	-2.13568
NM_001122679	0.996795	1.11776	1.10641	0.145892	0.331419	0.336032	-1.57333	0.334409	0.336477	-1.57142
NM_001122772,NM_014770	6.95857	6.12148	0.84732	-0.239021	2.46717	0.362977	-1.46205	2.83501	0.413619	-1.27363
NM_001122824,NM_001146216,NM_006283	26.1003	27.0087	1.03225	0.0457826	8.94819	0.343979	-1.53961	9.75057	0.373268	-1.42172
NM_001122890,NM_001288702,NM_001288703,NM_001288704,NM_153338	45.7968	40.7231	0.864888	-0.209415	22.3829	0.497582	-1.00699	21.2271	0.468359	-1.09431
NM_001126111,NM_004337	16.7658	13.6985	0.825738	-0.276247	8.07586	0.479883	-1.05924	8.32022	0.49293	-1.02055
NM_001126340,NM_001271818,NM_001271819,NM_032831	4.33112	3.63506	0.817488	-0.290731	2.09204	0.491962	-1.02338	2.27439	0.529631	-0.916939
NM_001127383,NM_001256909,NM_024843	10.365	6.01195	0.586091	-0.770801	1.7943	0.172577	-2.53469	2.74705	0.263122	-1.9262
NM_001127399,NM_001127400,NM_001127401,NM_016061	50.8337	31.9648	0.628594	-0.669801	24.1825	0.476588	-1.06918	22.5621	0.443185	-1.17402
NM_001127453,NM_001127454,NM_004403	5.52372	4.73816	0.834531	-0.260962	2.17407	0.400397	-1.32049	2.95927	0.54162	-0.884646
NM_001128595,NM_001128596,NM_152332	62.6362	42.5671	0.703892	-0.506575	28.643	0.46276	-1.11167	35.6779	0.544379	-0.877314
NM_001128827,NM_001365	9.34501	5.72494	0.600571	-0.735594	2.96193	0.321686	-1.63628	2.33303	0.250999	-1.99425
NM_001129890,NM_001282356,NM_001282357,NM_052832,NM_134266	9.91965	9.34766	0.908669	-0.138168	4.43832	0.483802	-1.04751	2.8042	0.272308	-1.87669
NM_001129994,NM_001129995,NM_024076	10.4698	10.3774	0.967653	-0.0474427	4.67006	0.453281	-1.14152	4.47154	0.430693	-1.21527
NM_001130142,NM_014622,NM_198315	7.23259	8.04795	1.10213	0.14029	2.98162	0.415462	-1.26721	3.72017	0.515335	-0.956416
NM_001130706,NM_001130708,NM_001282968,NM_001282969,NM_001282970,NM_021944	4.97337	4.28055	0.834583	-0.260874	2.15255	0.441154	-1.18065	2.39418	0.487436	-1.03671
NM_001130852,NM_012116	12.3929	10.6926	0.832161	-0.265066	4.95044	0.408109	-1.29297	6.18094	0.506663	-0.980903
NM_001130860,NM_001282141,NM_014799,NM_138737	4.26787	3.33392	0.859211	-0.218914	2.42742	0.476456	-1.06959	2.14486	0.560212	-0.835956
NM_001130910,NM_003965	1.67379	1.15786	0.687549	-0.540461	0.24244	0.145777	-2.77816	0.204973	0.122427	-3.03001
NM_001130967,NM_001130968,NM_015481	88.4864	59.0065	0.655077	-0.610264	25.9758	0.297931	-1.74695	24.3578	0.276177	-1.85633
NM_001131010,NM_001195470,NM_002971	48.5434	47.5419	0.965406	-0.0507934	23.3452	0.485708	-1.04184	22.0811	0.456973	-1.12982
NM_001131055,NM_022304	1.07278	1.22787	1.1203	0.163885	0.181684	0.171943	-2.53999	0.181521	0.170335	-2.55356
NM_001134437,NM_001134438,NM_001134439,NM_001185106,NM_145753,NM_153268	1.84371	0.933646	0.500558	-0.998391	0.290299	0.158701	-2.65562	0.227419	0.123819	-3.01369
NM_001134870,NM_133471	4.3458	2.93955	0.651101	-0.619048	1.92841	0.454364	-1.13808	2.24777	0.52537	-0.928593
NM_001135047,NM_001135048,NM_001135049,NM_130469	6.89058	6.16286	0.870649	-0.199836	3.20652	0.473408	-1.07884	3.17589	0.465672	-1.10261
NM_001135091,NM_001135092,NM_145650	7.57458	5.42158	0.728828	-0.45635	1.80887	0.236984	-2.07714	1.76485	0.230636	-2.11631
NM_001135099,NM_005656	2.38737	1.53769	0.631438	-0.663287	0.566339	0.24051	-2.05583	0.705845	0.297554	-1.74878
NM_001135155,NM_001135156,NM_004647	1.87204	1.00932	0.52066	-0.941581	0.748548	0.40888	-1.29025	1.03352	0.559609	-0.837506
NM_001135216,NM_001243241,NM_001243242,NM_001243243,NM_001243244,NM_030899	4.17236	4.21545	0.999386	-0.000884865	1.89785	0.458565	-1.12481	1.98893	0.478066	-1.06472
NM_001135590,NM_023074,NM_032679,NR_024181	18.9693	15.5844	0.793681	-0.333369	7.78322	0.396298	-1.33534	7.45313	0.422695	-1.24231
NM_001135669,NM_004736	12.933	10.2952	0.800473	-0.32108	4.34477	0.33575	-1.57454	4.56724	0.351407	-1.50878
NM_001135805,NM_001135806,NM_005639	6.11115	3.88863	0.637059	-0.650501	1.3928	0.228074	-2.13243	1.65554	0.270397	-1.88685
NM_001135811	2.2017	1.3653	0.63187	-0.662298	0.862753	0.357493	-1.48401	1.94291	0.956608	-0.0639998
NM_001135823,NM_005086	3.90755	4.39874	1.13443	0.181974	1.72848	0.441299	-1.18017	2.02851	0.516373	-0.953512
NM_001135863,NM_001135864,NM_173802	2.73239	1.83289	0.669909	-0.577961	0.955274	0.350805	-1.51126	1.21949	0.445386	-1.16688
NM_001135919,NM_181785	26.4973	21.6723	0.822672	-0.281612	7.68309	0.289767	-1.78704	7.65405	0.287384	-1.79895
NM_001135999,NM_014806,NR_052015	2.33733	2.4281	1.00582	0.00837611	0.856579	0.374176	-1.41821	1.13373	0.491069	-1.026
NM_001136,NM_001206929,NM_001206932,NM_001206934,NM_001206936,NM_001206940,NM_001206954,NM_001206966,NM_172197,NR_038190	5.00967	3.5784	0.69217	-0.530802	2.28723	0.465936	-1.1018	2.20371	0.445167	-1.16758
NM_001136003	2.04214	1.85527	0.90921	-0.13732	0.590229	0.293274	-1.76968	1.13418	0.547033	-0.870294
NM_001136022,NM_001198965,NM_001198966,NM_001198967,NM_004554	7.67589	5.46065	0.692769	-0.529552	2.70843	0.359219	-1.47707	2.14455	0.281972	-1.82637
NM_001136046,NM_001267822,NM_032265	1.16125	0.968422	0.805991	-0.311168	0.325802	0.286616	-1.8028	0.241378	0.210718	-2.24661
NM_001136105,NM_001271457,NM_001271458	1.37347	0.939366	0.677025	-0.562715	0.394873	0.290096	-1.7854	0.534537	0.389675	-1.35966
NM_001136257,NM_001136258,NM_152621	6.38113	5.26143	0.834008	-0.261867	1.95195	0.304614	-1.71495	2.19651	0.341771	-1.5489
NM_001136493,NM_001287808,NM_001287809,NM_032793,NR_109896	12.7823	11.5008	0.882335	-0.180596	2.1351	0.169401	-2.56148	2.87926	0.226562	-2.14202
NM_001136499	11.5803	8.48427	0.714736	-0.484516	5.36471	0.485666	-1.04196	5.78024	0.488844	-1.03255
NM_001136566	4.40739	2.3835	0.53654	-0.898244	0.256901	0.0585917	-4.09316	1.09853	0.249938	-2.00036
NM_001141919,NM_001141920,NM_175569,NR_003254	16.4662	15.5369	0.944596	-0.0822389	7.58694	0.461451	-1.11575	7.87636	0.477095	-1.06765
NM_001142397,NM_014772	6.37033	6.20962	0.94299	-0.0846852	2.7648	0.443294	-1.17367	2.7174	0.432087	-1.21061
NM_001142683,NM_024584	2.37238	1.68221	0.705826	-0.50262	1.04301	0.441075	-1.18091	0.847242	0.357619	-1.4835
NM_001142699,NM_001142700,NM_001142702,NM_001206769,NM_001364	4.78536	3.64506	0.75776	-0.400187	0.468723	0.0984412	-3.34459	0.342807	0.0716523	-3.80284
NM_001142777,NM_001142778,NM_025193	17.6491	15.2168	0.83817	-0.254692	7.53201	0.434904	-1.20123	7.89842	0.452015	-1.14556
NM_001142805,NM_001142806,NM_005629	21.3324	14.5436	0.668244	-0.581556	10.4352	0.496782	-1.00932	11.1809	0.526713	-0.924913
NM_001143667,NM_021211	38.4283	36.8153	0.968388	-0.0463428	13.2991	0.344721	-1.53649	12.6175	0.326131	-1.61648
NM_001143668,NM_181847	3.54095	1.83822	0.514032	-0.960068	0.419963	0.119503	-3.06488	0.321759	0.0910848	-3.45664
NM_001143935,NM_001243745,NM_021151	25.722	23.1736	0.899565	-0.1527	10.9368	0.426225	-1.23031	11.9783	0.46526	-1.10389
NM_001143986,NM_024760	1.77443	1.41299	0.76828	-0.380293	0.153074	0.0882134	-3.50286	0.54375	0.310919	-1.68539
NM_001144070,NM_003786	7.65555	4.59506	0.587883	-0.766398	0.900017	0.119332	-3.06694	1.10069	0.14467	-2.78916
NM_001144758,NM_001144759,NM_015157,NR_106773	4.70243	5.04838	1.03797	0.0537593	0.913889	0.198527	-2.33259	1.20026	0.258664	-1.95084
NM_001144761,NM_001144762,NM_003260	38.5875	35.4979	0.876862	-0.189581	17.1649	0.458071	-1.12636	16.1971	0.428409	-1.22294
NM_001144769,NM_001144770,NM_001723,NM_015548,NM_183380	11.037	8.60061	0.767658	-0.381469	1.10016	0.100595	-3.31337	1.16717	0.106389	-3.23259
NM_001144925,NM_001178046,NM_001282920,NM_002462	213.986	162.308	0.734309	-0.445538	68.0411	0.321659	-1.6364	60.4078	0.288491	-1.7934
NM_001145028	5.65787	5.29668	0.888693	-0.170245	1.25106	0.22791	-2.13346	1.11358	0.201581	-2.31057
NM_001145031,NM_002658	3.34992	1.77383	0.519694	-0.944265	0.234783	0.0710044	-3.81595	0.234048	0.0702862	-3.83062
NM_001145054	2.08497	2.61796	1.21762	0.284062	0.842936	0.412638	-1.27705	1.17207	0.568403	-0.815008
NM_001145099,NM_017585	37.1998	27.5839	0.729795	-0.454438	11.9633	0.31839	-1.65113	13.8234	0.381563	-1.39001
NM_001145113	2.97747	1.58585	0.515967	-0.954651	0.88102	0.302056	-1.72711	0.865271	0.294098	-1.76563
NM_001145398,NM_003216	5.00919	4.15553	0.807793	-0.30794	0.665135	0.13518	-2.88704	1.04851	0.211269	-2.24285
NM_001145416,NM_033408,NM_198536	205.589	166.532	0.791837	-0.336729	100.344	0.495739	-1.01235	94.5354	0.463311	-1.10995
NM_001145425,NM_005126	12.089	12.0634	1.00663	0.00953329	3.79052	0.312633	-1.67746	4.3244	0.355672	-1.49138
NM_001145648,NM_002891,NM_153815	1.42236	1.12301	0.776783	-0.364421	0.458595	0.326307	-1.61569	0.450764	0.318345	-1.65133
NM_001145652	1.1407	1.23009	1.0433	0.0611584	0.237301	0.212416	-2.23504	0.236464	0.21002	-2.25139
NM_001145657,NM_001145658,NM_002885	6.07153	4.55215	0.732024	-0.450036	1.89204	0.320274	-1.64262	1.88789	0.310077	-1.6893
NM_001145770,NM_001145771,NM_001145772,NM_001145773,NM_001145774,NM_005682,NM_201524,NM_201525	86.6157	80.3154	0.896616	-0.157438	40.4792	0.470761	-1.08693	43.9379	0.521307	-0.939794
NM_001145845,NM_002941,NM_133631	12.2929	10.2641	0.824287	-0.278781	3.48654	0.28635	-1.80415	3.37074	0.275142	-1.86175
NM_001145862,NM_181873	8.28905	6.48811	0.786074	-0.347264	2.01937	0.250694	-1.996	2.99218	0.349627	-1.51611
NM_001146102,NM_001146103,NM_001146104,NM_001146105,NM_001146106,NM_031458	42.3331	30.3681	0.711533	-0.490998	15.9272	0.378531	-1.40152	13.3052	0.314966	-1.66673
NM_001146274,NM_001146283,NM_001146284,NM_001146285,NM_001146286,NM_001198525,NM_001198526,NM_001198527,NM_001198528,NM_001198529,NM_001198530,NM_001198531,NM_030756	7.86759	6.59777	0.835855	-0.258675	3.08352	0.393771	-1.34457	2.86982	0.364256	-1.45698
NM_001146728,NM_001146729,NM_054108	3.68459	3.37238	0.906927	-0.140943	0.854616	0.233625	-2.09773	0.824043	0.224093	-2.15783
NM_001149,NM_001204403,NM_001204404,NM_020987	15.7069	12.7866	0.81555	-0.294151	6.88714	0.438926	-1.18795	6.75028	0.428557	-1.22244
NM_001155,NM_001193544	106.805	96.7227	0.891273	-0.166056	47.0629	0.454218	-1.13854	52.8959	0.488506	-1.03356
NM_001159322,NM_001159323,NM_003706	1.46721	1.38059	0.920117	-0.120105	0.637935	0.441276	-1.18025	0.631515	0.433873	-1.20466
NM_001159642,NM_138278	49.2913	37.1612	0.739407	-0.435559	13.0598	0.268511	-1.89694	12.7298	0.259909	-1.94392
NM_001159772,NM_001159773,NM_138793	193	154.134	0.76674	-0.383188	77.3067	0.418761	-1.2558	79.8548	0.41297	-1.27589
NM_001160300,NM_052839,NR_027691	2.26972	2.33278	0.995579	-0.0063933	0.687717	0.309448	-1.69223	0.757449	0.3376	-1.56661
NM_001160364,NM_024847	1.10875	1.18037	1.05427	0.0762458	0.359012	0.326214	-1.61611	0.487132	0.440409	-1.18309
NM_001162383,NM_001162384,NM_004723	13.3064	10.5292	0.76692	-0.382854	5.28237	0.405821	-1.30108	4.78612	0.363314	-1.46071
NM_001162995,NR_028439	2.38709	1.2686	0.509365	-0.973226	0.868487	0.373202	-1.42197	1.00342	0.428155	-1.2238
NM_001163257,NM_005393	5.42284	3.53808	0.654101	-0.612415	2.52443	0.466726	-1.09935	2.33698	0.428754	-1.22178
NM_001163446,NM_016352	1.45672	0.960914	0.652135	-0.616761	0.209963	0.145525	-2.78066	0.0898378	0.0617926	-4.01642
NM_001163499,NM_012172,NM_033506	1.08327	0.860777	0.77454	-0.368593	0.531741	0.49971	-1.00084	0.560264	0.521477	-0.939324
NM_001163940,NM_002863	11.0035	9.99658	0.894693	-0.160533	4.30757	0.395684	-1.33758	4.25062	0.388153	-1.36531
NM_001164431	2.55019	1.92357	0.741486	-0.431507	0.338967	0.134759	-2.89155	0.417043	0.164126	-2.60713
NM_001164431	4.46155	1.92357	0.741486	-0.431507	0.338967	0.134759	-2.89155	1.35307	0.163511	-2.61254
NM_001164431	4.55649	6.44821	0.74865	-0.417638	0.338967	0.134759	-2.89155	0.417043	0.164126	-2.60713
NM_001164431	6.46785	6.44821	0.74865	-0.417638	0.338967	0.134759	-2.89155	1.35307	0.163511	-2.61254
NM_001164431	4.55313	1.92357	0.741486	-0.431507	1.60218	0.187957	-2.41153	0.417043	0.164126	-2.60713
NM_001164431	6.46449	1.92357	0.741486	-0.431507	1.60218	0.187957	-2.41153	1.35307	0.163511	-2.61254
NM_001164431	6.55944	6.44821	0.74865	-0.417638	1.60218	0.187957	-2.41153	0.417043	0.164126	-2.60713
NM_001164431	8.4708	6.44821	0.74865	-0.417638	1.60218	0.187957	-2.41153	1.35307	0.163511	-2.61254
NM_001164746,NM_001164747,NM_001164748,NM_007211	16.5985	13.5434	0.819278	-0.287568	8.0559	0.484883	-1.04429	8.55334	0.513699	-0.961004
NM_001165136,NM_017912	15.0569	12.2716	0.80545	-0.312124	5.77676	0.385925	-1.37361	6.26247	0.418435	-1.25692
NM_001165960,NM_021628	1.36324	1.22178	0.878865	-0.186291	0.612854	0.456026	-1.13281	0.555199	0.409544	-1.28791
NM_001165993,NM_001165994,NM_182569	1.68413	1.51971	0.906116	-0.142234	0.346779	0.205912	-2.2799	0.338248	0.200017	-2.32181
NM_001166212,NM_013246	1.62749	1.94169	1.1619	0.216487	0.639565	0.399931	-1.32218	0.970908	0.602244	-0.73158
NM_001166449,NM_002218	1.44158	0.913131	0.616085	-0.698801	0.484815	0.342439	-1.54608	0.548512	0.384432	-1.3792
NM_001167911,NM_001167912,NM_001167915,NM_001167916,NM_001167917,NM_024621	6.14036	5.63167	0.950971	-0.0725273	1.92875	0.329612	-1.60116	2.60153	0.391355	-1.35345
NM_001168215,NM_153229	1.0087	1.19995	1.16219	0.216848	0.254911	0.256823	-1.96116	0.280362	0.280062	-1.83617
NM_001168398,NM_006416	32.9509	30.3402	0.913157	-0.131062	13.851	0.435524	-1.19918	17.6364	0.521415	-0.939498
NM_001170779,NM_001170780,NM_001170781,NM_001170782,NM_001170783,NM_001170784,NM_138819	3.75264	2.00508	0.533358	-0.906823	0.804608	0.215182	-2.21637	1.3292	0.353569	-1.49993
NM_001171162,NM_001171163,NM_005096,NM_201599	9.1946	7.64605	0.813399	-0.297965	4.25925	0.470298	-1.08836	3.95974	0.43384	-1.20476
NM_001171171,NM_001171172,NM_001171174,NM_001337	1.9784	1.37999	0.696304	-0.522213	0.434882	0.220713	-2.17975	0.269336	0.135825	-2.88018
NM_001171747,NM_024616	23.8428	17.4548	0.724127	-0.465686	5.70017	0.241116	-2.0522	4.54266	0.191004	-2.38833
NM_001172105,NM_017577	3.74846	3.29088	0.879905	-0.184583	0.720166	0.192193	-2.37937	0.908203	0.241656	-2.04897
NM_001174146,NM_001174147,NM_002316	6.91832	7.11758	0.998124	-0.00271102	1.94415	0.286599	-1.80289	2.28362	0.333839	-1.58278
NM_001177800,NM_004797	1.44897	0.921257	0.636733	-0.651241	0.317664	0.219774	-2.1859	0.433892	0.298281	-1.74525
NM_001178055,NM_001178056,NM_024615	6.48236	7.58517	0.93922	-0.0904651	3.97046	0.46169	-1.115	1.04441	0.37688	-1.40782
NM_001178078,NM_001178079,NM_001178080,NM_001178081,NM_003153,NR_033659	37.6409	34.4179	0.891242	-0.166111	12.2507	0.331012	-1.59504	14.0526	0.376795	-1.40815
NM_001178137,NM_014912	1.52966	0.852646	0.559703	-0.837263	0.512412	0.336823	-1.56994	0.547924	0.354809	-1.49489
NM_001186,NM_206866,NR_027655	8.45736	5.90979	0.697623	-0.51948	3.41109	0.404408	-1.30612	3.44105	0.406456	-1.29883
NM_001189	1.84265	1.04422	0.549552	-0.863677	0.570563	0.315807	-1.66288	0.444507	0.24408	-2.03457
NM_001190259,NM_001190260,NM_152785	8.44011	5.66851	0.686481	-0.542709	1.09161	0.128277	-2.96267	1.14241	0.133566	-2.90438
NM_001190726,NM_032918	5.7473	8.04981	1.21894	0.285626	2.15905	0.406916	-1.29719	2.27743	0.42712	-1.22729
NM_001190766	2.19136	1.89565	0.852522	-0.230195	0.124204	0.0571971	-4.12792	0.120476	0.0552896	-4.17684
NM_001190821,NM_001190822,NM_001190823,NM_005904	9.4967	9.61227	0.989408	-0.0153631	4.12993	0.441477	-1.17959	4.57013	0.485146	-1.04351
NM_001190844	3.21514	1.99921	0.603703	-0.728089	1.22833	0.389507	-1.36028	1.28585	0.404317	-1.30643
NM_001190942,NM_001190943,NM_003810,NR_033994	11.9047	6.562	0.548378	-0.866758	1.81705	0.153332	-2.70527	1.75106	0.147179	-2.76435
NM_001190986,NM_006061	2.21593	1.22192	0.559103	-0.838817	0.891962	0.40047	-1.32023	1.05704	0.472946	-1.08026
NM_001193307,NM_017654	7.36751	6.01603	0.821141	-0.284298	2.67173	0.361968	-1.46607	3.29545	0.445633	-1.16607
NM_001193308,NM_032872	23.5721	19.0696	0.784725	-0.349745	7.20495	0.312642	-1.67742	7.24822	0.310153	-1.68895
NM_001193321,NM_001193322,NM_014002	9.8309	8.07701	0.795686	-0.329731	3.13711	0.325731	-1.61825	3.12355	0.321661	-1.63639
NM_001193333,NM_007074,NR_002454	1.17198	1.03543	0.852943	-0.229469	0.30866	0.269384	-1.89226	0.36784	0.318146	-1.65224
NM_001193380,NM_153480,NM_153481,NM_153483,NR_104198	38.4062	31.0496	0.704777	-0.504761	13.4493	0.379735	-1.39694	12.6026	0.35257	-1.50402
NM_001193434,NM_001193435,NM_024889,NM_182601	2.38016	2.1681	0.904064	-0.145501	0.118625	0.0502178	-4.31566	0.188714	0.0792886	-3.65674
NM_001193451,NM_175861	23.5843	14.7365	0.613323	-0.705274	9.77572	0.429834	-1.21815	10.1555	0.423455	-1.23972
NM_001193511,NM_006301	10.7131	7.87103	0.71322	-0.48758	1.99578	0.190346	-2.3933	2.01892	0.190134	-2.3949
NM_001195010,NM_021180,NM_198173,NM_198174	10.3726	6.01712	0.566936	-0.81874	0.565033	0.0552989	-4.17661	0.861934	0.0837919	-3.57705
NM_001195059,NM_025201	2.08295	2.15489	1.00323	0.00465141	0.995326	0.487444	-1.0367	1.00054	0.48594	-1.04115
NM_001195076	8.12051	5.93408	1.08022	0.111324	5.42058	0.398948	-1.32573	2.06313	0.390675	-1.35596
NM_001195131	7.72511	4.02725	0.717982	-0.477978	2.50741	0.455636	-1.13405	12.5365	1.03924	0.0555302
NM_001195192,NM_152347	1.33334	1.24657	0.935414	-0.0963253	0.45055	0.338223	-1.56395	0.593858	0.444751	-1.16893
NM_001195328,NM_004251	61.5276	54.5444	0.875327	-0.192107	23.1473	0.379374	-1.39831	25.6347	0.41849	-1.25673
NM_001197237,NM_001197238,NM_001197239,NM_001197240,NM_006995,NM_181531	6.39946	3.80799	0.585213	-0.772966	1.42498	0.225379	-2.14957	1.35935	0.21344	-2.2281
NM_001197246,NM_001197247,NM_001197248,NM_001197249,NM_007047	4.62146	4.88339	1.04114	0.0581641	1.78085	0.389438	-1.36053	1.79389	0.389884	-1.35889
NM_001198784	6.61457	5.65833	0.858263	-0.220509	2.59052	0.391763	-1.35195	3.51256	0.529123	-0.918327
NM_001199017,NM_001199018,NM_001284357,NM_017691	1.53767	1.32825	0.865828	-0.207852	0.207202	0.134831	-2.89077	0.405326	0.262827	-1.92782
NM_001199324,NM_198480	9.97023	7.24819	0.725964	-0.462031	3.01924	0.303704	-1.71926	3.39169	0.339676	-1.55777
NM_001200053,NM_001200054,NM_006928	10.2011	7.08534	0.673499	-0.57025	3.16359	0.316362	-1.66035	3.27992	0.325289	-1.6202
NM_001201372,NM_022742	1.52625	1.59007	0.998606	-0.00201	0.734721	0.494658	-1.0155	0.497771	0.331595	-1.59251
NM_001204065,NM_001204066,NM_001204067,NM_001204068,NM_001204069,NM_001204070,NM_001204079,NM_001204080,NM_001204081,NM_020140,NM_152788,NM_181670	1.85181	0.979025	0.525854	-0.927263	0.662751	0.346193	-1.53035	0.521685	0.293205	-1.77002
NM_001204078,NM_004640,NM_080598,NM_130463,NM_138282,NR_003065,NR_037852,NR_037853	651.454	714.273	1.06726	0.0939066	285.096	0.446727	-1.16254	459.15	0.709758	-0.494601
NM_001204144,NM_001204145,NM_001204146,NM_001204147,NM_001204148,NM_014707,NM_058176,NM_178423,NM_178425	2.87983	2.22523	0.770333	-0.376444	0.272322	0.094891	-3.39759	0.209993	0.0728894	-3.77815
NM_001206615,NM_001206616,NM_012153	80.994	60.1921	0.742784	-0.428987	29.271	0.36213	-1.46542	31.8199	0.392276	-1.35006
NM_001220488	25.7629	14.5464	0.561574	-0.83245	9.83052	0.397593	-1.33064	6.85214	0.257014	-1.96008
NM_001220494,NM_001220496,NM_080661	2.8686	1.73295	0.600249	-0.736368	0.119613	0.0419283	-4.57594	0.233334	0.0814162	-3.61854
NM_001225,NM_033306	15.528	8.61695	0.545629	-0.874009	1.63742	0.106674	-3.22872	2.50518	0.162236	-2.62383
NM_001242409,NM_022751	2.10612	1.83242	0.865877	-0.20777	0.852901	0.407054	-1.29671	0.737799	0.350201	-1.51375
NM_001242463,NM_058229,NM_148177	1.44573	1.0382	0.713652	-0.486714	0.716191	0.498057	-1.00562	0.730391	0.505653	-0.983777
NM_001242729,NM_017700	6.56455	4.86808	0.73755	-0.439188	1.89038	0.289197	-1.78988	2.15675	0.328941	-1.6041
NM_001242803,NM_006994,NM_197974	1.17515	1.40263	1.17444	0.23196	0.263125	0.226463	-2.14266	0.363173	0.310603	-1.68686
NM_001242920,NM_001242921,NM_006227,NM_182676	7.82401	4.7608	0.597419	-0.743182	3.60659	0.470752	-1.08696	3.19801	0.407818	-1.294
NM_001243539,NM_001256765,NM_002189,NM_172200,NR_046362	2.08263	1.82486	0.853177	-0.229088	0.486437	0.237668	-2.07298	0.568432	0.275631	-1.85919
NM_001243722	3.25526	2.17337	0.692886	-0.529309	1.14898	0.347745	-1.5239	1.22988	0.36989	-1.43483
NM_001243759,NM_004205,NM_171997	4.59403	5.03328	1.07936	0.110181	1.62805	0.358503	-1.47995	1.77716	0.388225	-1.36504
NM_001244014,NM_001244015,NM_153685	1.58013	1.31522	0.816121	-0.293146	0.604291	0.388414	-1.36433	0.596821	0.379401	-1.3982
NM_001244262,NM_012257	18.5177	10.2781	0.552961	-0.854749	8.12386	0.440506	-1.18276	6.39	0.344965	-1.53548
NM_001244682,NM_014352	6.45132	3.39523	0.517995	-0.948991	3.14011	0.492579	-1.02157	3.08344	0.479946	-1.05906
NM_001244755,NM_005752	5.69433	4.83225	0.852145	-0.230829	2.37734	0.417545	-1.26	2.58253	0.451594	-1.1469
NM_001248006,NM_001248007,NM_006458,NM_033278	28.5769	22.6523	0.770303	-0.376501	7.55971	0.269462	-1.89185	7.34307	0.259759	-1.94475
NM_001251874,NM_030568,NR_027005	8.9842	15.3281	1.23723	0.307119	0.982485	0.472099	-1.08284	13.9558	1.11803	0.160962
NM_001251987,NM_001256020,NM_001256021,NM_001256022,NM_006073	39.1598	31.2616	0.8092	-0.305434	14.4149	0.368085	-1.44189	15.0457	0.379129	-1.39924
NM_001252	2.0016	1.94828	0.953399	-0.0688503	0.356489	0.180848	-2.46715	0.449674	0.225959	-2.14587
NM_001252195,NM_032596,NM_147168,NM_147169	1.29299	1.5504	1.1693	0.225645	0.163765	0.128833	-2.95642	0.647094	0.504789	-0.986245
NM_001252226,NM_006622	10.8418	8.7756	0.800452	-0.321114	1.03326	0.0960779	-3.37966	1.8616	0.172248	-2.53745
NM_001252294,NM_012391	192.395	150.133	0.752667	-0.409913	51.8213	0.275739	-1.85862	45.2914	0.238651	-2.06703
NM_001252335,NM_032866	1.94894	2.12565	1.05582	0.078363	0.60139	0.314641	-1.66822	0.448877	0.233521	-2.09837
NM_001253790,NM_001253791,NM_001253793,NM_001253794	14.3292	8.72774	0.584605	-0.774466	6.81769	0.487612	-1.0362	5.73586	0.407475	-1.29522
NM_001253845,NM_024866	2.77437	1.87109	0.653197	-0.614409	0.965642	0.355367	-1.49262	1.21101	0.441765	-1.17865
NM_001253849,NM_001253850,NM_024626,NR_045603,NR_045604	6.37062	4.38849	0.684194	-0.547522	2.83936	0.448275	-1.15755	2.10893	0.331396	-1.59337
NM_001254740,NM_004727	14.7467	8.74012	0.794513	-0.331851	6.90021	0.330682	-1.59649	6.13224	0.495619	-1.0127
NM_001255976,NM_020182,NM_199169,NM_199170,NM_199171	14.3211	13.3365	0.913834	-0.129993	5.30645	0.375465	-1.41325	4.19349	0.294563	-1.76336
NM_001255978,NM_001255979,NM_001255980,NM_001255981,NM_130898,NR_045658	92.148	71.0123	0.747179	-0.420473	24.3902	0.26993	-1.88935	22.3022	0.244956	-2.02941
NM_001256105,NM_003392	2.887	1.65928	0.575967	-0.795939	0.236464	0.0819823	-3.60854	0.270119	0.0932796	-3.42229
NM_001256155,NR_028407,NR_045861,NR_045862,NR_045863,NR_045864	1.47361	1.81197	1.20039	0.263511	0.72443	0.499132	-1.0025	0.586075	0.401432	-1.31677
NM_001256213,NM_001256214,NM_152296	2.03767	1.84344	0.889764	-0.168505	0.842375	0.413878	-1.27272	0.671398	0.334718	-1.57898
NM_001256310,NM_014905	12.6648	15.5972	1.23228	0.301334	6.26195	0.495125	-1.01414	7.96196	0.627425	-0.672489
NM_001256339,NM_006167,NR_046072	15.4791	11.0275	0.703661	-0.50704	7.22647	0.47089	-1.08654	7.70611	0.499767	-1.00067
NM_001256395,NM_001256396,NM_020407,NR_046115	5.47469	3.22029	0.549458	-0.86392	0.961462	0.182828	-2.45144	1.01485	0.191322	-2.38593
NM_001256414,NM_002069	1.17418	1.02863	0.876765	-0.189729	0.188665	0.160832	-2.63638	0.310428	0.263911	-1.92187
NM_001256421,NM_001256422,NM_032717	2.67664	2.56012	0.950731	-0.0728903	0.68868	0.258688	-1.95071	0.899289	0.33619	-1.57265
NM_001256477,NM_001256478,NM_207315,NR_046236	6.06738	4.14066	0.674203	-0.568745	0.939248	0.156214	-2.6784	1.65735	0.274033	-1.86758
NM_001256568,NM_001256569,NM_003621	6.4871	3.94779	0.593473	-0.752745	0.895941	0.140309	-2.83332	0.746995	0.116285	-3.10426
NM_001256574,NM_001256575,NM_001256576,NM_003633,NR_046318	10.3273	6.15977	0.590939	-0.758918	2.4037	0.23464	-2.09148	2.27727	0.220796	-2.17921
NM_001256932	20.525	16.7774	0.701986	-0.510481	6.557	0.460803	-1.11778	11.3886	0.485746	-1.04173
NM_001257291,NM_032591	8.61464	9.53225	1.12553	0.170607	3.8775	0.461593	-1.1153	4.26417	0.475139	-1.07358
NM_001257970,NM_024110,NM_052819,NR_047566	21.019	15.667	0.728742	-0.456523	8.63961	0.417508	-1.26012	8.41989	0.403539	-1.30922
NM_001258031,NM_001258032	1.19181	1.4147	1.16497	0.220282	0.482586	0.410331	-1.28513	0.709888	0.599077	-0.739183
NM_001258372,NM_001258373,NM_017957,NM_022827	89.7164	89.5948	0.930612	-0.103748	41.3996	0.480812	-1.05646	43.0208	0.495799	-1.01217
NM_001258395,NM_001258396,NM_001258397,NM_001258398,NM_001258399,NM_213607	2.99509	2.94881	0.95398	-0.0679697	1.06455	0.362453	-1.46413	1.8629	0.629967	-0.666653
NM_001260504,NM_001260505,NM_031414,NM_032944,NR_048542	4.57788	3.43559	0.742514	-0.429509	2.20483	0.484812	-1.0445	2.33365	0.511893	-0.966088
NM_001261825,NM_003733,NM_198213	19.0311	12.5287	0.641954	-0.63946	3.92814	0.209904	-2.2522	3.22529	0.170988	-2.54804
NM_001267576,NM_153210	2.2344	2.17786	0.946299	-0.0796344	0.957869	0.437038	-1.19417	1.25174	0.566393	-0.820122
NM_001267597,NM_001267605,NM_001267606,NM_001267607,NM_021045	5.32354	3.47565	0.663374	-0.592103	1.82799	0.373166	-1.42211	3.10323	0.532043	-0.910386
NM_001270366,NM_024888	3.24109	2.49165	0.743723	-0.427161	1.55935	0.491676	-1.02422	2.29326	0.716304	-0.481355
NM_001270393,NM_001270394,NM_001270395,NM_032471,NM_181794,NM_181795	10.9605	14.4765	1.32191	0.402614	3.9897	0.36424	-1.45703	6.07948	0.553843	-0.852452
NM_001270407,NM_001270408,NM_021219,NR_072999	10.1919	8.25812	0.803186	-0.316199	3.13449	0.309977	-1.68977	3.12866	0.307271	-1.70241
NM_001270927	238.677	163.229	0.687185	-0.541233	27.1507	0.113672	-3.13706	26.0927	0.10888	-3.19918
NM_001270927,NM_001270928,NM_001270929,NM_001270930,NM_001548	44.4394	31.2202	0.704522	-0.505284	6.11316	0.137724	-2.86015	4.97392	0.11148	-3.16514
NM_001270949,NM_001270950,NM_001270951,NM_001278268,NM_003839	3.3903	2.37384	0.692785	-0.529522	0.621646	0.184896	-2.43521	0.737106	0.217934	-2.19803
NM_001271186,NM_001271187,NM_021183,NR_073150	138.702	123.672	0.898864	-0.153827	50.1667	0.360888	-1.47038	47.0355	0.337148	-1.56855
NM_001271466,NM_025139	3.94946	3.18163	0.786996	-0.345572	1.45635	0.374298	-1.41774	1.93642	0.494648	-1.01552
NM_001271507	2.29771	1.75057	0.73545	-0.443303	0.562956	0.250494	-1.99715	0.483251	0.213311	-2.22897
NM_001271592	5.34858	4.35671	0.840754	-0.250244	2.57773	0.475155	-1.07353	3.19368	0.587204	-0.768066
NM_001271608,NM_006148,NR_073384	70.1882	64.9723	0.902223	-0.148444	34.4444	0.499282	-1.00207	35.7186	0.513471	-0.961648
NM_001271661,NM_001271662,NM_004263,NR_073398,NR_073399	1.5505	1.46757	0.930361	-0.104139	0.676593	0.441903	-1.1782	1.15174	0.746439	-0.42191
NM_001271765,NM_004695	45.3748	28.1297	0.622861	-0.683018	21.2659	0.469818	-1.08982	18.6264	0.407596	-1.29479
NM_001271957,NM_001271958,NM_001271959,NM_001271960,NM_001271961,NM_014437	141.606	128.786	0.889418	-0.169066	69.1549	0.495962	-1.0117	72.4106	0.515066	-0.957169
NM_001277204,NM_001277205,NM_001277206,NM_001277207,NM_001277208,NM_176796,NM_176797,NM_176798	46.3177	36.3369	0.76343	-0.389435	21.0956	0.463309	-1.10995	19.9708	0.435819	-1.1982
NM_001278233,NM_001278234,NM_001278235,NM_014583	45.4703	40.0203	0.859825	-0.217885	9.95202	0.22224	-2.16981	9.69844	0.215112	-2.21684
NM_001278529,NM_001278530,NM_018071	4.00852	2.76095	0.666453	-0.585427	0.632266	0.161227	-2.63283	0.938921	0.237028	-2.07687
NM_001278683,NM_001278685,NM_016201	12.272	12.3387	0.971521	-0.0416816	1.9297	0.160638	-2.63811	2.7582	0.227898	-2.13354
NM_001282225,NM_001282226,NM_001282227,NM_001282228,NM_001282229,NM_177405	1.18201	0.698814	0.58618	-0.77059	0.479583	0.409263	-1.2889	0.387803	0.328071	-1.60792
NM_001282231,NM_014782,NM_177949	10.2351	18.7749	1.78926	0.839363	4.49318	0.445955	-1.16503	5.57626	0.550101	-0.862234
NM_001282428,NM_002252	6.30087	5.61959	0.876057	-0.190902	2.87843	0.462673	-1.11194	2.74327	0.437757	-1.1918
NM_001282489,NM_173477	1.14841	0.725001	0.61133	-0.709977	0.122186	0.10867	-3.20197	0.123472	0.108795	-3.20031
NM_001282515,NM_001282518,NM_003408	1.78626	0.948561	0.527694	-0.922227	0.713081	0.401024	-1.31824	0.463434	0.259909	-1.94392
NM_001282533	14.0573	13.6304	0.940728	-0.0881475	5.85667	0.421276	-1.24716	6.8117	0.494304	-1.01654
NM_001282684,NM_001282685,NM_001282686,NM_024681	5.08826	4.66279	0.885138	-0.176027	2.2256	0.447298	-1.16069	3.13668	0.62468	-0.678812
NM_001282736,NM_032812	11.0635	8.55249	0.777075	-0.36387	2.9929	0.270369	-1.88701	2.78804	0.250843	-1.99515
NM_001282857,NM_001282859,NM_019001	5.64838	4.08449	0.725684	-0.462584	2.5694	0.45497	-1.13615	3.00232	0.529578	-0.917084
NM_001283050,NM_001283051,NM_001283052,NM_015259	7.55282	5.76722	0.740784	-0.432876	1.56114	0.210268	-2.24969	2.29077	0.307542	-1.70114
NM_001284406,NM_001284407,NM_001284408,NM_018306	51.6198	38.583	0.732175	-0.449739	12.0445	0.23656	-2.07973	15.1827	0.296261	-1.75506
NM_001286059,NM_001286060,NM_001286061,NM_014488	2.28804	1.4574	0.644246	-0.63431	0.785338	0.341899	-1.54836	0.842315	0.365437	-1.4523
NM_001286201,NM_024730,NR_104413	1.50998	1.19188	0.779455	-0.359464	0.340508	0.227334	-2.13711	0.332259	0.221067	-2.17745
NM_001286238,NM_001286239,NM_019073	1.88017	0.984917	0.530735	-0.913935	0.903655	0.478413	-1.06367	1.03126	0.543945	-0.878458
NM_001286245,NM_001286246,NM_178502	32.0585	25.6988	0.792376	-0.335745	15.2852	0.463528	-1.10928	14.7483	0.479353	-1.06084
NM_001286262,NM_152772	1.17339	0.704969	0.596542	-0.745309	0.305961	0.262274	-1.93086	0.488221	0.416631	-1.26316
NM_001286373,NM_001286374,NM_032174,NR_049819	21.2012	13.7924	0.638558	-0.64711	8.91907	0.426356	-1.22987	9.59472	0.455052	-1.1359
NM_001286495,NM_019600,NR_104457	14.7741	10.9523	0.739356	-0.435652	6.98419	0.474376	-1.0759	7.77289	0.525689	-0.927718
NM_001286691,NM_004529	5.53362	3.73717	0.667577	-0.582992	1.63377	0.297576	-1.74867	1.64849	0.299046	-1.74156
NM_001286999,NM_001287000,NM_001287001,NM_001287002,NM_001287003,NM_013443,NR_104629	11.1005	7.90138	0.697238	-0.520276	5.01491	0.458686	-1.12442	5.88454	0.533213	-0.907212
NM_001287010,NM_001287011,NM_001287012,NM_001287013,NM_001287014,NM_022343,NR_104637,NR_104638,NR_104639,NR_104640,NR_104641	5.66491	3.42212	0.59317	-0.753484	2.2966	0.41056	-1.28434	2.13772	0.379588	-1.3975
NM_001287349	8.08099	5.3104	0.639585	-0.644791	2.90054	0.364971	-1.45415	3.85954	0.482879	-1.05027
NM_001287385	0.997903	1.18668	1.21	0.275007	0.489124	0.486773	-1.03869	1.69719	1.68347	0.751441
NM_001296	11.0327	7.34278	0.665432	-0.587635	2.76224	0.252739	-1.98427	2.21037	0.198519	-2.33266
NM_001332	4.20615	2.85501	0.668461	-0.581084	0.671014	0.161362	-2.63163	0.847666	0.202355	-2.30504
NM_001401,NM_057159	1.71358	1.42888	0.837037	-0.256638	0.301081	0.175799	-2.508	0.436157	0.253426	-1.98036
NM_001406	3.71383	2.91853	0.76931	-0.378363	1.26835	0.346916	-1.52734	1.87581	0.508114	-0.976773
NM_001466	15.9813	15.7185	0.963291	-0.0539617	5.02371	0.31911	-1.64787	4.38429	0.276026	-1.85712
NM_001491,NM_145649,NM_145655	2.46926	1.4061	0.567266	-0.817899	0.149911	0.0609627	-4.03593	0.0618275	0.0250314	-5.32012
NM_001508	3.79225	3.28607	0.845065	-0.242868	0.660117	0.177047	-2.49779	0.737829	0.196245	-2.34928
NM_001511,NR_046035	2.18203	2.55908	1.16056	0.214826	0.552693	0.255354	-1.96943	0.474679	0.21808	-2.19707
NM_001541,NM_080659,NR_037651	112.898	78.299	0.679992	-0.556408	38.0959	0.341722	-1.54911	38.1765	0.340664	-1.55358
NM_001565	11.4902	7.52876	0.666557	-0.585195	2.56166	0.221683	-2.17343	1.57578	0.135607	-2.8825
NM_001570	5.21438	5.32483	0.99426	-0.00830501	1.62048	0.316167	-1.66124	1.57526	0.305153	-1.71239
NM_001649	5.24728	4.66069	0.861457	-0.215149	1.05713	0.205465	-2.28304	1.10308	0.212681	-2.23324
NM_001693	59.9966	50.7264	0.839209	-0.252896	25.7681	0.432427	-1.20947	27.585	0.460097	-1.11999
NM_001710	34.663	22.9436	0.645727	-0.631001	15.5345	0.455266	-1.13522	13.8493	0.403348	-1.30991
NM_001885	30.9205	30.2489	0.943147	-0.0844431	15.628	0.484693	-1.04486	19.3572	0.680485	-0.555366
NM_001946,NM_022652	4.51211	3.66034	0.802514	-0.317399	1.50034	0.33523	-1.57678	1.16685	0.259318	-1.9472
NM_001987	3.39458	2.91427	0.851548	-0.231838	1.31291	0.38957	-1.36005	1.42935	0.421481	-1.24646
NM_002023,NR_103757	3.04855	2.2522	0.724851	-0.464245	1.18795	0.394798	-1.34082	1.31018	0.432473	-1.20932
NM_002030	2.12836	1.66582	0.782409	-0.354001	0.483646	0.228014	-2.1328	0.341556	0.159989	-2.64395
NM_002039,NM_207123	8.78358	5.30144	0.632872	-0.660014	3.18794	0.338801	-1.56149	2.517	0.29389	-1.76665
NM_002053,NM_004120	10.0347	6.77113	0.667409	-0.583355	1.35532	0.13612	-2.87705	0.897549	0.0897378	-3.47815
NM_002075	2.90644	3.09631	0.716576	-0.48081	0.000430844	0.000214654	-12.1857	0.882777	0.369179	-1.43761
NM_002114	5.2486	4.18498	0.789923	-0.340215	2.56049	0.491387	-1.02507	2.42362	0.46278	-1.1116
NM_002145	26.2089	22.3953	0.795158	-0.330687	9.07628	0.349887	-1.51504	9.67812	0.394679	-1.34125
NM_002146	4.03803	2.90202	0.697688	-0.519348	1.26936	0.314285	-1.66985	1.53739	0.392618	-1.34881
NM_002165,NM_181353	36.4329	30.2114	0.804706	-0.313465	10.6249	0.297365	-1.74969	10.8339	0.300732	-1.73345
NM_002167	51.677	35.7686	0.674072	-0.569026	6.92211	0.136341	-2.87471	5.52452	0.107907	-3.21214
NM_002191	3.63142	3.03152	0.807475	-0.308513	1.58713	0.446243	-1.1641	1.42224	0.396908	-1.33312
NM_002201	14.4483	9.00291	0.603817	-0.727815	6.23818	0.440649	-1.1823	5.40741	0.378721	-1.4008
NM_002205	10.7159	7.55548	0.687599	-0.540363	2.10425	0.199686	-2.3242	2.38422	0.224465	-2.15543
NM_002256,NM_198447	21.2812	16.4148	0.799287	-0.323217	11.5539	0.490893	-1.02652	11.0715	0.560007	-0.836491
NM_002298	9.57184	5.98882	0.79499	-0.330989	5.71321	0.42593	-1.23131	3.76161	0.484193	-1.04635
NM_002308,NM_009587,NR_024043	3.09606	2.16064	0.679464	-0.557536	0.93121	0.306465	-1.7062	1.02297	0.333248	-1.58534
NM_002332	7.29074	6.28956	0.84077	-0.250217	3.49769	0.488006	-1.03503	2.94948	0.408278	-1.29238
NM_002443,NM_138634	4.11161	6.68805	1.61296	0.689711	1.33244	0.32639	-1.61533	0.518573	0.126295	-2.98513
NM_002463	1.43514	1.19691	0.817411	-0.290869	0.19287	0.136221	-2.87598	0.475154	0.333371	-1.5848
NM_002483	3.12567	2.33697	0.748058	-0.418776	1.55767	0.499787	-1.00061	1.42016	0.452815	-1.14301
NM_002546	2.8452	2.34691	0.824128	-0.279058	0.0382741	0.0134853	-6.21246	0.075099	0.0263538	-5.24584
NM_002562,NR_033948,NR_033949,NR_033950,NR_033951,NR_033952,NR_033953,NR_033954,NR_033955,NR_033956	1.4246	1.5101	1.03565	0.0505379	0.497307	0.357381	-1.48447	0.666334	0.467879	-1.09579
NM_002564,NM_176071,NM_176072	16.4256	14.4666	0.862915	-0.212711	4.48346	0.276841	-1.85287	5.57639	0.341758	-1.54895
NM_002596,NM_212502,NM_212503	14.1589	11.4923	0.791753	-0.336879	5.9825	0.429904	-1.21791	5.39933	0.384406	-1.37929
NM_002608,NM_033016	11.275	11.2659	1.0048	0.00690963	5.14098	0.480169	-1.05838	5.64322	0.473965	-1.07715
NM_002615	1.25721	0.758055	0.588004	-0.766099	0.522396	0.4225	-1.24298	0.346685	0.278243	-1.84558
NM_002636,NM_024165,NR_027692	14.4544	9.20663	0.619771	-0.690196	5.50538	0.388285	-1.36482	6.71368	0.468522	-1.09381
NM_002739	1.92749	1.41756	0.722843	-0.468239	0.764114	0.401747	-1.31564	0.629262	0.327843	-1.60892
NM_002758	2.80824	3.5153	1.24397	0.314946	1.33265	0.477269	-1.06712	1.66725	0.594048	-0.751346
NM_002773	181.649	129.092	0.690173	-0.534967	81.5163	0.457766	-1.12732	78.4868	0.43645	-1.19611
NM_002800	33.7577	24.2497	0.705241	-0.503812	12.8218	0.38469	-1.37824	13.2267	0.394144	-1.34321
NM_002872	17.6182	14.1863	0.787598	-0.344469	7.11513	0.410326	-1.28516	7.51734	0.429503	-1.21926
NM_002888,NM_206963	3.18872	1.75499	0.540271	-0.888242	1.44882	0.459842	-1.12079	0.605664	0.191235	-2.38658
NM_002890,NM_022650	14.4041	10.5863	0.731871	-0.450339	6.14445	0.428247	-1.22348	7.65226	0.531418	-0.91208
NM_002898	6.33297	5.80076	0.91183	-0.133165	2.08065	0.330375	-1.59782	2.01183	0.317353	-1.65584
NM_002908	2.03681	1.04873	0.513228	-0.962325	1.01956	0.498531	-1.00425	1.14005	0.563848	-0.826616
NM_002982	24.8871	17.6037	0.704145	-0.506053	0.282149	0.0113972	-6.45518	0.140148	0.00562728	-7.47335
NM_003106	9.32338	8.15993	0.852681	-0.229921	0.464527	0.0506342	-4.30375	0.557626	0.0604392	-4.04837
NM_003141	17.2062	15.4817	0.871663	-0.198157	5.2157	0.309181	-1.69348	4.77298	0.28096	-1.83157
NM_003221	8.89541	5.15076	0.569553	-0.812098	1.13668	0.129262	-2.95164	1.27066	0.143593	-2.79994
NM_003239	18.3203	13.1034	0.700323	-0.513903	2.6613	0.147394	-2.76225	2.90601	0.159717	-2.64641
NM_003265	2.19805	2.34167	1.07505	0.104413	0.491236	0.222962	-2.16513	0.322619	0.145802	-2.77792
NM_003268	1.60329	1.02809	0.642392	-0.638473	0.576284	0.360214	-1.47308	0.325468	0.202203	-2.30613
NM_003280	1.38587	0.754221	0.525648	-0.927835	0.220091	0.162121	-2.62486	0.317977	0.232916	-2.10212
NM_003320,NM_177972	1.15106	1.2555	1.07064	0.0984805	0.393294	0.346066	-1.53087	0.689439	0.60263	-0.730657
NM_003353	4.22726	3.76081	0.839577	-0.252263	1.3877	0.331746	-1.59185	1.10553	0.275052	-1.86222
NM_003380	6.39998	4.85768	0.739458	-0.435459	3.01596	0.479953	-1.05903	3.38634	0.533547	-0.906312
NM_003394	9.21413	13.8753	1.2913	0.368837	2.33064	0.277009	-1.852	3.46418	0.408338	-1.29216
NM_003509,NM_003536	31.4805	31.4162	0.976338	-0.0345481	15.4211	0.497182	-1.00816	13.7435	0.439836	-1.18496
NM_003522	8.48858	5.71505	0.665269	-0.587989	2.51418	0.298997	-1.7418	1.84644	0.21809	-2.19701
NM_003532	7.16863	5.47804	0.721831	-0.470267	2.73402	0.370349	-1.43304	2.54738	0.389834	-1.35906
NM_003537	2.84577	2.13986	0.735062	-0.444063	1.24958	0.445501	-1.1665	0.50279	0.178213	-2.48832
NM_003541	6.21891	3.40985	0.686685	-0.542279	2.59561	0.292139	-1.77527	1.76908	0.368082	-1.4419
NM_003545	10.7611	8.67337	0.790299	-0.339533	4.48367	0.422	-1.24468	2.5953	0.242919	-2.04145
NM_003632	2.20378	2.02952	0.908347	-0.138681	0.673226	0.30892	-1.6947	0.725281	0.330011	-1.59941
NM_003649,NM_004032	10.0797	7.42028	0.689809	-0.535729	2.90157	0.298753	-1.74297	3.43507	0.351597	-1.508
NM_003657	8.2952	6.52953	0.760441	-0.39509	3.06393	0.376871	-1.40786	2.40843	0.294819	-1.7621
NM_003670	12.7421	9.95453	0.765845	-0.384873	5.15957	0.410451	-1.28473	5.23541	0.413611	-1.27365
NM_003672,NM_033312,NM_033313	2.02129	1.05338	0.519697	-0.944252	0.721671	0.358306	-1.48074	0.670207	0.33132	-1.5937
NM_003713	5.91786	5.39176	0.899795	-0.152332	2.7402	0.467467	-1.09707	2.64968	0.449132	-1.15479
NM_003725	4.05435	2.92553	0.70079	-0.512944	1.70246	0.427523	-1.22593	2.02003	0.504215	-0.987891
NM_003745	5.40243	4.06675	0.738079	-0.438152	2.16717	0.40731	-1.2958	2.24569	0.417672	-1.25956
NM_003811	5.7981	4.72666	0.803389	-0.315829	1.09528	0.191146	-2.38725	1.77567	0.307166	-1.70291
NM_003820	3.76716	3.38729	0.869071	-0.202456	1.44237	0.391272	-1.35376	1.58027	0.425087	-1.23417
NM_003841,NR_046173	4.11538	2.49816	0.589668	-0.762024	1.7018	0.421381	-1.24681	1.9036	0.467605	-1.09664
NM_003955	1.50905	1.51664	0.973985	-0.0380246	0.525917	0.355772	-1.49097	0.231405	0.155123	-2.68851
NM_004055	4.64893	3.89509	0.819024	-0.288023	1.21503	0.265503	-1.9132	1.35369	0.293345	-1.76933
NM_004056	8.21076	9.60803	1.16931	0.225661	3.87717	0.47346	-1.07868	5.04284	0.613004	-0.706033
NM_004093	6.70606	7.83863	1.15772	0.211284	1.73356	0.2605	-1.94065	2.63648	0.393935	-1.34397
NM_004113,NM_021032	3.72207	3.14893	0.859286	-0.218792	1.76539	0.471034	-1.0861	1.66053	0.442368	-1.17668
NM_004126	3.4884	4.10821	1.14284	0.192622	1.36896	0.399444	-1.32394	1.70874	0.496251	-1.01086
NM_004137	5.63526	4.47859	0.77406	-0.369483	2.312	0.417611	-1.25977	1.62972	0.291872	-1.77659
NM_004163	12.1067	9.51954	0.797642	-0.326184	4.4756	0.367458	-1.44435	3.71285	0.30419	-1.71696
NM_004354	31.8863	19.8085	0.622862	-0.683014	5.74307	0.180324	-2.47134	4.86024	0.151845	-2.71933
NM_004361,NM_033646	3.34992	3.53714	1.04987	0.0702057	1.55471	0.466483	-1.10011	1.30506	0.389826	-1.35909
NM_004419	4.92372	5.28511	1.05168	0.0726934	1.39577	0.287488	-1.79842	1.39718	0.28568	-1.80753
NM_004428,NM_182685	81.5749	55.566	0.662417	-0.594188	37.0142	0.461873	-1.11443	34.6089	0.428849	-1.22146
NM_004431	1.82647	2.48884	1.3242	0.405124	0.647807	0.361441	-1.46817	0.852088	0.471384	-1.08502
NM_004443	19.5562	15.8582	0.790956	-0.338324	4.17154	0.217057	-2.20385	4.89176	0.252146	-1.98767
NM_004454	4.66449	2.79644	0.595048	-0.748921	0.33757	0.0728569	-3.77879	1.10962	0.238084	-2.07045
NM_004474	3.88996	2.06311	0.529251	-0.917975	1.758	0.45459	-1.13736	2.04168	0.522907	-0.935374
NM_004480,NM_178155,NM_178156,NR_038167,NR_038170	18.3664	17.7068	0.85902	-0.219238	6.02238	0.353006	-1.50224	7.43206	0.426488	-1.22942
NM_004496	100.149	87.7305	0.87067	-0.199796	24.1055	0.242183	-2.04583	24.1895	0.241528	-2.04974
NM_004585	61.4084	45.5522	0.723558	-0.46682	28.6176	0.473405	-1.07885	30.0461	0.494027	-1.01734
NM_004675	1.87992	1.51607	0.792911	-0.334772	0.317002	0.170564	-2.55162	0.893395	0.477961	-1.06503
NM_004714,NM_006483,NM_006484	14.6187	9.78292	0.541267	-0.885585	5.47158	0.426441	-1.22958	4.55082	0.351379	-1.5089
NM_004823	7.34528	7.11878	0.947277	-0.0781428	3.6122	0.499603	-1.00114	3.57194	0.48993	-1.02935
NM_004852	1.55598	1.3785	0.887483	-0.172206	0.747406	0.481024	-1.05582	0.832674	0.533464	-0.906538
NM_004863	37.0575	25.0441	0.672417	-0.572575	17.1307	0.464537	-1.10614	16.7957	0.453318	-1.14141
NM_004864	2.62473	3.39955	1.25908	0.332372	0.777003	0.301797	-1.72835	1.45505	0.559723	-0.837215
NM_004884	1.57874	1.43607	0.883882	-0.178072	0.0550131	0.0355079	-4.81571	0.152955	0.0979125	-3.35237
NM_004918	34.9155	28.4969	0.800187	-0.321589	14.1069	0.409795	-1.28703	16.0001	0.460974	-1.11724
NM_004961	4.06143	3.14626	0.771104	-0.375003	1.68655	0.418512	-1.25666	1.77244	0.435037	-1.20079
NM_004963	5.1329	3.00928	0.586035	-0.77094	1.04778	0.204518	-2.2897	0.835006	0.162435	-2.62207
NM_004984	1.28591	1.2314	0.929808	-0.104993	0.547466	0.433537	-1.20577	0.614915	0.483964	-1.04703
NM_005101	148.773	106.352	0.689416	-0.536554	72.2252	0.496492	-1.01015	70.8998	0.483677	-1.04788
NM_005103,NM_022549	14.6241	14.0236	0.939705	-0.0897134	6.11878	0.432585	-1.20895	6.33397	0.427852	-1.22481
NM_005167	5.16819	8.00313	1.58163	0.661412	2.11433	0.435034	-1.2008	3.9691	0.710753	-0.492582
NM_005232	25.3653	21.1815	0.816303	-0.292828	12.0566	0.482716	-1.05075	12.2134	0.485213	-1.04331
NM_005261,NM_181702	1.25811	0.720378	0.564228	-0.825649	0.0393655	0.0316125	-4.98335	0.232233	0.185442	-2.43096
NM_005302	7.59739	7.26542	0.939753	-0.0896458	2.92163	0.389399	-1.36068	3.19415	0.422616	-1.24258
NM_005407	2.19547	1.2676	0.563488	-0.82755	0.241501	0.111813	-3.16084	0.126605	0.058156	-4.10393
NM_005413	2.80227	2.56661	0.901885	-0.148989	0.584093	0.210868	-2.24558	1.21744	0.436197	-1.19695
NM_005419,NM_198332	79.8095	52.077	0.692756	-0.529581	40.1286	0.489748	-1.02989	37.4965	0.45551	-1.13445
NM_005440	2.22487	1.75014	0.772399	-0.372584	0.956158	0.43534	-1.19979	1.4435	0.652459	-0.616041
NM_005451,NM_203352,NM_213636,NR_103804	13.0931	14.0783	1.01722	0.0246377	5.5721	0.456703	-1.13067	6.85145	0.517532	-0.950275
NM_005479	9.99896	8.17718	0.793901	-0.33297	3.65327	0.372561	-1.42445	3.8582	0.39007	-1.3582
NM_005527	1.36189	0.921888	0.665686	-0.587087	0.66156	0.491344	-1.02519	0.622915	0.45993	-1.12052
NM_005533	67.8081	53.3471	0.775812	-0.366219	32.6057	0.471852	-1.0836	30.2272	0.461063	-1.11696
NM_005547	4.36136	2.97576	0.642028	-0.63929	0.867816	0.205834	-2.28044	0.797447	0.188385	-2.40824
NM_005556	149.262	121.373	0.785327	-0.348639	56.4367	0.386333	-1.37208	53.7238	0.365088	-1.45368
NM_005575,NM_175920	5.71691	4.0733	0.708298	-0.497572	2.72233	0.47867	-1.0629	2.86789	0.502028	-0.994161
NM_005603	24.0407	17.1929	0.7107	-0.492682	10.1813	0.42577	-1.23185	9.263	0.385672	-1.37455
NM_005608	23.343	17.5667	0.724227	-0.465485	11.0702	0.485593	-1.04219	10.0295	0.436525	-1.19587
NM_005622,NM_202000	5.06444	5.75698	1.09591	0.132127	2.18614	0.440884	-1.18153	2.10306	0.422163	-1.24413
NM_005755	5.83033	3.22706	0.542883	-0.881289	2.39017	0.415873	-1.26579	2.56393	0.442107	-1.17753
NM_005811	10.7366	7.61162	0.689365	-0.536664	3.32343	0.314811	-1.66744	3.85657	0.36344	-1.46021
NM_005860	3.40772	4.25757	0.990543	-0.013709	1.22637	0.415483	-1.26714	0.763396	0.256753	-1.96155
NM_005860	3.86733	4.25757	0.990543	-0.013709	1.22637	0.415483	-1.26714	4.93191	1.13323	0.18044
NM_005860	2.97651	3.14699	1.04739	0.0667999	1.22637	0.415483	-1.26714	0.763396	0.256753	-1.96155
NM_005860	3.43612	3.14699	1.04739	0.0667999	1.22637	0.415483	-1.26714	4.93191	1.13323	0.18044
NM_005892	6.0756	3.69203	0.82357	-0.280035	2.95682	0.607746	-0.718459	4.74085	0.533962	-0.90519
NM_005892	4.56446	3.69203	0.82357	-0.280035	2.95682	0.607746	-0.718459	1.42621	0.328227	-1.60723
NM_005892	8.32833	3.69203	0.82357	-0.280035	4.83429	0.41591	-1.26565	4.74085	0.533962	-0.90519
NM_005892	6.81718	3.69203	0.82357	-0.280035	4.83429	0.41591	-1.26565	1.42621	0.328227	-1.60723
NM_005923	2.12539	1.69075	0.783172	-0.3526	0.860346	0.408822	-1.29046	1.12666	0.533234	-0.90715
NM_005931	12.4703	22.1521	1.74389	0.802311	5.94381	0.482926	-1.05013	5.52554	0.445597	-1.16618
NM_005967	15.9398	17.9961	1.08639	0.11955	5.66993	0.364361	-1.45656	6.13043	0.390647	-1.35606
NM_006039	1.20912	1.35079	1.07924	0.11001	0.51824	0.438273	-1.1901	0.553351	0.463715	-1.10869
NM_006084	56.3076	52.3889	0.849449	-0.235402	21.8042	0.408293	-1.29232	19.7696	0.367153	-1.44554
NM_006115,NM_206953,NM_206954,NM_206955,NM_206956	45.2903	38.4691	0.831126	-0.266862	14.9502	0.334979	-1.57785	16.2615	0.361727	-1.46703
NM_006194	4.6158	4.85364	1.03773	0.0534288	0.803817	0.175963	-2.50666	1.26449	0.274763	-1.86374
NM_006244	12.3524	7.99547	0.627494	-0.67233	4.72225	0.390066	-1.35822	5.27173	0.43179	-1.21159
NM_006291	14.8495	12.6502	0.827102	-0.273864	5.40769	0.371703	-1.42778	5.59581	0.380528	-1.39392
NM_006329	2.94344	2.66389	0.893959	-0.16172	1.06288	0.364661	-1.45537	1.70651	0.581292	-0.782665
NM_006338,NM_201630	1.36414	1.034	0.738856	-0.436642	0.517618	0.386135	-1.37282	0.421497	0.311652	-1.682
NM_006355	17.6667	9.02438	0.588268	-0.765457	5.50812	0.248573	-2.00826	3.23561	0.208742	-2.26021
NM_006379	28.732	23.2681	0.811083	-0.30208	6.90037	0.24043	-2.05631	5.1105	0.177398	-2.49494
NM_006398	2.82144	2.87483	0.995698	-0.00621817	0.962837	0.34639	-1.52953	1.02345	0.365854	-1.45067
NM_006399	12.3119	12.1161	0.943085	-0.0845378	2.77814	0.231606	-2.11026	2.63922	0.21824	-2.19601
NM_006404	8.79448	11.2797	1.25611	0.328967	2.87575	0.331827	-1.59149	3.30071	0.377779	-1.40439
NM_006417	84.6883	76.3046	0.883018	-0.179485	14.583	0.194139	-2.36484	15.7441	0.170142	-2.55519
NM_006446	3.76675	3.71189	0.956394	-0.0643222	1.54972	0.387965	-1.366	1.44098	0.42077	-1.24889
NM_006460	44.3774	28.5013	0.629259	-0.668273	15.3818	0.351285	-1.50929	15.1859	0.344731	-1.53646
NM_006480	3.91033	3.03211	0.746831	-0.421146	1.8137	0.474919	-1.07425	2.28174	0.592346	-0.755487
NM_006509	9.04798	7.90077	0.848204	-0.237517	2.85982	0.322158	-1.63416	2.61626	0.292248	-1.77474
NM_006522	1.30067	1.01127	0.751723	-0.411726	0.135316	0.106323	-3.23348	0.0927785	0.072254	-3.79078
NM_006536	3.5454	2.02649	0.572832	-0.803817	1.46853	0.414433	-1.27079	1.1567	0.325367	-1.61986
NM_006615,NM_016452	1.33263	1.06631	0.751277	-0.412584	0.614738	0.478295	-1.06403	0.55768	0.43121	-1.21354
NM_006634	6.83465	5.92793	0.834785	-0.260525	2.94581	0.441201	-1.18049	2.71065	0.40301	-1.31111
NM_006642	6.85177	4.05765	0.584437	-0.77488	3.41664	0.495893	-1.0119	4.62048	0.687307	-0.540975
NM_006747,NM_153253	3.45182	2.44429	0.682839	-0.550383	1.67755	0.497385	-1.00757	1.50779	0.44306	-1.17443
NM_006769	162.923	128.414	0.955056	-0.0663439	67.1687	0.375146	-1.41448	64.3284	0.367035	-1.44601
NM_006818	10.5893	7.53095	0.704433	-0.505469	3.81515	0.363061	-1.46171	2.74613	0.259831	-1.94435
NM_006820	24.2419	18.037	0.7573	-0.401063	2.79724	0.116186	-3.1055	2.98822	0.120335	-3.05487
NM_006841	1.92632	1.13449	0.579543	-0.787008	0.7246	0.380939	-1.39236	0.671821	0.35004	-1.51441
NM_006927	1.81071	1.87872	1.00187	0.0026931	0.852661	0.481468	-1.05449	1.16306	0.651224	-0.618781
NM_007083,NM_198041	4.82041	4.35282	0.887138	-0.172773	2.20817	0.463403	-1.10966	2.78405	0.581281	-0.782695
NM_007106	21.8689	21.5847	0.984614	-0.0223684	8.94314	0.410343	-1.2851	8.97528	0.410012	-1.28626
NM_007110	4.39845	3.44697	0.767002	-0.382698	2.04487	0.471741	-1.08394	1.93635	0.443452	-1.17315
NM_007124	6.3137	4.71907	0.861116	-0.215721	1.88907	0.2334	-2.09912	1.2923	0.240777	-2.05423
NM_007144	65.04	34.8128	0.691184	-0.532859	24.0468	0.427349	-1.22651	34.4412	0.389239	-1.36127
NM_007147	7.68755	4.48841	0.579507	-0.787102	1.86936	0.244673	-2.03107	1.74434	0.227211	-2.1379
NM_007170	24.3275	15.9141	0.638377	-0.647522	2.51501	0.104812	-3.25412	2.27486	0.0945569	-3.40267
NM_012275,NM_173170	1.59464	1.73077	1.07106	0.0990419	0.358729	0.22729	-2.13739	0.546689	0.343899	-1.53994
NM_012309,NM_133266	11.8891	11.4583	0.797737	-0.326006	3.78399	0.356486	-1.48808	3.37871	0.316092	-1.66158
NM_012337	3.11434	3.63535	1.11228	0.153519	0.716388	0.236448	-2.0804	0.557551	0.183113	-2.44919
NM_012338	27.117	23.4027	0.866019	-0.207526	4.88281	0.180305	-2.47148	5.54336	0.203448	-2.29726
NM_012339	103.415	81.065	0.76514	-0.386211	46.4185	0.456354	-1.13178	48.5151	0.47294	-1.08027
NM_012342	16.9591	11.5032	0.663896	-0.590975	7.18693	0.429673	-1.21869	5.78419	0.343808	-1.54033
NM_012420	26.6873	19.6189	0.741646	-0.431195	7.97828	0.298052	-1.74637	7.14281	0.266119	-1.90986
NM_012435	5.79058	3.83592	0.641394	-0.640715	2.75349	0.4858	-1.04156	2.59486	0.453393	-1.14117
NM_013278	2.00167	1.49831	0.735482	-0.443237	0.947703	0.479971	-1.05898	0.669878	0.33606	-1.57321
NM_013361	3.66283	3.22245	0.86848	-0.203436	1.62966	0.44903	-1.15511	1.96156	0.537599	-0.8954
NM_013376	20.4172	18.7521	0.889109	-0.169573	9.34858	0.467354	-1.09741	10.0083	0.496505	-1.01012
NM_013450	2.21961	1.91141	0.852741	-0.229826	0.815679	0.36985	-1.43499	0.993833	0.449308	-1.15422
NM_014033	165.683	139.494	0.831519	-0.266177	71.4421	0.435118	-1.20052	70.6416	0.427869	-1.22476
NM_014212	37.4639	30.5808	0.799782	-0.322321	14.8281	0.401656	-1.31597	14.3623	0.385689	-1.37449
NM_014256	12.9896	13.0195	0.897074	-0.156697	2.69771	0.221549	-2.1743	3.28469	0.267509	-1.90234
NM_014280	252.234	234.406	0.624626	-0.678936	159.633	0.466706	-1.09941	37.3874	0.949234	-0.0751616
NM_014280	140.162	41.3686	1.05918	0.0829525	159.633	0.466706	-1.09941	37.3874	0.949234	-0.0751616
NM_014314	17.9015	14.9224	0.830434	-0.268059	5.29605	0.296869	-1.7521	4.86264	0.271724	-1.87979
NM_014353	45.9315	29.4323	0.598198	-0.741305	18.7965	0.398665	-1.32675	15.3877	0.371287	-1.4294
NM_014449,NM_019858	3.6405	2.05305	0.545944	-0.873174	0.695544	0.195184	-2.35709	0.606902	0.168705	-2.56743
NM_014470	37.9737	26.5366	0.680181	-0.556008	2.63337	0.0705787	-3.82462	2.5556	0.0679751	-3.87885
NM_014585	61.0364	58.2563	0.978964	-0.0306718	16.0184	0.259739	-1.94486	15.7226	0.253877	-1.9778
NM_014650	8.21406	6.73478	0.820281	-0.28581	2.90478	0.356406	-1.4884	2.86908	0.346438	-1.52933
NM_014698	19.7819	16.9595	0.835938	-0.258533	8.67746	0.446284	-1.16397	9.57498	0.488171	-1.03454
NM_014716	2.87147	2.67468	0.905174	-0.143729	1.39359	0.491924	-1.02349	1.88528	0.66698	-0.584285
NM_014718	21.5351	14.8008	0.6686	-0.580788	10.1898	0.481995	-1.05291	10.1744	0.47706	-1.06776
NM_014726	5.9272	6.0366	0.989673	-0.0149754	2.52262	0.433306	-1.20654	2.62032	0.447138	-1.16121
NM_014807	30.4697	30.5093	0.970012	-0.0439281	13.8024	0.459809	-1.12089	13.6253	0.455105	-1.13573
NM_014817	38.7737	30.6442	0.830234	-0.268406	17.2139	0.401148	-1.31779	15.7544	0.431638	-1.21211
NM_014817	29.111	30.6442	0.830234	-0.268406	17.2139	0.401148	-1.31779	3.02304	0.402469	-1.31305
NM_014817	28.877	6.38543	0.884369	-0.177278	17.2139	0.401148	-1.31779	15.7544	0.431638	-1.21211
NM_014817	19.2144	6.38543	0.884369	-0.177278	17.2139	0.401148	-1.31779	3.02304	0.402469	-1.31305
NM_014831	6.24908	3.88706	0.607475	-0.719105	1.82974	0.297221	-1.75039	1.57544	0.254417	-1.97473
NM_015009	2.60464	2.70418	1.01009	0.0144895	1.02268	0.399445	-1.32393	1.5708	0.609662	-0.713918
NM_015033	13.3714	10.8174	0.79011	-0.339878	5.75209	0.456805	-1.13035	7.2444	0.523772	-0.932987
NM_015163,NM_052978	1.38079	1.15347	0.823066	-0.280922	0.375398	0.274934	-1.86284	0.362717	0.263694	-1.92306
NM_015166,NM_139202	1.78583	1.7169	0.936753	-0.0942593	0.460451	0.262392	-1.9302	0.483695	0.273299	-1.87145
NM_015221	2.81689	2.51358	0.877187	-0.189046	1.34612	0.483602	-1.04811	1.2902	0.460516	-1.11868
NM_015319,NM_170754,NM_198316	27.4107	20.4254	0.726461	-0.461043	8.16026	0.302934	-1.72293	8.32607	0.306348	-1.70676
NM_015351	32.7982	24.5025	0.738109	-0.438094	15.8502	0.487604	-1.03621	15.8916	0.486101	-1.04067
NM_015478,NM_032107	3.53418	2.82348	0.78237	-0.354078	1.57689	0.452569	-1.14379	1.5422	0.439456	-1.18621
NM_015657,NM_173076,NR_103740	5.04021	3.89048	0.770888	-0.375407	1.77787	0.353846	-1.49881	1.58765	0.31442	-1.66924
NM_015660	3.41942	3.33562	0.965458	-0.0507168	1.30274	0.383766	-1.3817	1.57111	0.460913	-1.11743
NM_015693	2.73203	2.39996	0.871486	-0.198451	1.19171	0.438953	-1.18786	1.50343	0.551248	-0.859224
NM_016133	13.4818	11.6918	0.872594	-0.196624	5.26276	0.389811	-1.35915	5.40151	0.398762	-1.32639
NM_016205,NR_036641	4.24822	2.19962	0.519989	-0.943449	1.90461	0.448226	-1.15771	2.76987	0.649396	-0.622827
NM_016233	15.9681	13.7534	0.840657	-0.25041	5.87231	0.373971	-1.419	6.80424	0.429523	-1.21919
NM_016240,NM_182826	26.1801	23.1587	0.857952	-0.221034	9.99207	0.389372	-1.36078	10.6566	0.411684	-1.28039
NM_016281	13.3807	11.1124	0.81593	-0.293484	3.24275	0.24501	-2.02909	3.01406	0.226833	-2.1403
NM_016436	46.4925	31.3603	0.664165	-0.590387	15.1999	0.330341	-1.59798	15.8075	0.341804	-1.54875
NM_016459	49.7895	26.9691	0.571591	-0.806943	1.54402	0.394134	-1.34324	19.4207	0.197629	-2.33913
NM_016459	18.3478	26.9691	0.571591	-0.806943	1.54402	0.394134	-1.34324	0.710553	0.180182	-2.47248
NM_016459	80.9732	26.9691	0.571591	-0.806943	18.2489	0.187229	-2.41712	19.4207	0.197629	-2.33913
NM_016459	49.5315	26.9691	0.571591	-0.806943	18.2489	0.187229	-2.41712	0.710553	0.180182	-2.47248
NM_016524	4.0649	2.54242	0.611266	-0.710127	1.98592	0.499224	-1.00224	1.45386	0.358321	-1.48067
NM_016582,NR_027391	4.1802	2.79905	0.652123	-0.616786	1.62522	0.396073	-1.33616	1.89776	0.457835	-1.1271
NM_016848	3.30999	2.4683	0.723038	-0.467859	0.346666	0.106789	-3.22716	0.747535	0.228609	-2.12905
NM_016938,NR_037718	3.05516	2.14981	0.688543	-0.538385	0.96865	0.322034	-1.63471	1.45956	0.480859	-1.05631
NM_017410	23.0325	20.1868	0.861929	-0.214362	10.4742	0.460718	-1.11805	10.1797	0.443707	-1.17233
NM_017414	14.7196	11.1938	0.719886	-0.474157	5.56567	0.376825	-1.40803	5.73182	0.414161	-1.27173
NM_017417	4.46113	2.60009	0.602241	-0.731586	1.19672	0.264749	-1.9173	2.07014	0.455393	-1.13481
NM_017436	1.37049	2.7332	1.93036	0.948874	0.339847	0.253218	-1.98154	0.431358	0.318705	-1.6497
NM_017523,NM_199139,NR_046396,NR_046397,NR_046398	21.8307	14.4511	0.659275	-0.601051	4.05577	0.18701	-2.41881	3.4614	0.158163	-2.66052
NM_017554	24.7604	13.6015	0.734557	-0.44506	9.17797	0.342747	-1.54478	8.76227	0.302285	-1.72602
NM_017631	15.714	15.4768	0.725011	-0.463931	4.1945	0.325784	-1.61802	4.19947	0.325039	-1.62132
NM_017699	30.1861	23.8057	0.777758	-0.362604	10.8181	0.362337	-1.4646	9.6723	0.321407	-1.63753
NM_017712	3.11239	2.21443	0.694773	-0.525389	1.47773	0.482304	-1.05199	1.56349	0.506641	-0.98096
NM_017763	18.8794	13.1929	0.682431	-0.551248	2.5147	0.135322	-2.88554	2.11174	0.112789	-3.1483
NM_017817	30.1284	22.028	0.704297	-0.505749	12.8225	0.435474	-1.19934	12.2969	0.414544	-1.2704
NM_017821	9.58933	5.22309	0.600634	-0.735441	2.46487	0.294364	-1.76433	4.92389	0.420899	-1.24846
NM_017855	2.89012	2.06607	0.719226	-0.475482	1.39913	0.483574	-1.04818	0.990773	0.341126	-1.55162
NM_017857	79.3617	63.0237	0.798737	-0.324208	40.9098	0.482084	-1.05265	34.0753	0.458491	-1.12503
NM_018042	2.22284	2.30037	1.02871	0.0408313	0.76454	0.345528	-1.53313	0.667581	0.300757	-1.73333
NM_018073	8.66804	6.19732	0.700491	-0.513561	3.56479	0.416947	-1.26206	4.24492	0.493178	-1.01982
NM_018110	17.8708	13.4601	0.73261	-0.448886	4.55839	0.259725	-1.94494	5.0261	0.284139	-1.81533
NM_018207	7.29849	5.4576	0.732031	-0.450024	2.93871	0.408783	-1.29059	3.10179	0.427767	-1.2251
NM_018354	18.7994	11.5273	0.553524	-0.853286	5.11326	0.297022	-1.75136	5.39683	0.293982	-1.7662
NM_018368	35.6643	23.2961	0.660158	-0.599117	16.6852	0.466119	-1.10123	16.0173	0.446062	-1.16469
NM_018370	8.78265	6.03459	0.681912	-0.55234	3.11203	0.356777	-1.48691	3.26334	0.371855	-1.42719
NM_018380	5.71768	4.3177	0.747487	-0.41988	2.73562	0.483725	-1.04774	3.47153	0.606759	-0.720807
NM_018584	81.5786	61.7963	0.74862	-0.417695	40.3469	0.499035	-1.00279	38.058	0.467893	-1.09575
NM_018667	1.70714	1.51391	0.86092	-0.216049	0.613494	0.366425	-1.44841	0.659402	0.390484	-1.35666
NM_018672,NM_080282,NM_172232	4.40082	3.4627	0.799482	-0.32286	2.17838	0.49143	-1.02494	2.36643	0.533155	-0.907375
NM_018690	1.12726	0.743772	0.622878	-0.682977	0.228082	0.209152	-2.25738	0.366504	0.334042	-1.5819
NM_018710	3.71684	2.36289	0.640989	-0.641629	0.627173	0.168362	-2.57036	0.818761	0.218975	-2.19116
NM_018952	1.71614	1.41107	0.798672	-0.324325	0.693046	0.411699	-1.28034	0.654853	0.385598	-1.37483
NM_018957	15.1049	12.566	0.799964	-0.321994	7.08161	0.481614	-1.05405	7.04218	0.47255	-1.08146
NM_018964	22.8053	25.0118	0.79044	-0.339277	1.51089	0.241912	-2.04745	16.9383	0.554856	-0.849813
NM_018964	14.726	25.0118	0.79044	-0.339277	1.51089	0.241912	-2.04745	1.22009	0.193987	-2.36597
NM_018964	30.8398	25.0118	0.79044	-0.339277	16.8039	0.553685	-0.852866	16.9383	0.554856	-0.849813
NM_018964	22.7605	25.0118	0.79044	-0.339277	16.8039	0.553685	-0.852866	1.22009	0.193987	-2.36597
NM_018964	14.4495	4.15642	0.632104	-0.661767	1.51089	0.241912	-2.04745	16.9383	0.554856	-0.849813
NM_018964	6.37022	4.15642	0.632104	-0.661767	1.51089	0.241912	-2.04745	1.22009	0.193987	-2.36597
NM_018964	22.484	4.15642	0.632104	-0.661767	16.8039	0.553685	-0.852866	16.9383	0.554856	-0.849813
NM_018964	14.4048	4.15642	0.632104	-0.661767	16.8039	0.553685	-0.852866	1.22009	0.193987	-2.36597
NM_018969	2.75809	2.47805	0.883248	-0.179107	1.26771	0.465462	-1.10327	1.238	0.450984	-1.14886
NM_018986	3.78684	3.31757	0.843972	-0.244733	1.53262	0.414248	-1.27143	1.31554	0.352704	-1.50347
NM_019065	2.82203	2.01617	0.688028	-0.539461	0.638751	0.231617	-2.11019	0.601227	0.21643	-2.20803
NM_019086	10.5644	9.58846	0.917354	-0.124446	5.00063	0.49213	-1.02288	5.68414	0.513018	-0.962924
NM_019104	20.7481	15.5182	0.681331	-0.553566	9.91599	0.456819	-1.13031	6.49295	0.365565	-1.4518
NM_019605	15.0431	15.8521	1.05282	0.0742563	5.90314	0.393351	-1.34611	6.32877	0.420095	-1.25121
NM_020147	8.16763	4.68934	0.571514	-0.807139	3.46666	0.426455	-1.22953	3.83561	0.469546	-1.09066
NM_020184	17.6347	14.0804	0.844068	-0.24457	7.4611	0.463552	-1.1092	8.66875	0.4307	-1.21524
NM_020216	16.3104	4.42546	0.590773	-0.759322	0.911704	0.127317	-2.9735	30.0654	0.877072	-0.189234
NM_020216	7.29121	4.42546	0.590773	-0.759322	0.911704	0.127317	-2.9735	1.29947	0.179937	-2.47444
NM_020216	25.2159	34.1942	0.999614	-0.000557281	0.911704	0.127317	-2.9735	30.0654	0.877072	-0.189234
NM_020216	16.1967	34.1942	0.999614	-0.000557281	0.911704	0.127317	-2.9735	1.29947	0.179937	-2.47444
NM_020216	33.9102	34.1942	0.999614	-0.000557281	29.3163	0.881855	-0.181386	30.0654	0.877072	-0.189234
NM_020216	24.891	34.1942	0.999614	-0.000557281	29.3163	0.881855	-0.181386	1.29947	0.179937	-2.47444
NM_020340	3.60427	1.12143	0.665486	-0.587521	0.545444	0.207943	-2.26574	2.04614	0.314567	-1.66856
NM_020340	2.31209	1.12143	0.665486	-0.587521	0.545444	0.207943	-2.26574	0.246265	0.0937049	-3.41573
NM_020340	4.88528	1.12143	0.665486	-0.587521	1.84373	0.285139	-1.81026	2.04614	0.314567	-1.66856
NM_020340	3.5931	1.12143	0.665486	-0.587521	1.84373	0.285139	-1.81026	0.246265	0.0937049	-3.41573
NM_020340	6.53021	5.31157	0.80236	-0.317679	1.84373	0.285139	-1.81026	2.04614	0.314567	-1.66856
NM_020340	5.23803	5.31157	0.80236	-0.317679	1.84373	0.285139	-1.81026	0.246265	0.0937049	-3.41573
NM_020340	5.2492	5.31157	0.80236	-0.317679	0.545444	0.207943	-2.26574	2.04614	0.314567	-1.66856
NM_020340	3.95702	5.31157	0.80236	-0.317679	0.545444	0.207943	-2.26574	0.246265	0.0937049	-3.41573
NM_020393	2.33518	1.94536	0.818575	-0.288811	0.545555	0.236811	-2.07819	0.627806	0.269994	-1.889
NM_020397,NM_153498	6.39649	4.11205	0.627989	-0.671192	0.98623	0.156523	-2.67556	0.978431	0.154312	-2.69608
NM_020423,NM_181093	12.5308	10.0136	0.755293	-0.4049	4.03348	0.332661	-1.58788	3.98322	0.326237	-1.616
NM_020453	3.59574	3.03563	0.839748	-0.251972	1.46227	0.408725	-1.2908	1.55667	0.433052	-1.20739
NM_020632,NM_130840,NM_130841	36.1998	29.7826	0.807219	-0.308965	13.9564	0.390659	-1.35602	12.7997	0.355756	-1.49104
NM_020702	66.3151	56.3991	0.837104	-0.256522	23.1765	0.353659	-1.49957	23.3861	0.354132	-1.49764
NM_020752	3.47334	3.81927	1.08923	0.123313	0.842082	0.24422	-2.03375	1.08445	0.31292	-1.67613
NM_020798	2.3545	1.95414	0.812546	-0.29948	1.1212	0.493204	-1.01974	1.5027	0.629999	-0.666582
NM_020815,NM_032961	2.59499	1.78948	0.675581	-0.565798	0.628231	0.245517	-2.02611	0.780917	0.30299	-1.72266
NM_020873	20.5723	21.192	1.03795	0.0537471	9.3434	0.453495	-1.14084	10.2137	0.493492	-1.0189
NM_020917	1.96417	1.12967	0.578067	-0.790686	0.978582	0.49775	-1.00651	0.959445	0.486467	-1.03958
NM_020957	1.46172	1.28481	0.873189	-0.195636	0.518064	0.356607	-1.48759	0.420849	0.288053	-1.79559
NM_020971,NM_025213	1.20761	1.22783	1.06667	0.0931127	0.542616	0.373605	-1.42042	0.496016	0.486591	-1.03922
NM_021101	25.6275	17.1949	0.67607	-0.564757	2.21603	0.0863337	-3.53394	1.79291	0.0695447	-3.84591
NM_021133	5.09834	3.84231	0.742415	-0.429701	1.22303	0.242321	-2.04501	1.84598	0.363923	-1.4583
NM_021185	2.54821	1.51655	0.755472	-0.404549	1.79234	0.488748	-1.03284	0.728411	0.369754	-1.43536
NM_021623	10.3417	7.46836	0.717387	-0.479175	4.02268	0.391399	-1.35328	4.21474	0.407733	-1.29431
NM_021724	4.28817	4.5327	0.996023	-0.00575018	1.97867	0.451257	-1.14798	2.30964	0.587858	-0.766461
NM_021963	3.12889	3.14435	0.99993	-0.000101107	1.30393	0.418576	-1.25644	0.875485	0.279982	-1.83659
NM_021992	2.40055	2.17418	0.903131	-0.146992	0.920911	0.385154	-1.37649	1.82268	0.758426	-0.398923
NM_022097	1.53593	1.45061	0.927174	-0.109092	0.445099	0.293545	-1.76835	0.346975	0.227233	-2.13776
NM_022119	85.9261	61.8294	0.687699	-0.540153	32.7643	0.392238	-1.3502	26.0144	0.30845	-1.69689
NM_022168	27.8192	21.3681	0.759064	-0.397705	11.7644	0.426229	-1.23029	10.9639	0.395724	-1.33743
NM_022465	5.59678	4.39441	0.764582	-0.387255	2.80945	0.496185	-1.01105	2.84385	0.528522	-0.919961
NM_022470,NM_152240	3.43121	3.68082	1.08138	0.11287	1.56055	0.453891	-1.13958	1.82451	0.528589	-0.919784
NM_022552,NM_153759,NM_175629,NM_175630	5.80678	4.23613	0.708787	-0.496574	2.12732	0.373479	-1.4209	2.5765	0.448258	-1.1576
NM_022569	9.85116	6.13376	0.626593	-0.674398	3.51015	0.356041	-1.48989	2.99578	0.302434	-1.72531
NM_022726	2.94567	3.05449	1.04489	0.0633531	1.04337	0.353501	-1.5002	1.21333	0.409602	-1.28771
NM_022835	1.16578	0.964709	0.812229	-0.300039	0.490539	0.426641	-1.2289	0.676359	0.583149	-0.778067
NM_023072	3.04106	3.22632	1.02881	0.040975	0.520042	0.174504	-2.51867	0.528804	0.175853	-2.50756
NM_023946,NM_177457,NM_177458,NM_177476,NM_177477	3.23778	2.88286	0.861239	-0.215511	1.44702	0.456725	-1.1306	1.20797	0.377756	-1.40447
NM_024014	1.79854	2.479	1.35578	0.439121	0.112436	0.0632733	-3.98226	0.678897	0.379236	-1.39883
NM_024496	37.0481	29.8073	0.791234	-0.337821	17.5216	0.478768	-1.0626	16.227	0.440054	-1.18425
NM_024565	4.02753	4.83237	1.14518	0.19558	0.834	0.212901	-2.23174	0.818391	0.207421	-2.26937
NM_024674	16.1683	16.1484	0.988395	-0.0168332	5.71039	0.35614	-1.48948	5.63201	0.349101	-1.51828
NM_024686	4.78447	2.62471	0.549795	-0.863033	2.18845	0.452564	-1.1438	2.42613	0.511436	-0.967372
NM_024806,NM_199124	11.5993	10.2074	0.864265	-0.210449	5.4466	0.475018	-1.07395	5.87589	0.510007	-0.971417
NM_024902	32.1458	32.7525	0.978089	-0.0319617	10.9938	0.341014	-1.5521	13.8969	0.452482	-1.14407
NM_024921	1.67656	1.60611	0.968633	-0.0459854	0.144984	0.086117	-3.53756	0.164833	0.0976499	-3.35624
NM_024954	23.6506	16.2477	0.66328	-0.592309	10.8511	0.469123	-1.09196	11.381	0.487929	-1.03525
NM_025015	2.77923	4.13551	1.1004	0.138025	0.235134	0.178774	-2.4838	2.05986	0.63104	-0.664196
NM_025015	2.1316	4.13551	1.1004	0.138025	0.235134	0.178774	-2.4838	0.328649	0.248724	-2.00739
NM_025015	3.42178	4.13551	1.1004	0.138025	2.25861	0.696478	-0.52185	2.05986	0.63104	-0.664196
NM_025015	2.77415	4.13551	1.1004	0.138025	2.25861	0.696478	-0.52185	0.328649	0.248724	-2.00739
NM_025153	1.57513	1.34844	0.844972	-0.243025	0.279081	0.178921	-2.4826	0.339314	0.216158	-2.20984
NM_025182	6.20345	3.17983	0.503791	-0.989101	3.02107	0.489901	-1.02944	3.09231	0.504303	-0.987637
NM_025217	6.26354	5.08379	0.793284	-0.334093	2.54109	0.412022	-1.27921	2.99946	0.482638	-1.05099
NM_025218	2.53057	2.97029	1.16698	0.222783	0.918529	0.36485	-1.45462	1.0437	0.412712	-1.2768
NM_025248	8.04779	6.66461	0.881132	-0.18257	1.89064	0.254082	-1.97663	2.13068	0.233152	-2.10066
NM_025260,NM_138272,NM_138273,NM_138274,NM_138275,NM_138277	2.39469	1.55325	0.647277	-0.627543	0.328869	0.138097	-2.85625	0.370564	0.154211	-2.69702
NM_025268	16.7299	18.3566	1.0671	0.0937036	6.53114	0.397879	-1.3296	8.3272	0.502474	-0.992878
NM_030641	2.93689	1.8475	0.628297	-0.670483	0.745981	0.254624	-1.97356	1.03979	0.353617	-1.49975
NM_030929	88.4204	65.4356	0.721492	-0.470945	39.3584	0.451299	-1.14785	39.2716	0.449564	-1.1534
NM_030935	52.6618	34.8392	0.678508	-0.559565	22.7611	0.467956	-1.09556	26.1273	0.450477	-1.15047
NM_030952	1.72568	1.98554	1.12617	0.171428	0.338296	0.199076	-2.32861	0.159783	0.093188	-3.42371
NM_031459	12.9897	10.6379	0.797659	-0.326155	5.22573	0.409546	-1.2879	6.07032	0.471554	-1.0845
NM_031910,NM_182486	7.63303	10.5283	1.34608	0.428766	2.85205	0.380096	-1.39557	2.74341	0.362207	-1.46512
NM_032206	2.12675	1.45901	0.667724	-0.582678	0.431307	0.20722	-2.27077	0.717914	0.33963	-1.55796
NM_032305	15.4921	13.6547	0.860914	-0.216058	7.57386	0.496058	-1.01142	7.89082	0.514144	-0.959758
NM_032430	7.32851	4.53826	0.607881	-0.718139	2.77028	0.391025	-1.35467	2.86522	0.385361	-1.37572
NM_032530	2.60077	2.54534	0.969196	-0.0451438	1.22904	0.476152	-1.0705	1.39881	0.539067	-0.891463
NM_032575	7.147	6.16262	0.839516	-0.25237	2.96134	0.422075	-1.24443	3.25228	0.459091	-1.12315
NM_032604	1.56296	1.03134	0.649614	-0.622343	0.711168	0.460342	-1.11922	0.613454	0.394154	-1.34317
NM_032701	20.2369	15.3357	0.769007	-0.378924	7.70035	0.379393	-1.39823	8.99061	0.439166	-1.18716
NM_032728	2.34732	1.54263	0.6371	-0.65041	0.692909	0.301245	-1.73099	0.737376	0.31777	-1.65395
NM_032789	19.326	14.4323	0.717243	-0.479465	7.19016	0.38153	-1.39013	6.2824	0.330472	-1.5974
NM_032865	1.20453	1.18185	0.959053	-0.060319	0.296177	0.249869	-2.00075	0.213079	0.178169	-2.48868
NM_032876,NM_198086	8.19261	8.81119	1.05947	0.0833458	3.08123	0.380397	-1.39442	3.56389	0.436686	-1.19533
NM_033025	2.9545	2.51839	0.827987	-0.272323	0.675174	0.232961	-2.10184	0.728838	0.249288	-2.00412
NM_033102	5.27901	4.21162	0.782144	-0.354493	2.44139	0.469274	-1.0915	3.42344	0.652105	-0.616825
NM_033159,NM_153281,NM_153282,NM_153283,NM_153285,NR_047690	12.2291	9.10294	0.73028	-0.453484	5.76846	0.478242	-1.06419	4.31809	0.355094	-1.49373
NM_033212	7.21705	6.13966	0.821097	-0.284374	3.19387	0.443822	-1.17195	2.5585	0.366681	-1.4474
NM_033274	2.17221	2.07011	0.930307	-0.104219	0.683283	0.319668	-1.64536	0.555537	0.257913	-1.95505
NM_033388	11.8752	7.90224	0.73577	-0.442671	4.42869	0.319916	-1.64423	4.12243	0.373331	-1.42147
NM_033390	1.81737	1.96778	1.09171	0.126593	0.898598	0.493215	-1.01971	1.01654	0.556182	-0.846368
NM_033409	55.0605	39.487	0.703597	-0.507178	9.42505	0.173264	-2.52895	9.65624	0.17665	-2.50103
NM_033449	5.12641	4.48945	0.847791	-0.238221	2.46077	0.490085	-1.0289	2.78709	0.550519	-0.861135
NM_033502	4.92942	3.1916	0.637484	-0.649542	0.850934	0.174561	-2.5182	0.840315	0.171248	-2.54584
NM_052854	0.944952	0.516828	0.532586	-0.908915	0.31539	0.339869	-1.55695	0.212842	0.227282	-2.13744
NM_052874	2.08392	1.21165	0.567802	-0.816541	0.48511	0.236642	-2.07922	0.568148	0.274752	-1.8638
NM_052966	3.54485	2.96153	0.821839	-0.283073	1.37163	0.391235	-1.35389	1.57659	0.447247	-1.16086
NM_052972	6.36868	4.74151	0.72782	-0.458347	2.25515	0.359678	-1.47522	2.31657	0.366461	-1.44827
NM_053279	8.17237	5.22862	0.625701	-0.676455	1.53329	0.190512	-2.39204	1.45703	0.179605	-2.4771
NM_080608	3.32003	2.84312	0.825792	-0.27615	1.42785	0.432221	-1.21016	2.37597	0.73933	-0.435707
NM_080657	10.5644	7.01626	0.659194	-0.60123	1.42158	0.135334	-2.8854	1.76899	0.167753	-2.57559
NM_080658	1.51601	1.54057	0.992373	-0.0110515	0.724956	0.486055	-1.04081	0.837952	0.557108	-0.843969
NM_080829	28.4741	29.3958	1.02789	0.0396906	1.16801	0.0395646	-4.65964	0.869784	0.0318571	-4.97224
NM_080833	7.24863	6.24525	0.825419	-0.276801	1.09614	0.155291	-2.68695	1.17728	0.165322	-2.59665
NM_130808	1.38231	1.00442	0.716956	-0.480043	0.324699	0.237213	-2.07575	0.552972	0.401525	-1.31644
NM_130897	1.5607	2.4403	1.54486	0.627465	0.242242	0.156596	-2.67487	1.69055	1.08678	0.120053
NM_133489	3.56873	2.89967	0.746337	-0.4221	0.741428	0.215521	-2.2141	0.851677	0.251914	-1.98899
NM_133492	22.4209	13.5177	0.596787	-0.744717	6.35818	0.286357	-1.80411	6.19373	0.276403	-1.85515
NM_138287	24.134	17.9881	0.740327	-0.433765	11.2547	0.469051	-1.09218	10.4222	0.432281	-1.20995
NM_138295	7.53542	5.86153	0.764814	-0.386818	3.13304	0.419522	-1.25318	2.73001	0.36526	-1.453
NM_138356	2.82524	1.5788	0.542442	-0.882462	0.733655	0.264463	-1.91886	0.576319	0.206488	-2.27587
NM_138426	4.76824	3.45633	0.719556	-0.474822	2.12224	0.448132	-1.15801	2.42805	0.509499	-0.972848
NM_138433	1.10221	1.11918	0.988169	-0.0171636	0.0823692	0.0761345	-3.71531	0.147444	0.135003	-2.88892
NM_138440	111.103	84.193	0.732189	-0.449713	47.4421	0.436602	-1.19561	44.051	0.401713	-1.31576
NM_138450	5.85213	5.71843	0.959742	-0.0592825	2.36514	0.408913	-1.29013	2.37226	0.408018	-1.2933
NM_138456	8.06612	5.59611	0.672183	-0.573076	0.95474	0.120817	-3.04911	0.631468	0.0792237	-3.65792
NM_138786	164.816	98.947	0.628351	-0.670363	54.3044	0.356408	-1.4884	62.8997	0.340713	-1.55337
NM_138801	15.3161	11.3499	0.725892	-0.462167	5.53424	0.366251	-1.4491	5.79359	0.381105	-1.39174
NM_138815	2.73521	3.17891	1.14436	0.194537	1.35008	0.498681	-1.00381	2.07284	0.761953	-0.392225
NM_139248	11.8497	6.54284	0.565637	-0.822051	2.63147	0.220087	-2.18385	2.42533	0.201682	-2.30984
NM_144593	2.42199	1.97319	0.800236	-0.321503	0.544201	0.227673	-2.13496	0.746804	0.309885	-1.6902
NM_144596,NM_198309,NM_198310	21.7499	21.3872	0.980349	-0.0286333	9.58754	0.44225	-1.17707	11.2867	0.518814	-0.946711
NM_144608	9.73273	6.01463	0.612257	-0.707789	3.49063	0.36058	-1.47161	3.28502	0.338875	-1.56117
NM_144618	8.67246	4.74737	0.536913	-0.897241	3.93248	0.459123	-1.12305	4.23881	0.492301	-1.02239
NM_144627	1.64059	0.968124	0.581788	-0.781438	0.787177	0.484655	-1.04497	0.444265	0.27197	-1.87848
NM_144658	1.89164	1.20272	0.635963	-0.652985	0.566185	0.299692	-1.73844	0.620174	0.327352	-1.61109
NM_144661	12.3577	12.5374	1.05307	0.0746031	2.81396	0.224431	-2.15566	2.8421	0.225038	-2.15176
NM_144975	8.2547	7.52631	0.895666	-0.158967	1.12604	0.137956	-2.85771	1.72753	0.210706	-2.2467
NM_145020	1.30623	1.37342	1.01534	0.0219722	0.576227	0.449552	-1.15345	0.687119	0.535035	-0.902298
NM_145045	5.12101	4.16791	0.782383	-0.354053	1.74365	0.348596	-1.52038	1.68702	0.33513	-1.57721
NM_145057	32.9346	22.1398	0.652107	-0.616818	12.5433	0.388626	-1.36355	16.2535	0.49893	-1.00309
NM_145170	1.37202	0.974524	0.701753	-0.510968	0.472115	0.346939	-1.52725	0.637921	0.466804	-1.09911
NM_145235	3.12878	1.85357	0.579342	-0.78751	1.42974	0.463414	-1.10963	1.68401	0.542937	-0.881147
NM_145640,NM_145641,NM_145642,NR_027833,NR_027834,NR_027835	3.14253	2.34542	0.723212	-0.467509	0.175277	0.0568557	-4.13655	0.259368	0.0836212	-3.57999
NM_145702,NR_049797	183.93	102.787	0.531476	-0.911926	57.8364	0.323575	-1.62783	87.0465	0.484539	-1.04531
NM_145867	5.1285	2.94858	0.56788	-0.816345	2.49024	0.490822	-1.02673	3.0756	0.600747	-0.735174
NM_148178,NM_148179	33.7878	36.2336	1.04236	0.0598569	15.2557	0.459889	-1.12064	19.1239	0.572063	-0.805756
NM_152230	10.7517	8.93483	0.851009	-0.232751	5.08199	0.467507	-1.09694	4.66549	0.428597	-1.2223
NM_152400	36.1436	29.3153	0.819616	-0.286978	5.0683	0.139661	-2.83999	6.20607	0.17062	-2.55114
NM_152402	4.91548	5.44086	1.10336	0.141899	2.41544	0.4933	-1.01946	2.35448	0.478674	-1.06288
NM_152465	8.23382	4.16619	0.505935	-0.982975	3.83774	0.426156	-1.23055	2.86675	0.384214	-1.38001
NM_152468	2.11379	1.92066	0.890014	-0.168098	0.948067	0.455414	-1.13475	1.16845	0.555981	-0.846897
NM_152486	8.88331	6.26884	0.679187	-0.55812	2.86405	0.329185	-1.60303	2.6178	0.300221	-1.73591
NM_152536	20.5154	13.8139	0.65347	-0.613807	3.99008	0.197113	-2.3429	4.07565	0.202123	-2.30669
NM_152637	8.01362	7.56525	0.88948	-0.168965	1.9628	0.255379	-1.96928	2.21798	0.282553	-1.82341
NM_152658	2.0626	1.25485	0.586968	-0.768644	0.916666	0.460988	-1.1172	0.877711	0.425772	-1.23185
NM_153232	25.8574	25.4725	0.957361	-0.0628653	12.3167	0.484722	-1.04477	12.4799	0.488345	-1.03403
NM_153235	1.82603	1.60281	0.86199	-0.214261	0.113697	0.0629471	-3.98972	0.126432	0.0697579	-3.8415
NM_153456	6.91405	5.79423	0.831359	-0.266458	3.02656	0.440644	-1.18232	2.97126	0.430364	-1.21637
NM_153613	14.4677	20.3839	1.34464	0.427217	5.97896	0.455086	-1.13579	6.74756	0.446696	-1.16264
NM_153634	3.97384	4.00029	0.900461	-0.151262	1.81797	0.486791	-1.03862	2.97948	0.795712	-0.329681
NM_153710,NR_103997	1.52468	1.5555	0.99225	-0.0112235	0.424457	0.283629	-1.81792	0.816122	0.540521	-0.887581
NM_153813	6.03518	12.3823	0.860659	-0.216489	0.467255	0.252475	-1.98579	0.393491	0.210666	-2.24697
NM_153813	9.69243	12.3823	0.860659	-0.216489	0.467255	0.252475	-1.98579	16.5235	1.28692	0.363914
NM_153813	1.88812	1.22384	0.628962	-0.668954	0.467255	0.252475	-1.98579	0.393491	0.210666	-2.24697
NM_153813	5.54537	1.22384	0.628962	-0.668954	0.467255	0.252475	-1.98579	16.5235	1.28692	0.363914
NM_171998	2.01519	1.89006	0.936777	-0.0942205	0.447137	0.222488	-2.1682	0.586303	0.290501	-1.78339
NM_173039	6.82561	5.55465	0.806552	-0.310162	1.9846	0.293037	-1.77085	2.12027	0.311009	-1.68497
NM_173481	42.228	30.6754	0.704879	-0.504553	13.2284	0.31897	-1.64851	11.728	0.281293	-1.82986
NM_173496	19.2983	16.2217	0.85971	-0.218076	10.0037	0.498706	-1.00373	8.40561	0.443177	-1.17405
NM_173527	1.69146	1.21048	0.696952	-0.520865	0.311594	0.187558	-2.41459	0.235724	0.140626	-2.83007
NM_173557	2.26908	1.52478	0.655802	-0.608665	0.561249	0.251357	-1.99219	1.07101	0.47615	-1.0705
NM_173587	2.34336	1.49065	0.61817	-0.69392	0.865578	0.376505	-1.40926	0.486612	0.209774	-2.25309
NM_173602	26.4712	21.2202	0.801113	-0.319923	12.2287	0.463479	-1.10943	12.6154	0.475325	-1.07302
NM_173687	1.6398	4.1495	1.95477	0.966998	0.565058	0.405528	-1.30213	0.679158	0.483993	-1.04694
NM_173794	41.3225	38.0756	0.914283	-0.129288	20.4066	0.496335	-1.01061	21.1605	0.513511	-0.961533
NM_174911	22.2146	17.0104	0.756943	-0.40175	7.62112	0.346139	-1.53058	8.26166	0.372923	-1.42305
NM_174912	4.49634	3.62964	0.795574	-0.329931	2.04186	0.458687	-1.12442	1.89107	0.422566	-1.24275
NM_174921	37.5503	31.9979	0.85459	-0.226693	15.8617	0.423411	-1.23987	19.4195	0.514467	-0.958852
NM_175871	6.77776	6.45671	0.935209	-0.0966385	3.10775	0.464503	-1.10624	4.10561	0.609252	-0.714888
NM_176877	15.4388	12.5488	0.802758	-0.31696	4.48999	0.293406	-1.76903	3.76652	0.244875	-2.02989
NM_177533	12.7768	8.08308	0.613875	-0.703984	5.59633	0.446681	-1.16268	6.17331	0.488607	-1.03326
NM_178170	3.5925	2.92334	0.794373	-0.332113	1.5349	0.434511	-1.20253	1.99285	0.559009	-0.839057
NM_178496	9.06268	7.19558	0.783627	-0.35176	1.42921	0.159234	-2.65078	1.39887	0.154912	-2.69048
NM_178498	2.09731	1.77326	0.848478	-0.237049	0.789143	0.376221	-1.41035	0.890708	0.42325	-1.24042
NM_178831,NR_028038,NR_028039,NR_028040	4.64535	3.16539	0.671513	-0.574514	2.11896	0.461195	-1.11655	2.50879	0.54212	-0.883316
NM_178835	2.59757	2.08798	0.787923	-0.343877	0.862627	0.364362	-1.45656	1.09698	0.395277	-1.33906
NM_178840	6.60552	3.92759	0.579662	-0.786718	0.799999	0.123188	-3.02107	0.887239	0.135523	-2.88339
NM_181519	8.34801	4.3837	0.627315	-0.672739	3.89867	0.465465	-1.10326	3.89448	0.402317	-1.3136
NM_181726	7.08488	6.29972	0.86547	-0.208444	3.27503	0.469736	-1.09008	2.86473	0.409036	-1.2897
NM_182540	2.86375	1.79942	0.623662	-0.681168	0.9739	0.34228	-1.54675	0.790998	0.276508	-1.85461
NM_182572	10.6884	6.74282	0.617627	-0.695191	5.01887	0.471096	-1.0859	4.93728	0.470477	-1.0878
NM_182981	24.621	23.0627	0.913103	-0.13115	9.3282	0.385766	-1.3742	10.1354	0.414967	-1.26893
NM_194284	9.35339	10.5472	1.09834	0.135317	4.2049	0.457436	-1.12836	4.32492	0.466803	-1.09911
NM_194291	13.2338	10.8422	0.821578	-0.283525	4.24977	0.321295	-1.63803	3.62328	0.272885	-1.87364
NM_198148	1.21028	1.35961	1.09379	0.129338	0.445309	0.374404	-1.41733	0.376285	0.313984	-1.67124
NM_198185	1.18523	0.782517	0.649139	-0.623406	0.321282	0.274274	-1.86631	0.272907	0.231507	-2.11087
NM_198443	3.82464	2.7312	0.696003	-0.522831	1.42182	0.37816	-1.40294	1.44562	0.381433	-1.3905
NM_198478	1.56349	1.12849	0.69967	-0.515255	0.494097	0.322124	-1.63431	0.605947	0.392524	-1.34915
NM_198540	5.03186	3.08663	0.596254	-0.746002	0.598449	0.121253	-3.04391	0.325764	0.0653707	-3.93521
NM_198557	3.27412	2.55055	0.781438	-0.355799	1.54078	0.470786	-1.08685	1.22936	0.37416	-1.41827
NM_198580	2.68416	2.39956	0.870339	-0.200352	1.2831	0.486921	-1.03824	1.21293	0.455934	-1.13311
NM_198850	1.81808	1.79331	0.941335	-0.087219	0.698721	0.395379	-1.33869	0.968948	0.543757	-0.878964
NM_198988	6.5366	6.38076	1.03415	0.0484474	3.24636	0.493597	-1.01859	3.60427	0.525188	-0.929095
NM_201286	2.02382	1.40204	0.690385	-0.534524	0.908394	0.45034	-1.15092	0.748315	0.369807	-1.43516
NM_201566	20.6966	15.7346	0.730052	-0.45393	8.16673	0.405261	-1.30308	9.10914	0.446848	-1.16214
NM_203390	5.66677	5.35154	0.889757	-0.168518	2.94004	0.533593	-0.906187	3.93669	0.718924	-0.47609
NM_203390	4.18739	5.35154	0.889757	-0.168518	2.94004	0.533593	-0.906187	1.66668	1.60616	0.683615
NM_203403	12.1072	8.99192	0.740789	-0.432864	1.36832	0.113457	-3.13979	1.28621	0.106097	-3.23655
NM_203411	2.58601	2.25361	0.859402	-0.218591	1.21503	0.475381	-1.07284	0.479886	0.186015	-2.42651
NM_203447	3.12889	3.42037	1.10869	0.148861	1.56015	0.49581	-1.01214	1.149	0.36419	-1.45724
NM_207015	5.14599	3.99442	0.78541	-0.348483	1.54053	0.298032	-1.74646	1.2201	0.235396	-2.08683
NM_207336	58.484	39.2496	0.634918	-0.655358	22.9011	0.491379	-1.02509	27.1107	0.404469	-1.3059
NM_207363,NM_207481	1.2874	1.07402	0.821587	-0.283521	0.496874	0.389879	-1.3589	0.406334	0.31732	-1.65599
NM_207459	1.28974	1.41514	1.06063	0.0849232	0.510898	0.404451	-1.30596	0.569286	0.447622	-1.15965
NM_213600,NR_033151	18.3264	15.0884	0.801185	-0.319795	8.95402	0.497562	-1.00705	8.50666	0.468666	-1.09337
NR_000006	279.527	190.592	0.687388	-0.540804	118.203	0.422461	-1.24311	57.8963	0.20566	-2.28167
NR_000021	559.821	439.761	0.774718	-0.368258	88.1755	0.159349	-2.64974	174.161	0.311852	-1.68106
NR_000024	163.591	114.612	0.685224	-0.545349	34.5033	0.213896	-2.22502	101.066	0.623091	-0.682487
NR_000025	106.907	62.6443	0.574766	-0.798956	52.0297	0.493088	-1.02008	115.596	1.08835	0.122144
NR_001285	552.079	584.663	1.03472	0.0492323	175.544	0.322821	-1.6312	258.053	0.471408	-1.08495
NR_001298	9.62096	7.8271	0.788444	-0.34292	4.50823	0.47783	-1.06543	4.24363	0.446659	-1.16275
NR_002185	4.9163	3.63044	0.73473	-0.444713	1.28359	0.263039	-1.92665	1.36989	0.277988	-1.84691
NR_002328,NR_104033,NR_104034	1.86234	2.1419	1.13444	0.181989	0.658414	0.357352	-1.48458	0.895539	0.482383	-1.05175
NR_002330	1.41404	1.23105	0.789849	-0.340352	0.247643	0.203976	-2.29353	0.743226	0.505785	-0.983404
NR_002576	135.441	68.9988	0.505997	-0.982798	56.5848	0.42043	-1.25007	27.8876	0.206007	-2.27924
NR_002586	214.185	285.285	1.3423	0.424701	105.708	0.492791	-1.02096	78.5515	0.364488	-1.45606
NR_002598	516.678	623.264	1.17193	0.228886	20.9513	0.040802	-4.61521	780.246	1.5459	0.628444
NR_002738	539.918	586.182	1.05145	0.0723765	170.295	0.321388	-1.63761	505.313	0.94916	-0.075275
NR_002775	4.02013	2.48282	0.60603	-0.722536	1.35226	0.340677	-1.55352	1.31552	0.329358	-1.60227
NR_002788	37.7416	22.793	0.574916	-0.798575	9.62925	0.272953	-1.87328	9.33258	0.243665	-2.03703
NR_002809	23.898	19.8407	0.753878	-0.407598	10.5861	0.498465	-1.00443	12.6625	0.524579	-0.930772
NR_002814,NR_046444,NR_046445,NR_046446,NR_046447,NR_046448,NR_046449,NR_046450,NR_046451	2.61496	1.49212	0.569794	-0.811485	0.540948	0.207531	-2.26861	1.14534	0.437219	-1.19357
NR_002832,NR_033312,NR_033313,NR_033314,NR_033315	2.47217	1.5892	0.63988	-0.644125	1.03186	0.418538	-1.25657	1.05745	0.428546	-1.22248
NR_002936	3.65988	3.89161	1.04291	0.0606177	1.64652	0.455793	-1.13355	1.42727	0.392568	-1.34899
NR_002982	103.151	171.565	1.68175	0.74996	21.4804	0.207817	-2.26662	86.1043	0.827337	-0.273455
NR_002987,NR_024127	41.9903	22.7104	0.513134	-0.962593	16.4769	0.44625	-1.16408	41.3275	0.922703	-0.116061
NR_003003	2.86382	2.97266	1.00962	0.0138037	1.27807	0.454118	-1.13886	0.260502	0.0919621	-3.44282
NR_003017	64.6557	33.6787	0.510772	-0.969248	10.1937	0.159827	-2.64541	30.4261	0.473552	-1.07841
NR_003190	3.58744	2.28767	0.633176	-0.659323	1.62503	0.455281	-1.13517	1.54809	0.432424	-1.20948
NR_003569	2.20085	1.82246	0.819717	-0.286802	0.644861	0.295395	-1.75928	0.518952	0.236293	-2.08135
NR_003578	4.00167	3.39013	0.843207	-0.246039	1.21743	0.305498	-1.71077	1.23956	0.309936	-1.68996
NR_003667	2.33457	2.46826	1.04319	0.0610043	0.284683	0.123217	-3.02073	0.715117	0.307282	-1.70236
NR_003716,NR_047517,NR_047518	30.9811	23.683	0.74923	-0.416519	11.9815	0.391684	-1.35223	11.9838	0.389797	-1.35921
NR_004405	2.07758	2.51693	1.19489	0.256879	0.894707	0.435752	-1.19842	1.80378	0.870101	-0.200749
NR_015353	45.3467	32.6234	0.695091	-0.524725	18.0246	0.410659	-1.28399	17.176	0.379881	-1.39638
NR_015407	14.6395	10.2987	0.707018	-0.500186	3.76007	0.256867	-1.96091	5.9438	0.403961	-1.30771
NR_015415	8.24207	8.172	0.978611	-0.0311927	3.84752	0.469522	-1.09074	4.71321	0.576112	-0.795577
NR_015431,NR_024153	1.74934	1.45223	0.824681	-0.278097	0.807784	0.464505	-1.10624	0.763558	0.436811	-1.19492
NR_015447	1.64675	0.986928	0.543966	-0.878408	0.395084	0.227754	-2.13445	0.851151	0.611802	-0.708861
NR_023387	2.23804	2.16874	0.953972	-0.0679813	1.03747	0.46939	-1.09115	1.15457	0.517633	-0.949995
NR_023392	4.51473	5.47754	0.972442	-0.0403157	0.185794	0.0776221	-3.68739	5.42646	0.983439	-0.0240929
NR_023392	3.48457	5.47754	0.972442	-0.0403157	0.185794	0.0776221	-3.68739	0.585281	0.241116	-2.0522
NR_023392	3.38876	1.44189	0.639453	-0.645093	0.185794	0.0776221	-3.68739	5.42646	0.983439	-0.0240929
NR_023392	2.35861	1.44189	0.639453	-0.645093	0.185794	0.0776221	-3.68739	0.585281	0.241116	-2.0522
NR_024014	29.6802	27.1019	0.804695	-0.313485	9.24595	0.334768	-1.57877	8.60983	0.310356	-1.68801
NR_024121	3.57287	3.23144	0.871647	-0.198182	1.71134	0.483982	-1.04698	2.09351	0.602383	-0.731245
NR_024204,NR_024205,NR_024206	15.428	12.7102	0.810853	-0.302491	4.21051	0.275972	-1.85741	3.79597	0.247262	-2.01589
NR_024237	9.2107	6.14354	0.549979	-0.862547	3.09283	0.316282	-1.66072	1.91042	0.285868	-1.80658
NR_024237	9.15751	6.14354	0.549979	-0.862547	3.09283	0.316282	-1.66072	2.63611	0.404106	-1.3072
NR_024256,NR_104327,NR_104328,NR_104329,NR_104330,NR_104336	168.782	130.646	0.744914	-0.424856	81.0755	0.497469	-1.00732	84.6438	0.503877	-0.988861
NR_024330,NR_029693	7.91382	5.12486	0.614747	-0.701935	1.5644	0.205566	-2.28233	1.75799	0.225537	-2.14856
NR_024334	1.49345	1.06996	0.710814	-0.492448	0.273949	0.184516	-2.43818	0.627937	0.421324	-1.247
NR_024337	5.31776	5.38082	0.977373	-0.0330203	1.71624	0.329542	-1.60146	2.46304	0.470053	-1.0891
NR_024359	1.70405	1.13802	0.647312	-0.627471	0.269777	0.161571	-2.62975	0.391465	0.23241	-2.10525
NR_024434,NR_024435	9.60291	7.23223	0.763165	-0.389932	4.33265	0.449955	-1.15215	3.98467	0.410663	-1.28397
NR_024469	7.08774	5.90626	0.809809	-0.304348	2.64038	0.379597	-1.39746	3.12962	0.446192	-1.16426
NR_024482,NR_024483	3.96898	3.49175	0.858662	-0.219837	0.957441	0.245131	-2.02838	1.68607	0.428523	-1.22255
NR_024563	2.34868	2.31909	0.951449	-0.0718015	0.572744	0.24975	-2.00145	0.416565	0.179914	-2.47462
NR_026655	1.58165	0.958608	0.598991	-0.739388	0.640251	0.40836	-1.29208	0.89189	0.565658	-0.822002
NR_026657	1.87072	1.46204	0.776718	-0.364534	0.86747	0.467055	-1.09834	1.15555	0.617113	-0.696394
NR_026756	2.73207	1.94638	0.566751	-0.819213	0.578191	0.238802	-2.06612	0.40571	0.173328	-2.52843
NR_026776	5.72741	4.07587	0.698703	-0.517249	2.48645	0.439789	-1.18511	2.32028	0.407423	-1.2954
NR_026779	1.3854	1.29874	0.915631	-0.127168	0.337075	0.247041	-2.01718	0.463104	0.337208	-1.56829
NR_026794	102.772	83.2821	0.697417	-0.519905	50.4269	0.461531	-1.1155	45.8835	0.576127	-0.795542
NR_026885	3.3949	1.74251	0.509094	-0.973996	1.35805	0.402621	-1.31251	1.21069	0.357251	-1.48499
NR_026956	1.64772	1.04929	0.626442	-0.674743	0.559177	0.343401	-1.54204	0.371906	0.226797	-2.14053
NR_026999	5.81364	5.17251	0.886291	-0.174148	2.08045	0.353581	-1.49989	1.94875	0.340641	-1.55367
NR_027182	1.24057	0.790647	0.614696	-0.702053	0.4645	0.383207	-1.3838	0.582333	0.476023	-1.0709
NR_027259	0.969222	1.52175	1.57315	0.653654	0.450727	0.466362	-1.10048	1.04656	1.07465	0.103864
NR_027262	1.38307	0.935781	0.676636	-0.563551	0.379954	0.275185	-1.86152	0.558768	0.4033	-1.31008
NR_027283	19.7912	11.907	0.665508	-0.587465	6.99208	0.407873	-1.29381	10.308	0.423514	-1.23952
NR_027322	7.33602	5.0143	0.672304	-0.572812	1.50134	0.207049	-2.27196	1.82146	0.249566	-2.00251
NR_027335,NR_027336	11.1951	9.96792	0.866384	-0.206922	4.65449	0.423501	-1.23956	2.80888	0.25329	-1.98114
NR_027440	3.13933	3.43724	1.08536	0.118173	1.40283	0.449936	-1.15221	1.39585	0.445499	-1.16651
NR_027456	2.29618	1.47741	0.628792	-0.669348	1.03696	0.459002	-1.12342	0.845146	0.370715	-1.43162
NR_027471	4.79678	4.12016	0.862308	-0.213725	1.0142	0.211558	-2.24087	0.951528	0.197481	-2.34021
NR_027620	1.50208	2.41471	1.57771	0.657825	0.155503	0.104869	-3.25334	0.616384	0.412882	-1.2762
NR_028295	1.21613	1.31653	1.05489	0.0770953	0.417813	0.349444	-1.51687	0.605681	0.502761	-0.992059
NR_028330	5.82958	4.82636	0.81348	-0.297822	2.63656	0.458377	-1.1254	2.63051	0.453239	-1.14165
NR_029407	1.77159	2.50871	1.01204	0.0172664	0.376831	0.428424	-1.22289	0.385918	0.197265	-2.34179
NR_029407	2.0415	1.88878	1.72268	0.784657	4.95799	1.61407	0.690706	0.385918	0.197265	-2.34179
NR_029407	1.31078	1.88878	1.72268	0.784657	0.376831	0.428424	-1.22289	0.385918	0.197265	-2.34179
NR_029451	1.89326	1.42231	0.74224	-0.430044	0.386809	0.206452	-2.27612	0.835066	0.441848	-1.17838
NR_029702	274.438	4.8024	0.587292	-0.76785	122.59	0.301818	-1.72825	63.0323	0.154126	-2.69782
NR_030754	2573.7	2546.4	0.964268	-0.0524937	516.506	0.203971	-2.29356	982.612	0.385625	-1.37473
NR_033186	1.26188	0.809066	0.629095	-0.668652	0.52688	0.422779	-1.24202	0.439003	0.350266	-1.51347
NR_033240	8.67507	6.9135	0.791217	-0.337855	3.62147	0.419965	-1.25166	4.77693	0.551346	-0.85897
NR_033370	3.32854	3.58585	0.898682	-0.154115	1.27345	0.4258	-1.23175	1.61371	0.537049	-0.896871
NR_033753	1.22824	1.06641	0.861217	-0.215552	0.235402	0.193201	-2.37183	0.269581	0.219521	-2.18756
NR_033800	1.98024	1.48304	0.738176	-0.437964	0.707209	0.361204	-1.46911	0.623229	0.315762	-1.66309
NR_033801	2.42483	2.69284	1.09564	0.131777	0.905859	0.377276	-1.40631	1.0378	0.42961	-1.2189
NR_033854	14.8426	13.6757	0.897479	-0.156044	6.45732	0.442506	-1.17623	6.27666	0.427065	-1.22748
NR_033910	5.20666	4.38421	0.833861	-0.262122	2.52244	0.489259	-1.03133	1.61773	0.310705	-1.68638
NR_033929	1.49355	1.96296	1.29266	0.370344	0.385382	0.26135	-1.93595	1.49024	1.00182	0.00261323
NR_034034	1.75338	1.32296	0.74703	-0.420759	0.865517	0.497452	-1.00737	0.662261	0.378588	-1.4013
NR_034105,NR_034106	50.6461	37.1589	0.739548	-0.435282	25.0846	0.494455	-1.01609	23.9912	0.470775	-1.08689
NR_034114	1.47296	0.981955	0.671803	-0.573889	0.68881	0.447631	-1.15962	0.821849	0.579412	-0.787343
NR_034137	35.3007	27.1726	0.770539	-0.376063	11.2616	0.320026	-1.64374	14.1771	0.399941	-1.32214
NR_034159	2.31191	2.35027	0.999332	-0.000961436	0.836179	0.366335	-1.44876	0.418913	0.182031	-2.45775
NR_036251	1100.9	1769.75	1.57114	0.651813	340.578	0.313914	-1.67156	674.078	0.617661	-0.695111
NR_036484	8.02285	5.021	0.6201	-0.689426	2.26914	0.286317	-1.80432	2.35268	0.292397	-1.774
NR_036504	3.44163	2.36669	0.672697	-0.571971	1.32942	0.392159	-1.35049	1.63692	0.479098	-1.0616
NR_036530	1.83784	1.07047	0.575995	-0.79587	0.806308	0.442555	-1.17608	0.917594	0.500564	-0.998376
NR_037169,NR_037170,NR_037171,NR_037172	13.3332	12.858	0.946785	-0.0788909	5.11316	0.388296	-1.36477	4.63498	0.349791	-1.51543
NR_037173,NR_037174,NR_037175,NR_037176	4.26539	5.12499	1.1895	0.250355	1.9526	0.461708	-1.11495	1.08335	0.254392	-1.97488
NR_037593	2.3103	1.40113	0.586222	-0.77048	0.822141	0.363369	-1.46049	1.04492	0.45865	-1.12454
NR_037629	2.28181	1.78444	0.775739	-0.366351	1.06368	0.469371	-1.0912	0.176238	0.0773337	-3.69276
NR_037676	1.33723	0.84307	0.616496	-0.697843	0.297422	0.225744	-2.14724	0.233137	0.175735	-2.50853
NR_037694,NR_037695,NR_037696	4.33186	2.53396	0.570752	-0.809066	1.48453	0.348137	-1.52227	2.10985	0.491613	-1.0244
NR_038135	3.30261	2.49242	0.748571	-0.417788	0.495192	0.1512	-2.72546	0.653535	0.19785	-2.33753
NR_038227,NR_038228	9.10859	6.18469	0.657423	-0.605107	3.09053	0.352182	-1.50561	5.02944	0.550091	-0.862258
NR_038266	3.64658	3.30089	0.884028	-0.177836	0.521067	0.145104	-2.78484	1.21462	0.336011	-1.57342
NR_038289	1.51371	1.10997	0.714285	-0.485435	0.279642	0.191002	-2.38834	0.189006	0.124093	-3.01051
NR_038320	1.2391	0.815913	0.662031	-0.595025	0.581391	0.469898	-1.08957	0.726782	0.582553	-0.779535
NR_038357	4.08065	1.80062	0.536773	-0.897618	2.06026	0.465872	-1.102	2.08588	0.467158	-1.09802
NR_038389	8.0389	7.01644	0.770045	-0.376987	2.79807	0.377108	-1.40695	3.19245	0.420882	-1.24851
NR_038452	1.95611	2.30933	1.15883	0.21267	0.759493	0.393308	-1.34627	0.763269	0.392531	-1.34912
NR_038458	5.60246	4.69945	0.813259	-0.298212	1.98622	0.361502	-1.46793	2.56795	0.463991	-1.10783
NR_038896,NR_038898,NR_038899,NR_038900	112.814	122.089	1.07647	0.106308	48.0591	0.430533	-1.2158	46.0399	0.405996	-1.30046
NR_038905	3.7696	3.45325	0.913435	-0.130626	1.40474	0.374314	-1.41767	2.71512	0.719149	-0.475637
NR_038923	7.13	4.70329	0.645669	-0.631133	3.25395	0.463522	-1.10929	3.22545	0.455213	-1.13538
NR_038933	2.44376	2.45473	0.973647	-0.0385266	1.1485	0.479051	-1.06175	1.96497	0.814441	-0.296121
NR_038969	1.82268	1.99643	1.13753	0.185902	0.555374	0.325891	-1.61754	1.06422	0.529779	-0.91653
NR_039996	2.99726	2.95478	0.998159	-0.00265902	1.41776	0.47143	-1.08489	1.57875	0.522042	-0.937757
NR_039999	5.75396	6.97248	1.18242	0.241747	2.54597	0.431777	-1.21164	3.48305	0.636917	-0.650824
NR_040027,NR_040028	14.2218	18.3914	1.05249	0.0738109	7.61749	0.349652	-1.51601	2.37439	0.697263	-0.520224
NR_040109	2.5858	2.71203	1.04988	0.0702255	0.991153	0.384028	-1.38071	1.17258	0.452161	-1.1451
NR_040113	10.5895	8.88526	0.851592	-0.231759	4.97111	0.390804	-1.35548	3.21046	0.372679	-1.42399
NR_040662	13.695	7.8863	0.569568	-0.812058	3.86553	0.28501	-1.81092	3.76181	0.275067	-1.86215
NR_044994	1.41939	1.48574	1.03792	0.0537004	0.697919	0.494883	-1.01484	1.31267	0.926745	-0.109752
NR_045388	2.85007	1.8834	0.66149	-0.596211	1.01088	0.355296	-1.4929	1.10951	0.388235	-1.36499
NR_045407,NR_045408,NR_045409	4.58214	2.85719	0.610468	-0.712015	0.423453	0.0936698	-3.41627	2.50156	0.550351	-0.861573
NR_045634,NR_045636,NR_045637	1.28337	1.73706	1.3611	0.444764	0.35116	0.273815	-1.86872	1.15701	0.895928	-0.158555
NR_046201	2.04026	2.1457	1.02601	0.0370512	0.897647	0.447425	-1.16028	1.46872	0.725928	-0.462097
NR_046287,NR_046288,NR_046289,NR_046290	18.666	12.086	0.630205	-0.666116	7.41009	0.403923	-1.30785	8.57634	0.464216	-1.10713
NR_046368	5.19412	4.67994	0.87172	-0.198064	2.4674	0.48491	-1.04421	2.25531	0.440029	-1.18433
NR_073154,NR_073155	3.9633	2.92991	0.734814	-0.444547	1.96731	0.499886	-1.00033	1.8923	0.476997	-1.06794
NR_102279	12.9508	10.7798	0.85135	-0.232175	4.50873	0.393518	-1.3455	8.2596	0.560619	-0.834907
NR_102684	5.00065	2.69952	0.519869	-0.943777	2.1251	0.434594	-1.20226	1.79506	0.364893	-1.45445
NR_103446,NR_103447	6.30969	5.54113	0.872629	-0.196561	2.83489	0.45168	-1.14663	4.0797	0.647284	-0.62753
NR_103753,NR_103754,NR_103755,NR_103756	2.21845	3.05782	1.36823	0.452309	0.826236	0.374862	-1.41557	0.866568	0.390985	-1.35482
NR_103848,NR_103849,NR_103850	3.80653	3.79546	0.991935	-0.0116849	1.75912	0.463666	-1.10885	1.202	0.316372	-1.66031
NR_104178	1.74773	1.00587	0.578379	-0.789918	0.837024	0.47973	-1.0597	1.21819	0.692429	-0.530264
NR_106741	335.814	295.459	0.835659	-0.25901	86.9388	0.266857	-1.90586	298.355	0.909372	-0.137055
NR_108047,NR_108048	2.4286	1.37432	0.558617	-0.840068	1.0023	0.416545	-1.26345	1.71003	0.706811	-0.500604
NR_108099	3.16617	1.85098	0.59591	-0.74683	1.57018	0.492429	-1.02201	1.6023	0.500134	-0.999608
NR_109795	1.9541	1.71381	0.852434	-0.230341	0.460266	0.239724	-2.06055	0.750825	0.38866	-1.36342
NR_109928	1.72372	1.41063	0.807824	-0.307887	0.819665	0.480111	-1.05856	1.46975	0.85564	-0.224923
NM_000038,NM_001127510,NM_001127511	3.02119	2.35524	0.780491	-0.357544	1.62986	0.540127	-0.888631	1.46797	0.484736	-1.04473
NM_000118,NM_001114753,NM_001278138	13.931	10.4019	0.79504	-0.330906	8.43028	0.524829	-0.93008	5.95163	0.470615	-1.08738
NM_000304,NM_001281455,NM_001281456,NM_153321,NM_153322,NR_104017,NR_104018	4.73407	5.75358	1.21717	0.283529	2.8028	0.593482	-0.752723	2.29384	0.482656	-1.05094
NM_000355,NM_001184726	1.60884	1.49136	0.907479	-0.140064	1.11895	0.706078	-0.502093	0.689256	0.431224	-1.21349
NM_000370	2.06674	2.40514	1.17033	0.226915	1.05449	0.509832	-0.97191	0.966122	0.465193	-1.1041
NM_000456,NM_001032386,NM_001032387	76.4671	56.8442	0.739798	-0.434796	37.258	0.501278	-0.996318	37.9739	0.485365	-1.04286
NM_000660	4.80044	4.57889	0.931517	-0.102347	2.70529	0.57302	-0.803345	1.92084	0.40314	-1.31065
NM_000720,NM_001128839,NM_001128840	3.14164	4.40552	1.2434	0.314291	2.55677	0.769145	-0.378672	1.12491	0.439825	-1.18499
NM_000740	3.1911	2.8043	0.864575	-0.209939	1.7517	0.555524	-0.848084	1.4585	0.459153	-1.12295
NM_000841,NM_001256809,NM_001256811,NM_001256812,NM_001256813,NM_001282847	1.62902	1.18455	0.709001	-0.496144	0.837316	0.523068	-0.934936	0.63018	0.390071	-1.35819
NM_000932	5.81945	5.73727	0.959533	-0.0595953	3.82729	0.669245	-0.579394	2.1048	0.365398	-1.45245
NM_000985,NM_001035005,NM_001035006,NM_001199340,NM_001199341,NM_001199342,NM_001199343,NM_001199344,NM_001199345,NM_001199346,NM_001199355,NM_001199356,NR_002572	2533.31	2566.7	0.997288	-0.00391557	2093.69	0.836198	-0.258087	546.12	0.216506	-2.20752
NM_001001523,NM_005060	11.5849	8.62785	0.726109	-0.461746	5.84947	0.51215	-0.965359	4.8916	0.427173	-1.22711
NM_001001567,NM_001001568,NM_001001569,NM_001001570,NM_001001571,NM_001001572,NM_001001573,NM_001001574,NM_001001575,NM_001001576,NM_001001577,NM_001001578,NM_001001579,NM_001001580,NM_001001581,NM_001001582,NM_001001583,NM_001001584,NM_001001585,NM_002606	4.26592	2.72178	0.621405	-0.686395	2.18124	0.520002	-0.94341	2.10421	0.498268	-1.005
NM_001003398,NM_001714	6.09594	10.9455	1.44333	0.529406	1.80468	0.663922	-0.590916	3.93105	0.492237	-1.02258
NM_001007253,NM_015852	13.1328	11.0922	0.855721	-0.224784	7.99639	0.591821	-0.756771	6.1806	0.478204	-1.0643
NM_001012974,NM_001271882	7.72757	7.80417	0.980627	-0.0282235	3.80893	0.502595	-0.992533	3.78542	0.495097	-1.01422
NM_001013660	8.7214	5.48136	0.639667	-0.644606	4.74429	0.53671	-0.897785	3.54619	0.405023	-1.30392
NM_001015050,NM_001195223	2.89508	3.01372	1.00342	0.00492757	1.86376	0.658307	-0.603172	0.932164	0.326999	-1.61264
NM_001017372,NM_014031	1.13684	1.64183	1.42584	0.511821	1.04226	0.924916	-0.112603	0.39704	0.350686	-1.51174
NM_001018088,NM_017684,NM_018080,NM_020821	5.82788	4.69723	0.805513	-0.31202	3.17307	0.545454	-0.874469	2.85842	0.489877	-1.02951
NM_001031848,NM_001276490,NM_002640,NM_198833	1.50675	1.32269	0.864973	-0.20928	1.25162	0.838837	-0.253538	0.599585	0.39999	-1.32197
NM_001033551,NM_001082968	15.6417	11.1717	0.700389	-0.513777	8.52847	0.546988	-0.870418	7.17203	0.466237	-1.10087
NM_001037813	1.24303	1.38249	1.09515	0.131132	0.639702	0.520113	-0.943105	0.360732	0.291668	-1.7776
NM_001040280,NM_001251901,NM_004233	6.93208	7.58795	1.08086	0.112174	3.49739	0.50926	-0.973526	2.69447	0.390031	-1.35834
NM_001042548,NM_005102	15.4073	13.0582	0.8355	-0.259289	8.05122	0.527292	-0.923327	6.97117	0.45493	-1.13628
NM_001079526,NM_016260	1.77493	1.17618	0.675279	-0.566453	0.940306	0.51977	-0.944053	0.508641	0.28673	-1.80224
NM_001080493	2.40044	2.81098	1.15829	0.212002	1.41846	0.595646	-0.747475	1.19603	0.499783	-1.00063
NM_001099681,NM_001099682,NM_024859	5.12511	4.41788	0.839387	-0.252589	2.6188	0.520697	-0.941484	2.26268	0.445172	-1.16756
NM_001099777,NM_001130001,NM_001130002,NM_001243729,NR_024016	1.02733	1.44029	1.40417	0.489727	1.38541	1.35062	0.433621	0.132397	0.128476	-2.96043
NM_001100910	1.66648	1.07946	0.644423	-0.633919	0.913025	0.550596	-0.860939	0.794575	0.476907	-1.06822
NM_001104577,NM_017986	1.96494	1.04731	0.518375	-0.947935	0.966178	0.50114	-0.996713	0.675034	0.346796	-1.52784
NM_001122870,NM_144641	6.49585	5.07039	0.756395	-0.402788	3.58221	0.566056	-0.820983	2.97143	0.460272	-1.11944
NM_001126049	1.65269	1.8267	1.09387	0.129447	0.992089	0.602786	-0.730286	0.59521	0.362425	-1.46425
NM_001127219,NM_032592	28.2865	23.3782	0.830289	-0.268315	16.3012	0.571112	-0.808154	13.7356	0.487773	-1.03571
NM_001127582,NM_001127583,NM_001127584,NM_001127585,NM_001127586,NM_016162	59.908	25.6403	0.8772	-0.189023	38.5477	0.513897	-0.960448	28.0924	0.372165	-1.42599
NM_001128426,NM_018569	21.5595	25.8508	1.20069	0.263869	12.3074	0.571181	-0.807989	10.2143	0.472856	-1.08053
NM_001130082,NM_002673	19.222	23.7088	0.932389	-0.100997	8.0282	0.500358	-0.998963	7.93286	0.489891	-1.02947
NM_001130842,NM_001288642,NM_001288643,NM_001288644,NM_001288645,NM_001288646,NM_001288647,NM_001288648,NM_001288649,NM_020652	1.57863	1.41867	0.891757	-0.165277	0.823846	0.525147	-0.929206	0.772336	0.489986	-1.02919
NM_001135021,NM_001135022,NM_001135023,NM_032213	5.81696	5.79985	0.986564	-0.0195158	3.16774	0.537908	-0.894568	2.80997	0.494449	-1.01611
NM_001135050,NM_020789	21.5228	25.8048	1.18376	0.243376	10.9007	0.520352	-0.942433	10.3284	0.47333	-1.07908
NM_001136474,NM_001136475,NM_024749	2.89594	2.48042	0.858381	-0.220309	1.60812	0.555668	-0.847701	1.42829	0.491812	-1.02382
NM_001136540,NM_001136541,NM_003661,NM_145343	3.17498	2.31313	0.70929	-0.49555	2.0365	0.652183	-0.616653	1.1376	0.36216	-1.46529
NM_001142474,NM_001142475,NM_001142476,NM_001142477,NM_001142478,NM_001142479,NM_001142480,NM_001142481,NM_001142482,NM_001142483,NM_004772	3.67549	4.50379	1.22214	0.289412	1.86904	0.509073	-0.974052	1.62593	0.443051	-1.17446
NM_001143781,NM_001143782,NM_016594	10.0361	10.4542	0.929411	-0.105602	5.42082	0.56898	-0.81355	4.4022	0.471691	-1.08409
NM_001143821,NM_001190860,NM_001256470,NM_001256787,NM_019012	8.08812	8.12018	0.996312	-0.00533124	4.06938	0.505955	-0.982918	3.65081	0.452328	-1.14456
NM_001144939,NM_001144940,NM_001144941,NM_182566	5.84776	4.28915	0.713773	-0.486462	3.05644	0.532332	-0.909601	2.1173	0.365521	-1.45198
NM_001145008,NM_001145009,NM_007048,NM_194441	3.91997	3.84348	0.965175	-0.0511372	1.93948	0.500273	-0.999215	1.66719	0.427385	-1.22639
NM_001145018	12.0995	12.4564	1.06346	0.0887702	11.1685	0.820302	-0.285775	5.45394	0.49716	-1.00822
NM_001145127	2.90134	2.95025	0.834432	-0.261137	2.0195	0.641032	-0.641536	0.775267	0.384178	-1.38015
NM_001163692	1.51705	2.97268	1.18923	0.250034	0.896145	0.877584	-0.188391	0.408167	0.396148	-1.33589
NM_001163724,NM_001288583	2.90472	2.07818	0.694878	-0.525172	1.46668	0.514394	-0.95906	0.457335	0.15923	-2.65081
NM_001170635,NM_022737	33.2134	25.079	0.740318	-0.433785	16.4527	0.50289	-0.991689	16.3679	0.495277	-1.01369
NM_001171170,NM_030631	1.73564	1.52018	0.874868	-0.192867	1.3799	0.797192	-0.326999	0.866577	0.4985	-1.00434
NM_001171581,NM_004867	1.33528	1.57887	1.18174	0.24092	0.752849	0.56516	-0.823273	0.626833	0.46859	-1.0936
NM_001172681,NM_001172682,NM_152320	11.8201	9.76187	0.817194	-0.291245	5.93497	0.506263	-0.98204	5.6722	0.481033	-1.05579
NM_001172702,NM_153811,NR_033344	8.41606	7.18484	0.841713	-0.248599	4.79245	0.575372	-0.797432	3.32959	0.397188	-1.33211
NM_001174101,NM_001174102,NM_030567	3.3131	5.25713	1.54709	0.629557	1.72033	0.528732	-0.919391	1.4689	0.446807	-1.16228
NM_001174108	4.94586	3.41491	0.687322	-0.540944	2.56793	0.521511	-0.939232	2.37009	0.479278	-1.06107
NM_001175	26.0275	23.874	0.904661	-0.144551	12.8865	0.50027	-0.999228	12.838	0.495039	-1.01438
NM_001177801,NM_001177802,NM_016492	6.87191	8.27855	1.2124	0.277865	4.79322	0.670491	-0.57671	2.81547	0.424102	-1.23752
NM_001199096,NM_001199097,NM_001199098,NM_001199099,NM_001286464,NM_003933	5.02111	3.70437	0.71089	-0.492302	2.55363	0.520526	-0.941957	2.10438	0.42542	-1.23304
NM_001199135,NM_004180,NM_133484	11.9387	9.05527	0.752099	-0.411003	7.00234	0.59482	-0.749478	4.41077	0.367442	-1.44441
NM_001199835,NM_001199837,NM_001199838,NM_013322,NR_037670	5.79588	4.59563	0.807086	-0.309204	3.51317	0.6015	-0.733362	2.80505	0.479261	-1.06112
NM_001204366,NM_001204367,NM_001204368,NM_002413	131.445	104.741	0.79315	-0.334332	73.3583	0.560839	-0.834337	61.945	0.471143	-1.08576
NM_001204502,NM_001204503,NM_001278637,NM_001278638,NM_001459	6.43755	4.26809	0.643667	-0.635614	3.3224	0.526333	-0.92595	1.88689	0.296243	-1.75515
NM_001206567,NM_005531	4.02341	3.13341	0.789232	-0.341479	2.45167	0.585689	-0.771791	1.81589	0.46394	-1.10799
NM_001206938,NM_001206941,NM_014719	5.98702	4.99233	0.821384	-0.283871	3.08606	0.520801	-0.941195	2.76147	0.463528	-1.10927
NM_001217	9.66262	7.69408	0.760164	-0.395614	5.4531	0.580379	-0.784932	4.52778	0.478093	-1.06463
NM_001220488,NM_001220489,NM_001220490,NM_001220491,NM_001220492,NM_001257	1.35302	1.65802	1.08786	0.121495	0.705964	0.558741	-0.839746	0.367268	0.288853	-1.79159
NM_001243079	1.96327	2.08141	1.03959	0.056017	1.0359	0.527143	-0.92373	0.785129	0.408381	-1.29201
NM_001243212	1.74122	1.25613	0.682776	-0.550514	1.05795	0.627383	-0.672584	0.597104	0.351728	-1.50747
NM_001243313,NM_015690	7.40668	5.91312	0.782341	-0.35413	3.71225	0.508348	-0.97611	3.20296	0.43523	-1.20015
NM_001253693,NM_018298	2.59897	2.25446	0.87576	-0.191393	2.09896	0.805288	-0.312423	1.2615	0.482199	-1.0523
NM_001253792,NM_018337	23.6482	20.3323	0.826026	-0.275739	13.6183	0.590672	-0.759575	10.4772	0.45016	-1.15148
NM_001256071,NM_020954	22.4084	18.6112	0.783874	-0.351312	11.3129	0.521988	-0.937914	10.7847	0.494484	-1.016
NM_001258211,NM_172366	4.01978	3.54027	0.883645	-0.178462	2.28427	0.5686	-0.814518	1.99578	0.494552	-1.0158
NM_001267033,NM_003422,NM_198055	6.49827	5.59277	0.833325	-0.263049	4.36135	0.685569	-0.544627	2.8538	0.444394	-1.17009
NM_001270965,NM_001270966,NM_002779,NR_073110	2.3683	1.89298	0.77125	-0.374727	1.31451	0.567245	-0.817958	0.878494	0.376533	-1.40915
NM_001271733	1.51943	1.35954	0.886525	-0.17376	0.956663	0.634518	-0.656267	0.533755	0.351844	-1.50699
NM_001276260,NM_001276261,NM_001276262,NM_001282922,NM_001282923,NM_017790,NM_130795,NM_134427,NM_144488,NM_144489	18.3157	18.7968	0.986331	-0.0198564	8.98369	0.500869	-0.997495	8.39384	0.46753	-1.09687
NM_001276501,NM_004557,NM_022107	3.73537	3.3214	0.863733	-0.211341	2.27742	0.621718	-0.68567	1.82529	0.493642	-1.01847
NM_001278317,NM_012304	1.58931	1.3771	0.856762	-0.223032	0.832734	0.529053	-0.918514	0.726437	0.457863	-1.12701
NM_001278531,NM_001278532,NM_001278533,NM_018341	8.21687	7.32849	0.885441	-0.175533	4.5696	0.559783	-0.837063	4.04639	0.492815	-1.02088
NM_001278535,NM_080749	4.88122	2.74134	0.546674	-0.871246	2.45056	0.511486	-0.967236	1.93335	0.399616	-1.32331
NM_001278736,NM_002985	10.1031	6.86737	0.66863	-0.580713	5.56737	0.55667	-0.845112	4.92997	0.49116	-1.02573
NM_001281769,NM_001281771,NM_001281772,NM_001281773,NM_001281774,NM_001281775,NM_001281776,NM_001281777,NM_001281778,NM_001281779,NM_001281780,NM_001281781,NM_001281782,NM_001281783,NM_001281784,NM_012408,NM_183047,NM_183048	38.8994	33.7596	0.782751	-0.353376	21.0358	0.576672	-0.794174	18.3119	0.493703	-1.01828
NM_001282143,NM_001282144,NM_001282358,NM_024618	22.8245	18.7001	0.736587	-0.441075	9.55921	0.508883	-0.974598	11.0217	0.453544	-1.14068
NM_001282582,NM_001282583,NM_001282584,NM_001282585,NM_032348	2.72174	1.64904	0.793361	-0.333952	2.20256	0.60567	-0.723399	0.787765	0.321522	-1.63701
NM_001282738,NM_001282739,NM_001282740,NM_001282741,NM_001282742,NM_030758	6.43475	4.41993	0.864262	-0.21046	3.53156	0.645938	-0.630531	3.95815	0.45377	-1.13997
NM_001334	9.89466	6.10301	0.730185	-0.453666	6.25225	0.587275	-0.767891	4.70161	0.440242	-1.18363
NM_001334	8.24776	4.00513	1.17195	0.228917	6.25225	0.587275	-0.767891	4.70161	0.440242	-1.18363
NM_001470,NM_021903,NM_021904	12.142	9.44903	0.696189	-0.522449	6.10551	0.535477	-0.901101	4.87265	0.425507	-1.23275
NM_001736	1.99202	2.07039	1.02847	0.0404961	1.1634	0.589565	-0.762282	0.868231	0.436374	-1.19636
NM_001796	4.43951	2.20477	1.09007	0.124414	3.55146	0.630381	-0.665704	1.94685	0.343839	-1.5402
NM_002675,NM_033238,NM_033239,NM_033240,NM_033244,NM_033246,NM_033247,NM_033249,NM_033250	21.5287	17.5743	0.792249	-0.335976	11.0584	0.523765	-0.933013	9.52733	0.447503	-1.16003
NM_002961,NM_019554	31.917	25.0379	0.755492	-0.404508	16.8949	0.545778	-0.873607	15.5938	0.492628	-1.02143
NM_003335,NR_049825	3.80922	2.97049	0.807903	-0.307742	2.50156	0.589703	-0.761941	1.28186	0.365328	-1.45273
NM_003519	2.11751	2.70916	1.25174	0.323936	1.59357	0.763731	-0.388864	0.522343	0.248537	-2.00847
NM_003526	33.9397	22.5354	0.649592	-0.622395	17.0411	0.510373	-0.970375	13.332	0.395162	-1.33948
NM_004223,NM_198183	257.169	187.686	0.715714	-0.482539	129.672	0.511327	-0.967686	122.83	0.48042	-1.05763
NM_004503,NM_014620,NM_018953,NM_153633,NM_153693,NR_003084	37.0347	34.1555	0.914461	-0.129006	19.7335	0.53443	-0.903933	18.3077	0.497096	-1.0084
NM_004540	20.1886	13.7087	0.744181	-0.426272	9.72129	0.527268	-0.923395	10.9313	0.46109	-1.11688
NM_004723	8.00497	7.24015	0.908111	-0.13906	4.21253	0.525441	-0.9284	2.97449	0.370652	-1.43186
NM_004907	60.2032	54.2242	0.871367	-0.198647	30.5604	0.518829	-0.946671	28.5258	0.479602	-1.06009
NM_004914	5.17282	4.2311	0.801747	-0.318782	2.7998	0.549103	-0.864849	2.48996	0.484215	-1.04628
NM_004915,NM_016818,NM_207174,NM_207627,NM_207628,NM_207629	15.0747	10.4919	0.680978	-0.554322	8.55393	0.576492	-0.794628	6.23919	0.416524	-1.26353
NM_005059,NM_134441	3.06048	2.29971	0.748255	-0.418399	1.76728	0.579873	-0.786192	0.806154	0.263423	-1.92455
NM_005173,NM_174953,NM_174954,NM_174955,NM_174956,NM_174957,NM_174958	43.3211	35.1796	0.788008	-0.343719	21.7001	0.51118	-0.968096	20.6685	0.482137	-1.05249
NM_005221	1.57354	1.562	0.9826	-0.0253189	0.857893	0.550189	-0.862002	0.690739	0.439485	-1.18612
NM_005320	1.82942	2.3917	1.26568	0.339917	1.01777	0.566706	-0.819333	0.110875	0.0615063	-4.02312
NM_005429	4.40509	3.96433	0.880923	-0.182915	2.52262	0.580878	-0.783694	2.13643	0.48863	-1.03318
NM_005524	30.7046	22.1147	0.706301	-0.501643	17.3018	0.571079	-0.808236	14.8779	0.487694	-1.03595
NM_005560,NR_039915	25.0768	23.8725	0.84696	-0.239631	14.2299	0.548054	-0.86761	10.2105	0.484371	-1.04582
NM_005727	30.6	25.2879	0.761202	-0.393646	15.4555	0.527051	-0.923991	14.442	0.493666	-1.0184
NM_006576	2.82752	1.66867	0.579548	-0.786996	1.52197	0.544978	-0.875736	1.12778	0.401261	-1.3174
NM_006961	1.43521	1.25875	0.869789	-0.201271	0.943852	0.662315	-0.594409	0.703682	0.490932	-1.0264
NM_007065,NR_031592	145.327	162.438	1.07209	0.100431	151.346	1.06758	0.0943546	499.435	3.49987	1.80731
NM_007079,NM_032611	1.88947	1.54491	0.792278	-0.335923	1.13595	0.613656	-0.704498	0.682284	0.365377	-1.45254
NM_007373	4.2449	4.44858	1.1205	0.164149	3.17635	0.740496	-0.433439	1.12979	0.252464	-1.98585
NM_012189,NM_138643,NM_138644,NM_153768,NM_153769,NM_153770	11.7718	8.08025	0.731138	-0.451785	6.29859	0.520691	-0.941503	5.4391	0.447033	-1.16155
NM_012284	1.05694	0.693552	0.636514	-0.651738	0.59188	0.571362	-0.807525	0.471306	0.450877	-1.14919
NM_012324,NM_016431	6.53069	5.24235	0.774271	-0.369089	3.51085	0.550395	-0.861463	3.15838	0.490235	-1.02846
NM_012413	8.6039	6.36763	0.733282	-0.44756	4.49224	0.526184	-0.92636	4.18952	0.487689	-1.03597
NM_013250	2.06413	3.58	1.7404	0.799417	3.58408	1.7371	0.796688	4.70406	2.27016	1.18279
NM_013258,NM_145182	35.0503	30.8896	0.851134	-0.23254	17.3144	0.504681	-0.986553	16.7182	0.483872	-1.04731
NM_014290	8.02004	6.78176	0.835314	-0.25961	4.3799	0.550708	-0.86064	3.95497	0.495109	-1.01418
NM_014840	3.05272	2.59914	0.832751	-0.264046	1.7231	0.572991	-0.803413	1.47749	0.487649	-1.03608
NM_015123	4.6652	3.64964	0.777992	-0.362171	2.727	0.589984	-0.761253	2.08322	0.44491	-1.16841
NM_015270,NM_020983	141.296	111.729	0.776349	-0.365228	72.2494	0.51407	-0.959968	68.9391	0.494446	-1.01611
NM_015356,NM_182706,NR_030633	13.3658	18.4796	1.31783	0.398173	15.9037	1.23313	0.302327	72.2998	5.48653	2.45589
NM_015490	2.95764	2.70485	0.858631	-0.219891	1.66939	0.628235	-0.67062	1.4084	0.45944	-1.12205
NM_016229	11.9023	6.66969	0.549674	-0.863351	6.02559	0.509546	-0.972714	5.7965	0.493416	-1.01913
NM_016437	15.6944	12.2383	0.764712	-0.387011	8.55355	0.552959	-0.854755	7.46749	0.478354	-1.06385
NM_017878	10.6341	7.71662	0.705623	-0.503034	5.28397	0.505764	-0.98347	3.9973	0.380008	-1.3959
NM_018219	1.75242	1.75714	0.98218	-0.0259401	0.903132	0.522734	-0.935853	0.735748	0.422712	-1.24225
NM_018339	7.61655	10.9405	1.43526	0.521321	7.38017	0.956052	-0.0648394	8.417	1.12113	0.164955
NM_018339	5.71667	10.9405	1.43526	0.521321	7.38017	0.956052	-0.0648394	7.46893	4.13114	2.04653
NM_018381	17.4311	13.3434	0.777116	-0.363803	9.82332	0.501873	-0.994604	5.48942	0.353029	-1.50214
NM_018666	6.53002	7.53468	1.05526	0.0776023	4.17165	0.629281	-0.668222	2.45059	0.421011	-1.24807
NM_019111	49.4719	45.7717	0.913087	-0.131173	26.6832	0.544811	-0.876175	22.2518	0.451262	-1.14796
NM_019120	2.25091	3.10377	1.19458	0.256503	1.16295	0.561801	-0.831878	0.971028	0.465835	-1.10211
NM_020201	1.55264	2.33392	1.61009	0.687135	1.24414	0.815434	-0.294354	0.476971	0.283469	-1.81873
NM_020201	1.44831	2.33392	1.61009	0.687135	1.24414	0.815434	-0.294354	2.09088	1.52661	0.610339
NM_020201	1.65145	1.44631	0.828356	-0.271679	1.24414	0.815434	-0.294354	0.476971	0.283469	-1.81873
NM_020201	1.54712	1.44631	0.828356	-0.271679	1.24414	0.815434	-0.294354	2.09088	1.52661	0.610339
NM_020673	33.4371	37.0112	1.06611	0.0923533	18.8999	0.577424	-0.792299	15.5079	0.471885	-1.0835
NM_020741	1.43151	1.38915	0.948588	-0.0761483	0.765369	0.542392	-0.882593	0.669769	0.472001	-1.08313
NM_020998	4.6853	3.00517	0.624972	-0.678138	2.78603	0.605047	-0.724882	2.00272	0.431364	-1.21302
NM_021035	27.3397	20.1482	0.721307	-0.471315	13.6626	0.506835	-0.980416	13.1655	0.485285	-1.04309
NM_021822	1.72451	1.62658	0.926135	-0.110708	0.950222	0.557858	-0.842026	0.703477	0.410461	-1.28468
NM_022370	1.25559	1.76459	1.63349	0.707958	0.803705	0.786566	-0.346355	6.13389	3.68466	1.88153
NM_022450	44.0715	38.0056	0.900361	-0.151425	20.5668	0.516959	-0.951883	24.2884	0.483652	-1.04796
NM_022483	8.38238	8.19849	1.00145	0.00209315	5.26185	0.624837	-0.678449	4.14837	0.485793	-1.04159
NM_022749	8.29298	11.4184	1.01986	0.0283661	8.96839	0.851925	-0.231194	1.4008	0.443902	-1.17168
NM_022749	10.7956	11.4184	1.01986	0.0283661	8.96839	0.851925	-0.231194	8.66411	0.812509	-0.299546
NM_022749	5.82307	11.4184	1.01986	0.0283661	1.87777	0.602342	-0.731346	1.4008	0.443902	-1.17168
NM_022749	8.32565	11.4184	1.01986	0.0283661	1.87777	0.602342	-0.731346	8.66411	0.812509	-0.299546
NM_022749	3.18078	2.1975	0.672173	-0.573096	1.87777	0.602342	-0.731346	1.4008	0.443902	-1.17168
NM_022749	5.68337	2.1975	0.672173	-0.573096	1.87777	0.602342	-0.731346	8.66411	0.812509	-0.299546
NM_024017	1.25896	0.844623	0.660522	-0.598318	0.732719	0.588856	-0.76402	0.421538	0.336195	-1.57263
NM_024335	1.77842	1.3011	0.738724	-0.436887	1.32962	0.679761	-0.5569	0.703991	0.43511	-1.20055
NM_024513	8.34774	8.49498	0.984225	-0.0229409	4.12074	0.50364	-0.989537	4.11262	0.499702	-1.00086
NM_024552	12.0915	6.78193	0.559616	-0.837489	6.89033	0.552934	-0.854822	5.80811	0.496662	-1.00966
NM_024589,NR_046480	26.5268	17.6479	0.641665	-0.640108	13.777	0.531184	-0.912718	12.019	0.459781	-1.12098
NM_024709	26.7184	20.9099	0.759992	-0.395948	13.3289	0.508037	-0.976994	12.3077	0.466097	-1.1013
NM_024829	71.7538	50.9064	0.708028	-0.498121	38.2013	0.534173	-0.904619	34.8661	0.485277	-1.04312
NM_025081	2.99847	2.10276	0.681082	-0.5541	1.50843	0.512798	-0.963541	1.39591	0.470566	-1.08753
NM_025262	2.41101	2.98687	1.33771	0.419769	1.5389	0.61761	-0.695229	0.700954	0.27943	-1.83944
NM_030578	5.91129	6.69061	1.10609	0.145466	3.44362	0.592998	-0.753901	2.92367	0.497406	-1.0075
NM_030762	3.68897	4.27333	1.14525	0.195659	2.30908	0.631193	-0.663848	1.72669	0.469556	-1.09063
NM_031953	12.3004	9.35084	0.750987	-0.413134	6.53977	0.538368	-0.893337	5.84157	0.474832	-1.07451
NM_032108	23.0645	16.9242	0.712091	-0.489872	11.6902	0.518015	-0.948934	10.731	0.469437	-1.09099
NM_032152	1.1294	0.72167	0.620727	-0.687975	0.564523	0.509493	-0.97286	0.384055	0.343652	-1.54099
NM_032902	15.348	24.3467	1.17917	0.237769	24.6619	1.08538	0.11819	1.27935	0.47833	-1.06392
NM_032902	22.3009	24.3467	1.17917	0.237769	24.6619	1.08538	0.11819	23.9446	1.01747	0.0249794
NM_033254	4.74142	3.51137	0.722556	-0.468819	3.12303	0.684384	-0.547121	2.18278	0.45462	-1.13727
NM_033520	9.54717	12.7169	1.29641	0.374524	8.41583	0.897375	-0.156219	4.69246	0.496353	-1.01056
NM_080607	1.96441	1.40313	0.699843	-0.514892	1.05543	0.554317	-0.851226	0.939188	0.473312	-1.07914
NM_080752,NR_037628	5.04187	4.20187	0.816657	-0.2922	3.10926	0.625334	-0.677303	2.17424	0.434133	-1.20379
NM_080825	3.02813	2.39267	0.618952	-0.692104	1.87636	0.510598	-0.969739	2.638	1.70868	0.772883
NM_080825	3.7465	2.39267	0.618952	-0.692104	1.87636	0.510598	-0.969739	1.57421	0.425578	-1.2325
NM_144693	8.33619	9.18193	1.09772	0.134508	4.68614	0.564033	-0.82615	4.06492	0.48765	-1.03609
NM_145267	21.3042	13.817	0.635548	-0.653929	13.3675	0.635431	-0.654191	9.7877	0.463093	-1.11063
NM_145715	5.93145	5.39458	0.904456	-0.14488	3.56837	0.604088	-0.727171	2.95786	0.499397	-1.00174
NM_145914	5.88944	4.37681	0.725113	-0.46372	3.58173	0.617689	-0.695048	2.53352	0.434292	-1.20326
NM_152310	6.84146	4.41839	0.639534	-0.644906	3.7966	0.559797	-0.837023	2.71532	0.397354	-1.3315
NM_152376	1.11862	1.40298	1.23127	0.300149	0.588551	0.532799	-0.908331	0.35574	0.319982	-1.64394
NM_152433,NM_198439	1.20148	0.986824	0.829731	-0.269283	0.826295	0.685318	-0.545151	0.594147	0.491278	-1.02539
NM_153257	2.02806	1.94756	0.963766	-0.0532411	1.21502	0.599152	-0.73901	0.763088	0.374892	-1.41545
NM_153614	4.99705	2.34784	0.581422	-0.78234	2.69368	0.555485	-0.848178	1.92874	0.315989	-1.66205
NM_170743,NM_173064,NM_173065	2.57778	1.91892	0.729148	-0.455716	1.32085	0.519948	-0.943562	1.16695	0.455614	-1.13411
NM_172250	2.03206	1.83477	0.916528	-0.125744	1.06315	0.520122	-0.943073	1.01296	0.494062	-1.01724
NM_181846	8.8927	1.28438	0.875604	-0.191649	15.7738	0.66323	-0.592416	1.45577	1.01948	0.0278257
NM_181846	16.3904	1.28438	0.875604	-0.191649	15.7738	0.66323	-0.592416	11.6975	0.489005	-1.03207
NM_181846	16.5953	21.4115	0.871289	-0.198779	15.7738	0.66323	-0.592416	1.45577	1.01948	0.0278257
NM_181846	24.0929	21.4115	0.871289	-0.198779	15.7738	0.66323	-0.592416	11.6975	0.489005	-1.03207
NM_198075	8.96515	6.8875	0.736001	-0.44222	4.65582	0.533253	-0.907108	4.12907	0.468868	-1.09275
NM_198149,NR_030775	18.8912	15.126	0.780612	-0.357321	10.2677	0.553062	-0.854485	9.24938	0.493795	-1.01802
NM_207348	1.0755	1.21607	1.10462	0.143552	0.84321	0.796661	-0.327962	0.506534	0.474647	-1.07507
NR_003660	3.15785	3.36825	0.973643	-0.0385328	2.7987	0.852599	-0.23006	6.44698	2.36018	1.2389
NR_003678	14.5119	10.4674	0.719078	-0.475777	9.73907	0.690205	-0.5349	6.15003	0.413628	-1.2736
NR_003929	4.12721	2.38683	0.571255	-0.807793	2.13234	0.521722	-0.938648	1.92487	0.467623	-1.09659
NR_004390	202.979	164.111	0.783002	-0.352911	125.652	0.6309	-0.664522	74.5094	0.37221	-1.42581
NR_004403	162.172	103.593	0.63547	-0.654108	87.8045	0.543308	-0.880156	62.0405	0.383233	-1.3837
NR_024124,NR_024125,NR_024126,NR_027645,NR_027646	3.20433	4.09849	1.25403	0.326577	3.07759	0.973016	-0.039468	0.914214	0.287327	-1.79923
NR_024476,NR_024477	3.97496	4.7456	1.18696	0.24727	2.13877	0.541244	-0.885646	1.81506	0.456596	-1.13101
NR_024586	4.35905	2.86857	0.646242	-0.629851	2.20837	0.512996	-0.962982	1.92713	0.444711	-1.16906
NR_026742	1.26873	1.1535	0.890906	-0.16665	0.930167	0.743343	-0.427897	0.463384	0.367733	-1.44326
NR_026761	16.4607	18.3004	0.986853	-0.0190885	8.82925	0.614979	-0.701393	8.11755	0.492543	-1.02168
NR_026815	1.39614	1.29403	0.937227	-0.0935367	1.23254	0.880644	-0.183366	0.609085	0.432546	-1.20908
NR_026845	9.29537	10.355	1.08717	0.120579	4.60274	0.503577	-0.989715	3.71229	0.402577	-1.31266
NR_026874	16.7836	25.3759	0.999244	-0.00109314	6.3297	0.509416	-0.973082	5.09953	0.406979	-1.29698
NR_026878	1.57107	4.68733	1.26335	0.337254	0.504656	0.515093	-0.957095	1.8325	78.9027	6.302
NR_026878	1.89194	4.68733	1.26335	0.337254	0.504656	0.515093	-0.957095	0.698701	0.708727	-0.496699
NR_026929	1.17665	1.95075	1.61489	0.691427	0.666492	0.576196	-0.795367	0.331853	0.284791	-1.81203
NR_027334	5.38118	4.84701	0.877335	-0.188799	2.95315	0.558383	-0.840671	2.43637	0.457097	-1.12943
NR_027504	4.16842	3.70743	0.826785	-0.274416	2.45794	0.55558	-0.847936	1.17245	0.325952	-1.61727
NR_028408	15.1459	12.0723	0.786577	-0.346334	8.35613	0.557101	-0.843984	7.4857	0.496054	-1.01143
NR_029379	1.71299	2.36756	1.44098	0.527048	1.44045	0.900563	-0.151103	0.780553	0.411589	-1.28073
NR_030728	1.25635	0.895498	0.698658	-0.517342	0.752505	0.611435	-0.709733	0.564163	0.448963	-1.15533
NR_033383	2.9376	2.15942	0.716592	-0.480774	1.83294	0.634137	-0.657136	1.12499	0.386743	-1.37054
NR_038237	10.0036	6.78313	0.663173	-0.592546	5.24369	0.532171	-0.91004	4.65214	0.468535	-1.09377
NR_038935	3.70178	4.1651	1.11163	0.15268	2.05571	0.560003	-0.836493	1.59615	0.432841	-1.20809
NR_039981	2.46162	1.90478	0.780804	-0.356967	1.35797	0.550162	-0.862072	1.13758	0.459252	-1.12264
NR_045126,NR_045127	4.24117	4.06162	0.932355	-0.101049	2.25874	0.541883	-0.883947	0.495616	0.118035	-3.08272
NR_046325,NR_046326	10.4492	9.87668	0.932123	-0.101407	5.94747	0.576434	-0.794777	3.9174	0.375446	-1.41333
NR_046376	1.48026	1.8534	1.20524	0.269328	1.05832	0.731096	-0.451862	0.523297	0.359553	-1.47572
NR_047573,NR_047574,NR_047575	6.93664	8.43655	1.05617	0.0788447	3.75215	0.587346	-0.767715	2.94744	0.458122	-1.1262
NR_102739,NR_102740,NR_102741	4.57055	4.32004	0.825996	-0.275793	2.94183	0.699768	-0.515052	1.6565	0.387256	-1.36864
NR_103862	2.60247	2.36744	0.722516	-0.468899	0.759994	0.513402	-0.961835	1.38514	0.454077	-1.13899
NR_108060,NR_108061	7.65676	5.29913	0.696143	-0.522544	4.78202	0.623186	-0.682266	2.58897	0.336901	-1.5696
NR_109884	11.0555	7.47232	0.662123	-0.594834	6.95574	0.638446	-0.647362	5.34089	0.486136	-1.04057
NM_004977	20.8684	11.2728	0.523999	-0.932362	7.02288	0.326189	-1.61622	6.72801	0.343933	-1.5398
NM_138395	5.23951	10.8495	2.06086	1.04324	8.16603	1.56774	0.648686	9.37917	1.78815	0.838465
NM_001116	2.78354	5.45902	1.91719	0.938996	4.26269	1.55581	0.63766	10.1596	3.67655	1.87835
NM_001114309,NM_004433	31.1663	18.2052	0.570957	-0.80855	8.5307	0.277863	-1.84755	7.34647	0.237654	-2.07307
NM_001001938,NM_001142413,NM_005226	24.5903	13.8089	0.55552	-0.848086	5.3542	0.219659	-2.18666	5.20315	0.212041	-2.23758
NR_046089	9.38592	21.1272	2.37566	1.24832	6.47633	0.686453	-0.542766	8.20666	0.834853	-0.260407
NM_000692	5.44225	11.3765	2.04712	1.03359	6.20966	1.15698	0.210366	7.27166	1.34603	0.428712
NM_178557	1.39266	3.25931	2.25709	1.17447	1.65261	1.21467	0.280564	1.91494	1.39429	0.479526
NM_001287005,NM_001287006,NM_001287007,NM_001287008,NM_145006	0.916188	7.01672	7.45235	2.8977	0.732122	0.814141	-0.296649	0.830032	0.914372	-0.129147
NM_001256599,NM_001256600,NM_001256601,NM_001282378,NM_001282379,NM_025058,NR_046327,NR_046329,NR_104150	4.93396	2.29638	0.449917	-1.15227	1.44612	0.299454	-1.73959	1.51472	0.311114	-1.68449
NM_001947	1.67929	4.48381	2.60431	1.3809	3.19091	1.93349	0.951205	3.37689	2.02713	1.01943
NM_001572,NM_004029,NM_004031	23.5302	12.9312	0.533098	-0.907532	7.85273	0.342088	-1.54756	6.92855	0.296364	-1.75455
NR_033769	8.84808	9.14798	0.462064	-1.11384	1.50564	0.448787	-1.15589	0.91678	0.270338	-1.88716
NR_033769	17.2898	9.14798	0.462064	-1.11384	1.50564	0.448787	-1.15589	13.6043	0.473745	-1.07782
NM_001168319,NM_001955	25.1081	12.697	0.491094	-1.02593	11.76	0.466452	-1.1002	11.3377	0.467374	-1.09735
NM_001242767,NM_001242768,NM_001242769,NM_015440	5.51821	11.9637	2.11909	1.08344	11.2534	2.06907	1.04899	12.2348	2.23668	1.16136
NM_001352	10.5003	4.1393	0.401776	-1.31554	3.09018	0.272438	-1.87601	2.30288	0.233657	-2.09753
NM_014400	102.766	58.6073	0.558558	-0.84022	55.3627	0.546776	-0.870975	50.4049	0.493585	-1.01862
NM_030812	4.27131	10.8468	2.49142	1.31697	8.05523	1.91333	0.936089	6.25677	1.47211	0.557884
NM_001288587,NM_032899,NM_207006	3.59642	1.19246	0.395562	-1.33803	0.86956	0.224933	-2.15243	0.836734	0.214064	-2.22389
NM_018000	8.49921	17.5733	2.05056	1.03602	12.947	1.53357	0.616895	19.3428	2.27957	1.18876
NM_198455	8.60253	3.9892	0.542483	-0.88235	2.17511	0.283968	-1.8162	3.12457	0.289465	-1.78854
NM_001277961,NM_001277962,NM_003156,NR_039835	34.5673	13.2959	0.410141	-1.28581	9.86002	0.281307	-1.82978	10.9924	0.303378	-1.72081
NM_004405	6.93192	2.11847	0.298484	-1.74427	1.69076	0.247933	-2.01198	1.79083	0.260337	-1.94155
NR_024031	29.9325	64.6554	2.14486	1.10088	61.9788	2.08341	1.05894	59.8878	2.00264	1.0019
NM_015131	11.8807	27.1454	2.06037	1.0429	19.2011	1.71154	0.775299	17.8379	1.58582	0.665227
NM_001261,NR_036055,NR_039767	32.9358	104.607	3.08293	1.62431	29.8053	0.9221	-0.117007	28.8219	0.885378	-0.175631
NM_005067	13.6943	28.9584	2.07955	1.05628	26.436	1.95452	0.966815	38.9419	2.85665	1.51432
NM_001010989,NM_001272103,NM_014685	78.082	41.2051	0.520771	-0.94128	37.8624	0.4896	-1.03032	33.8259	0.434839	-1.20145
NM_001005498,NM_024599	4.1204	9.74852	2.29521	1.19863	6.00495	1.48726	0.572663	6.51252	1.59766	0.675963
NM_001258374,NM_001258375,NM_001258376,NM_021235,NR_047665,NR_047666	11.9678	24.9214	2.02511	1.018	13.4364	1.14288	0.192683	15.1672	1.28094	0.357198
NM_001128602,NM_005739	0.460339	3.73663	8.09606	3.01722	1.4377	3.13528	1.6486	2.89534	6.28157	2.65113
NR_002972,NR_003239	25.8667	65.5498	2.63622	1.39847	33.4961	1.399	0.484396	38.3597	1.33229	0.413916
NM_001005407,NM_021098	1.75122	4.40335	2.43253	1.28246	2.0514	1.19746	0.259984	2.31844	1.33988	0.422099
NM_001271749,NM_001271750,NM_018485	4.34341	15.8591	3.75369	1.90831	3.75255	0.856839	-0.222905	9.46745	2.13917	1.09705
NM_000964,NM_001024809,NM_001145301,NM_001145302	18.7214	38.1649	1.98356	0.988092	6.4579	0.351406	-1.50879	10.5269	0.567604	-0.817044
NM_014344	9.68282	23.3159	2.32905	1.21974	18.2727	1.928	0.947103	18.1799	1.90166	0.927256
NM_198141	1.06306	8.01173	8.26829	3.04759	3.94568	3.13445	1.64821	1.50588	1.56636	0.647423
NM_013324,NM_145071	3.32699	10.6514	3.13615	1.649	1.94181	0.592264	-0.755686	3.61056	1.09211	0.127126
NM_001103184,NM_001277313,NM_001277314	1.39452	4.21155	2.99231	1.58125	2.32494	1.67871	0.747344	3.16977	2.27854	1.18812
NM_001145642,NM_014687,NR_030627	13.7222	246.077	17.608	4.13816	70.0918	5.17489	2.37152	238.51	17.4776	4.12744
NM_001282611,NM_001282612,NM_006334,NM_014279	9.23298	29.0534	3.07863	1.62229	10.6407	1.16963	0.226054	11.0496	1.20572	0.269898
NM_001284355,NM_133463	1.28679	5.28006	3.93879	1.97775	1.25856	1.01598	0.0228767	2.87729	2.24601	1.16737
NM_001286429,NM_024817	4.81091	12.5925	2.57121	1.36245	9.35746	1.96904	0.97749	11.0876	2.31816	1.21298
NM_003740	0.835535	7.70161	8.96123	3.1637	0.584953	0.713323	-0.487373	0.424709	0.513475	-0.961633
NM_014365	24.9327	112.022	4.52914	2.17923	24.1457	0.945426	-0.0809647	38.7694	1.5808	0.660663
NM_014668,NM_033090,NM_148903	1.55874	15.0774	9.4765	3.24436	7.96093	5.17246	2.37085	15.7799	10.2064	3.35141
NM_014723	54.6933	26.0864	0.460707	-1.11808	2.21608	0.0414162	-4.59366	2.15917	0.040022	-4.64306
NM_032709,NR_031619	45.6266	6.65858	0.146616	-2.76988	1.49704	0.0334013	-4.90396	1.65082	0.0353912	-4.82046
NR_003697	32.7673	89.6393	2.67286	1.41838	68.4278	2.11973	1.08388	77.1647	2.37548	1.24822
NM_000227,NM_001127717,NM_001127718,NM_198129	1.91162	1.94951	0.99961	-0.000564286	4.89656	2.59438	1.37539	5.21528	2.74891	1.45886
NM_000052	1.41646	7.13522	2.53282	1.34075	2.86132	3.97116	1.98956	1.57838	2.21763	1.14902
NM_000076,NM_001122630,NM_001122631	2.36902	1.03195	0.424965	-1.23459	10.8911	4.67455	2.22483	7.45325	3.17314	1.66591
NM_000101	2.07342	0.594023	0.279225	-1.8405	1.40965	0.6919	-0.531366	1.55039	0.754268	-0.406856
NM_000164	2.45098	0.666521	0.265238	-1.91464	1.16824	0.484845	-1.0444	0.678379	0.279109	-1.8411
NM_000196	1.857	4.47284	2.35901	1.23818	87.6341	47.7721	5.5781	84.156	45.7245	5.51489
NM_000364,NM_001001430,NM_001001431,NM_001001432,NM_001276345,NM_001276346,NM_001276347	2.71098	1.12021	0.398303	-1.32807	5.26084	2.04396	1.03137	1.94426	0.707874	-0.49844
NM_000610,NM_001001389,NM_001001390,NM_001001391,NM_001001392,NM_001202555,NM_001202556,NM_001202557	0.902378	2.34492	2.58286	1.36897	6.20332	6.91394	2.78951	7.10685	7.87865	2.97795
NM_000623	3.69596	0.686109	0.153594	-2.7028	5.67977	1.09243	0.127537	1.82572	1.28423	0.360903
NM_000623	4.72587	0.686109	0.153594	-2.7028	5.67977	1.09243	0.127537	0.765047	0.169582	-2.55994
NM_000623	2.68957	0.764418	0.527975	-0.921461	5.67977	1.09243	0.127537	1.82572	1.28423	0.360903
NM_000623	3.71947	0.764418	0.527975	-0.921461	5.67977	1.09243	0.127537	0.765047	0.169582	-2.55994
NM_000797	1.67098	0.78237	0.45648	-1.13138	0.986987	0.601722	-0.732828	0.4859	0.29293	-1.77137
NM_000852	1.5291	0.504218	0.319463	-1.64628	18.2273	12.1579	3.60383	18.5744	12.3028	3.62092
NM_000913,NM_001200019,NM_182647	1.67203	0.587048	0.346071	-1.53086	1.41243	0.874472	-0.193516	1.81079	1.0623	0.0871976
NM_001001794	4.22675	1.48331	0.408512	-1.29155	4.89625	0.973415	-0.0388728	5.0987	1.26856	0.343196
NM_001001794	4.05118	1.48331	0.408512	-1.29155	4.89625	0.973415	-0.0388728	0.844037	0.241667	-2.04891
NM_001001794	3.30345	1.48331	0.408512	-1.29155	1.00484	0.444606	-1.1694	5.0987	1.26856	0.343196
NM_001001794	3.12788	1.48331	0.408512	-1.29155	1.00484	0.444606	-1.1694	0.844037	0.241667	-2.04891
NM_001006,NM_001267699,NR_000007	221.104	9.46596	0.0379399	-4.72014	10.8802	0.0524223	-4.25368	12.8182	0.0621449	-4.00823
NM_001013619,NM_001083612	7.88477	3.78204	0.474632	-1.07512	4.66875	0.596741	-0.744824	4.26316	0.542236	-0.883006
NM_001014809,NM_001288661,NM_001288662,NM_001313	2.39644	0.544939	0.455102	-1.13574	2.51744	0.880378	-0.183805	2.74898	0.87759	-0.188382
NM_001024912,NM_001184813,NM_001184815,NM_001184816,NM_001205344,NM_001712	1.982	0.629601	0.317267	-1.65623	1.43947	0.729089	-0.455833	1.37244	0.690637	-0.533996
NM_001040179,NM_032503	1.48684	0.521174	0.354025	-1.49808	0.549417	0.368741	-1.43931	0.631611	0.421521	-1.24633
NM_001040454,NM_001281732,NM_001281733,NM_022911,NM_134263,NM_134426,NR_106882	305.003	9.47489	0.0298994	-5.06374	32.0635	0.107651	-3.21556	22.3114	0.0743045	-3.75041
NM_001040708,NM_001282851,NM_012258	3.38701	1.66868	0.486463	-1.0396	2.56772	0.765366	-0.385776	2.65341	0.785984	-0.34743
NM_001076780,NM_001278423,NM_001278425,NM_052892	1.28568	0.342104	0.259583	-1.94573	0.53206	0.420914	-1.24841	0.664443	0.521095	-0.940381
NM_001079536,NM_053017	1.88363	0.668096	0.344454	-1.53762	0.764754	0.413584	-1.27375	1.52288	0.817781	-0.290214
NM_001080395,NM_004920	1.20334	0.602658	0.499402	-1.00173	0.708253	0.592432	-0.755281	0.45511	0.376825	-1.40804
NM_001080434	3.38984	1.60196	0.485858	-1.04139	2.03225	0.543225	-0.880373	1.58615	0.506552	-0.981218
NM_001080446	8.13266	1.47195	0.338263	-1.56379	10.4126	1.04317	0.0609813	10.9276	1.08572	0.11866
NM_001080525	4.20517	1.22282	0.293239	-1.76985	1.87075	0.444275	-1.17048	0.368666	0.0870586	-3.52187
NM_001098835,NM_001278242,NM_152717,NR_103481	0.735993	1.39529	2.00549	1.00395	5.81338	6.99189	2.80568	5.62403	8.26094	3.04631
NM_001099434	3.54823	0.422555	0.247253	-2.01594	3.22064	0.723676	-0.466585	2.44927	0.546065	-0.872859
NM_001099434	2.60877	0.422555	0.247253	-2.01594	3.22064	0.723676	-0.466585	0.963092	0.577767	-0.791441
NM_001099434	2.61686	0.422555	0.247253	-2.01594	0.974268	0.58823	-0.765548	2.44927	0.546065	-0.872859
NM_001099434	1.6774	0.422555	0.247253	-2.01594	0.974268	0.58823	-0.765548	0.963092	0.577767	-0.791441
NM_001104548,NR_029622	23.1063	11.0009	0.468243	-1.09467	10.879	0.47498	-1.07406	8.14607	0.355401	-1.49248
NM_001112706,NM_033128	0.338393	1.335	3.88842	1.95918	4.66199	13.9083	3.79788	4.38644	13.0294	3.7037
NM_001114395,NM_001286984,NM_001286985,NM_017738	2.67894	1.0933	0.481857	-1.05332	4.4704	1.27615	0.351795	1.47951	0.653249	-0.614291
NM_001114726,NM_001174164	0.725606	1.94873	2.62946	1.39477	7.72579	10.5569	3.40012	6.86637	9.75499	3.28614
NM_001124758	3.70877	1.53573	0.480522	-1.05733	5.91868	1.49916	0.58415	4.28884	1.07696	0.106971
NM_001127321,NM_001127322,NM_012117,NR_039851	687.401	179.078	0.25261	-1.98502	518.94	0.769831	-0.377384	690.756	1.01702	0.0243479
NM_001128223	16.4419	6.34123	0.333296	-1.58512	13.0738	0.889005	-0.169734	8.18769	0.525061	-0.929442
NM_001143941,NM_001143942,NM_153020	0.55001	3.86189	7.0394	2.81545	6.04465	10.9986	3.45924	6.51486	11.8059	3.56143
NM_001163677,NM_014407,NM_171828,NM_171829,NM_171830,NR_028135	3.88003	1.96416	0.497244	-1.00797	1.94009	0.505361	-0.984613	1.97433	0.512684	-0.963859
NM_001166496	0.678371	3.02541	2.64815	1.40499	4.74013	5.31888	2.41112	1.49349	1019.59	9.99379
NM_001166496	0.622001	2.74175	2.2193	1.15011	2.6596	4.22744	2.07978	1.49349	1019.59	9.99379
NM_001166496	0.709355	2.74175	2.2193	1.15011	4.74013	5.31888	2.41112	1.49349	1019.59	9.99379
NM_001166496	0.591018	3.02541	2.64815	1.40499	2.6596	4.22744	2.07978	1.49349	1019.59	9.99379
NM_001167599,NM_001167600,NM_001167601,NM_001167602,NM_080741	3.28424	1.37279	0.453947	-1.1394	3.79494	0.964622	-0.0519653	2.33926	0.808177	-0.307257
NM_001167985,NM_001167986,NM_001167987,NM_213726	2.8717	1.32514	0.450887	-1.14916	1.51097	0.534558	-0.903585	1.35071	0.474008	-1.07701
NM_001168368,NM_020692	0.443625	1.50164	3.30422	1.72431	1.58553	3.63312	1.86121	1.24059	2.8195	1.49544
NM_001170760,NM_001170761,NM_014370	1.74229	0.540858	0.301413	-1.73019	0.625914	0.366224	-1.4492	0.78832	0.457432	-1.12837
NM_001170820	1.69512	3.74497	2.11657	1.08173	3.50097	2.11974	1.08389	3.66332	2.20097	1.13814
NM_001172700,NM_133456	0.533061	1.80208	3.28751	1.71699	2.88142	5.49176	2.45727	2.77962	5.281	2.40081
NM_001177428,NM_001177431,NM_001177433,NM_021625,NM_147204	1.87428	0.924426	0.483241	-1.04918	1.19012	0.644472	-0.633819	1.35793	0.728816	-0.456374
NM_001190826	2.40828	0.771128	0.3314	-1.59336	2.98487	1.19674	0.259107	1.21331	0.504749	-0.98637
NM_001195135	1.97037	0.349063	0.173292	-2.52873	0.615682	0.317711	-1.65421	0.215643	0.110082	-3.18335
NM_001195194,NM_001195195,NM_001251964,NM_022112	1.50557	0.36093	0.232079	-2.10731	1.74712	1.18886	0.24959	0.886286	0.594045	-0.751356
NM_001195605	4.96926	0.875375	0.369567	-1.43609	6.59322	1.05717	0.0802034	6.43782	1.02148	0.0306622
NM_001199012,NM_001199013,NM_001199014,NM_178122	3.83706	1.93332	0.494878	-1.01486	2.8178	0.742454	-0.429626	2.2681	0.595416	-0.748029
NM_001199847	2.76703	1.20857	0.428025	-1.22424	2.04327	0.748634	-0.417666	2.11333	0.769001	-0.378946
NM_001201477,NM_018092	1.15911	2.57772	2.21593	1.14791	4.3453	3.76311	1.91192	3.90874	3.37152	1.7534
NM_001206971	3.11645	0.46909	0.0945378	-3.40296	2.29023	1.19377	0.255521	2.07025	0.838521	-0.254077
NM_001244038	4.15908	2.16548	0.476731	-1.06875	4.0871	1.04168	0.0589046	3.42008	0.852607	-0.230048
NM_001256169,NM_019101,NR_045828	5.94718	2.47171	0.411896	-1.27965	2.90513	0.487607	-1.03621	5.21755	0.886915	-0.173135
NM_001260494	13.468	6.27216	0.480283	-1.05805	8.65142	0.633822	-0.657848	9.83867	0.718403	-0.477135
NM_001271783,NM_001271784,NM_018099	1.87248	0.753078	0.40485	-1.30454	1.24731	0.665058	-0.588449	1.37271	0.729463	-0.455089
NM_001271887	3.02349	1.33214	0.430246	-1.21676	3.71155	1.24644	0.317817	3.47917	1.16107	0.215454
NM_001282322	1.26404	0.463496	0.365533	-1.45193	0.688548	0.550372	-0.861521	0.296315	0.23276	-2.10308
NM_001282394,NM_006648	0.538547	1.34552	2.42549	1.27828	4.22268	8.02138	3.00385	4.71139	8.81507	3.13997
NM_001286556,NM_058187,NR_104472	0.625036	1.64039	2.56093	1.35667	2.80292	4.55835	2.18851	2.04115	3.29395	1.71982
NM_001286574,NM_001286576,NM_145028	2.75105	1.05024	0.374623	-1.41649	7.37335	2.71687	1.44195	5.23329	1.9129	0.935761
NM_001287582,NM_001287583,NM_001790,NM_022809	4.04877	2.05824	0.499172	-1.00239	2.29205	0.572805	-0.803885	2.76333	0.687132	-0.541341
NM_001856	2.15444	1.44284	0.405354	-1.30275	1.09743	1.53849	0.621518	2.80971	1.28266	0.359141
NM_001856	2.21855	1.44284	0.405354	-1.30275	1.09743	1.53849	0.621518	1.06143	0.44544	-1.1667
NM_001856	2.92565	1.44284	0.405354	-1.30275	2.19992	0.726775	-0.460422	2.80971	1.28266	0.359141
NM_001856	2.98977	1.44284	0.405354	-1.30275	2.19992	0.726775	-0.460422	1.06143	0.44544	-1.1667
NM_001863	229.728	34.2334	0.256182	-1.96476	420.79	0.988345	-0.0169112	62.1073	0.478474	-1.06349
NM_001863	329.387	34.2334	0.256182	-1.96476	420.79	0.988345	-0.0169112	401.676	0.936786	-0.09421
NM_001863	130.9	34.2334	0.256182	-1.96476	44.4768	0.344064	-1.53925	62.1073	0.478474	-1.06349
NM_001863	230.56	34.2334	0.256182	-1.96476	44.4768	0.344064	-1.53925	401.676	0.936786	-0.09421
NM_001863	330.797	410.417	0.93952	-0.090003	420.79	0.988345	-0.0169112	62.1073	0.478474	-1.06349
NM_001863	430.457	410.417	0.93952	-0.090003	420.79	0.988345	-0.0169112	401.676	0.936786	-0.09421
NM_001906	1.42636	0.695601	0.437048	-1.19413	1.96826	1.75109	0.808251	1.9886	1.27192	0.347013
NM_002022	4.73002	2.31798	0.486915	-1.03826	3.08672	0.656348	-0.607467	2.49169	0.527158	-0.923693
NM_002178	1.21795	0.480032	0.380588	-1.3937	1.45585	1.22219	0.289471	0.979809	0.815563	-0.294134
NM_002284	1.64252	0.614287	0.375577	-1.41282	1.07887	0.622717	-0.683352	0.3595	0.230527	-2.11699
NM_002686,NR_073461	2.31076	1.04899	0.438607	-1.189	24.3317	10.7593	3.42751	21.4183	9.39741	3.23226
NM_002847,NM_130842,NM_130843	1.11974	0.480012	0.417333	-1.26073	0.688336	0.625857	-0.676094	0.771066	0.695161	-0.524582
NM_003447	7.42007	2.82242	0.254355	-1.97508	4.4215	1.24868	0.320399	3.32303	0.43593	-1.19783
NM_003447	6.09243	2.82242	0.254355	-1.97508	4.4215	1.24868	0.320399	4.0851	1.1223	0.166455
NM_003447	4.93311	3.095	0.851318	-0.232232	4.4215	1.24868	0.320399	3.32303	0.43593	-1.19783
NM_003447	3.60548	3.095	0.851318	-0.232232	4.4215	1.24868	0.320399	4.0851	1.1223	0.166455
NM_003500	0.650941	1.57781	2.37766	1.24954	1.70724	2.65948	1.41115	1.3829	2.13648	1.09524
NM_003527	4.10363	0.962314	0.23129	-2.11222	1.12972	0.27815	-1.84606	2.50602	0.612914	-0.706241
NM_003654	2.85587	1.27621	0.436062	-1.1974	1.82339	0.649487	-0.622627	1.94259	0.68558	-0.544603
NM_003717	2.78001	0.461683	0.160938	-2.63542	0.53664	0.196958	-2.34404	0.941934	0.342935	-1.54399
NM_003782	10.5079	5.06891	0.468398	-1.09419	8.38133	0.813587	-0.297634	6.72708	0.646816	-0.628578
NM_004282	2.2462	4.92874	2.18415	1.12707	5.26256	2.35332	1.2347	5.1541	2.29503	1.19851
NM_004363	1.21732	0.368301	0.301274	-1.73085	0.476611	0.393692	-1.34486	0.472284	0.387483	-1.3678
NM_004483,NR_033249	0.627505	1.88624	3.01732	1.59327	2.07398	3.3032	1.72386	2.42665	3.85484	1.94667
NM_005244,NM_172110	1.53178	3.34748	2.14193	1.09891	4.2839	2.83631	1.50401	4.38443	2.88046	1.52629
NM_005461	6.4164	7.62285	0.87338	-0.195319	173.78	20.8591	4.38261	29.8965	13.6508	3.77092
NM_005461	8.48361	7.62285	0.87338	-0.195319	173.78	20.8591	4.38261	151.791	18.0882	4.17697
NM_005461	4.36294	7.62285	0.87338	-0.195319	35.2608	16.2438	4.02181	29.8965	13.6508	3.77092
NM_005461	6.43015	7.62285	0.87338	-0.195319	35.2608	16.2438	4.02181	151.791	18.0882	4.17697
NM_005461	4.23868	0.661502	0.301392	-1.73028	173.78	20.8591	4.38261	29.8965	13.6508	3.77092
NM_005461	6.30589	0.661502	0.301392	-1.73028	173.78	20.8591	4.38261	151.791	18.0882	4.17697
NM_005461	2.18521	0.661502	0.301392	-1.73028	35.2608	16.2438	4.02181	29.8965	13.6508	3.77092
NM_005461	4.25242	0.661502	0.301392	-1.73028	35.2608	16.2438	4.02181	151.791	18.0882	4.17697
NM_005502	2.52415	0.740441	0.450936	-1.149	6.90426	1.59975	0.677846	2.30895	1.43004	0.516064
NM_006083,NR_037428	553.039	193	0.326081	-1.6167	1906.04	3.5734	1.8373	641.131	1.20097	0.264203
NM_006103	15.8296	7.8775	0.485148	-1.0435	11.6538	0.748713	-0.417519	9.99834	0.637393	-0.649747
NM_007220	2.69604	1.17695	0.707047	-0.500117	3.6945	0.777919	-0.362308	1.51486	0.904761	-0.144392
NM_007220	3.72368	1.17695	0.707047	-0.500117	3.6945	0.777919	-0.362308	1.46015	0.306932	-1.70401
NM_007220	3.68202	0.102124	0.0220926	-5.50029	3.6945	0.777919	-0.362308	1.51486	0.904761	-0.144392
NM_007220	4.70966	0.102124	0.0220926	-5.50029	3.6945	0.777919	-0.362308	1.46015	0.306932	-1.70401
NM_007220	1.66866	1.17695	0.707047	-0.500117	1.55321	0.931712	-0.102046	1.51486	0.904761	-0.144392
NM_007220	2.6963	1.17695	0.707047	-0.500117	1.55321	0.931712	-0.102046	1.46015	0.306932	-1.70401
NM_007220	2.65464	0.102124	0.0220926	-5.50029	1.55321	0.931712	-0.102046	1.51486	0.904761	-0.144392
NM_007220	3.68228	0.102124	0.0220926	-5.50029	1.55321	0.931712	-0.102046	1.46015	0.306932	-1.70401
NM_013378	3.31567	1.26573	0.378561	-1.40141	2.05969	0.626646	-0.674277	0.564956	0.170341	-2.5535
NM_014079	0.513349	1.44963	2.72949	1.44863	9.1356	18.1932	4.18533	9.60435	18.9507	4.24418
NM_014153	8.34928	1.72716	0.492836	-1.02082	8.74701	0.815291	-0.294618	10.7482	0.99386	-0.00887411
NM_014153	6.11658	1.72716	0.492836	-1.02082	8.74701	0.815291	-0.294618	2.91533	0.708206	-0.49776
NM_014153	9.45377	14.6822	1.11705	0.159695	6.62316	1.50423	0.589027	10.7482	0.99386	-0.00887411
NM_014153	7.22107	14.6822	1.11705	0.159695	6.62316	1.50423	0.589027	2.91533	0.708206	-0.49776
NM_014153	6.24072	1.72716	0.492836	-1.02082	6.62316	1.50423	0.589027	10.7482	0.99386	-0.00887411
NM_014153	4.00802	1.72716	0.492836	-1.02082	6.62316	1.50423	0.589027	2.91533	0.708206	-0.49776
NM_014206,NR_030342	1918.58	889.876	0.455912	-1.13318	1244	0.655952	-0.60833	885.227	0.464099	-1.10749
NM_015621	1.35063	0.593092	0.428612	-1.22226	2.21376	1.6657	0.736128	1.8451	1.37785	0.462409
NM_015973	1.7688	9.23042	5.07816	2.34431	18.388	10.5797	3.40323	16.6825	9.5291	3.25234
NM_016235	1.90654	0.856791	0.438865	-1.18815	1.35744	0.723733	-0.466476	0.628768	0.332379	-1.58909
NM_016270	1.84773	0.797167	0.423105	-1.24091	2.20849	1.21321	0.278823	2.01216	1.09432	0.130037
NM_017908	6.15546	4.80698	0.766282	-0.384053	4.81959	0.787203	-0.34519	3.92025	0.645752	-0.630949
NM_017908	4.27925	4.80698	0.766282	-0.384053	4.81959	0.787203	-0.34519	1.00365	2.26969	1.1825
NM_018280	1.65932	0.545439	0.327461	-1.6106	1.16013	0.679985	-0.556428	1.10759	0.689572	-0.536222
NM_018295	4.32675	1.12175	0.251049	-1.99396	1.59863	0.376825	-1.40804	0.66497	0.155744	-2.68275
NM_019896	169.208	111.704	0.455678	-1.13392	31.096	0.859989	-0.217611	60.9764	0.269416	-1.89209
NM_019896	107.077	111.704	0.455678	-1.13392	31.096	0.859989	-0.217611	37.5708	0.940789	-0.0880561
NM_022072	4.08765	2.01489	0.490795	-1.02681	2.54151	0.624443	-0.67936	3.4914	0.854157	-0.227429
NM_022165	49.417	115.752	0.922496	-0.116391	19.9822	1.73743	0.796949	19.4508	1.72542	0.786943
NM_022165	10.936	5.74457	0.572522	-0.8046	19.9822	1.73743	0.796949	19.4508	1.72542	0.786943
NM_024527	10.5881	5.16372	0.473323	-1.0791	5.02035	0.483721	-1.04775	4.3337	0.413675	-1.27343
NM_024527	9.11087	5.16372	0.473323	-1.0791	5.02035	0.483721	-1.04775	3.72363	0.616035	-0.698915
NM_024527	9.12599	5.16372	0.473323	-1.0791	3.60473	0.601554	-0.733235	4.3337	0.413675	-1.27343
NM_024527	7.64879	5.16372	0.473323	-1.0791	3.60473	0.601554	-0.733235	3.72363	0.616035	-0.698915
NM_024579	6.41962	2.67384	0.415695	-1.2664	3.23363	0.505541	-0.984098	1.64942	0.256509	-1.96292
NM_024702	4.74916	2.00156	0.411899	-1.27964	3.70367	0.79169	-0.336993	3.22996	0.685772	-0.544198
NM_025048,NM_153840	1.84773	0.784833	0.422473	-1.24306	2.15461	1.17253	0.229619	1.6401	0.887553	-0.172094
NM_025163	3.80647	4.34772	0.512723	-0.963747	1.55758	1.59233	0.671138	1.57242	0.801609	-0.319028
NM_025163	5.67883	4.34772	0.512723	-0.963747	1.55758	1.59233	0.671138	5.43676	0.717379	-0.479191
NM_025163	6.17322	4.34772	0.512723	-0.963747	5.44648	0.6742	-0.568749	1.57242	0.801609	-0.319028
NM_025163	8.04558	4.34772	0.512723	-0.963747	5.44648	0.6742	-0.568749	5.43676	0.717379	-0.479191
NM_031303	2.39943	0.373962	0.178715	-2.48426	2.14013	0.82532	-0.276969	1.64445	0.654458	-0.611632
NM_031303	10.8245	0.373962	0.178715	-2.48426	2.14013	0.82532	-0.276969	78.639	2.82996	1.50078
NM_032287	4.13635	11.8167	1.23838	0.308461	2.34274	1.63935	0.713122	1.59167	1.10691	0.146539
NM_032287	6.72184	11.8167	1.23838	0.308461	2.34274	1.63935	0.713122	10.0897	1.09737	0.134052
NM_032287	3.97745	0.0159776	0.0116202	-6.42723	9.39496	1.03021	0.0429444	1.59167	1.10691	0.146539
NM_032287	6.56294	0.0159776	0.0116202	-6.42723	9.39496	1.03021	0.0429444	10.0897	1.09737	0.134052
NM_032287	1.414	0.0159776	0.0116202	-6.42723	2.34274	1.63935	0.713122	1.59167	1.10691	0.146539
NM_032287	3.99949	0.0159776	0.0116202	-6.42723	2.34274	1.63935	0.713122	10.0897	1.09737	0.134052
NM_032487	0.619205	1.85498	2.96188	1.56651	3.71048	6.04496	2.59573	3.26439	5.28632	2.40226
NM_032554	3.1336	1.52974	0.486258	-1.04021	4.2365	1.37539	0.459844	3.98468	1.25516	0.327863
NM_032815,NR_039742	27.4852	154.514	5.45687	2.44807	230.618	8.70089	3.12116	25.7411	0.931464	-0.102424
NM_033194	5.16889	0.502999	0.0942597	-3.40721	1.59724	0.315301	-1.6652	2.16918	0.424947	-1.23465
NM_054105	10.9193	3.10044	0.280471	-1.83408	3.71503	0.343428	-1.54191	3.05744	0.280862	-1.83206
NM_058173	2.49517	1.0421	0.415724	-1.2663	1.24064	0.500359	-0.998964	0.61812	0.247316	-2.01557
NM_058197	10.6226	0.858824	0.0783885	-3.67322	4.6885	0.450471	-1.1505	3.6252	0.345129	-1.53479
NM_058197	20.6004	0.858824	0.0783885	-3.67322	4.6885	0.450471	-1.1505	19.9985	0.494558	-1.01579
NM_058197	20.5901	0.858824	0.0783885	-3.67322	31.8164	0.789285	-0.34138	3.6252	0.345129	-1.53479
NM_058197	30.5678	0.858824	0.0783885	-3.67322	31.8164	0.789285	-0.34138	19.9985	0.494558	-1.01579
NM_058197	20.0583	15.9725	0.406809	-1.29758	4.6885	0.450471	-1.1505	3.6252	0.345129	-1.53479
NM_058197	30.036	15.9725	0.406809	-1.29758	4.6885	0.450471	-1.1505	19.9985	0.494558	-1.01579
NM_058197	30.0257	15.9725	0.406809	-1.29758	31.8164	0.789285	-0.34138	3.6252	0.345129	-1.53479
NM_058197	40.0035	15.9725	0.406809	-1.29758	31.8164	0.789285	-0.34138	19.9985	0.494558	-1.01579
NM_138448	14.6656	5.36608	2.31579	1.2115	235.003	6.9121	2.78912	4.44822	0.579143	-0.788009
NM_138448	13.3212	5.36608	2.31579	1.2115	235.003	6.9121	2.78912	4.47692	1.22736	0.295566
NM_138448	13.9455	5.36608	2.31579	1.2115	235.003	6.9121	2.78912	10.9014	1.97474	0.981658
NM_138448	15.1302	5.51453	1.48596	0.5714	235.003	6.9121	2.78912	4.44822	0.579143	-0.788009
NM_138448	13.7858	5.51453	1.48596	0.5714	235.003	6.9121	2.78912	4.47692	1.22736	0.295566
NM_138448	14.4101	5.51453	1.48596	0.5714	235.003	6.9121	2.78912	10.9014	1.97474	0.981658
NM_138448	5.17446	5.36608	2.31579	1.2115	14.0801	2.54819	1.34947	4.44822	0.579143	-0.788009
NM_138448	3.83009	5.36608	2.31579	1.2115	14.0801	2.54819	1.34947	4.47692	1.22736	0.295566
NM_138448	4.45437	5.36608	2.31579	1.2115	14.0801	2.54819	1.34947	10.9014	1.97474	0.981658
NM_138448	5.6391	5.51453	1.48596	0.5714	14.0801	2.54819	1.34947	4.44822	0.579143	-0.788009
NM_138448	4.29473	5.51453	1.48596	0.5714	14.0801	2.54819	1.34947	4.47692	1.22736	0.295566
NM_138448	4.91901	5.51453	1.48596	0.5714	14.0801	2.54819	1.34947	10.9014	1.97474	0.981658
NM_138448	15.8067	6.36905	1.10945	0.149847	235.003	6.9121	2.78912	4.44822	0.579143	-0.788009
NM_138448	14.4624	6.36905	1.10945	0.149847	235.003	6.9121	2.78912	4.47692	1.22736	0.295566
NM_138448	15.0867	6.36905	1.10945	0.149847	235.003	6.9121	2.78912	10.9014	1.97474	0.981658
NM_138448	6.31565	6.36905	1.10945	0.149847	14.0801	2.54819	1.34947	4.44822	0.579143	-0.788009
NM_138448	4.97128	6.36905	1.10945	0.149847	14.0801	2.54819	1.34947	4.47692	1.22736	0.295566
NM_138448	5.59556	6.36905	1.10945	0.149847	14.0801	2.54819	1.34947	10.9014	1.97474	0.981658
NM_138797,NR_030395,NR_036556	16.0487	51.2034	3.15075	1.6557	137.11	8.41646	3.07321	116.085	7.43939	2.89518
NM_144638,NR_030290	10.1295	86.5598	8.3767	3.06638	210.794	21.1091	4.39979	10.6764	1.06032	0.0845016
NM_145047,NM_206837	7.7408	3.59998	0.458019	-1.12652	5.42128	0.70821	-0.497749	4.81013	0.624077	-0.680204
NM_145756	2.70806	1.35039	0.495938	-1.01177	1.356	0.503473	-0.990015	0.757302	0.279656	-1.83828
NM_153357	1.30938	0.628505	0.466101	-1.10128	1.21221	0.944766	-0.0819758	1.0874	0.838636	-0.253886
NM_153610	1.41963	0.706327	0.490559	-1.0275	2.64331	1.87832	0.909446	2.54273	1.80108	0.848865
NM_172069	2.31444	0.338451	0.114066	-3.13206	0.273805	0.307919	-1.69938	0.276521	0.0895768	-3.48074
NM_172069	4.6127	0.338451	0.114066	-3.13206	0.273805	0.307919	-1.69938	8.15812	0.817304	-0.291055
NM_172069	2.4674	0.338451	0.114066	-3.13206	0.273805	0.307919	-1.69938	0.151501	0.0427264	-4.54873
NM_178310	1.97816	0.805989	0.393219	-1.34659	1.22512	0.646409	-0.629485	1.57173	0.790013	-0.340049
NM_178520	1.72765	0.85219	0.479262	-1.06111	0.859452	0.507129	-0.979579	0.721531	0.421926	-1.24494
NM_182506	1.38413	0.62527	0.44546	-1.16664	0.982706	0.716817	-0.48032	0.884319	0.641825	-0.639748
NM_194324	2.02492	0.605049	0.296115	-1.75577	1.4088	0.700624	-0.513286	2.27925	1.12796	0.173713
NM_198552,NR_031593	1.29164	3.60433	2.72504	1.44628	104.887	82.4856	6.36608	4.76013	3.71688	1.89409
NM_205854	2.20298	0.946677	0.419907	-1.25186	1.60754	0.741154	-0.432154	1.88691	0.863389	-0.21192
NM_207352	4.74439	1.34762	0.144202	-2.79383	0.791747	0.796691	-0.327907	1.33384	0.342535	-1.54568
NM_207352	6.51001	1.34762	0.144202	-2.79383	0.791747	0.796691	-0.327907	2.62331	0.285425	-1.80882
NM_207352	3.78578	1.34762	0.144202	-2.79383	0.791747	0.796691	-0.327907	1.02073	1.00249	0.00359763
NM_207352	5.4226	1.34762	0.144202	-2.79383	1.35665	0.447971	-1.15852	1.33384	0.342535	-1.54568
NM_207352	7.18822	1.34762	0.144202	-2.79383	1.35665	0.447971	-1.15852	2.62331	0.285425	-1.80882
NM_207352	4.46399	1.34762	0.144202	-2.79383	1.35665	0.447971	-1.15852	1.02073	1.00249	0.00359763
NR_000020	730.885	266.744	0.356112	-1.4896	307.974	0.428478	-1.2227	524.112	0.723066	-0.467803
NR_002326	246.377	21.632	0.0864716	-3.53163	102.655	0.421358	-1.24688	164.199	0.669277	-0.579325
NR_002736	520.434	184.777	0.260454	-1.9409	429.884	0.624948	-0.678192	140.584	0.857272	-0.222177
NR_002736	695.919	184.777	0.260454	-1.9409	429.884	0.624948	-0.678192	317.372	0.459664	-1.12135
NR_002736	357.604	184.777	0.260454	-1.9409	203.167	1.01899	0.0271389	140.584	0.857272	-0.222177
NR_002736	533.089	184.777	0.260454	-1.9409	203.167	1.01899	0.0271389	317.372	0.459664	-1.12135
NR_002919	50.3911	17.9482	0.354031	-1.49806	31.1942	0.623409	-0.681752	10.498	0.208135	-2.26441
NR_002986	57.2759	19.7754	0.339288	-1.55942	35.2821	0.623295	-0.682015	57.8784	1.01653	0.0236608
NR_002991	42.7384	14.9889	0.344144	-1.53892	26.4033	0.625757	-0.676327	79.5315	1.87279	0.905192
NR_003078	295.577	607.984	2.02818	1.02018	922.777	3.15192	1.65623	730.675	2.48363	1.31245
NR_015341	3.45875	0.265925	0.211072	-2.24419	4.15304	0.913995	-0.129742	4.78796	1.04711	0.0664155
NR_015341	2.60212	0.265925	0.211072	-2.24419	4.15304	0.913995	-0.129742	1.93051	0.963973	-0.0529319
NR_015341	2.58279	0.265925	0.211072	-2.24419	0.990329	0.516889	-0.952073	4.78796	1.04711	0.0664155
NR_015341	1.72616	0.265925	0.211072	-2.24419	0.990329	0.516889	-0.952073	1.93051	0.963973	-0.0529319
NR_015341	5.18471	5.69254	0.884242	-0.177487	4.15304	0.913995	-0.129742	4.78796	1.04711	0.0664155
NR_015341	4.32808	5.69254	0.884242	-0.177487	4.15304	0.913995	-0.129742	1.93051	0.963973	-0.0529319
NR_015379	1.93513	1.60385	0.833823	-0.262184	1.84405	0.953239	-0.0690932	3.51671	1.80585	0.852678
NR_015379	2.97911	1.60385	0.833823	-0.262184	1.84405	0.953239	-0.0690932	2.2037	0.433856	-1.20471
NR_015379	9.4441	4.05948	0.166029	-2.59049	1.84405	0.953239	-0.0690932	3.51671	1.80585	0.852678
NR_015379	10.4881	4.05948	0.166029	-2.59049	1.84405	0.953239	-0.0690932	2.2037	0.433856	-1.20471
NR_015379	10.3557	4.05948	0.166029	-2.59049	1.82073	0.389946	-1.35865	3.51671	1.80585	0.852678
NR_015379	11.3996	4.05948	0.166029	-2.59049	1.82073	0.389946	-1.35865	2.2037	0.433856	-1.20471
NR_024248	15.9962	3.28102	0.201197	-2.31332	3.47677	0.220251	-2.18278	6.68318	0.420445	-1.25001
NR_024248	11.1554	3.28102	0.201197	-2.31332	3.47677	0.220251	-2.18278	0.766565	0.558241	-0.841039
NR_024248	11.1886	3.28102	0.201197	-2.31332	0.724369	0.531538	-0.911758	6.68318	0.420445	-1.25001
NR_024248	6.34782	3.28102	0.201197	-2.31332	0.724369	0.531538	-0.911758	0.766565	0.558241	-0.841039
NR_024253	1.25479	2.71543	2.19443	1.13384	3.05844	2.26139	1.17721	2.18444	1.85992	0.895243
NR_026846	1.59012	0.67714	0.418372	-1.25714	0.73453	0.467556	-1.09679	0.799294	0.50561	-0.9839
NR_026854	2.12947	4.67644	2.15618	1.10848	4.63123	2.20233	1.13903	4.35916	2.05943	1.04225
NR_026954	3.80209	1.83649	0.477022	-1.06787	2.18031	0.578617	-0.789318	1.91638	0.50588	-0.983128
NR_027034	3.90868	1.24984	0.352296	-1.50514	3.42431	0.729407	-0.455207	2.32163	0.666427	-0.585481
NR_027183	4.03312	1.93833	0.462793	-1.11156	3.89898	0.980681	-0.0281466	2.03496	0.517111	-0.951452
NR_027423	2.96233	1.1798	0.382456	-1.38664	2.11015	0.745889	-0.422968	0.605333	0.2036	-2.29619
NR_027442	5.80471	0.810969	0.138875	-2.84815	2.04878	0.360444	-1.47216	3.46732	0.58863	-0.764564
NR_029192	7.26528	3.34864	0.452027	-1.14552	5.39421	0.752647	-0.409955	5.82242	0.806339	-0.310541
NR_031695	252.865	581.789	2.12687	1.08873	566.991	2.31935	1.21372	191.379	0.79545	-0.330152
NR_033296,NR_033297,NR_033298	1.37998	0.681433	0.491084	-1.02596	1.78773	1.30414	0.383099	1.42817	1.03376	0.0479072
NR_033769	8.75627	1.47884	0.417741	-1.25932	11.4721	0.593257	-0.753275	0.91678	0.270338	-1.88716
NR_033769	17.198	1.47884	0.417741	-1.25932	11.4721	0.593257	-0.753275	13.6043	0.473745	-1.07782
NR_033769	3.42874	1.47884	0.417741	-1.25932	1.50564	0.448787	-1.15589	0.91678	0.270338	-1.88716
NR_033769	11.8705	1.47884	0.417741	-1.25932	1.50564	0.448787	-1.15589	13.6043	0.473745	-1.07782
NR_033961	2.72619	1.25648	0.446685	-1.16266	1.22836	0.459044	-1.1233	1.91723	0.712789	-0.488453
NR_033999	7.83115	1.28958	0.167088	-2.58132	5.25904	0.672464	-0.572472	7.105	0.893157	-0.163015
NR_036072	90.2443	9.06112	1.20947	0.274369	347.618	2.64626	1.40396	493.112	3.73912	1.9027
NR_038262	1.48148	0.722717	0.472865	-1.0805	2.77225	1.90947	0.933175	2.17761	1.4872	0.572608
NR_038464	1.49331	0.619524	0.428861	-1.22142	1.49013	1.04298	0.0607074	1.82943	1.13869	0.18738
NR_038865	1.8863	0.923895	0.47514	-1.07358	1.50578	0.814745	-0.295573	1.12034	0.60031	-0.736227
NR_039978	2.02508	0.744525	0.367326	-1.44487	1.02019	0.506006	-0.982774	0.905217	0.445437	-1.16671
NR_045215	4.13179	2.02259	0.440473	-1.18287	2.22006	0.500344	-0.999009	2.00217	0.594744	-0.74966
NR_045525	3.18368	1.52841	0.474722	-1.07484	2.88123	0.912706	-0.131779	1.60352	0.505103	-0.985355
NR_046101	2.00408	0.351563	0.173296	-2.52869	0.838274	0.422158	-1.24415	0.826236	0.413561	-1.27383
NR_046224,NR_046225	3.84357	1.51194	0.380931	-1.3924	2.38071	0.63189	-0.662253	2.09044	0.550979	-0.85993
NR_047479	5.26074	2.26937	0.443115	-1.17424	5.87872	0.984347	-0.0227599	4.14203	0.88342	-0.178827
NR_047498	2.07438	0.450752	0.2112	-2.24332	0.770994	0.378103	-1.40315	0.505776	0.246744	-2.01891
NR_073494	0.558446	1.4385	2.51432	1.33017	1.81568	3.30355	1.72402	1.59153	2.87487	1.52349
NR_103812	2.42167	1.14919	0.468106	-1.0951	1.62189	0.6759	-0.565124	0.135302	0.0561321	-4.15503
NR_104029,NR_104030	5.24482	2.49828	0.466965	-1.09861	3.32606	0.642441	-0.638363	3.45219	0.662963	-0.592999
NM_000034,NM_001127617,NM_001243177,NM_184041,NM_184043	658.838	722.064	1.00547	0.0078735	1469.76	2.34548	1.22989	1228.44	1.94452	0.95942
NM_000043,NM_152871,NM_152872,NR_028033,NR_028034,NR_028035,NR_028036	1.64193	2.71675	1.65737	0.728896	5.17486	3.15785	1.65895	4.64952	2.82153	1.49648
NM_000053,NM_001005918,NM_001243182	18.2331	15.1296	0.83294	-0.26372	51.0407	2.93105	1.55142	49.3843	2.58269	1.36887
NM_000081,NR_102436	1.57052	1.47426	1.33015	0.411583	6.7275	2.70331	1.43472	3.03652	2.72431	1.44589
NM_000104	12.8032	12.7551	1.06671	0.0931687	100.879	7.89351	2.98066	98.899	7.23364	2.85472
NM_000154	17.6501	20.0434	1.0998	0.137243	57.2158	3.30773	1.72584	53.9344	3.0947	1.6298
NM_000170	5.24494	5.02851	0.937971	-0.0923836	10.8097	2.09122	1.06435	10.7072	2.05722	1.0407
NM_000221,NM_006488	1.33901	2.20046	1.61029	0.687322	3.21041	2.43384	1.28324	3.6518	2.74268	1.45559
NM_000284,NM_001173454,NM_001173455,NM_001173456	42.599	47.1785	1.09614	0.132434	102.482	2.42432	1.27758	96.4071	2.26926	1.18222
NM_000295,NM_001002235,NM_001002236,NM_001127700,NM_001127701,NM_001127702,NM_001127703,NM_001127704,NM_001127705,NM_001127706,NM_001127707	1.09013	1.52045	1.37038	0.45457	2.17601	2.02241	1.01607	3.03243	2.79502	1.48285
NM_000346	5.54149	3.13292	0.554397	-0.851007	14.0681	2.57297	1.36344	11.7757	2.13879	1.0968
NM_000376,NM_001017535,NM_001017536	27.3173	21.1854	0.758757	-0.398294	72.2149	2.68378	1.42427	72.871	2.68671	1.42584
NM_000407,NM_001009939,NM_002688,NR_037611,NR_037612	4.05982	3.95778	0.941358	-0.0871823	34.7398	8.74921	3.12915	30.6106	7.64403	2.93433
NM_000461,NM_001128176,NM_001128177,NM_001252634	3.78601	3.6653	0.962855	-0.0546103	8.29534	2.20204	1.13884	7.9045	2.08881	1.06268
NM_000479,NM_007165,NR_036207	48.6608	64.4867	1.28969	0.367019	296.918	6.31527	2.65885	435.675	8.89775	3.15344
NM_000525,NM_001166290	2.91146	2.93521	0.981055	-0.0275914	16.9125	5.91795	2.5651	18.1938	6.30711	2.65698
NM_000636,NM_001024465,NM_001024466	20.6803	19.8455	0.946687	-0.0790422	58.4554	2.85287	1.51242	57.0408	2.77061	1.4702
NM_000637,NM_001195102,NM_001195103,NM_001195104	88.3824	74.1353	0.826116	-0.275585	198.372	2.26779	1.18129	172.053	1.95662	0.968362
NM_000693	4.6516	5.30373	1.11969	0.163097	24.8886	5.41459	2.43685	22.3357	4.83309	2.27295
NM_000701,NM_001160233,NM_001160234	260.119	219.471	0.831282	-0.266586	1121.06	4.35739	2.12346	1011.88	3.90592	1.96566
NM_000741	1.0505	0.725574	0.555876	-0.847161	2.90286	4.48525	2.16519	8.11469	6.76783	2.7587
NM_000755,NM_001257363	27.55	27.0482	0.956402	-0.0643107	94.6748	3.49812	1.80658	96.4368	3.53194	1.82046
NM_000784	5.7461	4.43877	0.750738	-0.413619	23.6928	4.20149	2.0709	20.5702	3.6173	1.85492
NM_000820,NM_001143945,NM_001143946	11.1543	12.0654	1.10558	0.144796	41.0371	3.38035	1.75717	30.89	2.9674	1.5692
NM_000832,NM_001185090,NM_001185091,NM_007327,NM_021569	1.71594	2.00108	0.786464	-0.346547	2.40208	2.58466	1.36998	3.65705	2.18454	1.12733
NM_000883,NM_001102605,NM_001142573,NM_001142574,NM_001142575,NM_001142576,NM_183243	39.8668	44.3244	1.08077	0.112063	177.787	4.53843	2.18219	172.531	4.37732	2.13005
NM_000954	2.1315	2.13367	0.976021	-0.0350208	7.90605	3.77341	1.91587	4.4709	2.1157	1.08113
NM_001001132,NM_003024	4.31216	3.45537	0.807018	-0.309329	11.6818	2.80558	1.48829	12.7566	2.84046	1.50613
NM_001001549,NM_001001550,NM_001001555,NM_005311	8.73101	13.3065	1.49889	0.583897	35.6443	4.1304	2.04628	37.4235	4.30863	2.10723
NM_001001669	2.62279	2.71337	1.00923	0.0132531	8.14563	3.15553	1.65788	8.06405	3.10342	1.63386
NM_001001924,NM_001001925,NM_001001931,NM_001166393,NM_020749	4.7576	6.00092	1.28414	0.360798	12.8754	2.59345	1.37487	10.1301	2.18552	1.12798
NM_001002259,NM_001206856,NM_023925,NM_032156,NR_038177	5.8856	6.23688	1.05446	0.0765063	13.2982	2.27096	1.1833	14.2516	2.42115	1.27569
NM_001002814,NM_025151	23.1586	28.6037	0.959972	-0.058936	71.2067	3.57922	1.83964	73.8456	3.73244	1.90012
NM_001002857,NM_001002858,NM_001136015,NM_004039	63.5044	60.7297	0.941311	-0.0872575	148.382	2.36135	1.23961	133.695	2.11679	1.08187
NM_001003674,NM_001003675,NM_001276249,NM_001276251,NM_181481,NM_181482	3.46695	3.03255	0.866599	-0.206559	9.30806	2.71404	1.44044	8.79149	2.53218	1.34038
NM_001003704,NM_016498	15.2438	22.348	1.42081	0.506708	30.7835	2.06023	1.04281	30.1647	2.0029	1.00209
NM_001003800,NM_015250	4.01822	4.89705	1.18498	0.244862	15.5456	3.94612	1.98044	15.465	3.88314	1.95722
NM_001003940,NM_001003942,NM_001003943,NM_033503	28.0517	18.3404	0.637521	-0.649458	73.9674	2.67909	1.42174	63.9382	2.30178	1.20275
NM_001005242,NM_004572	6.5231	6.84161	1.12287	0.167188	27.561	3.6605	1.87204	21.9966	3.69876	1.88704
NM_001005353,NM_013410,NM_203464	7.85944	6.70571	0.884877	-0.17645	41.0101	4.89573	2.29153	36.839	4.83229	2.27271
NM_001005360,NM_001005361,NM_001005362,NM_001190716,NM_004945	33.6125	33.551	0.970204	-0.043644	73.1887	2.21892	1.14985	69.0999	2.07682	1.05438
NM_001006641,NM_001006642,NM_001265614,NM_052901,NR_049766	5.54699	8.39629	1.47125	0.557043	11.3171	2.07815	1.0553	19.326	3.52131	1.81612
NM_001008224,NM_018003	7.60631	8.82157	1.14386	0.193916	15.6657	2.07538	1.05338	15.0751	1.99446	0.995992
NM_001008392,NM_005808	14.4352	14.2213	0.983751	-0.0236358	29.4772	2.06834	1.04848	29.7028	2.03474	1.02485
NM_001008695,NM_030573	31.3737	36.2556	1.10254	0.140829	65.0414	2.08604	1.06077	60.7	2.01942	1.01394
NM_001008844,NM_004415	51.03	51.6141	0.99174	-0.0119664	137.491	2.72826	1.44797	126.459	2.49668	1.32002
NM_001009552	35.1488	33.6634	0.947379	-0.0779853	102.854	2.95044	1.56092	85.2685	2.43259	1.28249
NM_001009880,NM_015264	5.30354	6.73468	1.24104	0.311549	11.0667	2.11936	1.08363	10.8894	2.06934	1.04918
NM_001009955	6.32088	7.15603	0.828933	-0.270671	4.28242	2.01182	1.0085	6.86066	0.836544	-0.257487
NM_001010887	3.82267	3.36211	1.07856	0.109109	16.5367	4.08846	2.03155	18.0856	4.20003	2.0704
NM_001010974,NM_017843,NM_198799	28.1942	27.8951	0.964344	-0.0523797	71.1594	2.56793	1.36061	71.5608	2.56074	1.35656
NM_001010982,NM_001145526,NR_027083	7.82164	12.8675	1.44335	0.529423	21.779	3.42442	1.77586	24.6251	3.00672	1.58819
NM_001012426,NM_001012427,NM_138457	16.729	17.8265	1.03234	0.0459192	57.5559	3.50777	1.81056	50.0735	3.03274	1.60062
NM_001012706,NR_102736	2.9232	2.01193	0.858244	-0.220537	10.3911	2.50388	1.32417	7.33051	3.22171	1.68782
NM_001012993	26.1479	18.8718	0.715784	-0.482408	53.0221	2.04445	1.03171	47.2324	1.80664	0.853307
NM_001013642	3.78558	5.76988	1.4684	0.554245	55.1466	15.0373	3.91048	51.9446	13.8148	3.78814
NM_001014444,NM_001888	5.70471	6.54622	1.11339	0.154964	12.7149	2.27154	1.18367	9.92494	1.76064	0.816101
NM_001015881,NM_004089,NM_198057	10.6147	5.78883	0.534419	-0.903961	48.2948	4.61277	2.20563	50.2168	4.76336	2.25199
NM_001017395,NM_001128224,NR_033361	11.2714	14.7119	1.2332	0.302408	22.9064	2.19774	1.13602	25.1025	2.19014	1.13102
NM_001017967,NM_001271329,NM_052858	34.9138	31.7765	0.884947	-0.176337	94.4275	2.75257	1.46078	86.4474	2.50367	1.32404
NM_001017973,NM_001017974,NM_001142598,NM_001142599,NM_004199	4.50354	5.8271	1.27232	0.347462	24.1421	5.48324	2.45503	24.6465	5.44332	2.44449
NM_001018009,NM_004844	18.6256	21.8994	1.14233	0.191977	58.5246	3.2128	1.68383	64.2959	3.47737	1.798
NM_001018054,NM_004631,NM_017522,NM_033300	2.83559	4.45485	1.56579	0.646889	5.89215	2.09616	1.06775	4.91356	1.72362	0.785446
NM_001023570,NM_001023571	4.03157	6.79241	1.67563	0.744701	9.78917	2.427	1.27917	7.64305	1.90713	0.931402
NM_001025247,NM_014409	13.8505	13.8798	0.986889	-0.0190436	30.5832	2.23245	1.15862	28.3326	2.0549	1.03908
NM_001025366,NM_001025367,NM_001025369,NM_001025370,NM_001033756,NM_001171626,NM_001171630,NM_001204384,NM_001287044,NM_003376	13.8944	15.9453	1.12719	0.172726	44.5933	3.25041	1.70062	37.4996	2.71384	1.44033
NM_001029882	3.51717	3.28555	0.914678	-0.128662	11.0759	3.22388	1.6888	10.2304	2.90316	1.53762
NM_001031739,NM_001168530,NM_001168531,NM_024087	1.56175	2.85729	1.79045	0.840328	3.38425	2.19748	1.13585	3.20842	2.07083	1.05021
NM_001032296,NM_001286649,NM_003576	36.3588	35.4825	0.960435	-0.0582413	88.5327	2.46211	1.2999	94.0225	2.59915	1.37804
NM_001032363,NM_001204082,NM_001204083,NM_001204084,NM_001204085,NM_001204086,NM_001204088,NM_001204089,NM_001278164,NM_001278165,NM_001278166,NM_005380,NM_182744,NR_033757,NR_033758	47.3386	51.6505	1.05925	0.0830403	111.538	2.40205	1.26427	100.839	2.15377	1.10686
NM_001032391,NM_016309	55.673	63.0178	1.10839	0.148462	181.279	3.30061	1.72274	171.375	3.10233	1.63335
NM_001033044,NM_001033056,NM_002065	89.2021	92.3051	1.0318	0.0451578	255.468	2.87626	1.52419	235.168	2.63269	1.39654
NM_001033059,NM_001287214,NM_001287215,NM_001287216,NM_001634	17.1191	31.2886	1.84068	0.880241	41.8723	2.44142	1.28772	41.6561	2.42074	1.27545
NM_001033910,NM_004619,NM_145759	1.5123	2.15611	1.42872	0.514718	13.3982	8.82424	3.14147	14.9954	9.93435	3.31243
NM_001037162	2.78262	2.69355	0.9636	-0.0534961	23.7324	8.56478	3.09842	16.8093	6.04297	2.59526
NM_001037164,NM_001195396,NM_005738,NM_212460	5.55555	4.83834	0.867587	-0.204918	18.1944	3.31455	1.72882	14.7636	2.63606	1.39838
NM_001037172,NM_001282728,NM_152282	7.6117	9.16963	1.18862	0.249291	16.4626	2.18294	1.12627	16.0407	2.11643	1.08164
NM_001037494,NM_001037495,NM_003746	276.906	277.524	0.98677	-0.0192156	714.219	2.60668	1.38221	642.245	2.33139	1.2212
NM_001037501,NM_001037675,NM_001039703,NM_001277444,NM_001278141,NM_001278267,NR_102404,NR_102405,NR_104217	3.78808	3.98266	1.02707	0.0385353	8.43453	2.25889	1.17562	8.05186	2.14566	1.10142
NM_001037535,NM_001037536,NM_001037540,NM_006746	11.0912	11.0681	1.03051	0.0433603	36.6328	3.17239	1.66557	34.952	3.18153	1.66973
NM_001037666	6.4739	8.22311	1.24242	0.313152	24.574	3.85672	1.94738	18.3609	2.85491	1.51345
NM_001037954,NM_001278542,NM_033425	6.11993	6.13433	0.967035	-0.0483605	16.5211	2.75676	1.46297	17.0235	2.82623	1.49888
NM_001039140,NM_001258429,NM_001258430,NR_047675	30.3927	50.1371	1.22395	0.291549	103.862	3.73152	1.89977	83.2181	3.71821	1.89461
NM_001039362,NM_144583	6.73472	5.8605	0.861584	-0.214938	15.2536	2.283	1.19093	11.8493	1.76309	0.818103
NM_001039459,NM_001206480,NM_001206482,NM_014800,NM_130442,NR_038120	2.32202	2.67208	1.08205	0.11377	7.1416	3.18729	1.67233	7.09454	3.14481	1.65298
NM_001039538,NM_002374,NM_031845,NM_031847	2.56703	3.00892	1.17361	0.230953	5.885	2.29583	1.19902	5.57469	2.16581	1.11491
NM_001039569	3.65543	4.15029	1.23212	0.301137	7.77749	2.30398	1.20412	11.4816	2.71935	1.44327
NM_001039574,NM_004978,NR_036437	2.01192	2.35375	1.1886	0.249263	4.58604	2.15138	1.10526	4.26549	2.21719	1.14873
NM_001039775	10.032	7.28381	0.702426	-0.509577	22.7023	2.31202	1.20916	17.8354	1.80023	0.848181
NM_001040446	14.7833	13.482	0.906085	-0.142282	35.3214	2.40285	1.26474	35.2143	2.38408	1.25343
NM_001042368,NM_001271774,NM_001271775,NM_001271776,NM_006266	9.89318	12.1518	1.38204	0.466794	37.2511	3.49326	1.80457	30.4795	2.98141	1.57599
NM_001042472,NM_015600	51.1008	49.5233	0.942748	-0.0850584	122.925	2.44871	1.29202	109.122	2.15776	1.10954
NM_001042533,NM_001261829,NM_032778,NM_153182	8.36826	11.3243	1.59968	0.677783	22.6757	2.0711	1.05041	14.927	2.1092	1.0767
NM_001048201,NM_013282	15.1877	20.8605	1.33137	0.412913	32.6089	2.19003	1.13095	30.511	2.0334	1.0239
NM_001080414	1.82631	3.18424	1.9156	0.937796	5.6809	2.54927	1.35009	4.17806	2.63066	1.39542
NM_001080429,NM_020902	16.2747	18.011	1.07907	0.109792	40.3715	2.49412	1.31853	36.7942	2.30738	1.20626
NM_001080464	2.14913	1.4107	0.574607	-0.79935	1.84857	0.613366	-0.705175	0.715535	0.731257	-0.45155
NM_001080464	2.76616	1.4107	0.574607	-0.79935	1.84857	0.613366	-0.705175	1.58541	0.560293	-0.835748
NM_001080464	2.57701	1.4107	0.574607	-0.79935	1.84857	0.613366	-0.705175	0.771016	0.340835	-1.55286
NM_001083885,NM_001173425,NM_015404	8.01353	7.04075	0.851564	-0.231813	21.1844	2.49257	1.31763	20.3371	2.79603	1.48338
NM_001083908,NM_018139	11.8879	15.8332	1.30232	0.381091	26.7481	2.2838	1.19144	26.4247	2.24054	1.16385
NM_001085049,NM_001252090,NM_001252091,NM_001252092,NM_001252093,NM_012219	7.38603	7.69324	1.02132	0.030428	51.9779	7.09505	2.82681	50.287	6.88912	2.78432
NM_001098509,NM_014853	18.7099	20.8633	1.00447	0.00643701	38.7529	2.37952	1.25067	44.9004	2.35408	1.23516
NM_001098786,NM_013332	61.5246	49.3854	0.793128	-0.334375	176.865	2.90277	1.53743	138.973	2.26423	1.17902
NM_001099271,NM_152408	5.33101	5.90948	1.09663	0.133072	11.5412	2.17944	1.12396	10.0029	1.88423	0.91397
NM_001099439,NM_173641	0.893251	2.14291	1.7869	0.837466	1.86055	2.52356	1.33546	1.56142	2.10079	1.07094
NM_001099456	2.4224	4.26018	1.71037	0.774315	46.1737	19.4319	4.28036	32.5723	13.5705	3.7624
NM_001099652	2.6813	1.84163	0.696305	-0.52221	6.2736	2.32746	1.21876	6.17642	2.28454	1.19191
NM_001100398,NM_015085	5.80716	6.9506	1.21651	0.28274	12.8891	2.3577	1.23738	14.7315	2.3604	1.23903
NM_001100626,NM_006459	22.7054	26.6403	1.16345	0.218406	61.2485	2.72936	1.44856	59.5374	2.61382	1.38616
NM_001102,NM_001130004,NM_001130005	41.6094	45.4926	1.0641	0.089633	107.459	2.62825	1.3941	116.231	2.82184	1.49663
NM_001102426	3.54496	2.11501	0.569394	-0.812501	12.8282	3.66025	1.87195	11.1069	3.25177	1.70122
NM_001102653,NM_017493	2.93288	4.10087	1.40193	0.487414	6.6534	2.27017	1.1828	5.64974	1.91992	0.941046
NM_001112,NM_001160230,NM_015833,NM_015834,NR_027672,NR_027673,NR_027674,NR_073200	1.22869	1.03962	0.824232	-0.278883	5.65498	4.68031	2.2266	6.92077	5.68908	2.5082
NM_001113347,NM_001113348,NM_001113349,NM_001397	19.0255	16.7051	0.853957	-0.227766	40.4089	2.16365	1.11346	36.275	1.92562	0.945318
NM_001113434	1.04932	1.6955	1.58893	0.66805	2.83674	2.73566	1.45189	2.49545	2.39044	1.25727
NM_001121,NM_016824,NM_019903	5.74786	4.96992	0.867165	-0.205622	24.8834	4.33148	2.11486	25.503	4.42179	2.14463
NM_001122,NR_038064	13.841	10.3069	0.732529	-0.449052	36.0413	2.63335	1.39689	33.6568	2.44487	1.28976
NM_001127231,NM_001127232,NM_015570	3.21989	4.83082	1.44908	0.535135	7.31004	2.33999	1.2265	7.19897	2.24829	1.16883
NM_001127671,NM_002310	2.3643	2.16039	0.931813	-0.101894	5.11596	2.13252	1.09256	4.88179	2.05515	1.03925
NM_001128431,NM_001135153,NM_001135154,NM_015359	8.80706	10.5852	1.18665	0.2469	27.8915	3.19771	1.67704	30.9072	3.52074	1.81588
NM_001130067	2.57789	2.96508	1.04443	0.0627134	2.49843	2.30092	1.20221	4.57294	1.2006	0.263752
NM_001130067,NM_015271	2.17831	1.87857	0.856816	-0.222941	4.82558	2.22445	1.15345	5.42688	2.4973	1.32037
NM_001130713,NM_001130714,NM_001166119,NM_016269	0.926937	1.79157	1.89483	0.922071	2.18883	2.39459	1.25978	2.25938	2.45256	1.29429
NM_001130845,NM_001134738,NM_001706	5.6495	6.82012	1.18922	0.250015	19.7534	3.53581	1.82204	18.2162	3.23735	1.69481
NM_001134367,NM_001134368,NM_003043,NR_103507	8.75144	9.13465	1.02566	0.0365474	22.2732	2.5826	1.36882	22.3186	2.55835	1.35522
NM_001134398,NM_003371	12.6911	16.1016	1.30538	0.384473	38.6079	2.77947	1.4748	32.063	2.7062	1.43627
NM_001134999,NM_001135000,NM_006832	29.1264	24.0186	0.820862	-0.284786	74.2722	2.56	1.35614	71.2334	2.44735	1.29122
NM_001135191,NM_003887	7.4979	8.30839	1.09281	0.128042	17.0381	2.29394	1.19783	17.1461	2.29734	1.19996
NM_001135239,NM_001165414,NM_001165415,NM_001165416,NM_005566,NR_028500	124.034	140.225	1.13341	0.180663	265.924	2.14645	1.10195	235.986	1.89558	0.92264
NM_001135242,NM_001258432,NM_001258433,NM_006096	1.36855	1.48494	1.06515	0.0910458	33.8718	25.0826	4.64861	26.0001	19.1018	4.25564
NM_001135673,NM_022374,NR_024191	25.2404	23.2637	0.92799	-0.107819	58.5276	2.31407	1.21043	53.3937	2.10541	1.0741
NM_001135772,NM_182492	1.5339	1.36584	0.866512	-0.206714	3.6431	2.391	1.25761	2.58074	1.71844	0.7811
NM_001135920,NM_001206557,NM_020829	5.8005	5.70604	1.00163	0.00235352	12.1285	2.14391	1.10024	11.0338	1.8245	0.8675
NM_001136051,NM_153377	2.64796	3.43536	1.28023	0.356399	5.57648	2.12588	1.08806	4.92149	1.86607	0.900008
NM_001136265	1.40231	1.04357	0.72341	-0.467117	4.75856	3.45587	1.78906	4.3098	3.10639	1.63524
NM_001137550,NM_001137551,NM_001137552,NM_001137553,NM_004735	22.9946	23.4415	1.00047	0.000668718	52.3169	2.29996	1.2016	49.9972	2.19224	1.13241
NM_001139466,NM_001139467,NM_001139468,NM_005647	9.49319	9.61799	1.00335	0.00482535	29.0914	3.12309	1.64297	29.6638	3.09684	1.6308
NM_001142522,NM_012177	8.97036	13.1364	1.47312	0.558877	20.3679	2.26663	1.18055	17.9601	1.99387	0.995568
NM_001142641	35.958	49.5478	1.29526	0.373234	99.2678	2.90202	1.53705	102.97	2.9076	1.53983
[truncated: 596 more rows]

## Sheet: T47D_PRB_RNA-seq
RefSeq	Vehicle	E2	Fold(E2/Veh)	Log2Fold(E2/Veh)	R5020	Fold(R5020/Veh)	Log2Fold(R5020/Veh)	E2+R5020	Fold(E2+R5020/Veh)	Log2Fold(E2+R5020/Veh)
NM_144638	4.51534	57.9915	12.2289	3.61222	3.53233	0.806059	-0.311042	63.4918	14.3594	3.84392
NM_000985	893.437	3632.54	3.86638	1.95098	1568.43	1.80383	0.851057	6025.74	6.91588	2.78991
NM_033343	0.467519	0.914307	4.81045	2.26617	2.00222	1.93616	0.953192	1.18522	6.64476	2.73222
NR_027259	0.697585	2.23574	2.78965	1.48009	1.05426	1.92608	0.945671	4.3354	5.82751	2.54288
NR_000010	180.791	992.433	5.19449	2.37698	392.969	2.25011	1.17	928.833	5.2573	2.39432
NM_001080444	0.402281	0.89064	3.53499	1.82171	2.24041	3.10886	1.63639	1.09811	4.68799	2.22897
NR_003020	12.5839	61.4295	4.64264	2.21495	34.5769	2.83601	1.50387	57.7503	4.68444	2.22788
NR_027345	0.567694	7.2712	13.7377	3.78007	0.931551	1.59465	0.673238	2.68731	4.55768	2.1883
NR_002991	8.97131	36.7066	3.89571	1.96188	27.1535	3.11891	1.64104	35.2149	4.00828	2.00299
NM_001271686	0.356332	1.12167	2.99946	1.5847	1.00942	2.91232	1.54217	1.36263	3.9107	1.96743
NM_052960	0.986106	3.60194	3.46054	1.791	2.45131	2.57265	1.36325	3.25683	3.37628	1.75543
NR_004380	723.539	3864.25	5.00019	2.32198	1977.36	2.89984	1.53597	2321.17	3.24226	1.697
NR_003367	8.20551	6.87628	2.48805	1.31501	21.4479	1.25564	0.32842	14.8726	3.1169	1.64012
NR_003367	3.1833	6.87628	2.48805	1.31501	2.08619	1.03555	0.0503896	14.8726	3.1169	1.64012
NR_003367	11.8101	25.1344	1.85118	0.88844	21.4479	1.25564	0.32842	14.8726	3.1169	1.64012
NR_003367	6.78789	25.1344	1.85118	0.88844	2.08619	1.03555	0.0503896	14.8726	3.1169	1.64012
NR_003367	9.57152	10.479	1.52716	0.610846	21.4479	1.25564	0.32842	14.8726	3.1169	1.64012
NR_003367	4.54932	10.479	1.52716	0.610846	2.08619	1.03555	0.0503896	14.8726	3.1169	1.64012
NM_001036	2.42928	1.58254	0.457641	-1.12772	0.635358	0.199935	-2.3224	1.9449	2.98307	1.5768
NM_014317	3.79546	9.43105	2.35621	1.23647	8.07569	2.20203	1.13883	10.7556	2.89413	1.53313
NM_080658	0.375653	1.12062	2.84499	1.50841	0.67524	1.84666	0.884917	0.973512	2.64965	1.4058
NM_144627	0.798975	2.42668	2.88128	1.52671	0.984152	1.27324	0.348502	2.05678	2.631	1.39561
NR_002325	12.7899	59.4806	4.42422	2.14542	45.0611	3.63074	1.86026	31.4818	2.51563	1.33091
NM_152542	1.95423	4.32514	2.09833	1.06924	3.92552	2.07959	1.0563	4.5165	2.35993	1.23874
NR_015401	1.27765	3.17496	2.36969	1.2447	2.66559	2.14546	1.10129	2.92337	2.33737	1.22489
NM_001163560	0.356515	0.814434	2.16217	1.11248	0.738925	2.14867	1.10344	0.815536	2.33697	1.22464
NM_001395	0.97769	2.25556	2.20267	1.13926	1.82874	1.92073	0.941651	2.21409	2.31369	1.2102
NM_001905	3.93208	7.90397	2.27852	1.1881	8.81502	1.73075	0.7914	7.38735	2.28415	1.19166
NM_001905	3.30198	7.90397	2.27852	1.1881	3.13241	0.978004	-0.0320899	7.38735	2.28415	1.19166
NM_001905	3.99478	9.3692	1.68896	0.756137	3.13241	0.978004	-0.0320899	7.38735	2.28415	1.19166
NR_003697	16.3678	36.8952	2.1332	1.09302	26.4916	1.65077	0.723139	34.3364	2.17875	1.1235
NM_001905	4.57295	7.90397	2.27852	1.1881	8.81502	1.73075	0.7914	11.1882	2.16961	1.11743
NM_001905	3.94285	7.90397	2.27852	1.1881	3.13241	0.978004	-0.0320899	11.1882	2.16961	1.11743
NM_001905	4.63565	9.3692	1.68896	0.756137	3.13241	0.978004	-0.0320899	11.1882	2.16961	1.11743
NR_038926	1.42178	3.47886	2.35292	1.23445	3.12598	2.22591	1.1544	2.99256	2.16469	1.11416
NM_001145951	6.03597	13.0007	2.03621	1.02588	9.69204	1.65264	0.724773	12.6807	2.16447	1.11401
NM_001037175	0.484022	1.0494	2.06061	1.04308	0.722208	1.5399	0.622835	1.01761	2.14775	1.10283
NM_001145313	0.597153	2.28451	3.62016	1.85605	0.746835	1.29754	0.375777	1.2487	2.13515	1.09433
NR_002995	138.867	478.688	3.39697	1.76425	200.219	1.39842	0.483801	278.377	2.10078	1.07092
NM_001130487	0.679681	0.781973	2.67886	1.42162	1.66889	1.91522	0.93751	1.81178	2.06882	1.04881
NM_001135746	1.35042	4.90234	3.45381	1.78818	2.07134	1.58165	0.661434	2.69635	2.0392	1.028
NM_000692	1.79586	4.17339	2.20894	1.14335	3.01822	1.73464	0.794634	3.57117	2.03106	1.02223
NR_002586	78.5491	82.3769	0.736692	-0.440866	17.6932	0.29357	-1.76822	126.857	1.99592	0.997054
NM_001195243	2.84865	6.689	2.23074	1.15752	2.95536	1.07108	0.0990635	5.47779	1.96466	0.97428
NM_001080487	0.440059	1.47701	2.9692	1.57008	0.659595	1.60775	0.685042	0.807865	1.95858	0.969807
NM_014344	2.72775	8.293	2.89755	1.53483	3.95811	1.49299	0.578203	5.20522	1.94949	0.963099
NM_001256539	24.1329	49.6305	2.15822	1.10984	40.4373	1.67737	0.746201	49.1607	1.94348	0.958644
NR_002449	10.4591	52.9993	4.82865	2.27162	10.7005	1.05244	0.0737389	19.7863	1.93339	0.951135
NM_014365	13.4919	44.0128	3.1052	1.63468	14.3284	1.09329	0.128668	25.3789	1.92321	0.943522
NR_002987	89.0437	230.984	2.4984	1.32101	144.511	1.65439	0.726296	167.499	1.91804	0.939632
NR_027277	0.389371	0.92708	2.26589	1.18008	0.724044	1.91587	0.937999	0.720239	1.89015	0.918505
NM_207346	15.505	16.245	1.26602	0.340291	25.895	1.12582	0.17098	20.1751	1.88861	0.917334
NM_001166239	1.89635	5.20266	2.35572	1.23617	3.1205	1.78425	0.835321	3.25896	1.88202	0.912281
NM_004704	7.99984	16.9345	2.01403	1.01008	10.1357	1.30574	0.384868	14.6921	1.87667	0.908175
NR_003035	14.0988	56.1325	6.25267	2.64447	89.3021	3.82555	1.93566	18.6084	1.8654	0.899485
NM_001282611	4.15855	23.8493	5.45492	2.44756	6.60242	1.63758	0.711564	7.59381	1.865	0.899175
NM_080653	1.42513	3.42183	2.07929	1.05609	1.55747	1.36408	0.447929	2.72447	1.83103	0.872658
NM_019042	3.82825	8.1297	2.09825	1.06919	5.15295	1.45547	0.541487	7.44642	1.82965	0.871572
NM_001014445	4.66125	9.74542	2.01496	1.01075	7.52218	1.6239	0.699463	8.1658	1.80857	0.854848
NR_000029	1.36561	4.05173	3.15347	1.65694	2.68548	1.92237	0.942891	2.53848	1.79394	0.843133
NM_021034	2.45285	5.26158	2.04275	1.03052	4.70238	1.9731	0.980464	4.28368	1.78519	0.836077
NR_002581	49.5787	123.021	2.35793	1.23752	71.2876	1.48408	0.569568	86.1144	1.77454	0.827447
NM_001200047	1.6484	3.9721	2.22015	1.15066	1.83869	1.23296	0.302127	2.94295	1.76774	0.821904
NR_002592	551.684	590.079	1.01554	0.0222533	195.419	0.366098	-1.4497	946.805	1.75264	0.809528
NR_047651	0.722793	1.77084	2.33413	1.22289	1.27435	1.81467	0.85971	1.19089	1.68333	0.751319
NM_001278694	1.90568	5.44672	2.55381	1.35265	1.16548	1.17636	0.234319	4.32584	1.66795	0.738083
NM_003259	1.37601	3.57245	2.1424	1.09923	1.62926	1.32951	0.410895	2.05831	1.66657	0.736879
NM_001144981	4.46193	11.2972	2.4005	1.26333	6.89948	1.5996	0.677715	7.13288	1.63359	0.708052
NM_001286731	0.862412	0.541827	0.596934	-0.744356	0.372099	0.444934	-1.16834	1.37506	1.63066	0.70546
NR_003003	1.56904	3.62272	2.19679	1.1354	1.41441	0.929732	-0.105112	2.46919	1.6068	0.684198
NM_004483	1.21257	2.69267	2.10119	1.0712	1.60261	1.37125	0.455498	1.90082	1.60069	0.678696
NM_001037162	2.58973	3.24453	4.15816	2.05595	5.69033	1.63767	0.711645	5.59433	1.5919	0.670748
NM_017770	1.30021	8.90638	6.49565	2.69947	1.96042	1.5603	0.641821	2.01374	1.58181	0.661572
NM_001128214	7.1996	15.3189	2.01735	1.01247	8.36242	1.20201	0.265446	11.0363	1.56583	0.646932
NM_001271749	1.73254	8.03801	4.43469	2.14883	1.60264	0.949111	-0.0753516	2.59523	1.52975	0.61329
NM_032551	3.6988	10.308	2.51367	1.3298	8.08406	2.14494	1.10094	4.92096	1.52506	0.608867
NM_001280557	31.3061	69.2955	2.10877	1.0764	50.167	1.64922	0.721778	46.3427	1.51254	0.596979
NR_036480	7.71056	15.0819	2.05056	1.03601	11.5204	1.18278	0.242185	9.12721	1.51199	0.596452
NR_001298	1.64408	5.97471	3.43684	1.78108	2.52335	1.5996	0.677705	2.41206	1.49232	0.577555
NR_002576	70.054	147.819	2.00387	1.00279	73.0834	1.0784	0.108897	99.8243	1.45463	0.540658
NR_027263	1.74063	4.53172	2.47315	1.30635	3.27427	1.94304	0.958315	2.44234	1.43298	0.519021
NM_013363	0.890253	3.19778	3.40998	1.76976	1.43941	1.67165	0.741273	1.24272	1.42527	0.511233
NM_001039496	5.20127	12.6911	2.31875	1.21335	6.47517	1.28366	0.360265	7.13238	1.40228	0.487774
NM_024303	0.549933	1.22413	2.11278	1.07914	1.06905	2.00791	1.0057	0.751331	1.39655	0.481871
NM_020979	0.921718	2.37117	2.3835	1.25309	1.36068	1.54194	0.624748	1.23473	1.39064	0.475748
NM_001101340	1.81409	4.74375	2.49574	1.31947	1.75152	0.99134	-0.0125482	2.44302	1.37658	0.461092
NM_001166496	2.64621	78.5123	15.6062	3.96405	2.48532	2.81667	1.49399	2.7705	1.36786	0.451917
NM_002207	1.62014	0.759916	5.54841	2.47208	2.34249	0.858017	-0.220925	2.71396	1.36151	0.44521
NM_148893	35.3199	44.911	1.20354	0.267282	40.4934	1.18953	0.250391	46.5386	1.34495	0.427552
NM_148893	25.1855	44.911	1.20354	0.267282	0.769991	0.211633	-2.24036	46.5386	1.34495	0.427552
NM_001166496	2.35545	78.5123	15.6062	3.96405	2.48532	2.81667	1.49399	1.52092	1.31891	0.39935
NR_034114	0.865338	1.82187	2.00742	1.00535	1.13308	1.34444	0.427	1.11475	1.31821	0.398575
NM_001130992	1.80139	4.71565	2.48734	1.3146	2.50459	1.43631	0.522365	2.3208	1.31524	0.395327
NR_002920	64.1328	105.515	1.58484	0.664327	22.2173	0.346929	-1.52728	81.0429	1.31179	0.391531
NM_006848	34.6889	74.2418	2.03811	1.02724	42.4453	1.2605	0.33399	44.1803	1.3007	0.379288
NM_080750	1.54518	1.27974	0.786274	-0.346889	0.344514	0.230327	-2.11825	1.96643	1.30039	0.378944
NM_001100873	0.868296	2.29136	2.54743	1.34904	1.41854	1.67253	0.74203	1.09059	1.27217	0.347294
NM_001042705	0.859751	1.85075	2.04165	1.02974	1.0304	1.2398	0.310111	1.07055	1.27196	0.347047
NM_020402	0.635722	1.47611	2.21423	1.1468	0.922977	1.49233	0.577565	0.769749	1.23747	0.30739
NM_006321	9.93108	1.93987	4.45606	2.15577	16.7628	1.16032	0.214526	18.4176	1.23515	0.304691
NM_130897	2.05449	2.56848	1.23523	0.304786	0.507964	0.266166	-1.90961	2.62965	1.20866	0.273406
NM_003225	2.91593	9.35519	3.0544	1.61089	0.448548	0.158635	-2.65622	3.43652	1.20268	0.266254
NM_133467	15.1051	38.7896	2.45105	1.2934	10.6857	0.727091	-0.459797	17.6037	1.18999	0.250944
NM_207346	19.6511	16.245	1.26602	0.340291	25.895	1.12582	0.17098	27.1567	1.17456	0.23212
NM_003532	3.23706	1.33482	11.6739	3.54521	5.11266	1.03804	0.0538667	5.43823	1.16412	0.219238
NM_001098626	1.80927	0.921576	0.659328	-0.600928	0.611719	0.480126	-1.05852	3.19969	1.161	0.215367
NM_001135772	0.653983	3.86224	5.62125	2.49089	1.32343	2.08333	1.0589	0.739417	1.15602	0.209167
NM_013324	2.57446	6.19618	2.29542	1.19876	1.43356	0.572225	-0.805349	2.88149	1.14401	0.194091
NM_001193379	52.0216	20.768	0.474795	-1.07462	16.242	0.291308	-1.77939	63.9368	1.13026	0.176657
NM_001145191	7.60713	28.0063	2.08842	1.06241	4.49432	0.985951	-0.0204125	5.4779	1.12883	0.17483
NM_001286429	3.65397	9.58873	2.45859	1.29783	2.43793	0.693948	-0.527101	3.96445	1.11717	0.159845
NR_024321	0.890305	0.643996	0.687943	-0.539639	0.372833	0.432195	-1.21024	0.968003	1.10991	0.150437
NM_001135811	1.60073	3.40345	2.24084	1.16404	2.78344	1.49438	0.579543	1.57505	1.10861	0.14876
NM_014258	21.1477	71.2712	3.771	1.91495	22.7567	1.04604	0.0649369	24.9635	1.09546	0.131538
NM_014258	22.5894	26.0012	1.11953	0.162897	22.7567	1.04604	0.0649369	24.9635	1.09546	0.131538
NM_001104548	49.4272	77.5068	2.09099	1.06419	31.2721	0.530729	-0.913951	57.1448	1.09281	0.128037
NM_001017971	1.76767	1.84027	0.989951	-0.0145668	0.77239	0.450731	-1.14967	1.88873	1.09149	0.126294
NM_000964	10.4521	23.8479	2.17797	1.12298	9.18759	0.901805	-0.149117	10.9418	1.07075	0.0986303
NR_102697	1.87103	1.71602	0.871125	-0.199042	0.514121	0.283896	-1.81657	1.90556	1.04001	0.0565964
NR_003367	11.0184	6.87628	2.48805	1.31501	21.4479	1.25564	0.32842	13.6064	1.02998	0.0426114
NR_003367	5.99623	6.87628	2.48805	1.31501	2.08619	1.03555	0.0503896	13.6064	1.02998	0.0426114
NR_003367	14.623	25.1344	1.85118	0.88844	21.4479	1.25564	0.32842	13.6064	1.02998	0.0426114
NR_003367	9.60083	25.1344	1.85118	0.88844	2.08619	1.03555	0.0503896	13.6064	1.02998	0.0426114
NR_003367	12.3845	10.479	1.52716	0.610846	21.4479	1.25564	0.32842	13.6064	1.02998	0.0426114
NR_003367	7.36225	10.479	1.52716	0.610846	2.08619	1.03555	0.0503896	13.6064	1.02998	0.0426114
NM_000022	2.10013	4.76042	2.156	1.10835	2.44207	1.19813	0.260782	2.11147	1.0279	0.0397016
NM_022070	7.81284	28.1615	5.69318	2.50924	5.14296	0.387718	-1.36692	5.33833	1.02124	0.0303257
NR_038201	2.38729	4.03218	1.6026	0.680417	0.981477	0.424968	-1.23457	2.3847	1.0207	0.0295634
NR_109770	1.12208	0.83315	0.708232	-0.4977	0.540256	0.494396	-1.01626	1.11207	1.01365	0.0195546
NM_001007270	1.57856	2.6973	1.27791	0.353786	0.272907	0.208622	-2.26103	1.32639	1.00725	0.0104352
NM_003959	21.9115	29.9396	1.10211	0.140269	18.4868	0.961907	-0.0560297	19.4749	1.00647	0.00929324
NM_003959	17.0152	29.9396	1.10211	0.140269	0.903798	0.199509	-2.32547	19.4749	1.00647	0.00929324
NM_003959	9.59873	1.91463	0.389448	-1.3605	0.903798	0.199509	-2.32547	19.4749	1.00647	0.00929324
NM_144634	1.02627	2.66325	2.46954	1.30425	1.34337	1.34837	0.431219	1.01004	1.00595	0.00855028
NM_001163692	1.36149	4.40227	1.93925	0.955496	0.190646	0.233857	-2.0963	1.00258	1.00342	0.0049241
NR_039905	1739.54	5347.26	2.92112	1.54652	1755.82	1.04201	0.0593747	1693.78	0.994569	-0.00786364
NM_005663	84.2821	88.6172	1.01194	0.0171164	20.66	0.246744	-2.01891	80.4175	0.986187	-0.0200687
NM_017436	1.26836	3.63164	2.72943	1.44859	0.956476	0.775058	-0.367627	1.21213	0.97717	-0.033317
NM_133639	48.7533	52.2697	1.01999	0.0285573	46.4335	0.981303	-0.0272307	45.6219	0.956502	-0.0641586
NM_001243079	1.24098	2.89296	2.24339	1.16568	1.08299	0.862858	-0.212804	1.12542	0.955154	-0.0661973
NM_032437	1.76387	1.64821	0.883162	-0.179247	0.728216	0.428675	-1.22204	1.64492	0.952699	-0.0699028
NR_033999	5.49082	4.86191	0.851685	-0.231608	2.32824	0.434032	-1.20413	5.14392	0.952636	-0.070003
NM_001080533	16.2257	167.683	9.82383	3.29629	100.823	6.4118	2.68073	15.0886	0.94996	-0.07406
NM_018668	11.8073	12.5011	1.0052	0.00748517	10.295	0.900432	-0.151316	10.9637	0.949057	-0.0754371
NM_018668	9.24513	12.5011	1.0052	0.00748517	1.75229	0.467676	-1.09642	10.9637	0.949057	-0.0754371
NM_018668	6.4519	3.3476	0.825203	-0.277177	1.75229	0.467676	-1.09642	10.9637	0.949057	-0.0754371
NM_001185072	3.22755	6.95991	2.02269	1.01628	6.10903	1.97933	0.985011	2.97196	0.941892	-0.0863656
NM_021639	31.9136	35.887	1.06686	0.0933694	31.1252	1.00838	0.0120362	29.4168	0.941753	-0.0865809
NR_002598	251.1	748.879	2.67212	1.41799	285.932	1.18678	0.247055	214.384	0.923611	-0.114643
NM_001163499	1.0841	1.01245	0.889378	-0.169126	0.484431	0.459896	-1.12062	0.954062	0.899566	-0.152704
NM_014661	2.67342	2.97035	0.976777	-0.0339018	0.958405	0.447336	-1.16057	2.53736	0.894438	-0.160946
NM_014661	2.43107	1.96347	0.848547	-0.23694	0.958405	0.447336	-1.16057	2.53736	0.894438	-0.160946
NM_133368	8.14193	9.12341	0.821366	-0.283905	1.34774	0.440856	-1.18162	9.13961	0.890705	-0.166978
NM_001256627	1.72213	2.92465	1.61403	0.69066	1.33294	0.795476	-0.330109	1.48641	0.885437	-0.175546
NM_001256627	1.97848	2.92465	1.61403	0.69066	0.843613	0.345081	-1.53499	1.48641	0.885437	-0.175546
NR_033939	6.44796	5.34439	0.786156	-0.347111	1.0376	0.166599	-2.58556	5.58749	0.884431	-0.17718
NM_001242699	0.809826	1.32295	1.38472	0.469591	0.479256	0.66164	-0.595883	0.66054	0.881024	-0.182748
NM_002732	1.13239	1.1469	0.963741	-0.0532846	0.396817	0.36115	-1.46934	0.974159	0.878927	-0.186179
NM_001282537	1.69338	4.39359	1.53435	0.617623	0.794132	0.724851	-0.464249	0.978508	0.872826	-0.196241
NR_033929	0.942031	1.18113	1.19451	0.256418	0.305241	0.3335	-1.58424	0.803766	0.871739	-0.198031
NM_005949	3.07066	2.40937	0.747729	-0.419414	0.696424	0.233343	-2.09948	2.59907	0.864863	-0.209455
NM_024684	38.8784	28.0028	0.689989	-0.535354	15.6225	0.425416	-1.23305	33.264	0.845812	-0.241589
NR_002327	76.9561	79.5481	0.983541	-0.023942	26.5074	0.354998	-1.49412	63.6363	0.844881	-0.243178
NM_018710	3.33003	8.92978	2.16932	1.11724	2.29179	0.78522	-0.348832	2.49393	0.843961	-0.244751
NM_001199828	1.07869	2.66656	2.35391	1.23506	1.65367	1.5767	0.656901	0.88202	0.836482	-0.257598
NM_031421	0.668734	1.67273	2.36863	1.24405	0.531241	0.822817	-0.281356	0.545737	0.833996	-0.261888
NM_001184998	21.7636	351.11	15.2873	3.93426	19.1817	0.910566	-0.135165	17.5915	0.827532	-0.273118
NR_023392	6.97809	8.49026	0.958983	-0.0604234	1.82719	0.472118	-1.08278	6.79292	0.827327	-0.273471
NR_023392	5.4599	2.36475	0.550094	-0.862249	1.82719	0.472118	-1.08278	6.79292	0.827327	-0.273471
NM_001068	54.3785	130.207	2.26194	1.17756	40.7641	0.778694	-0.360868	43.7022	0.821129	-0.284318
NM_001501	1.3352	0.86187	0.61484	-0.701714	0.345713	0.26645	-1.90807	1.06575	0.815823	-0.293666
NM_015722	8.89058	14.5823	1.58999	0.669015	11.7482	1.44533	0.531403	7.63931	0.815114	-0.294927
NM_015722	7.07744	14.5823	1.58999	0.669015	1.08194	0.402368	-1.31341	7.63931	0.815114	-0.294927
NM_015722	4.65014	1.06461	0.563465	-0.8276	1.08194	0.402368	-1.31341	7.63931	0.815114	-0.294927
NM_000240	0.876323	1.0185	1.10385	0.142546	0.419442	0.494193	-1.01685	0.681617	0.794847	-0.331251
NR_023392	5.57233	8.49026	0.958983	-0.0604234	1.82719	0.472118	-1.08278	3.13817	0.785843	-0.347685
NR_023392	4.05413	2.36475	0.550094	-0.862249	1.82719	0.472118	-1.08278	3.13817	0.785843	-0.347685
NR_003367	8.72757	6.87628	2.48805	1.31501	21.4479	1.25564	0.32842	4.96831	0.783917	-0.351228
NR_003367	3.70537	6.87628	2.48805	1.31501	2.08619	1.03555	0.0503896	4.96831	0.783917	-0.351228
NR_003367	12.3322	25.1344	1.85118	0.88844	21.4479	1.25564	0.32842	4.96831	0.783917	-0.351228
NR_003367	7.30996	25.1344	1.85118	0.88844	2.08619	1.03555	0.0503896	4.96831	0.783917	-0.351228
NR_003367	10.0936	10.479	1.52716	0.610846	21.4479	1.25564	0.32842	4.96831	0.783917	-0.351228
NR_003367	5.07138	10.479	1.52716	0.610846	2.08619	1.03555	0.0503896	4.96831	0.783917	-0.351228
NM_001256627	1.98342	2.92465	1.61403	0.69066	1.33294	0.795476	-0.330109	1.89367	0.768975	-0.37899
NM_001256627	2.23976	2.92465	1.61403	0.69066	0.843613	0.345081	-1.53499	1.89367	0.768975	-0.37899
NM_003740	1.44676	4.19031	2.76049	1.46493	0.544731	0.387238	-1.36871	1.08583	0.767035	-0.382631
NR_027291	0.842275	0.465286	0.523703	-0.93318	0.383604	0.471336	-1.08517	0.631325	0.765702	-0.385145
NM_173531	1.77713	2.21618	2.21999	1.15055	1.75835	1.17061	0.227261	2.14306	0.75699	-0.401652
NM_173531	1.98402	2.21618	2.21999	1.15055	1.61538	0.760992	-0.394045	2.14306	0.75699	-0.401652
NM_173531	1.83198	1.76457	1.51749	0.601683	1.75835	1.17061	0.227261	2.14306	0.75699	-0.401652
NM_173531	2.03886	1.76457	1.51749	0.601683	1.61538	0.760992	-0.394045	2.14306	0.75699	-0.401652
NM_004664	0.766558	0.895198	1.10695	0.146586	0.306489	0.413474	-1.27413	0.565966	0.754913	-0.405616
NR_002436	114.698	139.058	1.14977	0.201341	53.0382	0.478382	-1.06377	84.2771	0.750604	-0.413873
NM_012403	9.98978	8.33602	0.790609	-0.338971	4.73768	0.490984	-1.02625	7.32758	0.749533	-0.415935
NM_003019	0.991375	0.774568	0.743048	-0.428474	0.422546	0.439002	-1.1877	0.712759	0.735416	-0.443369
NM_001243137	2.83926	3.01335	1.01633	0.023361	0.751246	0.272403	-1.87618	2.04874	0.733004	-0.448102
NM_001160223	17.7858	132.506	7.07276	2.82227	12.8628	0.750289	-0.414484	12.805	0.732598	-0.448905
NM_018935	2.63469	2.52797	0.898949	-0.15369	1.22555	0.483818	-1.04747	1.87302	0.731977	-0.450125
NM_001206917	17.3108	22.6541	1.24049	0.310906	8.02734	0.472664	-1.08112	12.026	0.720676	-0.472579
NR_003667	1.60276	1.63583	0.970427	-0.0433116	0.74212	0.477705	-1.06581	1.12247	0.715368	-0.483247
NM_016459	8.45072	10.5508	0.71999	-0.473958	2.40208	0.689128	-0.537153	5.12854	0.711075	-0.491929
NM_016459	7.9076	10.5508	0.71999	-0.473958	0.894025	0.481614	-1.05405	5.12854	0.711075	-0.491929
NM_016459	3.65726	0.96524	0.507194	-0.979395	0.894025	0.481614	-1.05405	5.12854	0.711075	-0.491929
NM_014661	2.44698	2.97035	0.976777	-0.0339018	0.958405	0.447336	-1.16057	1.53244	0.710288	-0.493525
NM_014661	2.20463	1.96347	0.848547	-0.23694	0.958405	0.447336	-1.16057	1.53244	0.710288	-0.493525
NM_005855	2.95133	2.90107	0.938445	-0.0916594	1.08907	0.378961	-1.39988	2.05068	0.70987	-0.494375
NM_000170	1.26654	1.38774	1.04108	0.0580752	0.571732	0.466092	-1.10131	0.874691	0.705396	-0.503491
NM_013450	5.30232	5.81578	0.860631	-0.216533	3.01205	0.489395	-1.03093	2.0983	0.700662	-0.513209
NM_152640	6.38	4.77316	0.71078	-0.492524	3.06668	0.49619	-1.01104	4.29694	0.688153	-0.5392
NR_102759	5.08852	4.60536	0.860992	-0.215926	1.75803	0.356052	-1.48984	3.41896	0.686664	-0.542326
NR_036072	169.907	3.10782	1.42635	0.512328	177.301	0.702834	-0.508743	175.07	0.685807	-0.544124
NM_001284297	3.80066	3.7806	0.947611	-0.0776313	0.977544	0.264686	-1.91764	2.51469	0.676146	-0.564591
NR_003017	30.7415	73.8293	2.28328	1.19111	10.324	0.346586	-1.52872	20.1969	0.670949	-0.575726
NM_013249	1.25883	0.938927	0.706518	-0.501205	0.567204	0.467073	-1.09828	0.8238	0.668045	-0.581978
NM_006207	0.921619	0.838504	0.864516	-0.210035	0.377633	0.422639	-1.2425	0.600516	0.666179	-0.586017
NM_002308	3.41597	3.43913	0.959956	-0.05896	1.53024	0.460556	-1.11855	2.22506	0.665642	-0.587185
NM_007065	220.306	664.341	2.84738	1.50963	127.855	0.569959	-0.811071	134.776	0.663016	-0.592876
NM_001130675	1.29692	0.73626	0.536144	-0.899302	0.587845	0.471313	-1.08524	0.841331	0.662335	-0.594368
NM_016447	10.3363	11.5198	1.06223	0.087102	4.7668	0.481629	-1.054	6.77442	0.659838	-0.599816
NM_016459	6.64984	10.5508	0.71999	-0.473958	2.40208	0.689128	-0.537153	1.19361	0.659551	-0.600445
NM_016459	6.10671	10.5508	0.71999	-0.473958	0.894025	0.481614	-1.05405	1.19361	0.659551	-0.600445
NM_016459	1.85638	0.96524	0.507194	-0.979395	0.894025	0.481614	-1.05405	1.19361	0.659551	-0.600445
NM_001163278	0.77042	0.900995	1.10873	0.148907	0.365636	0.49115	-1.02576	0.496504	0.658341	-0.603093
NM_000958	1.04617	0.832828	0.757006	-0.401629	0.42562	0.419731	-1.25246	0.671879	0.655927	-0.608398
NM_001014986	0.845668	0.682775	0.765182	-0.386124	0.377346	0.461847	-1.11451	0.542025	0.654885	-0.610686
NM_005429	4.09619	3.43892	0.797592	-0.326277	1.26853	0.319757	-1.64495	2.60558	0.649809	-0.621912
NR_026885	4.49169	4.16215	0.879352	-0.185486	2.1269	0.489586	-1.03036	2.84713	0.64743	-0.627206
NM_006338	1.55208	1.3439	0.825867	-0.276021	0.720366	0.476697	-1.06886	0.973957	0.641686	-0.640062
NM_006404	8.13472	11.0722	1.34884	0.431724	4.00332	0.467954	-1.09556	4.8933	0.640438	-0.642868
NM_014383	2.5893	2.62929	0.895849	-0.158672	1.77364	0.845992	-0.241286	1.75126	0.639985	-0.643892
NM_014383	4.14966	2.62929	0.895849	-0.158672	3.36306	0.496202	-1.011	1.75126	0.639985	-0.643892
NR_046376	3.27064	12.7824	1.85171	0.888863	0.701941	0.485158	-1.04347	0.928505	0.635058	-0.655043
NM_001272011	16.6007	12.9085	0.695033	-0.524844	5.52052	0.372289	-1.42551	10.4141	0.634971	-0.655242
NM_001286679	8.56462	7.32211	0.813071	-0.298546	3.30952	0.398295	-1.32809	5.26992	0.628933	-0.669022
NM_001032278	1.38696	1.33814	0.917999	-0.123439	0.447459	0.332535	-1.58842	0.847119	0.623974	-0.680441
NM_001130172	0.923376	1.32022	1.35523	0.438537	0.298899	0.335074	-1.57744	0.562768	0.622585	-0.683658
NR_038289	0.751108	0.784121	0.975975	-0.0350823	0.25878	0.349401	-1.51705	0.439933	0.620269	-0.689033
NR_037144	2.34389	2.20579	0.890865	-0.16672	1.12148	0.496017	-1.01154	1.41531	0.616776	-0.697181
NM_002193	21.6034	23.7081	1.04403	0.0621636	10.3318	0.493078	-1.02012	13.0051	0.614951	-0.701462
NM_001190726	7.2258	8.31543	1.09105	0.125723	3.23491	0.463114	-1.11056	4.34531	0.614543	-0.702416
NM_001136046	1.86902	1.83545	0.935061	-0.0968714	0.892951	0.491724	-1.02408	1.11932	0.612259	-0.707792
NR_109781	2.75399	2.66245	0.917011	-0.124991	1.13179	0.424872	-1.2349	1.64924	0.612024	-0.708342
NM_006332	46.6874	37.0075	0.753373	-0.408564	21.6209	0.477893	-1.06524	27.8926	0.610373	-0.712234
NM_207348	0.953351	0.931977	0.932938	-0.100147	0.384166	0.413985	-1.27235	0.566159	0.606742	-0.720845
NM_033274	1.59477	1.63953	0.879704	-0.184918	0.700757	0.481809	-1.05347	0.889545	0.606718	-0.720899
NM_152587	3.02298	1.90982	0.598071	-0.741614	0.244188	0.0837537	-3.5777	1.78102	0.60168	-0.732929
NM_031910	18.6871	41.5131	1.90181	0.927372	8.52014	0.499013	-1.00285	10.2132	0.595203	-0.748548
NM_006829	6.98305	6.18384	0.843621	-0.245334	3.32384	0.489735	-1.02993	4.04488	0.592048	-0.756211
NM_001010915	14.3346	9.77235	0.645914	-0.630583	6.62611	0.478689	-1.06284	8.26783	0.589213	-0.763139
NM_001282537	2.48462	4.39359	1.53435	0.617623	0.794132	0.724851	-0.464249	2.05644	0.588432	-0.765054
NM_052885	2.12838	1.44146	0.644133	-0.634568	0.944569	0.458106	-1.12625	1.2258	0.587795	-0.766614
NM_018668	9.21801	12.5011	1.0052	0.00748517	10.295	0.900432	-0.151316	2.20694	0.583195	-0.777948
NM_018668	6.65581	12.5011	1.0052	0.00748517	1.75229	0.467676	-1.09642	2.20694	0.583195	-0.777948
NM_018668	3.86257	3.3476	0.825203	-0.277177	1.75229	0.467676	-1.09642	2.20694	0.583195	-0.777948
NM_001114	0.791799	1.36733	1.61421	0.690834	0.334589	0.43492	-1.20118	0.44215	0.582521	-0.779618
NR_038969	1.57252	1.93214	1.16755	0.223483	0.589386	0.386873	-1.37007	0.893974	0.580789	-0.783913
NM_001136474	4.27336	4.33519	0.841972	-0.248154	1.75838	0.468958	-1.09247	2.25813	0.575805	-0.796349
NM_007030	1.77612	1.81499	1.11951	0.162879	1.31367	0.711473	-0.491124	1.06697	0.573418	-0.802342
NM_000547	0.798641	0.727026	0.86605	-0.207478	0.367704	0.474344	-1.07599	0.446432	0.571422	-0.80737
NM_001036	3.28242	1.58254	0.457641	-1.12772	0.635358	0.199935	-2.3224	1.80978	0.56355	-0.827383
NM_000623	3.75506	2.10612	0.588831	-0.764075	2.11379	0.546503	-0.871702	2.14915	0.562525	-0.830014
NM_004861	0.758859	1.59838	2.00852	1.00613	0.83474	1.13051	0.176979	0.415182	0.559241	-0.838459
NM_001114172	20.0173	15.611	0.739844	-0.43471	8.37996	0.432918	-1.20783	10.9422	0.558432	-0.840545
NM_001962	3.66801	2.86435	0.741029	-0.432399	1.53417	0.432585	-1.20895	2.00286	0.557569	-0.842778
NM_001012505	7.34053	6.76021	0.874416	-0.193608	3.1066	0.438654	-1.18884	4.01613	0.557149	-0.843866
NR_077244	1.44637	0.790427	0.516815	-0.952279	0.417683	0.299728	-1.73828	0.787919	0.556381	-0.845853
NM_020393	0.827066	0.63689	0.733627	-0.446882	0.199463	0.24808	-2.01113	0.448197	0.553992	-0.852064
NR_023387	4.37495	2.7555	0.599268	-0.738724	1.75869	0.413923	-1.27257	2.36938	0.553865	-0.85239
NM_004914	1.56519	2.34209	1.43845	0.524515	0.765466	0.492559	-1.02163	0.837586	0.553479	-0.853398
NM_001257291	3.58377	3.23978	0.92068	-0.119226	1.76048	0.490117	-1.02881	2.01338	0.553056	-0.854504
NM_002970	41.9023	37.9731	0.911093	-0.134327	20.7238	0.474599	-1.07522	22.2677	0.551693	-0.858064
NM_001284498	3.96836	3.4014	0.816328	-0.292779	1.82049	0.472407	-1.0819	2.12935	0.548136	-0.867393
NM_001197	9.06242	7.60885	0.799983	-0.321958	3.19825	0.363171	-1.46128	4.84834	0.546628	-0.871368
NM_012284	2.4299	2.28402	0.896862	-0.157042	1.10442	0.466965	-1.09861	1.29976	0.546598	-0.871444
NM_001193333	1.41099	1.27256	0.859826	-0.217884	0.647765	0.472321	-1.08216	0.753662	0.545535	-0.874252
NM_006772	55.176	9.01839	0.155998	-2.6804	5.99956	0.10886	-3.19946	28.4672	0.541158	-0.885875
NM_153610	5.52212	2.8078	0.471058	-1.08602	2.31189	0.422114	-1.24429	2.76735	0.53957	-0.890118
NM_021724	3.12774	4.06206	1.23995	0.310275	1.28004	0.420191	-1.25089	1.64496	0.537414	-0.895899
NM_002165	16.1865	13.1449	0.773016	-0.371422	5.35142	0.340423	-1.5546	8.48818	0.536046	-0.899572
NM_020645	1.71596	2.35679	1.30393	0.382869	0.744281	0.448022	-1.15836	0.896106	0.533657	-0.906013
NR_038410	1.57077	1.29364	0.783796	-0.351455	0.672108	0.4411	-1.18083	0.818825	0.532354	-0.90954
NM_000933	13.433	12.0338	0.847206	-0.239214	6.16179	0.476027	-1.07088	7.00005	0.532299	-0.909687
NR_038905	4.38252	3.72658	0.808239	-0.307146	2.10656	0.495795	-1.01218	2.27824	0.531308	-0.91238
NM_032603	0.902111	0.776269	0.817596	-0.290539	0.299859	0.341026	-1.55205	0.46231	0.526793	-0.924691
NM_001286449	2.7436	1.80945	0.622285	-0.684351	0.897302	0.340125	-1.55586	1.40929	0.524893	-0.929907
NM_001409	1.17136	1.18716	0.966216	-0.0495917	0.518091	0.454709	-1.13698	0.600122	0.523658	-0.933306
NM_002152	4.90915	2.79959	0.541347	-0.885374	1.73038	0.364376	-1.4565	2.51199	0.522566	-0.936314
NM_003245	2.61463	2.23954	0.814642	-0.295763	1.04495	0.411832	-1.27988	1.33465	0.521863	-0.938256
NM_002203	3.51169	3.50296	0.945478	-0.0808825	1.56202	0.460444	-1.11891	1.77855	0.517369	-0.950734
NM_030965	1.47413	1.24936	0.805223	-0.312536	0.705977	0.494357	-1.01638	0.745253	0.516547	-0.953032
NM_147196	0.824064	1.12822	1.30346	0.382352	0.217116	0.271355	-1.88175	0.416541	0.516468	-0.95325
NM_002483	3.33157	2.49867	0.712556	-0.488926	0.882169	0.273348	-1.87119	1.68232	0.515922	-0.954777
NM_006961	1.70276	1.36763	0.761521	-0.39304	0.753113	0.457889	-1.12693	0.858489	0.514802	-0.957911
NM_000738	5.66849	4.8442	0.974443	-0.0373488	3.21536	0.445564	-1.16629	2.46856	0.512378	-0.964716
NM_000738	4.0722	4.8442	0.974443	-0.0373488	0.753372	0.310348	-1.68804	2.46856	0.512378	-0.964716
NM_000738	4.58422	1.37754	0.801622	-0.319013	3.21536	0.445564	-1.16629	2.46856	0.512378	-0.964716
NM_000738	2.98793	1.37754	0.801622	-0.319013	0.753372	0.310348	-1.68804	2.46856	0.512378	-0.964716
NM_001104629	8.01888	6.84608	0.809777	-0.304405	3.03002	0.390678	-1.35595	4.01415	0.51158	-0.966968
NM_001258395	1.67282	1.26415	0.718798	-0.476342	0.584532	0.360171	-1.47325	0.836752	0.5112	-0.968046
NR_038847	2.28424	2.10773	0.875769	-0.191379	0.974711	0.441132	-1.18072	1.13652	0.508183	-0.976581
NR_029702	13.8968	38.686	2.74087	1.45463	6.66569	0.484897	-1.04425	6.98022	0.504745	-0.986378
NM_001037806	7.52087	8.28086	1.04846	0.0682675	3.35151	0.456313	-1.1319	3.67759	0.502422	-0.993027
NM_021963	1.29276	1.12229	0.821474	-0.283709	0.568094	0.455934	-1.13311	0.635843	0.502206	-0.99365
NM_001272037	4.35192	6.40806	1.02672	0.0380434	1.5096	0.444557	-1.16956	1.71596	0.501931	-0.994445
NR_109831	1.26086	1.22373	0.925197	-0.112167	0.34096	0.278505	-1.84423	0.617933	0.500083	-0.999764
NM_001005914	7.38375	6.83132	0.879107	-0.185888	2.76861	0.388324	-1.36467	3.62358	0.499744	-1.00074
NM_000104	1.95251	2.3496	1.14164	0.191109	0.651385	0.345213	-1.53444	0.953759	0.498692	-1.00378
NM_021202	15.7176	9.46955	0.577433	-0.792279	7.67154	0.496084	-1.01135	7.59829	0.496974	-1.00875
NR_024334	2.1492	2.20797	0.979444	-0.0299631	0.915995	0.438726	-1.18861	1.04121	0.494533	-1.01585
NR_103753	1.64385	0.930177	0.536654	-0.897937	0.376412	0.236861	-2.07788	0.795757	0.494535	-1.01585
NM_001164431	11.1909	11.3392	1.0003	0.000441429	5.03724	0.455278	-1.13518	5.51423	0.493536	-1.01878
NM_000494	3.13085	2.57351	0.782388	-0.354042	1.41065	0.463991	-1.10783	1.50788	0.49229	-1.02242
NM_002990	2.84683	2.22758	0.745633	-0.42346	1.35056	0.48811	-1.03473	1.37155	0.492288	-1.02242
NM_002166	11.4429	13.0932	1.08548	0.11834	4.39169	0.39681	-1.33348	5.50593	0.491636	-1.02434
NM_001099408	5.91924	6.60542	0.97989	-0.0293077	2.15298	0.478679	-1.06287	3.20495	0.491633	-1.02435
NM_000900	5.61921	6.11031	1.02927	0.0416239	2.04244	0.376728	-1.40841	2.70342	0.491569	-1.02453
NR_109757	4.93541	3.41171	0.658104	-0.603612	1.21054	0.252999	-1.98279	2.37227	0.49041	-1.02794
NM_001135823	5.36204	4.27428	0.755024	-0.405407	2.53575	0.489988	-1.02918	2.57339	0.490181	-1.02861
NR_034040	1.04922	1.31727	1.19669	0.259048	0.433386	0.425072	-1.23422	0.50301	0.489624	-1.03026
NM_004345	4.90658	3.16263	0.613215	-0.705537	2.04854	0.429988	-1.21763	2.34419	0.488567	-1.03337
NR_002931	1.50886	1.41419	0.892622	-0.16388	0.467801	0.319336	-1.64686	0.721755	0.488547	-1.03343
NM_020957	1.02194	0.627233	0.58273	-0.779094	0.446981	0.452068	-1.14539	0.488646	0.488309	-1.03414
NM_001178055	1.88183	3.33376	0.806614	-0.310051	0.282716	0.376744	-1.40834	0.371872	0.488004	-1.03503
NM_003279	1.08287	2.51282	2.20027	1.13768	0.321529	0.306967	-1.70385	0.514203	0.485496	-1.04247
NM_001142961	10.5992	7.73852	0.695604	-0.523657	5.00437	0.485842	-1.04144	5.03544	0.485475	-1.04254
NR_002775	9.13773	7.34528	0.764066	-0.388231	3.87367	0.437022	-1.19422	4.33696	0.485336	-1.04294
NM_001143980	1.10288	1.00396	0.866603	-0.206558	0.469848	0.438782	-1.18842	0.523504	0.485022	-1.04387
NM_001251987	15.8116	17.2787	0.891289	-0.166036	5.01815	0.432577	-1.20897	7.91904	0.481462	-1.0545
NM_004093	6.20824	8.42846	1.28855	0.365749	2.42402	0.403605	-1.30898	2.918	0.480112	-1.05856
NM_001142782	5.11381	4.13809	0.766551	-0.383546	2.15363	0.436359	-1.19641	2.4013	0.479525	-1.06032
NM_001270764	5.35177	4.30413	0.764298	-0.387792	2.09466	0.403832	-1.30817	2.50635	0.478597	-1.06311
NR_034137	61.9986	58.5836	0.897924	-0.155336	28.2115	0.469672	-1.09028	28.9734	0.477431	-1.06664
NM_005982	14.8182	15.2404	0.976085	-0.0349215	7.12318	0.496773	-1.00934	6.91111	0.476569	-1.06924
NM_173479	3.84252	2.24155	0.554323	-0.851198	1.60387	0.430871	-1.21467	1.79033	0.475973	-1.07105
NM_004840	1.1353	0.636483	0.531492	-0.91188	0.430985	0.39289	-1.34781	0.52547	0.472796	-1.08071
NM_012337	3.59445	3.26746	0.860256	-0.217164	1.69244	0.488186	-1.03449	1.66259	0.472552	-1.08145
NM_001006605	12.7474	11.1246	0.826346	-0.275188	5.30114	0.430948	-1.21441	5.89464	0.47238	-1.08198
NM_030943	1.41015	2.04446	2.52373	1.33556	0.861954	0.505406	-0.984487	0.802195	0.467779	-1.0961
NM_030943	1.74485	1.22477	0.675106	-0.566817	0.861954	0.505406	-0.984487	0.802195	0.467779	-1.0961
NM_001256714	2.01316	1.55516	0.736101	-0.442026	0.735441	0.375664	-1.41249	0.920445	0.467449	-1.09711
NM_007085	9.37635	9.01578	0.912602	-0.131942	3.95374	0.43591	-1.1979	4.28026	0.466271	-1.10076
NM_001193529	4.27481	3.98754	0.882801	-0.179841	1.7919	0.434924	-1.20117	1.94836	0.465281	-1.10382
NM_032489	2.41487	2.49102	0.90601	-0.142398	0.938845	0.419459	-1.2534	1.03942	0.460542	-1.11859
NM_016437	14.0286	16.7216	1.13466	0.182259	5.34897	0.392769	-1.34825	6.30808	0.459434	-1.12207
NM_001101667	17.3392	18.2027	0.929563	-0.10538	6.49281	0.426499	-1.22939	7.86881	0.45717	-1.12919
NM_002256	1.7864	1.19991	0.64083	-0.641983	0.840492	0.483105	-1.04959	0.796706	0.456045	-1.13275
NM_001168319	8.76424	10.0431	1.0869	0.120213	3.42558	0.404209	-1.30683	3.91034	0.455869	-1.13331
NM_001220488	0.98855	0.798019	0.757119	-0.401409	0.457997	0.490905	-1.02649	0.444195	0.453878	-1.13963
NM_001145678	0.736434	0.439827	0.564541	-0.824851	0.204784	0.288695	-1.79238	0.325529	0.451577	-1.14696
NR_038953	2.33644	1.26147	0.513106	-0.962669	1.07996	0.476852	-1.06838	1.03056	0.450806	-1.14943
NM_018430	0.791838	0.519783	0.622905	-0.682917	0.316832	0.413425	-1.27431	0.349107	0.450633	-1.14998
NM_006608	7.31308	5.31858	0.691113	-0.533004	3.07184	0.432733	-1.20845	3.21083	0.44939	-1.15396
NM_001143935	13.682	10.0197	0.693242	-0.528566	5.06231	0.383566	-1.38245	6.01834	0.449311	-1.15421
NR_026874	14.2699	16.6531	1.15157	0.203603	6.10289	0.397492	-1.331	5.83719	0.449184	-1.15463
NM_001258211	3.64913	4.01072	1.04261	0.0601979	1.56762	0.444174	-1.1708	1.60365	0.449038	-1.15509
NM_001004470	3.86872	9.41001	1.87261	0.905052	1.65467	0.357898	-1.48238	0.877934	0.448433	-1.15703
NR_103860	0.905261	0.568068	0.594769	-0.749597	0.343435	0.392961	-1.34754	0.397018	0.447743	-1.15926
NM_001080464	1.72657	1.73498	1.45721	0.543212	0.510215	0.256368	-1.96371	0.891883	0.44618	-1.1643
NM_001080464	1.58601	1.73498	1.45721	0.543212	0.27214	0.173506	-2.52694	0.891883	0.44618	-1.1643
NM_001080464	1.89368	0.980919	0.579756	-0.786484	0.510215	0.256368	-1.96371	0.891883	0.44618	-1.1643
NM_001080464	1.75312	0.980919	0.579756	-0.786484	0.27214	0.173506	-2.52694	0.891883	0.44618	-1.1643
NR_034093	0.983334	0.862845	0.834691	-0.260685	0.280034	0.293575	-1.7682	0.428985	0.445748	-1.1657
NM_023922	1.32559	0.716785	0.513129	-0.962609	0.604068	0.471299	-1.08528	0.576194	0.443854	-1.17185
NM_003657	5.78738	3.99014	0.653514	-0.61371	2.12175	0.379376	-1.3983	2.50901	0.442997	-1.17463
NR_033370	2.5578	3.00734	1.06427	0.089863	0.992367	0.406044	-1.3003	1.06405	0.442674	-1.17568
NR_038227	6.87522	6.98865	0.96399	-0.0529096	2.21116	0.332826	-1.58716	2.97645	0.442112	-1.17752
NR_038244	1.53734	1.37108	0.840432	-0.250799	0.514486	0.345205	-1.53448	0.656692	0.440662	-1.18226
NM_153208	7.51882	5.91715	0.742913	-0.428736	2.60028	0.355112	-1.49366	3.20228	0.440525	-1.1827
NM_002191	6.93311	6.51044	1.07423	0.103297	3.37908	0.459244	-1.12267	3.23331	0.438069	-1.19077
NM_001220488	33.6932	22.0947	0.719081	-0.475775	19.5142	0.499636	-1.00105	13.5432	0.43274	-1.20843
NM_198541	0.921992	0.835554	0.863023	-0.212529	0.314767	0.351466	-1.50854	0.388148	0.430213	-1.21688
NM_000799	1.14785	1.41136	1.17154	0.228401	0.411348	0.368548	-1.44008	0.481625	0.428981	-1.22101
NM_198477	5.61402	3.16326	0.535226	-0.901781	2.26245	0.415598	-1.26674	2.35263	0.42868	-1.22203
NM_024764	3.569	2.58762	0.686575	-0.542511	1.16966	0.339726	-1.55756	1.49225	0.426948	-1.22787
NM_001008710	20.6649	19.8601	0.91506	-0.128062	9.60374	0.478379	-1.06377	8.5938	0.425107	-1.2341
NM_014698	16.2752	16.7173	0.889152	-0.169502	6.73465	0.450108	-1.15166	6.39676	0.424695	-1.2355
NM_001135805	3.78115	2.72236	0.681019	-0.554235	1.69654	0.465988	-1.10164	1.57091	0.42397	-1.23797
NM_145004	1.52872	2.04261	1.20943	0.274324	0.638876	0.444504	-1.16973	0.616524	0.422288	-1.2437
NR_027322	4.39569	4.973	1.07476	0.104014	1.74633	0.41006	-1.28609	1.81123	0.421091	-1.2478
NM_032206	0.785492	0.776737	0.942286	-0.0857611	0.232508	0.304398	-1.71597	0.322073	0.419184	-1.25434
NM_017763	23.5269	19.05	0.770818	-0.375538	10.8143	0.473514	-1.07851	9.6285	0.418116	-1.25803
NR_046559	2.86143	1.92429	1.01819	0.0260008	0.755639	0.227115	-2.1385	1.39419	0.414045	-1.27213
NM_012114	2.01393	1.71249	0.807592	-0.308302	0.939285	0.481455	-1.05453	0.81538	0.413821	-1.27292
NM_001271466	3.38024	3.35554	0.94161	-0.0867977	1.60326	0.490363	-1.02808	1.36504	0.412703	-1.27683
NM_002398	1.78738	1.5336	0.813918	-0.297044	0.768157	0.444355	-1.17022	0.720487	0.411893	-1.27966
NR_003569	3.31746	3.18794	0.912498	-0.132108	1.45384	0.452568	-1.14379	1.33617	0.411594	-1.28071
NM_152753	1.07054	0.835328	0.742085	-0.430345	0.350888	0.337789	-1.56581	0.430675	0.411271	-1.28184
NM_018042	1.074	0.694459	0.611761	-0.708954	0.368128	0.355521	-1.49199	0.432211	0.411101	-1.28243
NM_000141	1.43374	1.42592	0.943605	-0.0837498	0.49138	0.354459	-1.49631	0.572631	0.407918	-1.29365
NM_001039538	2.91448	1.7503	0.569231	-0.812913	1.20916	0.429298	-1.21995	1.16123	0.407166	-1.29631
NM_001080826	2.25921	4.16702	1.75853	0.814371	0.77827	0.354186	-1.49742	0.898574	0.406471	-1.29877
NM_001015880	3.80483	3.5078	0.874488	-0.193492	1.26593	0.344044	-1.53934	1.51237	0.40615	-1.29991
NM_152647	1.31692	0.8091	0.579838	-0.786274	0.446238	0.351817	-1.5071	0.51928	0.403481	-1.30943
NM_001271534	3.18159	4.33531	1.29209	0.369712	1.38341	0.449226	-1.15449	1.25367	0.403113	-1.31074
NM_005055	0.858167	0.555476	0.616463	-0.697916	0.315755	0.37858	-1.40133	0.337228	0.401758	-1.3156
NM_030761	1.75058	1.20848	0.657197	-0.605598	0.743825	0.437336	-1.19318	0.682452	0.39861	-1.32695
NM_005941	1.39605	1.11457	0.756256	-0.403061	0.498977	0.370194	-1.43365	0.54369	0.397876	-1.32961
NM_001080464	1.93537	1.73498	1.45721	0.543212	0.510215	0.256368	-1.96371	1.03521	0.394316	-1.34258
NM_001080464	1.79481	1.73498	1.45721	0.543212	0.27214	0.173506	-2.52694	1.03521	0.394316	-1.34258
NM_001080464	2.10248	0.980919	0.579756	-0.786484	0.510215	0.256368	-1.96371	1.03521	0.394316	-1.34258
NM_001080464	1.96192	0.980919	0.579756	-0.786484	0.27214	0.173506	-2.52694	1.03521	0.394316	-1.34258
NM_024565	1.45219	1.17716	0.771974	-0.373371	0.600924	0.426115	-1.23069	0.552167	0.388453	-1.36418
NM_177964	5.17022	2.71333	0.499175	-1.00238	1.37098	0.273358	-1.87113	1.96328	0.388021	-1.36579
NM_000882	2.27407	3.38699	1.41428	0.50007	0.243466	0.110651	-3.1759	0.863926	0.38792	-1.36617
NM_001079528	13.9974	13.8499	0.942625	-0.0852432	5.20764	0.382943	-1.3848	5.30904	0.38751	-1.3677
NM_001127453	0.951386	0.744691	0.743346	-0.427896	0.380701	0.413409	-1.27436	0.360335	0.386848	-1.37016
NM_012450	0.92833	0.878833	0.655567	-0.609182	0.188666	0.262412	-1.9301	0.279646	0.385479	-1.37528
NM_003174	10.2923	8.95225	0.808549	-0.306594	4.74957	0.483341	-1.04889	3.84116	0.384946	-1.37727
NR_015422	6.31728	6.71566	0.979991	-0.0291588	1.97109	0.327255	-1.61151	2.33266	0.383917	-1.38113
NM_017878	12.4562	11.8586	0.905901	-0.142579	4.22721	0.34979	-1.51543	4.67928	0.383761	-1.38172
NR_027906	1.90111	2.93114	1.46737	0.553243	0.771039	0.418302	-1.25739	0.712329	0.382454	-1.38664
NM_001104577	1.36603	1.04235	0.72888	-0.456244	0.619749	0.465676	-1.1026	0.511288	0.382371	-1.38695
NR_034159	6.90027	8.3901	1.15727	0.210731	2.68336	0.402491	-1.31297	2.56474	0.378055	-1.40333
NM_001256421	4.35215	3.55015	0.773445	-0.370629	1.59052	0.378197	-1.40279	1.60965	0.377776	-1.4044
NM_001145636	2.45979	1.43716	0.549023	-0.865065	0.712664	0.295504	-1.75875	0.88726	0.377557	-1.40523
NM_001135219	5.3328	3.07387	0.57656	-0.794458	2.83395	0.497021	-1.00862	1.87396	0.377423	-1.40574
NM_014817	19.0842	13.5082	0.73629	-0.441646	16.0795	0.531152	-0.912807	3.25823	0.377397	-1.40584
NM_014817	11.9101	13.5082	0.73629	-0.441646	3.66501	0.418826	-1.25558	3.25823	0.377397	-1.40584
NM_014817	23.0334	18.995	0.629103	-0.668631	16.0795	0.531152	-0.912807	3.25823	0.377397	-1.40584
NM_014817	15.8593	18.995	0.629103	-0.668631	3.66501	0.418826	-1.25558	3.25823	0.377397	-1.40584
NM_001122633	1.27269	0.981131	0.731112	-0.451836	0.58795	0.477985	-1.06496	0.468968	0.376367	-1.40979
NM_000131	0.82218	0.587106	0.679865	-0.556679	0.128023	0.160264	-2.64148	0.302608	0.376307	-1.41002
NM_024869	0.895688	0.885527	0.941733	-0.0866101	0.238456	0.274027	-1.86761	0.327633	0.373774	-1.41976
NM_177454	2.26394	1.30889	0.547935	-0.867927	0.907468	0.414848	-1.26935	0.827059	0.373291	-1.42163
NM_022162	0.725016	1.55463	2.04198	1.02997	0.20319	0.288457	-1.79357	0.264008	0.372203	-1.42584
NM_001255978	114.466	79.8337	0.663782	-0.591218	46.3967	0.417514	-1.2601	41.5729	0.371183	-1.42979
NM_205850	1.49104	0.421632	0.293771	-1.76723	0.230847	0.134482	-2.89452	0.484686	0.366825	-1.44683
NR_037631	6.41004	9.72759	1.44194	0.528012	1.78414	0.287447	-1.79863	2.29569	0.365724	-1.45117
NM_006194	4.19977	2.19501	0.497227	-1.00802	1.71476	0.420818	-1.24873	1.49566	0.363909	-1.45835
NM_001009612	1.82094	1.64925	0.861092	-0.215762	0.729271	0.412993	-1.27581	0.638569	0.358404	-1.48034
NM_001146003	1.22939	0.902852	0.695149	-0.524609	0.418972	0.353161	-1.50161	0.427696	0.355519	-1.492
NM_001127895	1.79044	1.58318	0.842929	-0.24652	0.5241	0.301043	-1.73196	0.617225	0.352259	-1.50529
NM_182538	1.38056	0.794922	0.549799	-0.863019	0.359331	0.267238	-1.9038	0.470071	0.347886	-1.52331
NM_001282433	3.02343	2.10318	0.661498	-0.59619	1.00291	0.342155	-1.54728	1.02825	0.347417	-1.52526
NM_019849	0.786982	1.13722	1.39625	0.481559	0.270906	0.360477	-1.47202	0.27405	0.344742	-1.53641
NM_001113475	1.67596	0.83179	0.47155	-1.08452	0.590237	0.363538	-1.45982	0.559545	0.341117	-1.55166
NM_001195010	7.16173	6.04733	0.802746	-0.316985	2.53898	0.365521	-1.45198	2.38395	0.340288	-1.55517
NR_103785	0.904279	0.51934	0.545881	-0.873341	0.205609	0.23451	-2.09228	0.295857	0.334416	-1.58028
NR_024356	1.65075	0.677102	0.390414	-1.35693	0.335241	0.209404	-2.25564	0.540381	0.334189	-1.58126
NM_003693	0.80877	0.562056	0.664641	-0.589352	0.387863	0.494096	-1.01714	0.264059	0.331873	-1.5913
NM_030631	2.68246	0.987012	0.348951	-1.5189	0.415523	0.16038	-2.64043	0.868375	0.330431	-1.59758
NM_030622	1.56543	3.01639	1.83641	0.876885	0.463319	0.304103	-1.71737	0.505224	0.330175	-1.59869
NM_198505	1.45374	0.28001	0.182787	-2.45176	0.145031	0.103181	-3.27676	0.46905	0.329452	-1.60186
NM_203425	1.54306	0.508903	0.314485	-1.66893	0.462022	0.307684	-1.70047	0.496111	0.328692	-1.60519
NM_052854	0.920048	0.474365	0.491331	-1.02523	0.31596	0.353109	-1.50181	0.292202	0.324713	-1.62276
NM_000952	1.1831	0.641759	0.516153	-0.954129	0.286001	0.249104	-2.00518	0.375274	0.324116	-1.62542
NM_032413	19.0287	16.4478	0.819452	-0.287266	7.33464	0.398717	-1.32657	5.97359	0.320836	-1.64009
NM_020672	1.52448	1.93506	1.20704	0.27148	0.495585	0.335056	-1.57752	0.477368	0.320123	-1.6433
NM_001189	1.85651	1.36385	0.699643	-0.51531	0.716258	0.397266	-1.33183	0.575007	0.316425	-1.66007
NM_025212	1.24229	1.04596	0.798857	-0.323992	0.429043	0.357188	-1.48525	0.38428	0.315921	-1.66237
NR_024359	0.620959	0.495652	0.760981	-0.394068	0.146266	0.24214	-2.04609	0.190375	0.313381	-1.67401
NM_005654	0.967042	0.79985	0.788084	-0.343573	0.228704	0.243612	-2.03734	0.294535	0.310891	-1.68552
NM_176677	1.8293	1.20269	0.628145	-0.670825	0.738286	0.41387	-1.27275	0.555552	0.310475	-1.68745
NM_000738	4.59051	4.8442	0.974443	-0.0373488	3.21536	0.445564	-1.16629	0.478708	0.302236	-1.72625
NM_000738	2.99422	4.8442	0.974443	-0.0373488	0.753372	0.310348	-1.68804	0.478708	0.302236	-1.72625
NM_000738	3.50624	1.37754	0.801622	-0.319013	3.21536	0.445564	-1.16629	0.478708	0.302236	-1.72625
NM_000738	1.90995	1.37754	0.801622	-0.319013	0.753372	0.310348	-1.68804	0.478708	0.302236	-1.72625
NM_001080448	1.67253	0.729372	0.413849	-1.27283	0.452071	0.279391	-1.83964	0.49071	0.299742	-1.73821
NM_000325	0.945253	1.1711	1.17658	0.234604	0.248158	0.271354	-1.88176	0.276154	0.298256	-1.74538
NM_006083	1803.62	690.327	0.365063	-1.45378	457.5	0.261099	-1.93733	523.228	0.295997	-1.75635
NM_001270407	1.43305	0.588002	0.389847	-1.35902	0.469507	0.338184	-1.56412	0.414997	0.295887	-1.75688
NR_103783	1.53388	1.22082	0.757201	-0.401261	0.575095	0.386431	-1.37172	0.43419	0.289242	-1.78965
NM_001523	0.939801	0.849006	0.86666	-0.206463	0.347952	0.379498	-1.39784	0.266706	0.288988	-1.79092
NR_034154	1.41997	1.35704	0.933052	-0.0999744	0.637487	0.438735	-1.18858	0.389178	0.287751	-1.79711
NM_139248	0.955507	0.885765	0.879075	-0.185935	0.312743	0.338415	-1.56313	0.262758	0.281094	-1.83088
NM_145041	2.19812	0.977527	0.423252	-1.24041	0.440969	0.206638	-2.27483	0.604568	0.281091	-1.83089
NM_012449	5.52247	3.91409	0.672164	-0.573117	1.58261	0.296326	-1.75474	1.5148	0.280336	-1.83477
NR_046853	4.63843	3.27535	0.671163	-0.575263	2.23806	0.497764	-1.00647	1.25554	0.276615	-1.85404
NM_003955	1.20764	1.10741	0.873834	-0.194573	0.382473	0.325684	-1.61846	0.324886	0.275038	-1.8623
NM_005725	1.98335	1.35289	0.645903	-0.630611	0.804221	0.42024	-1.25071	0.533547	0.274776	-1.86367
NM_000710	2.0031	1.89395	0.90149	-0.149623	0.907643	0.466015	-1.10155	0.523783	0.267137	-1.90435
NM_001123068	1.15445	0.930527	0.765129	-0.386223	0.158103	0.14161	-2.82	0.29719	0.262833	-1.92778
NR_046205	1.83971	0.998021	0.515323	-0.956448	0.794293	0.445469	-1.16661	0.469982	0.26119	-1.93683
NM_021643	0.822722	0.591688	0.68261	-0.550866	0.21534	0.270535	-1.88611	0.209134	0.259669	-1.94525
NM_001190259	4.6395	8.78194	0.792286	-0.3359	0.268018	0.190294	-2.3937	0.367318	0.257631	-1.95662
NR_040096	1.29675	1.1914	0.87111	-0.199078	0.336638	0.268651	-1.8962	0.319238	0.251469	-1.99155
NM_019065	0.933245	0.371011	0.378355	-1.40219	0.199963	0.220777	-2.17933	0.227256	0.248796	-2.00696
NM_003679	4.07036	2.5748	0.598248	-0.741188	0.746164	0.190452	-2.3925	0.936203	0.234678	-2.09124
NM_001082972	1.31959	0.826251	0.591955	-0.756438	0.287314	0.225958	-2.14588	0.299338	0.231786	-2.10914
NM_001651	4.19751	5.94003	1.36554	0.449466	0.672626	0.163878	-2.60931	0.951201	0.229863	-2.12116
NM_001104631	1.37012	1.66831	1.15329	0.205752	0.360201	0.27243	-1.87605	0.307302	0.229053	-2.12625
NM_001171637	0.860572	0.38834	0.427347	-1.22652	0.141693	0.170685	-2.55059	0.188765	0.223961	-2.15868
NM_005378	0.986261	0.669599	0.645882	-0.630654	0.357377	0.373636	-1.4203	0.212994	0.220587	-2.18058
NM_004864	1.45065	1.03105	0.67732	-0.562093	0.449595	0.318916	-1.64875	0.305483	0.215136	-2.21668
NR_029408	1.03596	0.826923	0.691604	-0.531977	0.433463	0.469247	-1.09158	0.207893	0.210317	-2.24936
NM_001282433	2.0168	0.791241	0.371885	-1.42707	0.484489	0.248469	-2.00886	0.407118	0.206361	-2.27676
NM_001079675	0.983059	1.00507	0.973641	-0.038531	0.179351	0.18779	-2.41281	0.195192	0.202937	-2.30089
NM_148672	15.7461	7.94189	0.504305	-0.987637	2.92872	0.203146	-2.29941	3.44153	0.201575	-2.31061
NM_001024912	1.05154	0.607042	0.5486	-0.866174	0.143688	0.140923	-2.82703	0.206902	0.201177	-2.31347
NM_003959	16.9864	29.9396	1.10211	0.140269	18.4868	0.961907	-0.0560297	0.901199	0.197	-2.34373
NM_003959	12.0901	29.9396	1.10211	0.140269	0.903798	0.199509	-2.32547	0.901199	0.197	-2.34373
NM_003959	4.67367	1.91463	0.389448	-1.3605	0.903798	0.199509	-2.32547	0.901199	0.197	-2.34373
NM_016602	1.69992	1.7351	0.975033	-0.0364791	0.676068	0.408005	-1.29334	0.327646	0.196994	-2.34378
NM_001080525	7.43629	5.30483	0.688782	-0.53788	1.24637	0.171623	-2.54268	1.44587	0.196854	-2.3448
NM_183061	3.01661	1.69419	0.496657	-1.00968	0.19449	0.0695327	-3.84617	0.540243	0.190123	-2.395
NM_000623	3.1487	2.10612	0.588831	-0.764075	2.11379	0.546503	-0.871702	0.361209	0.180473	-2.47014
NR_040113	2.98132	1.38182	0.439242	-1.18691	1.018	0.353521	-1.50013	0.521377	0.17865	-2.48479
NM_001190766	1.1263	1.9682	1.65352	0.725541	0.348798	0.320955	-1.63956	0.196561	0.178395	-2.48685
NM_001172416	0.848518	0.331512	0.369835	-1.43505	0.156375	0.190992	-2.38842	0.146875	0.176867	-2.49926
NM_175054	1.6662	1.41312	0.805495	-0.312045	0.532453	0.32967	-1.6009	0.265436	0.162929	-2.61768
NM_005139	2.15377	1.18626	0.521694	-0.938722	0.379731	0.18261	-2.45316	0.310236	0.147172	-2.76442
NM_001136023	1.56958	1.12609	0.683166	-0.549684	0.350225	0.229591	-2.12286	0.223473	0.145588	-2.78004
NM_001012715	7.54519	2.03415	0.246996	-2.01744	1.28912	0.179925	-2.47453	0.998256	0.137971	-2.85756
NM_148893	25.0101	44.911	1.20354	0.267282	40.4934	1.18953	0.250391	0.478721	0.130334	-2.93971
NM_148893	14.8757	44.911	1.20354	0.267282	0.769991	0.211633	-2.24036	0.478721	0.130334	-2.93971
NM_005097	1.58275	3.51522	2.10381	1.07301	0.0899259	0.0588266	-4.08739	0.168509	0.108806	-3.20017
NM_001001791	0.92818	0.48433	0.496553	-1.00998	0.094194	0.104609	-3.25691	0.0840303	0.092471	-3.43486
NM_031945	0.917746	0.576341	0.599913	-0.737173	0.371736	0.415622	-1.26666	0.0800924	0.0891775	-3.48718
NM_001123041	0.834693	0.593567	0.674755	-0.567565	0.187058	0.231712	-2.10959	0.0687569	0.0841457	-3.57097
NM_178840	4.01291	2.12446	0.504441	-0.987237	0.803404	0.205904	-2.27995	0.301874	0.0769031	-3.70082
NM_016235	8.44632	3.97074	0.44869	-1.15621	1.36124	0.166217	-2.58886	0.618506	0.0745205	-3.74622
NM_000052	1.8585	0.880165	0.565666	-0.821978	0.32181	0.161244	-2.63269	0.14793	0.0730981	-3.77402
NR_036537	1.10993	1.14652	1.10795	0.147896	0.120503	0.105519	-3.24443	0.082561	0.0716066	-3.80377
NR_046113	1.84578	0.865092	0.444894	-1.16846	0.0547249	0.0306359	-5.02864	0.124401	0.0688611	-3.86017
NM_138691	1.89844	0.581215	0.290728	-1.78226	0.266757	0.145196	-2.78393	0.127459	0.0685654	-3.86638
NM_015722	6.32998	14.5823	1.58999	0.669015	11.7482	1.44533	0.531403	0.101032	0.0597723	-4.06438
NM_015722	4.51684	14.5823	1.58999	0.669015	1.08194	0.402368	-1.31341	0.101032	0.0597723	-4.06438
NM_015722	2.08954	1.06461	0.563465	-0.8276	1.08194	0.402368	-1.31341	0.101032	0.0597723	-4.06438
NM_018017	31.0016	2.6012	0.951991	-0.0709785	2.50024	0.0551847	-4.17959	2.63623	0.0586278	-4.09227
NM_003979	284.235	195.706	0.635894	-0.653141	18.6912	0.0688736	-3.8599	15.8202	0.0578319	-4.11199
NM_198552	29.3106	0.595627	0.0193791	-5.68936	0.399971	0.0140355	-6.15477	0.620963	0.0216369	-5.53036
NM_001282710	57.495	49.3098	0.814241	-0.296472	28.4701	0.511748	-0.96649	27.9346	0.496238	-1.0109
NM_004949	15.3433	12.1073	0.747793	-0.419285	7.73654	0.522256	-0.937172	7.25355	0.482753	-1.05064
NM_182540	4.08269	4.14771	0.962871	-0.0545855	1.95681	0.496061	-1.01141	1.51802	0.379912	-1.39626
NM_001466	20.2091	20.969	0.988488	-0.0167031	11.6682	0.594637	-0.749913	9.63198	0.486665	-1.039
NM_001184937	17.3881	14.8214	0.803506	-0.315623	8.41371	0.502782	-0.991996	8.08866	0.476249	-1.07021
NR_038896	66.4321	98.9826	1.41378	0.49956	23.3682	0.363469	-1.4601	28.0807	0.432067	-1.21068
NM_138786	112.13	75.0513	0.724259	-0.465429	86.5947	0.679014	-0.558489	51.2356	0.486873	-1.03838
NM_001258038	9.45864	8.7776	0.885902	-0.174781	4.62778	0.498873	-1.00325	3.77949	0.4112	-1.28209
NM_013281	2.57254	1.49715	0.551428	-0.85876	0.73027	0.29391	-1.76655	0.619228	0.245929	-2.02368
NM_024642	10.3329	9.56312	0.878971	-0.186106	5.01682	0.501841	-0.994699	4.2602	0.420885	-1.2485
NM_001195194	2.8107	1.24412	0.425676	-1.23217	0.809629	0.29052	-1.78329	0.61035	0.224181	-2.15726
NM_000332	4.34377	2.68263	0.587007	-0.768551	2.10069	0.499151	-1.00245	1.92691	0.453096	-1.14211
NM_004370	30.5174	32.0082	0.995401	-0.00665036	13.8459	0.468931	-1.09255	15.4695	0.517899	-0.949255
NM_001173408	33.7854	32.0372	0.90308	-0.147074	17.5198	0.533955	-0.905212	16.2105	0.490198	-1.02856
NM_001042481	4.38192	3.85845	0.834575	-0.260886	1.55104	0.366544	-1.44794	1.44061	0.335729	-1.57464
NM_002428	30.2164	34.6106	0.883079	-0.179384	10.6891	0.454449	-1.13781	14.2383	0.50969	-0.97231
NM_002428	29.9187	34.6106	0.883079	-0.179384	9.62472	0.425347	-1.23329	14.2383	0.50969	-0.97231
NM_144658	1.79455	1.33467	0.702177	-0.510088	0.717348	0.413703	-1.27334	0.596635	0.341145	-1.55154
NM_001401	5.59856	4.25577	0.721488	-0.470954	3.15902	0.583481	-0.77724	1.99224	0.36335	-1.46057
NM_001033113	38.3899	28.2769	0.70409	-0.506166	20.055	0.536946	-0.897148	16.1832	0.429735	-1.21848
NM_006844	53.3096	48.8812	0.885224	-0.175884	29.7277	0.569628	-0.811906	25.9852	0.494751	-1.01523
NM_001128426	25.8111	28.5115	1.04511	0.0636546	12.2157	0.491305	-1.02531	11.5461	0.45657	-1.13109
NM_001166244	3.65374	1.62559	0.422293	-1.24369	1.48765	0.420622	-1.24941	1.33883	0.3745	-1.41696
NM_001168388	49.8246	42.5029	0.810893	-0.302414	33.4037	0.691734	-0.531708	23.3528	0.478845	-1.06237
NM_004055	4.79397	4.06989	0.808464	-0.306744	1.81447	0.389446	-1.36051	1.93798	0.41333	-1.27464
NM_052972	12.9057	9.82353	0.740705	-0.433024	6.97618	0.550059	-0.862345	5.04428	0.394945	-1.34027
NM_001024660	6.77963	9.64053	1.15446	0.207215	2.26129	0.37766	-1.40484	2.29105	0.381807	-1.38908
NM_001011657	10.6111	11.7721	1.0007	0.000999547	3.97796	0.399796	-1.32266	4.41316	0.436105	-1.19725
NM_001256395	13.9195	18.1532	1.10591	0.145235	4.76472	0.392229	-1.35024	5.32847	0.403794	-1.3083
NM_001112732	19.8864	18.2222	0.86391	-0.21105	10.2176	0.534718	-0.903151	8.90093	0.457441	-1.12834
NM_001101669	5.84495	7.95321	1.27388	0.34923	2.02634	0.36786	-1.44277	2.25091	0.389221	-1.36134
NM_001242409	2.56876	1.6358	0.604207	-0.726883	1.33687	0.538108	-0.894035	0.931054	0.370267	-1.43336
NM_004480	30.947	33.8359	0.862993	-0.212579	11.2016	0.422046	-1.24453	11.8081	0.435849	-1.19811
NM_001278683	12.2513	9.52406	0.740469	-0.433487	6.31682	0.530758	-0.913868	5.59416	0.466561	-1.09987
NM_001286818	31.3733	20.9921	0.634845	-0.65552	16.4863	0.543356	-0.88003	14.3206	0.466291	-1.1007
NM_014817	26.2175	13.5082	0.73629	-0.441646	16.0795	0.531152	-0.912807	13.7164	0.456705	-1.13066
NM_014817	19.0435	13.5082	0.73629	-0.441646	3.66501	0.418826	-1.25558	13.7164	0.456705	-1.13066
NM_014817	30.1667	18.995	0.629103	-0.668631	16.0795	0.531152	-0.912807	13.7164	0.456705	-1.13066
NM_014817	22.9926	18.995	0.629103	-0.668631	3.66501	0.418826	-1.25558	13.7164	0.456705	-1.13066
NM_152375	3.42613	3.07524	0.854549	-0.226764	0.971051	0.291737	-1.77726	1.25678	0.375022	-1.41495
NM_001105248	14.6559	12.694	0.820439	-0.285532	6.96328	0.490531	-1.02759	6.37081	0.445505	-1.16649
NM_001146319	14.4355	11.5182	0.756467	-0.402645	6.89077	0.493789	-1.01803	6.01433	0.425787	-1.2318
NM_147189	4.36077	3.79531	0.826714	-0.274542	1.88515	0.446431	-1.16349	1.52508	0.357265	-1.48493
NM_001033117	1.02921	0.699139	0.645588	-0.63132	0.262168	0.262923	-1.92729	0.311044	0.308713	-1.69566
NM_001256105	1.52488	0.801594	0.498516	-1.00429	0.505019	0.342788	-1.54461	0.37579	0.251634	-1.9906
NM_015082	2.52595	2.0915	0.789576	-0.340849	1.71609	0.700837	-0.512854	0.896786	0.361558	-1.4677
NM_001145099	32.4278	27.1847	0.799936	-0.322045	16.618	0.526488	-0.925524	15.0903	0.475498	-1.07249
NM_001031743	3.36948	1.79402	0.503993	-0.988526	0.638013	0.196234	-2.34935	0.515875	0.156441	-2.67631
NM_024709	14.4951	11.4598	0.751162	-0.412805	6.66037	0.474345	-1.07599	6.10874	0.430557	-1.21573
NM_001146276	13.0528	10.8626	0.789359	-0.341237	6.72063	0.532601	-0.908878	5.49708	0.430179	-1.217
NM_001159642	66.9765	47.6138	0.675609	-0.565739	39.1442	0.603148	-0.729415	32.6214	0.497625	-1.00687
NM_016002	125.774	106.06	0.87439	-0.193648	63.3822	0.498511	-1.0043	59.5053	0.461697	-1.11499
NM_001242699	1.06633	1.32295	1.38472	0.469591	0.479256	0.66164	-0.595883	5.35739	3.52632	1.81816
NM_002818	35.6612	37.7722	1.15067	0.202469	36.6867	0.991267	-0.0126561	108.67	2.92539	1.54863
NM_020632	52.1286	38.9781	0.710573	-0.492948	26.1572	0.517929	-0.94917	23.4004	0.45858	-1.12475
NM_001145416	209.887	198.969	0.902628	-0.1478	114.078	0.559192	-0.838591	99.0472	0.48263	-1.05101
NM_004163	8.23568	6.83735	0.785752	-0.347853	2.55366	0.32161	-1.63662	3.27027	0.405483	-1.30229
NM_000660	19.7013	15.7663	0.763224	-0.38982	8.03857	0.419204	-1.25428	8.50894	0.441548	-1.17936
NM_017416	2.3915	1.6357	0.648156	-0.625583	0.419773	0.181672	-2.46059	0.602957	0.257644	-1.95655
NM_001007237	42.844	34.4364	0.760333	-0.395298	21.8791	0.528005	-0.921379	20.7298	0.495886	-1.01192
NM_001164746	17.0849	16.1429	0.893423	-0.162588	6.02658	0.36605	-1.44988	7.27815	0.435236	-1.20013
NM_001145853	44.5325	34.7547	0.743531	-0.427537	22.7282	0.525352	-0.928643	20.9684	0.481015	-1.05585
NM_001114094	23.1755	21.5491	0.881765	-0.181538	10.039	0.447898	-1.15875	9.55443	0.421375	-1.24682
NM_176877	21.9493	19.8505	0.858894	-0.219449	12.1947	0.572645	-0.804285	10.2708	0.479033	-1.06181
NM_032427	1.00442	0.822294	0.776988	-0.364042	0.349597	0.35958	-1.47562	0.213519	0.217273	-2.20242
NM_138295	4.92165	6.18328	0.889823	-0.168411	1.63825	0.420961	-1.24824	1.60008	0.40773	-1.29431
NM_003745	9.34422	9.15997	0.935058	-0.0968711	3.03165	0.333683	-1.58345	2.62022	0.286329	-1.80426
NM_006536	2.82447	1.68337	0.564656	-0.824561	0.9717	0.356204	-1.48922	0.732048	0.264827	-1.91688
NM_198859	1.22248	0.947959	0.73597	-0.442285	0.363046	0.306922	-1.70406	0.344212	0.287675	-1.79749
NM_000720	3.526	2.66944	0.732134	-0.449823	1.72174	0.495749	-1.01232	1.37638	0.397926	-1.32943
NM_194291	17.4995	18.5107	1.00319	0.00459694	7.36402	0.435563	-1.19905	6.97261	0.406808	-1.29758
NM_001155	33.6479	31.6771	0.893879	-0.16185	14.0637	0.431465	-1.21268	15.5159	0.471453	-1.08481
NM_001144070	2.41722	2.23445	0.568609	-0.814493	0.422637	0.255376	-1.9693	0.46425	0.278491	-1.8443
NM_001079874	35.7152	33.5135	0.889991	-0.168139	14.319	0.414766	-1.26963	15.4761	0.442597	-1.17594
NM_001661	19.1745	18.226	0.905123	-0.143815	8.36927	0.449625	-1.15321	7.17787	0.382349	-1.38704
NM_014926	11.7176	8.87818	0.719954	-0.474025	5.30022	0.466799	-1.09913	4.7394	0.413315	-1.27469
NM_001243466	1.51744	3.59953	2.2507	1.17037	2.19203	1.49333	0.578529	3.92931	2.64575	1.40368
NM_005779	6.36525	5.45955	0.814219	-0.296512	2.62399	0.425894	-1.23143	2.2703	0.364453	-1.4562
NM_019094	16.6267	14.97	0.854145	-0.22745	6.9545	0.432776	-1.20831	6.7849	0.416655	-1.26307
NM_001135919	21.7488	17.8715	0.779108	-0.360107	9.92267	0.471868	-1.08354	8.72454	0.409999	-1.2863
NM_016233	29.7996	25.948	0.833609	-0.262557	16.8367	0.575093	-0.798132	12.9501	0.446634	-1.16284
NM_001135733	23.6745	14.8756	0.586341	-0.770182	10.5274	0.464392	-1.10658	10.2756	0.447072	-1.16143
NM_001282692	4.36945	3.74093	0.749032	-0.416899	1.13406	0.281033	-1.83118	1.02546	0.251419	-1.99183
NM_000877	3.96861	2.79563	0.669261	-0.579359	1.34613	0.351372	-1.50893	1.26553	0.324698	-1.62283
NM_012339	153.338	137.884	0.856859	-0.222872	78.3214	0.525485	-0.928278	69.4169	0.462625	-1.11208
NM_001136041	7.62598	15.5221	2.01953	1.01401	6.61104	0.820045	-0.286225	16.7221	2.34527	1.22975
NM_053279	1.79491	1.19157	0.631968	-0.662082	0.176813	0.101436	-3.30136	0.337536	0.192203	-2.37929
NM_001142699	2.03116	1.7162	0.803818	-0.315058	0.719393	0.363883	-1.45846	0.595662	0.300621	-1.73398
NM_001270949	13.1807	9.71839	0.698989	-0.516657	5.38652	0.422509	-1.24295	5.31787	0.412571	-1.27729
NM_016281	14.9221	13.2838	0.842608	-0.247062	5.9757	0.415025	-1.26873	6.07322	0.415891	-1.26572
NM_001033081	7.23048	6.44811	0.848276	-0.237394	2.79701	0.398657	-1.32678	2.37115	0.335196	-1.57692
NM_001193487	2.70429	1.64736	0.582365	-0.780004	0.820533	0.312549	-1.67784	0.646676	0.243218	-2.03968
NM_012193	14.2895	14.6583	0.974679	-0.0370055	5.87222	0.424201	-1.23718	5.9653	0.426507	-1.22936
NR_021493	11.3223	9.33782	0.777607	-0.362886	5.91996	0.54219	-0.883129	4.11775	0.372988	-1.4228
NM_001171747	23.2058	24.6348	1.0081	0.011642	9.43382	0.420003	-1.25153	8.73136	0.384313	-1.37965
NM_173039	7.63765	6.10505	0.766386	-0.383857	3.5097	0.477661	-1.06594	2.25364	0.296561	-1.7536
NM_000228	15.7892	13.8544	0.835639	-0.259048	7.42445	0.484106	-1.0466	6.41626	0.415244	-1.26797
NM_001010872	10.9962	8.59498	0.739894	-0.434613	4.52019	0.426208	-1.23036	4.17413	0.387692	-1.36701
NM_001491	1.93838	1.6866	0.824776	-0.277922	0.709802	0.378971	-1.39984	0.452122	0.238304	-2.06913
NM_014220	11.273	7.2504	0.610226	-0.712589	4.20636	0.385713	-1.3744	2.98852	0.270896	-1.88419
NM_014353	98.1361	82.6314	0.80825	-0.307132	51.7598	0.537637	-0.895296	43.1251	0.449686	-1.15301
NM_001244755	11.0817	9.40109	0.803821	-0.315056	4.42153	0.413084	-1.27549	3.19183	0.294289	-1.7647
NM_152527	22.8651	19.2187	0.797483	-0.326475	8.62752	0.390288	-1.35739	9.28843	0.414836	-1.26939
NM_133492	13.4432	12.2474	0.877403	-0.188692	6.64981	0.510178	-0.970923	3.77338	0.282932	-1.82147
NM_018667	4.53418	3.03951	0.671555	-0.574424	2.53957	0.52066	-0.941588	1.49805	0.356776	-1.48691
NM_004918	20.8442	19.3583	0.886044	-0.174555	4.51697	0.222838	-2.16594	6.58997	0.32281	-1.63124
NM_001286527	20.1366	12.0503	0.626312	-0.675042	9.50195	0.429517	-1.21921	7.87236	0.413304	-1.27473
NM_001080114	1.25997	1.03781	0.783584	-0.351833	0.469363	0.383758	-1.38173	0.277002	0.224764	-2.15351
NM_004863	92.7745	63.7087	0.660602	-0.598146	40.3685	0.456394	-1.13165	40.8623	0.437347	-1.19315
NM_004887	6.74656	6.31736	0.889135	-0.169526	0.522914	0.0800563	-3.64284	0.420377	0.0636665	-3.97332
NM_001284355	0.797765	3.01212	3.64529	1.86603	1.62022	2.10304	1.07248	2.74105	3.44105	1.78285
NM_001284295	57.9816	47.7484	0.797676	-0.326127	13.5419	0.238491	-2.06799	13.4545	0.234792	-2.09054
NM_001040260	1.73443	1.15307	0.632394	-0.661099	0.496662	0.295325	-1.75963	0.324957	0.191353	-2.3857
NM_001332	9.00389	11.1066	0.950305	-0.0735436	2.45972	0.322645	-1.63198	2.73287	0.354887	-1.49457
NM_003033	13.4443	11.0959	0.784689	-0.349808	5.66255	0.434448	-1.20275	5.42893	0.412583	-1.27725
NM_001100619	19.7613	17.0132	0.81834	-0.289225	8.1132	0.423779	-1.23861	8.13973	0.42068	-1.24921
NM_001128929	2.75667	1.8325	0.629589	-0.66752	0.786918	0.295752	-1.75754	0.702325	0.260251	-1.94202
NM_022469	2.63663	2.73738	0.985793	-0.0206449	0.605519	0.237366	-2.07482	0.434884	0.168425	-2.56983
NM_001145425	7.79345	6.13373	0.744924	-0.424837	2.37849	0.316648	-1.65905	2.39387	0.313545	-1.67326
NM_198321	22.0854	18.3152	0.788052	-0.343641	8.32371	0.388922	-1.36245	8.76135	0.405374	-1.30267
NM_152536	5.47977	4.66385	0.808831	-0.306089	2.23747	0.421257	-1.24723	1.81354	0.338237	-1.56389
NM_005420	32.0172	28.5873	0.845225	-0.242592	6.62538	0.214475	-2.22112	10.3432	0.33005	-1.59924
NM_024756	55.8698	42.5549	0.724752	-0.464443	26.4814	0.488163	-1.03456	22.9094	0.419233	-1.25417
NM_003239	3.31041	2.25709	0.648384	-0.625081	0.826014	0.257195	-1.95906	0.646412	0.199601	-2.32481
NM_000392	4.57031	5.18928	1.07745	0.107627	1.20177	0.271877	-1.87897	1.38591	0.309741	-1.69086
NM_001277961	14.8798	50.2802	4.80479	2.26448	7.68994	0.795268	-0.330488	8.91326	0.363731	-1.45906
NM_001255976	11.2647	10.2306	0.863648	-0.211494	4.29495	0.393375	-1.34603	3.93514	0.356761	-1.48698
NM_002022	28.7045	14.0765	0.464772	-1.1054	6.09101	0.219591	-2.18711	5.34511	0.190294	-2.3937
NM_012338	28.4805	24.3779	0.831533	-0.266156	9.43885	0.333657	-1.58357	8.91303	0.320204	-1.64294
NM_001508	3.93114	4.02064	0.876396	-0.190346	1.5086	0.420533	-1.24971	0.817087	0.225816	-2.14678
NM_001145031	6.09578	6.50963	1.0154	0.0220485	1.47714	0.249762	-2.00138	1.3209	0.221544	-2.17434
NM_000310	158.852	121.94	0.813194	-0.298326	68.0003	0.418884	-1.25538	69.1842	0.421172	-1.24752
NM_001145845	15.8678	14.2179	0.849799	-0.234806	6.11861	0.398859	-1.32605	6.0858	0.391816	-1.35175
NM_001010989	108.244	81.3629	0.713697	-0.486615	59.2737	0.56574	-0.821792	44.4552	0.419551	-1.25309
NM_033409	48.691	39.4663	0.773003	-0.371454	21.3885	0.451648	-1.14673	19.339	0.405766	-1.30128
NM_003047	60.3978	49.0071	0.759059	-0.397719	24.226	0.416534	-1.26349	24.1381	0.412833	-1.27637
NM_198540	8.10423	4.23501	0.496516	-1.01009	3.27421	0.418926	-1.25523	2.03223	0.255065	-1.97106
NM_016441	21.8898	23.9585	1.0368	0.0521318	6.6108	0.312495	-1.67809	7.87132	0.36771	-1.44336
NM_020752	6.2464	5.44333	0.82645	-0.275001	1.47329	0.243907	-2.0356	1.83067	0.299501	-1.73937
NM_001033047	35.841	27.3226	0.722921	-0.468091	13.7768	0.397683	-1.33031	13.4999	0.38477	-1.37793
NM_002030	6.76066	4.32394	0.579589	-0.7869	3.09344	0.525446	-0.928388	1.49815	0.216048	-2.21058
NM_002030	7.08667	4.32394	0.579589	-0.7869	2.40048	0.349654	-1.516	1.49815	0.216048	-2.21058
NM_004884	2.24145	3.11883	1.32565	0.4067	0.506651	0.232647	-2.10379	0.457231	0.208411	-2.2625
NM_001136105	16.801	15.2274	0.86795	-0.204318	2.00378	0.121186	-3.0447	2.95566	0.181061	-2.46545
NM_017633	9.738	6.4975	0.632428	-0.661034	3.13666	0.333595	-1.58383	2.95244	0.309561	-1.69171
NM_203403	16.582	15.2316	0.869815	-0.201215	4.67269	0.292916	-1.77144	4.42456	0.271737	-1.87972
NM_012309	5.86868	5.74209	0.929788	-0.105027	2.07006	0.363969	-1.45811	1.94838	0.339269	-1.5595
NM_001039492	13.7175	13.4574	0.93333	-0.0995419	4.14652	0.31167	-1.68191	3.39869	0.253076	-1.98235
NM_016240	59.1905	52.6747	0.791652	-0.337062	21.1761	0.382306	-1.3872	21.5276	0.386885	-1.37002
NM_001015045	28.4361	24.3147	0.81039	-0.303312	14.3934	0.523869	-0.932724	10.5941	0.380682	-1.39334
NM_001193434	11.0683	11.6033	0.830789	-0.267449	3.24093	0.338328	-1.56351	2.7416	0.283837	-1.81687
NM_207015	9.65601	6.07425	0.595561	-0.747685	3.18384	0.341754	-1.54897	2.54751	0.269502	-1.89163
NM_001135669	15.9179	12.5227	0.745705	-0.423324	5.83196	0.379376	-1.3983	5.52866	0.354674	-1.49543
NM_001171171	4.46092	2.1473	0.457301	-1.12878	0.818375	0.189381	-2.40064	0.797814	0.18274	-2.45214
NM_004815	7.54005	7.21674	0.877247	-0.188945	2.59742	0.363706	-1.45915	2.0215	0.278749	-1.84296
NM_001256568	6.479	5.73493	0.840296	-0.251031	1.44226	0.229908	-2.12087	1.37183	0.216415	-2.20813
NM_000888	12.3704	10.7148	0.820586	-0.285274	4.21642	0.352912	-1.50262	3.61331	0.298468	-1.74435
NM_000072	36.6134	27.6735	0.715645	-0.482683	13.113	0.371304	-1.42933	11.127	0.310334	-1.68811
NM_001253849	23.0167	23.5882	0.959225	-0.0600578	9.32816	0.421987	-1.24473	6.78704	0.303616	-1.71968
NM_033254	18.783	19.2758	0.975792	-0.0353546	6.13983	0.336223	-1.57251	5.04817	0.275346	-1.86069
NM_001112717	4.51898	3.70787	0.860215	-0.21723	1.18744	0.301409	-1.73021	1.14878	0.216469	-2.20776
NM_138788	54.6153	41.5075	0.719162	-0.475612	21.2041	0.401893	-1.31512	18.5419	0.347429	-1.52521
NM_001009554	23.0388	15.1215	0.622271	-0.684389	9.69698	0.435753	-1.19842	7.81366	0.346312	-1.52985
NM_001130960	7.99601	7.25593	0.859849	-0.217844	2.16205	0.279871	-1.83716	2.35787	0.301354	-1.73047
NM_152400	36.2868	38.5235	1.0052	0.00747366	8.39921	0.239904	-2.05947	9.14539	0.257432	-1.95774
NM_001193451	15.8555	11.8245	0.724225	-0.465481	4.83178	0.322784	-1.63136	5.24287	0.322238	-1.63381
NM_000351	22.7028	17.0673	0.713245	-0.487533	6.91192	0.314713	-1.66789	7.24306	0.326019	-1.61697
NM_003032	15.8989	14.6113	0.873714	-0.194764	3.88995	0.252319	-1.98668	4.4761	0.28773	-1.79721
NM_004915	10.7141	6.67008	0.591954	-0.756439	2.81266	0.270755	-1.88494	2.49471	0.237906	-2.07154
NM_002467	1.13162	6.48862	5.44653	2.44534	3.56358	3.24981	1.70035	7.37047	6.65818	2.73512
NM_001077500	0.332605	3.84323	11.1073	3.47343	1.48882	4.57842	2.19485	4.84769	14.8418	3.89159
NM_001008540	103.596	88.1269	0.808711	-0.306307	48.9508	0.487694	-1.03596	31.1293	0.306859	-1.70435
NM_004525	2.90989	1.9364	0.63122	-0.663787	0.760742	0.270485	-1.88638	0.632924	0.222121	-2.17058
NM_020436	4.25939	4.0732	0.908752	-0.138041	0.626652	0.151817	-2.71959	0.815472	0.195637	-2.35375
NM_001039948	2.65817	1.93762	0.693111	-0.528839	0.477763	0.185312	-2.43197	0.429093	0.164983	-2.59961
NM_001162951	9.94425	6.53686	0.624008	-0.680366	2.82	0.294703	-1.76266	1.82532	0.186482	-2.4229
NM_006045	40.1836	28.4434	0.672473	-0.572455	12.8265	0.329749	-1.60056	13.4773	0.342443	-1.54606
NM_001144769	4.30358	3.87491	0.851831	-0.231363	1.13163	0.272736	-1.87442	1.13902	0.270381	-1.88693
NM_000425	64.6812	53.7069	0.791779	-0.336831	24.5837	0.390258	-1.3575	22.3177	0.35302	-1.50218
NM_006408	496.791	323.09	0.616775	-0.697184	144.111	0.300051	-1.73672	154.526	0.317795	-1.65383
NM_001080497	27.3842	20.3792	0.706067	-0.502126	7.33959	0.277244	-1.85077	7.95317	0.29658	-1.75351
NM_001136493	22.1118	17.6077	0.758635	-0.398522	4.56996	0.212673	-2.23329	4.93974	0.228295	-2.13103
NM_175611	22.5318	22.6664	0.9476	-0.0776491	5.44928	0.253414	-1.98043	4.692	0.211617	-2.24047
NM_080829	6.75259	5.85214	0.842989	-0.246413	0.563194	0.0848999	-3.55809	0.462903	0.0692758	-3.8515
NM_012342	16.7716	14.1176	0.799864	-0.322171	1.75751	0.108092	-3.20967	1.59093	0.0969766	-3.36622
NM_014723	72.4055	55.2327	0.727617	-0.458747	23.369	0.331612	-1.59243	19.976	0.282002	-1.82622
NM_001256574	28.1371	25.8572	0.87277	-0.196327	6.2681	0.230083	-2.11978	6.72762	0.244268	-2.03346
NM_001252226	61.9686	49.3933	0.755848	-0.403834	15.6807	0.26175	-1.93374	13.6391	0.22488	-2.15277
NM_001136566	41.1187	23.1992	0.603919	-0.727572	11.1501	0.237968	-2.07117	7.29354	0.191501	-2.38458
NM_006379	33.7813	32.9493	0.752035	-0.411127	5.55014	0.194339	-2.36335	4.96762	0.171467	-2.544
NM_003106	36.8276	32.4939	0.837079	-0.256567	4.43738	0.124571	-3.00496	4.68244	0.129912	-2.9444
NM_013238	21.206	22.1141	0.948232	-0.0766898	49.1381	2.27988	1.18896	332.01	17.7132	4.14675
NR_002585	13.2069	80.2919	5.7906	2.53371	80.6573	6.28819	2.65264	178.204	13.7842	3.78495
NM_022823	0.0774547	0.653271	8.03906	3.00703	0.652418	8.66599	3.11536	0.982957	12.9648	3.69653
NM_001252597	0.195319	1.63972	10.319	3.36723	3.93131	24.7237	4.62782	2.79297	10.4198	3.38125
NM_018960	4.38378	2.5359	0.550273	-0.861778	39.4292	9.26534	3.21185	35.5586	8.29388	3.05205
NM_001163417	6.95561	7.59156	1.03353	0.047581	52.0094	7.75098	2.95438	54.8154	8.04744	3.00853
NM_003881	0.810008	5.35538	2.38462	1.25376	0.786858	8.55738	3.09717	0.63132	6.84178	2.77437
NR_001285	85.6817	368.552	4.08082	2.02886	366.664	4.42602	2.14601	534.427	6.37064	2.67144
NM_001102426	4.0804	4.57184	1.06396	0.0894481	21.6295	5.47367	2.45251	20.3496	5.09675	2.34958
NM_006198	1.10757	2.18187	1.86892	0.902202	4.8939	4.57139	2.19263	4.91466	4.53085	2.17978
NM_018456	2.86947	1.89889	0.892659	-0.163819	4.25974	2.19154	1.13194	20.0611	4.42122	2.14444
NM_001258311	0.326188	0.746597	2.17685	1.12224	1.1996	3.79148	1.92276	1.27991	4.00974	2.00351
NM_004558	1.03962	2.19484	2.0683	1.04844	3.10386	3.0265	1.59765	4.04439	3.91849	1.9703
NM_203458	7.0617	12.0183	0.997949	-0.00296426	24.2365	3.57519	1.83802	9.06153	3.83471	1.93912
NM_001005376	0.879404	0.835523	0.92158	-0.117819	2.49584	2.97967	1.57515	3.27661	3.66523	1.8739
NM_000221	0.476134	1.43576	2.69448	1.43001	2.1521	4.84391	2.27617	1.56146	3.46022	1.79087
NR_029192	2.16029	2.21074	1.59267	0.671446	8.05453	2.11865	1.08314	4.45495	3.45061	1.78685
NM_001002231	0.816587	0.985539	1.10798	0.147926	3.62382	4.66796	2.22279	2.67872	3.41696	1.77271
NM_000112	1.62648	3.03803	2.02844	1.02037	9.05629	6.6084	2.7243	6.83139	3.39652	1.76406
NM_000112	1.83273	3.03803	2.02844	1.02037	6.72024	3.37841	1.75634	6.83139	3.39652	1.76406
NM_000112	1.84884	1.89754	0.876539	-0.190113	9.05629	6.6084	2.7243	6.83139	3.39652	1.76406
NM_000112	2.05509	1.89754	0.876539	-0.190113	6.72024	3.37841	1.75634	6.83139	3.39652	1.76406
NR_003068	54.7348	55.1053	0.956902	-0.0635589	134.093	2.53023	1.33927	180.41	3.36455	1.75042
NR_047498	0.395468	1.65534	3.97506	1.99098	1.52349	3.97702	1.99169	1.28271	3.31536	1.72917
NM_006558	0.717075	1.69217	2.23794	1.16217	2.2942	3.31014	1.72689	2.25993	3.21921	1.68671
NM_017411	1.12387	2.55196	1.60509	0.682653	2.94527	2.02636	1.01889	1.05653	3.21906	1.68663
NM_001184700	12.4805	10.5424	0.800863	-0.320377	33.1478	2.74971	1.45928	37.7305	3.08689	1.62616
NR_002968	21.2774	22.3648	0.999147	-0.00123227	45.1221	2.18988	1.13086	63.9202	3.06669	1.61668
NR_002450	483.613	505.415	0.992672	-0.0106124	1520.76	3.24342	1.69752	1444.71	3.05552	1.61142
NM_001405	0.895083	1.63236	1.73912	0.798353	2.92837	3.36192	1.74929	2.62958	3.00319	1.5865
NM_000063	1.742	1.1805	0.628832	-0.669252	6.21941	3.88245	1.95696	5.12395	2.93337	1.55256
NR_029678	3.38782	3.39499	0.954451	-0.0672577	8.0974	2.48287	1.31201	9.77041	2.92079	1.54636
NM_002825	0.925653	0.550829	0.563835	-0.826656	3.79756	4.25049	2.08763	2.64068	2.91277	1.54239
NM_018307	27.9358	30.952	0.947698	-0.0774999	82.4264	3.3152	1.7291	76.4153	2.90729	1.53968
NM_001007469	0.269017	1.08748	3.85481	1.94666	2.48914	9.51099	3.24959	0.764642	2.90485	1.53846
NR_003000	9.0303	26.5767	2.81284	1.49203	51.289	5.81651	2.54015	25.1738	2.85264	1.5123
NM_000894	0.829211	2.26193	2.60298	1.38016	2.15514	2.67307	1.4185	2.30339	2.83525	1.50347
NM_004245	0.776693	0.643143	0.84321	-0.246037	4.03309	4.69931	2.23245	1.99105	2.80779	1.48943
NR_002188	0.853594	1.90138	2.12121	1.08489	2.31552	2.79298	1.48181	2.33557	2.79586	1.48329
NM_004998	3.71466	5.9177	1.58287	0.662546	13.896	3.76807	1.91383	10.3274	2.77799	1.47404
NM_004998	4.20463	5.9177	1.58287	0.662546	16.3153	3.16327	1.66141	10.3274	2.77799	1.47404
NM_004998	4.35012	5.22122	0.924936	-0.112572	13.896	3.76807	1.91383	10.3274	2.77799	1.47404
NM_004998	4.84009	5.22122	0.924936	-0.112572	16.3153	3.16327	1.66141	10.3274	2.77799	1.47404
NM_001130031	4.7048	2.11803	0.656629	-0.606852	14.9482	2.76158	1.46549	15.1702	2.77037	1.47008
NM_005418	0.903254	1.48131	1.55905	0.640664	2.60809	2.97844	1.57456	2.44345	2.76419	1.46686
NM_012474	14.5383	20.988	1.37288	0.457201	36.0734	2.55912	1.35565	39.2274	2.7564	1.46278
NM_003543	16.6491	18.9141	1.09592	0.132143	51.6771	3.14887	1.65483	44.3723	2.72599	1.44678
NM_152457	0.700591	1.3951	1.88733	0.916349	1.43538	2.12054	1.08444	1.83968	2.68297	1.42383
NM_005764	1.86069	2.2347	1.14428	0.194443	7.74574	4.286	2.09963	4.79838	2.63371	1.39709
NR_024608	0.447354	0.994084	2.1076	1.0756	0.969887	2.24387	1.16599	1.15217	2.62959	1.39484
NM_001197294	0.35031	0.773376	2.09761	1.06875	0.971011	2.86155	1.5168	0.899729	2.62383	1.39167
NM_001278211	1.0142	1.51407	1.42264	0.508568	2.32937	2.36341	1.24087	2.60133	2.62036	1.38976
NR_002932	1.96906	3.30388	1.59514	0.673685	5.61895	2.94021	1.55592	4.99655	2.59577	1.37616
NR_038849	0.80946	0.881415	1.0294	0.0418042	2.61278	3.3512	1.74468	2.04048	2.5748	1.36446
NM_000076	3.39274	2.68018	0.752268	-0.410682	9.88863	3.00421	1.58699	8.50576	2.55903	1.3556
NM_001143674	29.2593	29.2125	0.947609	-0.0776377	71.1536	2.51403	1.33	72.8785	2.54397	1.34708
NM_016126	9.59792	13.8577	1.36547	0.44939	25.7519	2.78176	1.476	23.8118	2.53651	1.34284
NM_001126121	4.65616	8.54799	1.74546	0.803604	9.41114	2.0826	1.05839	11.524	2.5315	1.33999
NM_001112	0.988965	1.54692	1.46466	0.550574	2.15601	2.39074	1.25746	2.5502	2.52765	1.3378
NR_024585	0.475243	1.59043	2.26216	1.1777	0.917414	2.55144	1.35131	0.91425	2.51787	1.33221
NM_000693	1.76846	2.35483	1.26424	0.338276	3.72001	2.17396	1.12032	4.33858	2.50559	1.32515
NM_001135608	0.617413	0.785747	1.20763	0.272177	1.20882	2.02442	1.0175	1.51093	2.49962	1.32171
NM_001195215	1.67354	2.10601	1.12376	0.168331	3.79265	2.42849	1.28007	3.93336	2.48191	1.31145
NM_001178130	1.37096	0.87812	0.605108	-0.724741	3.76709	2.83961	1.5057	3.29485	2.46789	1.30327
NM_006578	3.54637	2.93048	0.784736	-0.349722	7.20558	2.09934	1.06994	8.55961	2.465	1.30159
NM_001122671	2.28081	4.71166	1.96677	0.975829	5.13876	2.31998	1.21411	5.44642	2.44036	1.28709
NM_001142	0.843229	0.833937	0.943465	-0.0839603	2.90106	3.53434	1.82144	1.9876	2.40933	1.26864
NM_198584	0.725426	1.13817	1.48927	0.574608	1.48332	2.1129	1.07922	1.66037	2.33854	1.22561
NR_002328	1.04189	0.873633	0.79794	-0.325651	2.43861	2.41277	1.27069	2.36738	2.32073	1.21459
NM_001256371	2.67059	3.90432	1.38698	0.471952	6.52974	2.52796	1.33797	6.05192	2.31538	1.21125
NM_138768	2.28252	2.96879	1.32344	0.404298	8.34365	3.32778	1.73456	4.82072	2.29881	1.20089
NM_001620	267.211	95.9163	0.801533	-0.319162	1204.59	2.47244	1.30594	444.98	2.28474	1.19203
NM_001905	4.62489	9.3692	1.68896	0.756137	8.81502	1.73075	0.7914	7.38735	2.28415	1.19166
NM_024630	1.92681	2.43228	1.20197	0.265394	4.50982	2.411	1.26963	4.28819	2.2733	1.18478
NM_001037501	4.13021	4.74742	1.09233	0.127409	8.34862	2.08913	1.0629	9.16304	2.26345	1.17853
NM_198471	2.79115	3.26835	1.08837	0.122173	6.57014	2.45604	1.29633	6.07926	2.25544	1.17341
NM_004431	0.527736	0.677512	1.22286	0.290266	1.04383	2.03622	1.0259	1.16295	2.25142	1.17083
NM_057749	14.563	15.3544	0.989445	-0.0153087	28.5856	2.07187	1.05093	32.2919	2.24656	1.16772
NM_002257	9.55686	9.54071	0.938363	-0.091776	24.3919	2.64972	1.40584	20.7476	2.23148	1.158
NM_001947	1.22531	2.03653	1.58476	0.664265	2.41528	2.02628	1.01883	2.67393	2.23036	1.15728
NM_016166	13.2432	12.7951	0.81198	-0.300479	27.5615	2.41551	1.27233	27.999	2.22895	1.15637
NM_006103	21.3248	17.8469	0.797491	-0.326458	52.1989	2.51975	1.33328	46.508	2.22744	1.15538
NM_152727	1.92934	2.23052	1.11686	0.159453	4.2407	2.1968	1.1354	4.10507	2.20645	1.14173
NM_006933	42.2357	63.2708	1.40792	0.493563	82.747	2.03615	1.02584	90.6928	2.2051	1.14084
NM_001037808	0.320903	0.766176	1.75315	0.809948	0.837371	6.97083	2.80133	0.893481	2.20311	1.13954
NM_001037808	0.414609	0.766176	1.75315	0.809948	0.731643	1.82343	0.866655	0.893481	2.20311	1.13954
NM_001006933	10.5771	10.202	0.912922	-0.131439	22.885	2.23957	1.16322	22.7611	2.20174	1.13864
NM_001127231	1.40014	1.75385	1.23392	0.303252	3.60338	2.47522	1.30756	2.91313	2.20145	1.13845
NM_021244	1.83973	2.03515	1.04862	0.068489	3.89294	2.1892	1.13041	3.95878	2.19913	1.13693
NM_001136051	3.34708	2.51422	0.712468	-0.489105	8.90039	2.74989	1.45938	7.2034	2.19903	1.13687
NM_001012706	0.84956	0.349403	0.412938	-1.276	0.95529	1.0881	0.121812	1.81016	2.1952	1.13435
NM_198082	39.3826	81.8125	1.19315	0.254774	78.2913	2.4931	1.31794	39.8222	2.19092	1.13154
NM_002866	1.83831	2.80084	1.49404	0.579221	4.48904	2.58523	1.3703	4.17017	2.19041	1.1312
NM_001142548	3.81244	5.90714	1.49483	0.579979	9.88375	2.62389	1.39171	8.07283	2.17083	1.11825
NM_001905	5.26575	9.3692	1.68896	0.756137	8.81502	1.73075	0.7914	11.1882	2.16961	1.11743
NM_005320	0.701047	1.1156	1.50961	0.594168	1.62908	2.40132	1.26383	1.48711	2.16865	1.1168
NM_033393	2.2806	2.63849	1.1004	0.138034	5.54061	2.50473	1.32465	4.82827	2.16322	1.11318
NM_018670	0.915748	1.64081	1.7091	0.773234	1.86808	2.09739	1.06859	1.93396	2.15716	1.10914
NM_000674	1.55832	1.94709	1.19192	0.253283	3.24103	2.13773	1.09608	3.27151	2.14486	1.10088
NR_038080	3.96152	4.101	0.998109	-0.00272911	9.01773	2.29369	1.19767	8.2395	2.14333	1.09985
NM_003223	4.50391	10.0221	2.13962	1.09735	10.0868	2.2594	1.17593	9.34683	2.14215	1.09906
NM_020725	2.43217	7.8287	1.90279	0.928115	3.93913	2.51146	1.32853	3.43398	2.12798	1.08949
NM_020315	8.40184	13.8277	1.3737	0.458078	16.1549	2.14099	1.09828	16.0891	2.11866	1.08315
NM_001178044	5.59328	4.61325	0.785774	-0.347812	10.9279	2.01036	1.00746	11.5738	2.11467	1.08044
NM_001128423	2.56079	3.44775	1.26625	0.340555	4.845	2.00211	1.00152	5.32924	2.09844	1.06932
NM_001789	5.78718	7.95383	1.21771	0.284166	11.7601	2.18384	1.12686	11.3813	2.09036	1.06375
NM_138284	1.25997	0.927902	1.59972	0.677818	1.4548	2.71532	1.44112	5.546	2.08177	1.05781
NM_002178	1.88194	1.1581	0.585967	-0.771104	4.21683	2.30454	1.20448	3.82861	2.08117	1.05739
NM_001142462	3.231	4.01083	1.18141	0.240518	7.82127	2.49274	1.31773	6.57579	2.08066	1.05704
NM_005923	0.973568	0.912669	0.888632	-0.170337	2.27541	2.41889	1.27435	1.97297	2.07034	1.04986
NM_182548	1.29861	1.68001	1.23235	0.301404	3.8544	3.05258	1.61003	2.62656	2.0683	1.04845
NM_139241	3.45015	3.20807	0.88047	-0.183655	6.67061	2.00383	1.00276	6.98041	2.06647	1.04717
NM_001280799	1.55577	1.32621	0.8143	-0.296373	3.85905	2.54876	1.34979	3.14827	2.06504	1.04616
NM_001243186	2.27577	2.52302	1.05598	0.0785768	4.42878	2.0032	1.00231	4.56678	2.05047	1.03595
NM_001174166	4.24516	3.56151	0.795735	-0.329638	9.1489	2.22954	1.15674	8.45519	2.03434	1.02456
NM_001166160	1.69445	1.7075	0.954166	-0.0676846	3.40495	2.08247	1.0583	3.36659	2.02957	1.02118
NM_001204504	0.705907	0.766812	1.02939	0.0417888	1.67819	2.46191	1.29978	1.39878	2.02387	1.01712
NM_013233	6.11235	7.08397	1.1011	0.138943	12.6384	2.12773	1.08931	11.9168	1.99824	0.998724
NM_001025194	8.31228	5.82394	0.755111	-0.40524	20.6485	2.05366	1.0382	14.2966	1.99404	0.995697
NM_016095	110.044	136.551	1.17712	0.235259	225.814	2.1213	1.08495	214.57	1.9927	0.994728
NM_001142614	3.20886	4.56069	1.3301	0.411541	7.13762	2.32193	1.21533	6.20901	1.98767	0.991074
NM_194318	1.87921	1.66638	0.840418	-0.250823	3.75963	2.07183	1.05091	3.65171	1.98441	0.988709
NM_001242333	0.771848	1.48575	1.83178	0.873244	1.59562	2.12978	1.0907	1.49558	1.98024	0.985678
NM_001253861	13.1132	23.1704	1.66608	0.736457	26.5104	2.10283	1.07233	25.3201	1.97422	0.981279
NM_000949	66.046	52.6879	0.758988	-0.397851	129.955	2.0332	1.02375	127.603	1.9691	0.97753
NM_018113	24.0669	20.7748	0.908049	-0.139157	47.9869	2.26611	1.18022	54.8736	1.94958	0.963161
NM_052916	1.11025	1.29921	1.11673	0.159277	2.55333	2.35068	1.23308	2.10745	1.9493	0.962957
NM_016205	5.61519	4.22503	0.713817	-0.486375	11.364	2.09407	1.06631	10.7037	1.94617	0.960633
NM_014586	0.725822	0.726182	0.950577	-0.0731239	1.49268	2.1231	1.08617	1.37906	1.94108	0.95686
NM_001010866	2.62856	3.6351	1.32084	0.401454	5.15978	2.01297	1.00932	4.94781	1.92501	0.944865
NM_001270526	3.52383	4.00902	1.08017	0.111262	8.02938	2.35439	1.23536	6.60388	1.91436	0.936864
NM_001166175	1.95031	3.39987	1.66392	0.734584	4.23825	2.23911	1.16293	3.63902	1.90045	0.926346
NM_032871	3.53353	5.60196	1.51123	0.595726	8.00377	2.32986	1.22024	6.55674	1.89588	0.922868
NM_144697	8.01843	13.5171	1.53334	0.616678	18.4063	2.42698	1.27916	14.4666	1.88963	0.918102
NM_207346	11.3745	16.245	1.26602	0.340291	21.7521	2.05029	1.03583	20.1751	1.88861	0.917334
NM_207346	12.3855	12.4312	0.783581	-0.351848	21.7521	2.05029	1.03583	20.1751	1.88861	0.917334
NM_207346	16.516	12.4312	0.783581	-0.351848	25.895	1.12582	0.17098	20.1751	1.88861	0.917334
NM_001134658	3.24097	4.90505	1.45573	0.541746	7.17328	2.22765	1.15552	5.90351	1.88411	0.913881
NM_000610	2.95288	4.65477	1.49667	0.581751	5.97509	2.09098	1.06418	5.43184	1.87888	0.909874
NM_020799	1.18457	1.62376	1.30039	0.378952	2.69128	2.34784	1.23133	2.17575	1.87767	0.90895
NM_017955	19.4643	25.1718	1.23133	0.30022	38.7913	2.05262	1.03747	35.7432	1.87612	0.907748
NM_000336	8.23602	8.71577	0.900455	-0.151275	20.5414	2.74332	1.45592	14.128	1.8735	0.905731
NM_003524	5.6685	6.6096	1.10589	0.145214	14.2523	2.6152	1.38692	10.4246	1.86854	0.901903
NM_003524	4.15033	6.6096	1.10589	0.145214	1.05348	1.17673	0.234778	10.4246	1.86854	0.901903
NM_003524	4.00334	1.00171	1.02089	0.0298212	14.2523	2.6152	1.38692	10.4246	1.86854	0.901903
NM_003524	2.48517	1.00171	1.02089	0.0298212	1.05348	1.17673	0.234778	10.4246	1.86854	0.901903
NM_018140	1.38541	2.16625	1.6967	0.762732	4.89739	2.81642	1.49386	2.12735	1.86508	0.899236
NM_004104	144.456	121.201	0.906643	-0.141386	345.68	2.06515	1.04625	246.707	1.86474	0.898978
NM_078483	1.9407	2.32857	1.14224	0.191866	3.96376	2.10442	1.07342	3.53055	1.85823	0.893931
NM_000154	12.7646	17.1106	1.27523	0.350753	25.1558	2.03767	1.02691	23.2608	1.8563	0.892434
NM_007294	8.11772	8.68136	1.0134	0.0192026	16.9076	2.15625	1.10852	14.7168	1.85225	0.889283
NM_001278205	25.6477	31.8437	1.13042	0.176861	48.7223	2.01253	1.00901	45.3148	1.84476	0.883437
NM_031231	50.1301	47.9537	0.912019	-0.132863	101.407	2.05682	1.04041	89.3048	1.84104	0.880521
NM_001006639	12.0856	11.3511	0.902966	-0.147245	27.1209	2.41717	1.27332	22.9161	1.83833	0.878392
NM_001256416	1.84252	1.56847	0.807894	-0.307762	3.65224	2.04861	1.03465	3.30999	1.83548	0.876156
NM_018316	3.32611	2.94631	0.842467	-0.247306	7.14557	2.22235	1.15209	5.97552	1.82974	0.87164
NM_001160047	4.22177	4.04023	0.90582	-0.142704	8.19234	2.01253	1.00901	7.54987	1.82613	0.868787
NM_001014444	1.51201	1.05377	0.662294	-0.594458	2.9789	2.03336	1.02387	2.69931	1.82396	0.867071
NM_021178	4.21863	7.24124	1.62842	0.703473	8.6214	2.11416	1.08009	7.51061	1.81803	0.862379
NM_175061	1.02103	0.43957	0.408488	-1.29163	2.27803	2.30718	1.20613	1.81023	1.81089	0.856694
NM_000318	16.5605	17.1285	0.981368	-0.0271405	33.7783	2.10992	1.07718	29.3583	1.81018	0.856137
NM_001077195	3.33146	2.64477	0.752251	-0.410715	6.7154	2.08607	1.06079	5.83195	1.78927	0.839367
NM_003670	24.0232	24.8272	0.98252	-0.02544	50.9658	2.18874	1.13011	42.0253	1.78715	0.837657
NM_001097577	0.83508	1.36246	1.54938	0.631694	2.43392	3.01022	1.58987	1.45885	1.7849	0.83584
NM_152312	81.7738	104.472	1.17562	0.233418	162.897	2.08345	1.05897	139.392	1.78092	0.832628
NM_001199579	37.2622	27.0452	0.749191	-0.416596	68.243	2.02343	1.0168	74.1804	1.76784	0.821989
NM_003654	2.30318	1.31512	0.544108	-0.878038	5.29637	2.36611	1.24251	3.97496	1.76344	0.818396
NM_001142703	23.3025	23.3721	0.943119	-0.0844838	46.4139	2.05449	1.03879	39.6828	1.761	0.816395
NM_021979	0.901708	1.23719	1.3029	0.381731	1.96182	2.24792	1.16859	1.54012	1.74452	0.802828
NR_033383	0.576131	1.18484	1.95567	0.967658	1.16415	2.08392	1.0593	0.982776	1.74279	0.801399
NM_178569	56.7661	59.0995	1.00024	0.000340978	121.293	2.15868	1.11015	95.745	1.74005	0.799129
NM_025245	1.40414	2.0931	1.47019	0.556007	2.64321	2.00798	1.00574	2.56119	1.73948	0.798659
NM_001127364	5.42834	5.98438	1.04512	0.0636638	10.5353	2.00828	1.00596	9.21312	1.73405	0.794152
NM_004056	1.63243	2.96984	1.81416	0.859303	3.90758	2.24459	1.16645	2.62374	1.72687	0.788162
NM_001142393	4.7727	5.85987	1.18247	0.241807	9.44841	2.0323	1.02311	8.11193	1.72105	0.783286
NM_001099400	1.83937	0.95149	0.490697	-1.0271	3.24787	1.82665	0.869196	3.09525	1.71864	0.781271
NM_003519	2.19068	2.00817	0.870287	-0.20044	4.26117	2.00792	1.0057	3.67536	1.71556	0.778682
NM_001077710	12.7781	10.0485	0.797424	-0.326575	29.8046	2.09573	1.06745	19.663	1.70813	0.772417
NM_001002837	19.499	13.5078	0.779603	-0.359186	34.9917	2.0363	1.02595	40.9574	1.70752	0.771904
NM_001098500	12.6771	10.5466	0.810685	-0.302789	25.8541	2.03489	1.02495	20.9684	1.70248	0.767632
NM_020386	13.6394	17.9997	1.25476	0.32742	29.8448	2.25936	1.17591	22.0664	1.65123	0.72354
NM_001001971	0.938142	1.11926	1.13044	0.176876	1.84294	2.03362	1.02406	1.51156	1.64644	0.719353
NM_006426	1.22783	1.47644	1.2812	0.357493	3.4309	2.35527	1.23589	1.75726	1.63557	0.709795
NR_002818	2.18571	3.40724	1.4854	0.57085	4.354	2.04948	1.03526	3.46806	1.62145	0.697289
NM_003864	11.3698	13.3562	1.11987	0.163326	23.5117	2.13655	1.09529	17.9525	1.606	0.683475
NM_024693	4.52085	7.38811	1.55635	0.638162	9.03044	2.05667	1.04031	7.07602	1.59922	0.677371
NM_000420	1.70754	1.40621	1.03693	0.0523191	4.37703	2.37357	1.24706	3.06454	1.59411	0.672744
NR_077227	9.40612	7.59436	0.639197	-0.645665	22.3419	2.04947	1.03525	8.66423	1.59387	0.672535
NM_001037162	3.45898	3.32524	0.981461	-0.0269983	5.69033	1.63767	0.711645	5.59433	1.5919	0.670748
NR_029623	73.4136	168.904	2.19449	1.13388	170.07	2.37999	1.25095	114.034	1.58788	0.667106
NM_001184734	4.08804	4.23951	0.989109	-0.0157957	8.44234	2.13484	1.09413	6.38524	1.58704	0.66634
NM_001433	0.810445	0.401833	0.48153	-1.0543	1.0952	1.42321	0.509153	1.29934	1.57055	0.651271
NM_005709	2.62539	3.40167	1.23074	0.299522	5.57558	2.19362	1.13332	3.9894	1.55198	0.634108
NM_001128615	1.76857	1.62077	0.872113	-0.19741	3.54254	2.05722	1.0407	2.66765	1.54623	0.628755
NM_001130713	0.911896	1.13266	1.1791	0.237687	1.77818	2.0146	1.01049	1.35709	1.52067	0.604703
NM_152604	0.780872	1.63841	1.98647	0.99021	1.70917	2.27048	1.183	1.14208	1.49281	0.57804
NM_001800	5.85469	5.76496	0.937941	-0.0924309	12.0329	2.1148	1.08052	8.54733	1.49225	0.577485
NR_106817	653.353	326.536	0.475752	-1.07171	613.993	0.969612	-0.0445216	949.352	1.48229	0.567824
NM_015653	2.117	2.84582	1.27371	0.349035	4.48081	2.19074	1.13142	3.06947	1.48184	0.567393
NM_001278208	4.72004	7.63082	1.53691	0.620033	15.6223	3.41473	1.77177	6.8321	1.47878	0.564405
NM_001143804	2.26384	1.50209	0.631765	-0.662541	4.44936	2.02302	1.01651	3.25482	1.46974	0.555558
NR_024121	1.73824	0.71021	0.372204	-1.42584	1.14328	0.748627	-0.417676	2.5732	1.44609	0.532153
NM_001004067	0.72478	0.336438	0.440897	-1.18148	0.663603	0.945549	-0.0807768	1.01533	1.43116	0.51718
NM_001162900	1.08389	0.567492	0.497857	-1.0062	0.996247	0.94776	-0.0774	1.49846	1.4128	0.498564
NM_003725	1.97438	3.85534	1.85261	0.889563	4.33095	2.26697	1.18077	2.71075	1.40333	0.488854
NM_001193646	32.1989	46.342	1.37271	0.457025	667.502	21.3031	4.41299	43.8278	1.3912	0.476335
NM_173849	1.24974	0.973389	0.741071	-0.432321	3.13406	2.58571	1.37056	1.68907	1.38035	0.46504
NM_001166496	1.5144	2.55556	1.56265	0.643997	2.48532	2.81667	1.49399	2.7705	1.36786	0.451917
NR_003018	29.5643	60.9447	1.96044	0.971174	79.0285	2.76098	1.46518	39.2461	1.35414	0.437381
NM_148893	24.1981	0.519434	0.131492	-2.92696	40.4934	1.18953	0.250391	46.5386	1.34495	0.427552
NM_148893	14.0637	0.519434	0.131492	-2.92696	0.769991	0.211633	-2.24036	46.5386	1.34495	0.427552
NM_001243399	20.9706	26.9384	1.24352	0.314434	45.5626	2.10872	1.07637	26.2574	1.3368	0.418783
NR_038974	1.25205	0.496082	0.418942	-1.25518	0.724971	0.581423	-0.782334	1.76716	1.33356	0.415286
NM_001242804	0.633799	1.09487	1.6385	0.712381	1.27351	2.07818	1.05532	0.81963	1.32117	0.401817
NM_001166496	1.22364	2.55556	1.56265	0.643997	2.48532	2.81667	1.49399	1.52092	1.31891	0.39935
NM_153605	1.09515	0.518272	0.447887	-1.15879	1.12513	1.06508	0.0909618	1.40461	1.31037	0.389969
NM_017411	1.50586	2.55196	1.60509	0.682653	2.94527	2.02636	1.01889	1.93135	1.31011	0.389683
NM_022046	0.658595	1.17555	1.70184	0.767095	1.48327	2.31428	1.21056	0.836484	1.29866	0.377024
NM_000377	0.494459	0.710534	1.38124	0.465961	1.28894	2.63182	1.39606	0.620883	1.29565	0.373676
NM_020737	3.08077	3.83022	0.708688	-0.496776	3.85329	2.0137	1.00985	2.49014	1.29417	0.37203
NR_003942	186.035	619.579	3.03312	1.6008	672.196	4.05169	2.01853	236.187	1.25679	0.329743
NM_004128	16.3223	22.9848	1.80502	0.852015	55.0428	2.25218	1.17132	14.659	1.243	0.313832
NM_006321	15.0002	16.1458	1.03216	0.0456639	16.7628	1.16032	0.214526	18.4176	1.23515	0.304691
NR_037482	78.3555	36.7255	0.44615	-1.1644	64.9086	0.853501	-0.228535	93.7383	1.22214	0.289407
NM_001014999	1.34445	1.80762	1.28333	0.359887	2.87236	2.19562	1.13463	1.57749	1.19815	0.260814
NM_207346	15.5205	16.245	1.26602	0.340291	21.7521	2.05029	1.03583	27.1567	1.17456	0.23212
NM_207346	16.5315	12.4312	0.783581	-0.351848	21.7521	2.05029	1.03583	27.1567	1.17456	0.23212
NM_207346	20.6621	12.4312	0.783581	-0.351848	25.895	1.12582	0.17098	27.1567	1.17456	0.23212
NM_003532	4.91965	3.64147	0.70542	-0.503445	5.11266	1.03804	0.0538667	5.43823	1.16412	0.219238
NM_024097	4.991	5.23033	1.00324	0.00466392	9.80319	2.04354	1.03108	5.76009	1.16074	0.215051
NR_003660	3.02307	5.37474	1.45714	0.543142	4.10217	2.54296	1.34651	4.35791	1.15671	0.210024
NM_139172	0.901133	1.21922	1.28833	0.365505	2.29863	2.62718	1.39352	0.992172	1.12478	0.169645
NM_001278629	1.01604	0.511684	0.477415	-1.06668	0.805292	0.819976	-0.286346	1.11168	1.11811	0.161063
NM_138797	13.4737	15.2302	1.07464	0.103853	33.6575	2.58248	1.36875	14.6353	1.10741	0.147192
NM_001144872	2.34542	1.17194	0.476811	-1.06851	3.12629	1.37123	0.455478	2.4299	1.05718	0.0802189
NR_003065	171.719	363.763	2.01254	1.00902	730.228	4.39306	2.13523	175.706	1.04472	0.0631073
NR_103534	0.737422	0.222103	0.286599	-1.80289	0.487161	0.680806	-0.554685	0.752994	1.04331	0.0611613
NM_001008528	2.50142	1.2274	0.466226	-1.10089	1.79346	0.739934	-0.43453	2.54335	1.03903	0.0552366
NR_000016	387.428	1223.21	2.99756	1.58379	2033.79	5.42532	2.43971	393.806	1.03812	0.0539789
NR_003030	76.0563	161.582	2.0169	1.01214	163.38	2.21698	1.14859	76.8899	1.03403	0.0482707
NR_002984	16.0878	66.4354	3.93297	1.97562	64.7111	4.14841	2.05256	16.034	1.01657	0.0237101
NM_016356	18.6334	9.01126	0.418267	-1.25751	15.4816	0.867618	-0.204874	16.7307	1.01324	0.0189747
NM_144632	4.58913	4.66356	1.24534	0.316541	22.1078	3.37808	1.7562	3.52405	1.01321	0.0189397
NM_001206999	46.5315	6.30195	0.135549	-2.88311	7.97935	0.185693	-2.42901	50.6696	1.01072	0.0153904
NM_003524	4.10781	6.6096	1.10589	0.145214	14.2523	2.6152	1.38692	0.905002	1.00899	0.0129125
NM_003524	2.58963	6.6096	1.10589	0.145214	1.05348	1.17673	0.234778	0.905002	1.00899	0.0129125
NM_003524	2.44265	1.00171	1.02089	0.0298212	14.2523	2.6152	1.38692	0.905002	1.00899	0.0129125
NM_003524	0.924471	1.00171	1.02089	0.0298212	1.05348	1.17673	0.234778	0.905002	1.00899	0.0129125
NM_152511	1.40285	0.571965	0.387797	-1.36662	1.64382	1.20828	0.272955	1.38325	1.00734	0.0105458
NM_003959	14.495	1.91463	0.389448	-1.3605	18.4868	0.961907	-0.0560297	19.4749	1.00647	0.00929324
NM_003539	1.7162	0.445268	0.246267	-2.0217	0.425696	0.256274	-1.96424	1.68327	1.00229	0.00330389
NR_003048	55.098	56.2415	0.970844	-0.042688	142.175	2.66	1.41143	53.3226	0.989027	-0.0159207
NM_178526	4.19616	2.10225	0.477812	-1.06549	3.98282	0.975648	-0.0355691	4.03206	0.981868	-0.0263973
NM_014716	2.29406	1.06393	0.499737	-1.00076	2.17944	0.871476	-0.19847	2.20076	0.977095	-0.0334287
NM_019016	7.26586	1.93318	0.885841	-0.174876	8.27551	2.22953	1.15674	15.5002	0.974641	-0.0370611
NM_019016	9.4752	1.93318	0.885841	-0.174876	9.62802	0.931161	-0.102891	15.5002	0.974641	-0.0370611
NM_019016	12.1146	7.687	0.459512	-1.12183	8.27551	2.22953	1.15674	15.5002	0.974641	-0.0370611
NM_019016	14.324	7.687	0.459512	-1.12183	9.62802	0.931161	-0.102891	15.5002	0.974641	-0.0370611
NM_014443	2.70886	0.946301	0.316903	-1.65789	1.38929	0.504604	-0.986776	2.3109	0.968009	-0.0469063
NR_028502	3.5925	1.33718	0.353566	-1.49994	2.85376	0.820381	-0.285634	3.39526	0.965404	-0.0507916
NM_001286373	12.1749	11.2354	0.877807	-0.188018	104.857	8.88024	3.1506	11.4483	0.960637	-0.0579359
NM_001129896	1.55293	0.799685	0.48848	-1.03363	1.49173	0.994142	-0.00847487	1.45731	0.958019	-0.061866
NM_144775	4.56959	1.94499	0.414822	-1.26944	4.78299	1.04372	0.061731	4.24872	0.957482	-0.0626838
NM_133639	33.4611	52.2697	1.01999	0.0285573	5.65745	3.92442	1.97248	45.6219	0.956502	-0.0641586
NM_019016	6.34289	1.93318	0.885841	-0.174876	8.27551	2.22953	1.15674	12.47	0.949401	-0.0749101
NM_019016	8.55224	1.93318	0.885841	-0.174876	9.62802	0.931161	-0.102891	12.47	0.949401	-0.0749101
NM_019016	11.1917	7.687	0.459512	-1.12183	8.27551	2.22953	1.15674	12.47	0.949401	-0.0749101
NM_019016	13.401	7.687	0.459512	-1.12183	9.62802	0.931161	-0.102891	12.47	0.949401	-0.0749101
NM_018668	9.0141	3.3476	0.825203	-0.277177	10.295	0.900432	-0.151316	10.9637	0.949057	-0.0754371
NM_021639	34.3042	35.887	1.06686	0.0933694	381.564	10.031	3.3264	29.4168	0.941753	-0.0865809
NM_005859	7.38983	9.68923	0.895352	-0.159467	1.23521	0.948862	-0.0757193	9.39482	0.93518	-0.0966887
NM_005859	10.2583	9.68923	0.895352	-0.159467	8.96131	0.904537	-0.144748	9.39482	0.93518	-0.0966887
NM_005859	4.25437	0.0793683	0.0560772	-4.15644	1.23521	0.948862	-0.0757193	9.39482	0.93518	-0.0966887
NM_005859	7.1228	0.0793683	0.0560772	-4.15644	8.96131	0.904537	-0.144748	9.39482	0.93518	-0.0966887
NM_001077469	1.41864	0.329093	0.220943	-2.17825	0.643584	0.467266	-1.09768	1.26797	0.912813	-0.131609
NM_001261438	4.56667	3.33987	1.07026	0.0979615	18.2834	2.38003	1.25097	2.61579	0.902812	-0.147506
NM_014661	2.89984	2.97035	0.976777	-0.0339018	2.78447	0.986792	-0.0191813	2.53736	0.894438	-0.160946
NM_014661	2.65749	1.96347	0.848547	-0.23694	2.78447	0.986792	-0.0191813	2.53736	0.894438	-0.160946
NM_133368	10.141	9.12341	0.821366	-0.283905	9.32717	1.03014	0.0428421	9.13961	0.890705	-0.166978
NM_001242699	4.20194	1.32295	1.38472	0.469591	24.1999	2.22003	1.15058	0.66054	0.881024	-0.182748
NM_001282537	1.14861	0.230004	0.18712	-2.41796	0.794132	0.724851	-0.464249	0.978508	0.872826	-0.196241
NM_001099676	2.13429	3.14505	1.56204	0.643426	5.74061	2.15372	1.10683	1.49889	0.869426	-0.201867
NR_046452	3.7744	1.27551	0.321711	-1.63617	3.67852	1.00467	0.00672508	3.18287	0.860929	-0.216032
NM_006181	1.1896	0.536785	0.431694	-1.21192	1.53257	1.3236	0.404474	0.994126	0.851514	-0.231899
NR_030296	3.69099	3.47207	0.850218	-0.234094	54.5381	14.4936	3.85734	2.69481	0.835258	-0.259702
NR_023392	8.42229	8.49026	0.958983	-0.0604234	8.00139	0.975446	-0.0358662	6.79292	0.827327	-0.273471
NR_023392	6.9041	2.36475	0.550094	-0.862249	8.00139	0.975446	-0.0358662	6.79292	0.827327	-0.273471
NR_106879	827.057	275.347	0.317276	-1.65619	373.383	0.464701	-1.10562	663.871	0.819762	-0.286723
NM_015722	6.46328	1.06461	0.563465	-0.8276	11.7482	1.44533	0.531403	7.63931	0.815114	-0.294927
NM_025048	3.56799	1.42218	0.378434	-1.40189	5.29673	1.53382	0.617129	2.74702	0.786521	-0.346445
NR_023392	7.01653	8.49026	0.958983	-0.0604234	8.00139	0.975446	-0.0358662	3.13817	0.785843	-0.347685
NR_023392	5.49833	2.36475	0.550094	-0.862249	8.00139	0.975446	-0.0358662	3.13817	0.785843	-0.347685
NM_001199787	3.06625	0.724211	0.475504	-1.07247	2.85531	0.753949	-0.407459	3.04089	0.782009	-0.35474
NR_036485	1.04653	0.41481	0.390376	-1.35707	0.900261	0.872177	-0.1973	0.795695	0.761576	-0.392934
NR_003954	2.06435	1.07466	0.492622	-1.02145	1.24617	0.626402	-0.674835	1.53629	0.759738	-0.396424
NM_173531	1.59312	2.21618	2.21999	1.15055	2.40595	2.53249	1.34056	2.14306	0.75699	-0.401652
NM_173531	1.64796	1.76457	1.51749	0.601683	2.40595	2.53249	1.34056	2.14306	0.75699	-0.401652
NM_173531	2.06154	1.53892	0.640264	-0.64326	2.40595	2.53249	1.34056	2.14306	0.75699	-0.401652
NM_173531	2.24556	1.53892	0.640264	-0.64326	1.75835	1.17061	0.227261	2.14306	0.75699	-0.401652
NM_173531	2.45244	1.53892	0.640264	-0.64326	1.61538	0.760992	-0.394045	2.14306	0.75699	-0.401652
NM_018380	1.52632	0.493332	0.28634	-1.8042	0.681366	0.667443	-0.583287	1.38719	0.755871	-0.403782
NM_001167985	0.812434	0.368903	0.423465	-1.23969	0.343079	0.438375	-1.18976	0.577663	0.737254	-0.439765
NM_018655	1.14038	0.429544	0.358988	-1.47799	0.863222	0.778505	-0.361223	0.80973	0.725708	-0.462546
NM_001004323	1.5459	0.582453	0.358441	-1.48019	0.986347	0.657582	-0.604756	1.0771	0.712	-0.490049
NM_016459	4.20039	0.96524	0.507194	-0.979395	2.40208	0.689128	-0.537153	5.12854	0.711075	-0.491929
NM_014661	2.6734	2.97035	0.976777	-0.0339018	2.78447	0.986792	-0.0191813	1.53244	0.710288	-0.493525
NM_014661	2.43105	1.96347	0.848547	-0.23694	2.78447	0.986792	-0.0191813	1.53244	0.710288	-0.493525
NM_021044	0.984833	0.289425	0.279857	-1.83724	1.59375	1.66656	0.736876	0.681523	0.706977	-0.500263
NR_038461	2.10101	0.750663	0.339663	-1.55782	1.50398	0.738197	-0.437921	1.42318	0.692333	-0.530465
NM_001004353	1.11309	1.01169	1.20673	0.271105	2.26792	3.11145	1.63759	1.22651	0.692165	-0.530807
NR_036072	260.58	92.171	0.336148	-1.57283	177.301	0.702834	-0.508743	175.07	0.685807	-0.544124
NR_000025	178.969	71.849	0.380637	-1.39351	134.518	0.77656	-0.364834	119.359	0.682352	-0.551409
NM_003782	15.0013	6.06617	0.385629	-1.37472	10.9154	0.747912	-0.419051	9.92919	0.676426	-0.564
NM_016459	2.3995	0.96524	0.507194	-0.979395	2.40208	0.689128	-0.537153	1.19361	0.659551	-0.600445
NR_028119	1.76252	0.470773	0.25375	-1.97852	1.66715	0.978328	-0.0316132	1.12257	0.649553	-0.622484
NM_001040665	5.35502	2.71634	0.480862	-1.05631	3.08737	0.596855	-0.744546	3.29137	0.627713	-0.671823
NM_001098506	1.03889	0.396305	0.36312	-1.46149	0.628205	0.622669	-0.683462	0.636423	0.62616	-0.675395
NR_024166	0.880637	0.275295	0.297424	-1.74941	0.351358	0.410897	-1.28315	0.527744	0.612791	-0.706533
NM_001127321	1864.07	40.5051	0.0207921	-5.58782	48.9997	0.0268524	-5.2188	1082.76	0.595139	-0.748698
NM_001282537	1.93985	0.230004	0.18712	-2.41796	0.794132	0.724851	-0.464249	2.05644	0.588432	-0.765054
NM_018668	6.42477	3.3476	0.825203	-0.277177	10.295	0.900432	-0.151316	2.20694	0.583195	-0.777948
NM_005859	4.47892	9.68923	0.895352	-0.159467	1.23521	0.948862	-0.0757193	0.753406	0.573678	-0.801682
NM_005859	7.34735	9.68923	0.895352	-0.159467	8.96131	0.904537	-0.144748	0.753406	0.573678	-0.801682
NM_005859	1.34347	0.0793683	0.0560772	-4.15644	1.23521	0.948862	-0.0757193	0.753406	0.573678	-0.801682
NM_005859	4.2119	0.0793683	0.0560772	-4.15644	8.96131	0.904537	-0.144748	0.753406	0.573678	-0.801682
NM_007030	1.44331	1.81499	1.11951	0.162879	7.95713	9.38354	3.23013	1.06697	0.573418	-0.802342
NR_044997	2.44877	1.1062	0.429522	-1.21919	1.95073	0.821872	-0.283018	1.36501	0.56938	-0.81254
NM_000623	3.13133	2.10612	0.588831	-0.764075	1.17799	0.58998	-0.761262	2.14915	0.562525	-0.830014
NM_000623	2.96402	1.37541	0.447308	-1.16066	1.17799	0.58998	-0.761262	2.14915	0.562525	-0.830014
NM_000623	3.58775	1.37541	0.447308	-1.16066	2.11379	0.546503	-0.871702	2.14915	0.562525	-0.830014
NM_001010895	2.10173	0.950569	0.44564	-1.16605	1.59168	0.725708	-0.462537	1.11189	0.561878	-0.831675
NR_047482	1.66672	0.649724	0.371424	-1.42887	0.696373	0.430205	-1.2169	0.911338	0.55836	-0.840736
NR_015363	1.48323	0.63665	0.408494	-1.29161	0.938749	0.652435	-0.61609	0.783956	0.539796	-0.889516
NM_001001938	36.846	17.6587	0.455534	-1.13437	23.3343	0.65355	-0.613632	19.4543	0.53936	-0.890676
NM_001159280	2.28495	0.457695	0.190361	-2.39319	1.31223	0.593904	-0.751699	1.1709	0.522488	-0.936531
NM_033467	1.55862	0.527087	0.387441	-1.36794	1.27086	0.714496	-0.485006	0.796393	0.518229	-0.948334
NM_001271803	1.54747	0.711947	0.438583	-1.18908	1.12611	0.747948	-0.418987	0.783227	0.517484	-0.950418
NM_004936	1.30315	0.662388	0.482112	-1.05256	0.878027	0.696764	-0.521257	0.643207	0.50433	-0.987563
NR_002832	1.64011	0.55512	0.321224	-1.63835	0.944272	0.595199	-0.748559	0.805608	0.501711	-0.995074
NM_001878	4.51261	2.16846	0.440158	-1.18391	2.69126	0.582687	-0.779205	1.98452	0.497052	-1.00853
NM_001082619	1.49196	0.539261	0.34226	-1.54684	1.26421	0.877911	-0.187862	0.694282	0.475448	-1.07264
NM_001785	1.7871	0.601928	0.320818	-1.64017	1.2051	0.693826	-0.527361	0.804081	0.459956	-1.12043
NM_018166	1.37288	0.545922	0.376073	-1.41091	0.73512	0.545208	-0.875123	0.604282	0.458248	-1.1258
NR_039993	6.7903	3.35299	0.473505	-1.07855	5.76795	0.861035	-0.215857	3.00509	0.45595	-1.13305
NR_106741	305.087	92.7821	0.289104	-1.79034	403.297	1.36622	0.450194	133.109	0.444974	-1.16821
NM_001097616	0.980403	0.191148	0.184915	-2.43507	0.44206	0.466525	-1.09998	0.426633	0.444438	-1.16995
NM_005322	1.28995	0.365793	0.269136	-1.89359	1.07479	0.860617	-0.216565	0.560224	0.443974	-1.17145
NR_026972	1.49672	0.459351	0.295753	-1.75753	0.596309	0.418257	-1.25754	0.650334	0.430311	-1.21655
NM_032709	13.0458	13.7779	1.09129	0.126042	110.942	8.50704	3.08866	5.49113	0.407629	-1.29468
NM_198180	4.11922	0.891298	0.204075	-2.29283	3.11627	0.795572	-0.329938	1.65464	0.406232	-1.29963
NM_001242581	1.79428	0.917614	0.485685	-1.0419	0.955944	0.550111	-0.862205	0.679668	0.387103	-1.36921
NM_001256822	3.88906	1.37452	0.326944	-1.61289	4.56258	1.28679	0.36378	1.50514	0.384225	-1.37997
NM_001276336	2.71256	0.646725	0.226672	-2.14132	1.2525	0.476827	-1.06846	0.942045	0.354444	-1.49637
NR_002562	560.59	199.608	0.337139	-1.56859	595.408	1.1002	0.137771	194.19	0.354022	-1.49809
NM_152431	2.16844	1.12072	0.490061	-1.02897	1.09226	0.521181	-0.940142	0.741928	0.349523	-1.51654
NR_046827	2.19417	0.913276	0.394604	-1.34152	1.02919	0.485309	-1.04303	0.713229	0.332135	-1.59016
NR_046723	1.52597	0.513717	0.373593	-1.42046	2.18024	1.58046	0.660341	0.592122	0.324748	-1.62261
NR_024622	1.37817	0.298415	0.205395	-2.28352	0.408856	0.306894	-1.70419	0.436404	0.323406	-1.62858
NM_003522	8.64287	2.03409	0.223458	-2.16193	7.71514	0.922006	-0.117153	2.52655	0.298715	-1.74315
NM_021229	1.01763	0.430899	0.401879	-1.31517	0.429266	0.435972	-1.19769	0.23893	0.239873	-2.05966
NM_001008737	0.867857	0.354473	0.389044	-1.36199	0.330296	0.391361	-1.35343	0.194752	0.229535	-2.12322
NR_024420	1.94163	0.149457	0.0732938	-3.77017	0.248939	0.131903	-2.92245	0.426235	0.224519	-2.15509
NM_015356	147.156	36.8964	0.238835	-2.06592	137.907	0.964351	-0.052374	32.1814	0.223516	-2.16155
NM_003959	9.56993	1.91463	0.389448	-1.3605	18.4868	0.961907	-0.0560297	0.901199	0.197	-2.34373
NM_001199781	10.5975	5.25809	0.472446	-1.08178	9.05157	0.879493	-0.185248	1.92332	0.185448	-2.43091
NM_001193306	0.747391	0.140622	0.179166	-2.48063	0.493217	0.679814	-0.556789	0.133572	0.182529	-2.45381
NM_000623	2.52497	2.10612	0.588831	-0.764075	1.17799	0.58998	-0.761262	0.361209	0.180473	-2.47014
NM_000623	2.35766	1.37541	0.447308	-1.16066	1.17799	0.58998	-0.761262	0.361209	0.180473	-2.47014
NM_000623	2.98139	1.37541	0.447308	-1.16066	2.11379	0.546503	-0.871702	0.361209	0.180473	-2.47014
NR_108043	5.89	2.84203	0.458012	-1.12654	2.75916	0.48387	-1.04731	0.88294	0.15322	-2.70632
NM_148893	13.8883	0.519434	0.131492	-2.92696	40.4934	1.18953	0.250391	0.478721	0.130334	-2.93971
NM_148893	3.75389	0.519434	0.131492	-2.92696	0.769991	0.211633	-2.24036	0.478721	0.130334	-2.93971
NR_038853	1.86291	0.867364	0.441816	-1.17848	0.879768	0.488098	-1.03476	0.212542	0.116581	-3.10059
NM_001282529	154.337	17.6615	0.108397	-3.2056	16.8415	0.112967	-3.14602	16.1051	0.106659	-3.22892
NR_034125	14.4289	1.79324	0.118042	-3.08262	3.25707	0.233127	-2.10081	1.41534	0.100207	-3.31893
NM_001282211	361.545	28.6688	0.075349	-3.73027	30.6509	0.0878252	-3.50922	34.0287	0.0958134	-3.38363
NM_015722	3.90268	1.06461	0.563465	-0.8276	11.7482	1.44533	0.531403	0.101032	0.0597723	-4.06438
NR_003013	104.228	5.59192	0.0510021	-4.29329	5.53634	0.0548391	-4.18865	5.31977	0.0521102	-4.26229
NR_029957	57.4584	3.56596	0.0520134	-4.26497	2.61908	0.065302	-3.93673	2.82138	0.0442851	-4.49703
NM_001256654	2.14878	0.431293	0.188701	-2.40583	0.502611	0.244755	-2.03059	0.0469796	0.0222945	-5.48717
NM_000161	9.41681	11.9162	1.20046	0.263586	16.0071	1.75875	0.814552	19.9985	2.1684	1.11663
NM_001242464	0.961735	1.12402	1.11183	0.152943	2.7152	2.90906	1.54055	3.22618	3.42889	1.77774
NM_171982	3.26952	4.27235	1.18121	0.240264	5.71301	1.85327	0.89007	7.16159	2.30353	1.20385
NM_001201365	13.3228	13.282	0.944666	-0.0821255	27.0039	2.09754	1.06869	26.3364	2.02056	1.01476
NM_001127357	9.62569	9.97075	0.980389	-0.0285783	17.2811	1.8623	0.897087	19.464	2.06461	1.04587
NM_001039844	5.99896	5.33021	0.843202	-0.24605	18.0872	3.11749	1.64039	15.8407	2.69691	1.43131
NM_001286699	7.27833	13.9302	1.81811	0.86244	13.1437	1.8648	0.899024	16.4819	2.31332	1.20997
NM_015675	13.1672	15.2556	1.10243	0.140686	32.8699	2.5719	1.36284	28.3757	2.20257	1.13919
NM_000208	3.16525	3.24671	0.974081	-0.0378884	6.32659	2.06442	1.04574	6.4647	2.08669	1.06121
NM_016037	24.7552	30.7359	1.18416	0.243871	57.4361	2.37149	1.2458	49.5563	2.0571	1.04061
NM_018416	2.04593	2.0223	0.940307	-0.0887987	4.94777	2.49224	1.31744	4.80564	2.4006	1.26339
NM_001286550	3.03064	8.94144	2.80529	1.48815	20.2163	6.87592	2.78155	12.4012	4.18335	2.06466
NM_001136053	25.6195	27.1866	1.01852	0.0264788	58.3897	2.2755	1.18618	51.8707	2.11664	1.08177
NM_019058	87.2198	112.645	1.23019	0.298884	206.948	2.44296	1.28863	166.256	1.94724	0.961432
NM_003132	46.7479	74.0888	1.50838	0.593002	94.0737	2.07385	1.05231	91.8414	2.00686	1.00494
NM_001252668	4.22485	3.52851	0.757472	-0.400734	10.9576	2.75516	1.46213	9.58933	2.37408	1.24737
NR_037159	1.75514	2.29815	1.22136	0.288495	7.97353	4.45158	2.15432	5.72605	3.59539	1.84614
NM_000271	10.9642	10.7419	0.931042	-0.103087	22.5882	2.12645	1.08844	23.44	2.18398	1.12696
NM_002245	19.2961	17.6385	0.868562	-0.203304	40.9768	2.19395	1.13353	39.2803	2.07794	1.05515
NM_001122674	23.1009	26.0298	1.06659	0.0930129	44.5038	1.99872	0.999079	45.9297	2.02941	1.02106
NM_001256295	0.816564	0.995921	1.15802	0.211659	2.08055	2.6327	1.39655	2.50341	3.13161	1.6469
NM_001048201	6.86748	8.52349	1.17942	0.238081	15.122	2.27243	1.18423	14.3773	2.13914	1.09703
NM_000136	2.43001	2.61091	1.02177	0.0310726	6.21323	2.63706	1.39893	5.64528	2.37334	1.24692
NM_003128	15.2163	13.402	0.835255	-0.259714	31.458	2.13783	1.09615	28.7144	1.92862	0.947571
NM_001031700	1.86997	2.73972	1.39016	0.475257	4.31247	2.38485	1.25389	4.80329	2.62353	1.39151
NM_020840	2.56431	2.11155	0.967093	-0.0482791	5.54656	2.76911	1.46942	8.81402	2.5136	1.32976
NM_001142418	74.872	94.0456	1.18993	0.250879	158.14	2.18914	1.13036	144.038	1.96389	0.973716
NM_139283	4.81837	5.28275	1.03158	0.0448506	10.8269	2.35353	1.23482	10.8332	2.2885	1.1944
NM_001242463	2.98818	1.74875	0.554949	-0.849576	7.96635	2.75804	1.46364	6.64722	2.2726	1.18435
NM_005672	258.058	199.867	0.744889	-0.424905	618.757	2.4246	1.27774	487.27	1.94397	0.959008
NM_001101676	3.19956	3.13369	0.928559	-0.106933	6.82108	2.20558	1.14116	7.11345	2.27176	1.18381
NM_022153	2.15786	1.05323	0.465487	-1.10319	1.08317	0.515768	-0.955207	0.640628	0.303496	-1.72025
NM_006996	8.67665	9.50421	1.03992	0.056465	15.6245	1.86134	0.896344	18.9052	2.22511	1.15388
NM_001286556	0.76234	1.18702	1.4804	0.565986	2.78765	3.77163	1.91519	2.99441	4.0135	2.00486
NM_004342	4.21156	5.55818	1.24916	0.320958	5.87308	1.44774	0.533801	9.28478	2.249	1.16928
NM_020223	4.94413	5.53868	1.06616	0.0924304	11.6286	2.42197	1.27619	11.5167	2.38139	1.25181
NM_018414	0.852029	0.538631	0.760395	-0.395179	3.09426	4.73796	2.24427	7.7594	6.49512	2.69936
NM_001037666	6.72552	5.80866	0.82405	-0.279195	16.2565	2.48495	1.31322	16.2693	2.47041	1.30475
NM_001098502	11.0307	18.7473	1.61148	0.688386	23.7554	2.22692	1.15505	25.5496	2.36763	1.24344
NM_016310	50.0886	81.2224	1.54122	0.624076	93.9195	1.93614	0.953183	105.205	2.14454	1.10066
NM_001286139	3.32705	4.60292	1.29348	0.371254	7.85444	2.46597	1.30216	7.70158	2.3789	1.2503
NM_004388	12.7049	10.0765	0.750891	-0.413325	29.9618	2.44542	1.29009	27.7888	2.23329	1.15917
NM_001010886	12.939	20.5049	1.49514	0.580282	34.9869	2.73487	1.45147	37.4154	3.03951	1.60384
NR_023383	1.30108	0.758297	0.555163	-0.849019	4.34735	3.43746	1.78134	4.4538	3.49968	1.80722
NM_006224	27.6225	27.1366	0.933325	-0.0995505	53.3358	1.99405	0.995701	55.5451	2.05383	1.03831
NM_004091	5.46646	7.09555	1.20566	0.269823	12.7614	2.41698	1.27321	11.8494	2.26381	1.17876
NM_005358	6.2619	5.66812	0.856944	-0.222726	13.2408	2.19174	1.13208	13.3586	2.17916	1.12377
NM_001005353	14.4876	15.6212	1.02679	0.0381345	29.8115	2.11168	1.07839	28.6651	2.02843	1.02037
NM_001006935	46.2178	51.7244	1.05773	0.0809688	96.6634	2.1701	1.11776	92.237	2.04024	1.02874
NM_003705	3.12742	4.2526	1.29002	0.367391	6.83914	2.26217	1.17771	7.73871	2.52696	1.3374
NM_138462	35.9711	46.9471	1.3024	0.381178	64.4481	1.81873	0.862932	76.2143	2.09202	1.0649
NM_001242699	4.45845	1.32295	1.38472	0.469591	24.1999	2.22003	1.15058	5.35739	3.52632	1.81816
NM_013238	22.2333	22.1141	0.948232	-0.0766898	49.1381	2.27988	1.18896	46.5566	2.13313	1.09297
NM_001012993	18.685	12.9038	0.657562	-0.604804	41.3013	2.27159	1.1837	39.1661	2.14615	1.10175
NM_003673	1.31073	2.75786	2.0071	1.00512	6.00668	4.71112	2.23607	6.04173	4.70859	2.23529
NM_001102594	12.451	9.53549	0.73056	-0.452922	26.3205	2.17159	1.11874	26.672	2.18978	1.13079
NM_001190942	7.72298	4.90989	0.60211	-0.731901	4.86968	0.653279	-0.614229	2.49911	0.330559	-1.59702
NM_001243252	19.8009	20.3499	0.978318	-0.0316243	39.5768	2.05884	1.04183	42.6443	2.20054	1.13786
NM_001267036	12.8649	11.7587	0.871183	-0.198948	25.8765	2.06764	1.04798	26.5833	2.11274	1.07911
NM_024576	5.7897	5.21672	0.860575	-0.216628	12.1888	2.17607	1.12173	14.9081	2.61274	1.38556
NR_027001	1.56524	2.00608	1.22193	0.28916	3.71423	2.44022	1.28701	4.16159	2.7166	1.44181
NM_001130845	14.1911	13.244	0.887121	-0.172798	35.7603	2.59903	1.37797	30.0437	2.16375	1.11353
NM_005461	7.38535	5.98485	0.770586	-0.375973	18.123	2.53182	1.34017	17.1035	2.36519	1.24196
NM_001145199	25.0142	30.0294	1.13957	0.188487	59.1081	2.44256	1.28839	57.4619	2.34618	1.23031
NM_024320	39.7077	40.029	0.961558	-0.0565554	85.8036	2.22384	1.15306	82.9016	2.13059	1.09125
NM_001009568	13.1102	15.4952	1.12449	0.169267	32.3546	2.54228	1.34612	29.7856	2.32261	1.21575
NM_001195283	1.68251	1.87676	1.0656	0.0916681	5.82806	3.59205	1.8448	5.15533	3.09851	1.63158
NM_001286565	2.17537	1.28092	0.560149	-0.836119	4.33123	2.05126	1.03651	5.16625	2.42791	1.27972
NM_001012994	3.25299	2.75239	0.803106	-0.316334	6.61101	2.10071	1.07088	7.6787	2.41108	1.26968
NM_000389	15.5844	13.3017	0.81352	-0.29775	31.8298	2.10027	1.07058	33.848	2.21993	1.15052
NM_014141	2.17833	2.03893	1.14793	0.199031	3.5992	2.20746	1.14239	7.91953	2.53155	1.34002
NM_003927	30.543	30.8334	0.955174	-0.0661648	79.5227	2.70088	1.43343	77.8165	2.6021	1.37968
NM_001172623	11.4015	9.89677	0.822989	-0.281059	24.5644	2.23009	1.1571	23.3965	2.09569	1.06742
NM_015993	21.8582	23.4147	1.02137	0.0305114	58.9924	2.7762	1.47311	50.1261	2.34229	1.22792
NM_001243750	7.91019	13.23	1.59495	0.673511	24.4664	3.17952	1.66881	23.6594	3.05651	1.61189
NM_001282695	39.1741	36.807	0.890058	-0.168029	80.3196	2.12491	1.0874	80.7621	2.10485	1.07371
NM_001160036	4.79435	4.01461	0.784202	-0.350705	13.429	2.77224	1.47105	13.1824	2.98272	1.57663
NM_182532	1.61543	0.962539	0.634368	-0.656612	9.95044	5.67883	2.50559	7.27373	4.61303	2.20572
NM_020244	15.1914	14.5431	0.9108	-0.13479	41.3849	2.80787	1.48947	37.0999	2.4953	1.31921
NM_000849	27.0364	27.5945	0.967861	-0.047129	60.8474	2.32942	1.21997	56.8884	2.14859	1.10339
NM_001270546	1.90703	2.1154	1.05265	0.0740232	5.32281	2.88527	1.52871	5.9209	3.17189	1.66534
NM_005678	26.1699	29.8784	1.08482	0.117458	75.4036	2.97321	1.57202	70.3666	2.74801	1.45838
NM_001080479	0.565353	0.893758	1.49921	0.584205	2.00002	3.65937	1.87159	1.98678	3.59039	1.84414
NM_002073	1.12302	1.10342	0.935165	-0.0967086	3.54519	3.25011	1.70049	3.72102	3.38783	1.76036
NM_001193520	2.03528	2.15595	1.00882	0.0126709	5.70974	2.88712	1.52963	5.61103	2.81807	1.49471
NM_144575	5.70212	5.45807	0.921126	-0.118528	15.8086	2.88797	1.53005	14.2137	2.49057	1.31648
NM_153000	1.41064	1.80691	1.22003	0.286919	4.01342	2.92884	1.55033	4.82036	3.49155	1.80386
NM_001195226	5.75881	5.60383	0.926498	-0.110139	16.0272	2.8652	1.51863	14.7449	2.617	1.38791
NM_004750	19.0964	18.084	0.913375	-0.130723	56.9449	3.0162	1.59273	42.7789	2.29864	1.20078
NM_006750	4.90533	4.69988	0.908908	-0.137793	11.7937	2.48686	1.31433	11.4249	2.37886	1.25027
NM_001139466	9.1856	10.4831	0.960044	-0.0588307	28.8624	2.61636	1.38756	16.3094	2.90932	1.54068
NM_053056	57.8859	68.9327	1.13197	0.178831	122.423	2.18322	1.12646	124.959	2.20438	1.14038
NM_001185	25.1823	24.181	0.912263	-0.132478	66.4556	2.72433	1.4459	60.1767	2.44154	1.28779
NM_015715	2.98621	4.49236	1.45929	0.545264	8.56472	2.92798	1.5499	8.89257	3.00929	1.58942
NM_001286352	0.699447	2.89723	3.93814	1.97752	2.94163	4.33793	2.11701	3.42625	5.00519	2.32342
NM_001024683	25.24	23.9028	0.902112	-0.148621	75.308	3.07106	1.61874	72.8441	2.94895	1.5602
NM_001165931	40.4348	39.6931	0.930978	-0.103181	100.304	2.56736	1.36028	87.9889	2.22197	1.15184
NM_001018111	2.48202	3.38652	1.36196	0.445691	6.37353	2.40787	1.26776	6.18259	2.67343	1.41869
NR_029493	9.78279	7.22565	0.684111	-0.547699	28.8193	3.20527	1.68045	32.8947	3.3583	1.74773
NM_173483	0.240889	1.0265	4.05569	2.01995	3.65589	15.6312	3.96636	3.86799	16.4119	4.03667
NM_001047160	9.42602	11.7512	1.18178	0.240967	20.2516	2.22478	1.15367	22.2231	2.40726	1.26739
NM_005907	15.3619	21.2335	1.31061	0.390241	24.3037	1.63731	0.711321	34.986	2.32606	1.21789
NM_001256876	1.66452	2.00674	1.14499	0.195335	3.7213	2.31088	1.20844	4.79574	2.94111	1.55636
NM_006366	6.63647	12.7228	1.81801	0.862365	13.5891	2.11818	1.08283	18.0913	2.78509	1.47773
NM_006392	220.125	391.176	1.68649	0.754026	672.825	3.15087	1.65575	85.0329	0.395699	-1.33752
NM_002250	3.15094	1.9309	0.584255	-0.775329	12.9991	4.24158	2.0846	9.56746	3.10303	1.63368
NM_014754	54.9802	84.9075	1.24926	0.321071	114.796	2.38065	1.25136	113.054	2.31888	1.21343
NM_139058	0.858512	0.799232	0.886453	-0.173885	4.37618	5.24664	2.39139	3.90642	4.65141	2.21767
NM_001134367	9.92998	9.81293	0.940224	-0.0889228	21.2946	2.21004	1.14407	21.7406	2.2372	1.16169
NM_001035534	71.5002	70.3344	0.957183	-0.0631331	176.871	2.5958	1.37618	171.157	2.34839	1.23167
NM_001278055	0.515467	1.00687	1.84846	0.886328	1.4799	2.97773	1.57421	1.59622	3.16269	1.66115
NM_001242946	8.07194	8.88529	1.04557	0.0642917	21.7065	2.77802	1.47406	21.9247	2.77382	1.47187
NM_004077	97.1622	109.862	1.07416	0.10321	224.423	2.38417	1.25348	224.327	2.35938	1.23841
NM_001286574	1.0772	2.52186	2.21934	1.15014	203.856	194.423	7.60305	176.99	169.084	7.40159
NM_001143778	10.2361	11.0797	1.0232	0.0330835	22.3341	2.25553	1.17347	23.6994	2.37517	1.24803
NM_004235	4.8524	3.22027	0.631124	-0.664005	14.5142	3.08474	1.62515	13.7313	2.89104	1.53159
NM_001271507	0.821073	0.377412	0.437599	-1.19232	3.63882	4.56733	2.19135	3.1954	3.97413	1.99064
NM_001134398	5.90183	7.28486	1.174	0.231439	14.1859	2.47693	1.30855	14.4888	2.5097	1.32751
NM_001098509	25.4442	30.804	1.21145	0.27673	59.0216	2.43628	1.28468	64.5612	2.41992	1.27496
NM_001162893	3.09729	2.57961	0.791022	-0.33821	7.5381	2.51199	1.32883	8.80818	2.90707	1.53956
NM_006763	19.0672	12.3252	0.614867	-0.701658	52.9882	2.86352	1.51778	46.9201	2.51561	1.33091
NM_014746	0.86984	1.01426	1.14334	0.193264	2.72785	3.04077	1.60444	3.14764	3.8138	1.93123
NM_003102	105.921	93.8554	0.845011	-0.242962	332.298	3.22444	1.68905	249.17	2.40426	1.26559
NM_002449	12.5945	15.3033	1.15416	0.206855	37.7559	3.09645	1.63061	34.7244	2.81605	1.49367
NM_001144888	20.4474	19.4475	0.908002	-0.139233	50.7533	2.55002	1.35051	49.3784	2.46629	1.30235
NM_001190411	1.00171	0.923232	0.882285	-0.18069	5.47585	5.57705	2.4795	4.05385	4.14984	2.05305
NM_001202439	0.992155	1.8381	1.77876	0.83087	1.76946	2.77852	1.47432	3.82954	2.93166	1.55172
NM_024490	0.885578	1.22411	1.3148	0.394846	2.26662	2.63888	1.39993	3.15705	3.64227	1.86484
NM_030949	11.8552	10.8633	0.846434	-0.240523	33.0024	2.88394	1.52805	30.3741	2.69083	1.42806
NM_001042483	1.31859	0.76295	0.550263	-0.861803	9.21974	7.20489	2.84898	8.43712	6.54238	2.70981
NM_001282971	1.51536	2.35088	1.47352	0.559266	4.38595	2.98838	1.57936	4.77337	3.21875	1.6865
NM_001134222	9.56125	12.0812	1.19921	0.262095	26.583	2.87108	1.52159	25.5286	2.73017	1.44899
NM_001206994	7.00023	7.10585	0.969822	-0.0442077	16.341	2.42319	1.27691	18.1546	2.61966	1.38938
NM_001278722	5.56052	4.92874	0.840903	-0.249989	15.8058	2.94057	1.5561	15.5803	2.86127	1.51666
NM_030971	11.6291	15.3197	1.21567	0.281749	28.571	2.70597	1.43615	29.1256	2.48364	1.31245
NM_017698	11.9598	11.0168	0.876778	-0.189721	29.9462	2.57999	1.36737	29.2877	2.50168	1.3229
NM_005529	2.06856	4.48786	1.05222	0.0734412	4.01949	3.93535	1.9765	3.05893	3.32791	1.73461
NM_001098835	0.517298	0.892104	1.64507	0.718148	3.12813	6.21508	2.63577	4.83622	9.55225	3.25584
NM_001253908	6.96707	5.86983	0.799244	-0.323292	19.9826	2.96593	1.56849	23.8295	3.49426	1.80499
NM_001270875	10.3197	11.5935	1.06647	0.0928465	23.6502	2.36878	1.24414	25.1959	2.49361	1.31823
NM_001256373	22.7241	24.4146	1.01848	0.0264232	61.3297	2.79403	1.48235	52.5742	2.36284	1.24052
NM_133475	1.31685	1.15674	0.881366	-0.182185	5.1421	4.01325	2.00477	5.02556	3.70387	1.88904
NM_001185039	14.8865	12.5976	0.803336	-0.315924	40.5907	2.81843	1.49489	40.4164	2.7728	1.47134
NM_001001549	3.21299	6.09271	1.80092	0.848735	8.29161	2.66521	1.41425	9.60291	3.05357	1.6105
NM_198150	2.71149	2.95193	1.03183	0.0452078	10.9391	4.17834	2.06293	9.89856	3.7275	1.89821
NM_001002877	11.7446	15.6991	1.20518	0.269258	28.9212	2.92793	1.54988	35.1996	2.85484	1.51342
NM_004419	1.6192	1.82106	1.06993	0.0975174	8.24924	5.25403	2.39342	6.97735	4.40078	2.13776
NM_001174071	11.4191	6.7325	0.564689	-0.824475	27.0409	2.46694	1.30273	29.5667	2.59964	1.37831
NM_015141	15.1256	17.0918	1.0725	0.100979	38.0668	2.60186	1.37954	39.2433	2.6498	1.40588
NM_020886	11.5188	11.7015	1.07949	0.110349	40.7005	2.97875	1.57471	26.7435	2.66028	1.41158
NM_001195135	3.84516	1.03872	0.251062	-1.99389	1.39205	0.395341	-1.33883	1.02102	0.26335	-1.92495
NM_001242690	1.63099	2.65588	1.54517	0.627761	5.97443	3.78622	1.92076	6.98992	4.37913	2.13064
NM_001001395	3.73936	2.56293	0.646535	-0.629199	12.834	3.54248	1.82476	12.3278	3.39506	1.76344
NM_001860	20.1317	15.1002	0.713344	-0.48733	62.6259	3.20668	1.68108	58.9052	2.99057	1.58042
NM_001032391	46.489	66.3462	1.47293	0.55869	96.5392	2.60937	1.3837	161.45	2.81143	1.49131
NM_001015002	32.2399	33.5082	0.990221	-0.0141743	89.9056	2.86409	1.51808	83.7248	2.65877	1.41076
NM_001144964	10.1169	8.24606	0.773588	-0.370359	25.0746	2.5625	1.35755	24.5739	2.48068	1.31074
NM_203394	2.52617	3.39249	1.27394	0.349299	8.42794	3.4505	1.7868	8.38277	3.38973	1.76117
NM_004396	1075.18	312.991	0.333766	-1.58309	1952.99	1.54438	0.627022	221.423	0.216405	-2.20819
NM_004822	1.3063	2.16228	1.57768	0.657803	4.01615	3.1616	1.66066	4.70623	3.68229	1.8806
NM_006399	16.5617	17.636	1.01332	0.0190943	58.3857	3.63308	1.86119	53.7641	3.31662	1.72971
NM_001200001	5.69848	4.668	0.778141	-0.361896	14.2815	2.58698	1.37127	14.7937	2.6531	1.40768
NM_004998	4.21525	5.9177	1.58287	0.662546	13.896	3.76807	1.91383	16.2474	3.11292	1.63827
NM_004998	4.70522	5.9177	1.58287	0.662546	16.3153	3.16327	1.66141	16.2474	3.11292	1.63827
NM_004998	4.85071	5.22122	0.924936	-0.112572	13.896	3.76807	1.91383	16.2474	3.11292	1.63827
NM_004998	5.34068	5.22122	0.924936	-0.112572	16.3153	3.16327	1.66141	16.2474	3.11292	1.63827
NM_025004	3.30985	2.25597	0.85598	-0.224346	19.9133	5.65884	2.5005	18.5483	4.91339	2.29672
NM_001037172	8.65029	10.0271	1.09972	0.137136	26.6076	3.18129	1.66961	25.8195	3.04862	1.60816
NM_001006641	2.63793	2.67156	1.33357	0.415293	10.5117	3.57178	1.83664	11.5396	3.8887	1.95928
NM_174902	0.952864	3.37963	3.46906	1.79454	5.00737	5.15481	2.36592	4.93362	5.40391	2.434
NM_001145365	14.3294	9.1345	0.842153	-0.247841	40.8683	2.73427	1.45116	48.1474	2.8001	1.48548
NM_001173484	17.7378	16.4576	0.878563	-0.18678	46.765	2.73174	1.44983	46.613	2.68479	1.42481
NM_012109	1.24802	1.78968	1.38199	0.466756	12.7013	10.2372	3.35575	8.53125	7.06013	2.8197
NM_030812	2.60239	9.71864	3.64569	1.86619	9.2153	3.73884	1.90259	11.9841	4.47733	2.16264
NM_207370	1.43679	1.354	0.959501	-0.0596451	4.3404	3.30972	1.72671	6.92323	4.36021	2.1244
NM_001848	1.88303	2.57386	1.30139	0.380052	6.58424	3.59854	1.84741	7.27731	3.95162	1.98244
NM_014252	4.73525	40.1327	7.85276	2.9732	151.851	33.5737	5.06926	31.5061	6.89084	2.78468
NM_021648	4.22588	4.08383	0.917972	-0.123476	13.3097	3.25188	1.70127	14.4888	3.50314	1.80865
NM_001243142	43.8232	43.3171	0.936525	-0.0946088	126.19	2.97953	1.57508	112.634	2.62768	1.39379
NM_016354	1.69417	3.10656	1.74971	0.807119	7.10975	4.31265	2.10857	7.1382	4.30414	2.10573
NM_006133	3.69186	3.51229	0.908294	-0.138771	12.8505	3.57347	1.83733	11.4866	3.17961	1.66885
NM_002686	8.1138	8.03234	0.906492	-0.141634	279.624	33.9946	5.08723	201.874	27.8257	4.79835
NM_000043	0.630239	1.15645	1.7377	0.797176	5.31444	8.73564	3.12691	6.68691	10.8405	3.43836
NM_001167827	1.62673	1.12925	0.669987	-0.577792	7.69659	4.925	2.30012	7.49977	4.59556	2.20024
NM_020529	42.0813	47.8186	1.0799	0.110896	124.789	3.05894	1.61303	116.556	2.83121	1.50141
NM_001286708	34.7306	32.0589	0.86971	-0.201396	84.8823	2.54054	1.34514	93.9644	2.77025	1.47001
NM_001033044	80.1934	85.3921	1.01168	0.0167499	220.555	2.84133	1.50656	211.942	2.69818	1.43199
NM_194298	0.8739	1.5152	1.64487	0.717971	4.69982	5.56263	2.47577	4.96441	5.80198	2.53655
NM_015873	0.998594	0.953086	0.908705	-0.138118	7.04994	7.26819	2.8616	5.31118	5.43637	2.44264
NM_004925	35.0318	21.6721	0.589834	-0.761621	139.445	4.09298	2.03315	99.6726	2.90732	1.53969
NM_199249	27.6186	48.6767	1.68195	0.750131	73.5409	2.7337	1.45086	79.7156	2.95094	1.56117
NM_001242902	8.45808	13.8707	1.55912	0.640734	21.2846	2.59596	1.37627	23.6707	2.85926	1.51564
NM_024734	11.3475	9.71076	0.812827	-0.298984	31.3408	2.85228	1.51212	30.4146	2.73818	1.45321
NM_005763	1.05221	0.928197	0.835175	-0.259854	4.77164	4.70029	2.23275	5.24303	5.09002	2.34767
NM_001034954	0.900635	0.961615	1.01289	0.0184758	5.11492	5.87068	2.55353	4.30816	4.88864	2.28943
NM_001013642	4.01817	6.38496	1.5081	0.592733	15.9023	4.10384	2.03697	16.7678	4.2496	2.08733
NM_138340	11.503	13.5419	1.01448	0.0207329	54.7222	4.96522	2.31185	37.0933	3.65841	1.87121
NM_001256336	11.2955	14.23	1.19417	0.256007	33.139	3.03671	1.60251	33.7596	3.05307	1.61027
NM_001283024	4.33591	6.70238	1.46434	0.550256	20.6232	4.92712	2.30075	21.5741	5.08221	2.34546
NM_005228	1.92091	1.42704	0.728833	-0.456342	6.05809	3.38456	1.75897	6.84247	3.39605	1.76386
NM_020695	109.901	112.966	0.978891	-0.0307879	108.868	1.02023	0.0289039	11.1107	0.103268	-3.27554
NM_001136017	41.6547	43.0945	0.986623	-0.0194275	118.426	2.92139	1.54666	116.698	2.86391	1.51799
NM_006877	5.43353	3.29024	0.657188	-0.605622	33.6812	5.74996	2.52355	25.757	4.73788	2.24424
NM_004839	4.7207	6.406	1.28716	0.364189	13.994	3.06692	1.61679	18.4441	3.99019	1.99646
NM_001170931	3.93445	3.29293	0.796444	-0.328354	14.3393	3.75504	1.90882	13.7896	3.58159	1.8406
NM_005729	55.3997	86.4896	1.5097	0.594265	139.56	2.51163	1.32863	159.768	2.99503	1.58257
NM_012448	8.61834	9.05749	0.999197	-0.00115896	23.9969	2.87355	1.52283	24.8735	2.94735	1.55942
NM_001202233	15.717	14.3509	0.871018	-0.199232	47.7328	3.12002	1.64155	45.0777	2.93169	1.55173
NM_032242	7.18322	6.85902	1.09569	0.131838	24.8796	3.26594	1.7075	24.2966	3.16703	1.66313
NM_001270436	0.956677	0.992367	0.983506	-0.0239947	4.77247	5.15995	2.36736	5.57687	5.95747	2.5747
NM_014338	14.2709	17.519	1.16921	0.225536	49.4273	3.56582	1.83423	51.0794	3.65694	1.87064
NM_001178096	1.32811	1.23744	0.883842	-0.178137	13.1382	10.2287	3.35455	12.9851	9.98992	3.32048
NM_001113490	1.20297	0.694546	0.548311	-0.866931	5.89255	5.06011	2.33917	6.48178	5.50371	2.4604
NM_015691	25.2446	24.073	0.922652	-0.116142	77.7868	3.06548	1.61611	75.1418	3.09637	1.63058
NM_001001890	1.98556	1.73266	0.829087	-0.270403	6.14757	3.19713	1.67677	8.5175	4.38143	2.1314
NM_018423	1.69389	1.32117	0.740263	-0.433896	13.0972	7.99097	2.99837	11.299	6.81512	2.76874
NM_001146068	10.215	9.60679	0.892045	-0.164814	26.5205	2.68389	1.42433	32.3555	3.2374	1.69483
NM_001014797	5.29701	3.94934	0.710829	-0.492426	40.6947	7.93283	2.98784	39.2139	7.53366	2.91335
NM_138410	2.29418	4.85445	2.01624	1.01167	22.7835	10.2185	3.3531	28.884	12.8645	3.68533
NM_001206	2.81701	2.04627	0.689302	-0.536794	14.1931	5.21054	2.38144	13.28	4.81423	2.2673
NM_001284291	8.55278	9.3691	1.05883	0.0824663	32.7037	3.80599	1.92827	31.1166	3.78682	1.92098
NM_000701	198.689	175.208	0.861587	-0.214927	706.209	3.77993	1.91836	697.387	3.38735	1.76015
NM_001143941	0.662313	3.4655	4.9637	2.31142	15.9054	24.8285	4.63393	20.1219	31.0447	4.95628
NM_012334	1.37497	1.39455	0.962495	-0.0551464	6.58277	4.94752	2.3067	6.36999	4.73433	2.24316
NM_001282440	9.42847	9.61473	0.969513	-0.0446669	29.0969	3.18451	1.67107	33.1125	3.58697	1.84277
NM_018208	4.058	5.50426	1.29251	0.37018	16.088	4.07683	2.02745	19.2113	4.84004	2.27502
NM_001015881	12.1365	9.55943	0.748878	-0.417196	62.5066	5.31433	2.40989	53.9979	4.54424	2.18404
NM_001272053	209.326	183.782	1.11934	0.16265	806.718	3.60322	1.84929	887.591	3.69981	1.88745
NM_015015	23.6284	29.3844	1.18501	0.244904	84.8692	3.69734	1.88649	75.9462	3.28283	1.71494
NM_015973	3.47188	10.7831	2.9547	1.56301	75.9757	22.5385	4.49432	59.6094	17.5567	4.13395
NM_002998	7.80412	12.4142	1.50781	0.592454	38.7735	5.14373	2.36282	35.9016	4.69848	2.2322
NM_152547	2.89219	4.12504	1.46485	0.550755	6.58896	4.22602	2.0793	18.0883	4.2052	2.07217
NM_152547	2.8391	4.12504	1.46485	0.550755	5.61622	4.0119	2.00428	18.0883	4.2052	2.07217
NM_001286503	23.9891	27.223	1.07398	0.102966	62.2015	2.68964	1.42742	75.7649	3.22499	1.6893
NM_144973	0.946161	1.65596	1.68522	0.752934	5.24511	5.83017	2.54354	7.08003	7.40439	2.88838
NM_001271783	3.78857	3.74573	0.937168	-0.0936185	22.0437	6.02205	2.59026	20.4821	5.52322	2.46551
NM_006208	1.41043	1.07039	0.719073	-0.475792	7.72654	5.66902	2.5031	7.34047	5.31999	2.41142
NM_000784	7.75761	7.93303	0.973691	-0.0384642	45.3961	6.02585	2.59116	35.7617	4.71051	2.23589
NM_152386	9.76971	7.32612	0.713817	-0.486373	38.3666	4.01407	2.00507	38.2864	4.03533	2.01269
NM_005980	157.442	132.537	0.799562	-0.322716	760.758	4.98612	2.31792	618.651	4.0175	2.0063
NM_014668	0.244314	2.62196	10.2074	3.35154	6.7012	28.2818	4.8218	11.4568	47.9105	5.58227
NM_001145775	9.12619	12.3378	1.28086	0.357111	325.325	36.9074	5.20584	339.781	38.0431	5.24956
NM_001099743	0.551739	1.02275	1.84092	0.880429	16.9779	33.2044	5.0533	19.753	33.5743	5.06929
NM_001198810	0.713315	1.08332	1.53	0.613543	19.3906	29.5863	4.88686	20.3039	26.1479	4.70862
NM_001040152	1.21796	1.23893	0.965139	-0.0511847	29.651	25.1623	4.6532	28.7329	24.1086	4.59147
NM_001144829	1.16911	0.596383	0.510117	-0.971098	29.3625	26.4477	4.72507	29.1965	23.7757	4.57141
NM_001085	1.89475	2.11083	1.05836	0.0818361	40.1968	21.8882	4.45208	37.2298	20.0876	4.32824
NM_020431	2.77511	2.65132	1.00046	0.000673162	40.3893	14.085	3.81609	38.7124	13.788	3.78534
NM_002237	11.226	14.4205	1.26699	0.341411	125.902	11.3718	3.50738	150.035	13.3661	3.74051
NM_001143676	1.08621	1.09882	0.959752	-0.059268	12.7374	12.1231	3.59969	13.3651	12.5724	3.65219
NM_000525	1.873	1.62795	0.828937	-0.270663	22.2669	12.2147	3.61055	22.2761	12.1584	3.60388
NM_001178002	1.59008	0.936327	1.37068	0.454888	24.1077	11.8137	3.5624	23.7691	11.6146	3.53787
NR_015433	16.9571	9.86533	1.5958	0.674278	218.131	10.0474	3.32876	239.167	10.408	3.37963
NR_015433	21.9115	22.2499	1.05723	0.0802908	218.131	10.0474	3.32876	239.167	10.408	3.37963
NM_014945	2.29331	2.28041	1.08744	0.120931	21.366	11.062	3.46754	26.6317	9.33984	3.2234
NM_001218	6.9429	20.4562	2.80008	1.48547	58.3577	8.67128	3.11625	60.5854	8.91863	3.15682
NM_000112	1.41955	3.03803	2.02844	1.02037	9.05629	6.6084	2.7243	11.8046	8.48934	3.08565
NM_000112	1.6258	3.03803	2.02844	1.02037	6.72024	3.37841	1.75634	11.8046	8.48934	3.08565
NM_000112	1.64192	1.89754	0.876539	-0.190113	9.05629	6.6084	2.7243	11.8046	8.48934	3.08565
NM_000112	1.84817	1.89754	0.876539	-0.190113	6.72024	3.37841	1.75634	11.8046	8.48934	3.08565
NM_001243878	3.48069	5.08473	1.39308	0.478283	30.8079	9.0956	3.18517	28.5561	8.38659	3.06809
NM_000196	5.20562	6.09372	1.11441	0.156279	47.2943	9.33071	3.22199	42.4926	8.36455	3.06429
NM_001242828	56.8539	78.1059	1.30336	0.382237	448.529	8.15743	3.02811	440.517	7.91569	2.98472
NM_003152	4.02574	3.31905	0.784458	-0.350232	26.9058	6.88834	2.78415	30.1804	7.65957	2.93726
NM_001204204	2.13369	1.61798	0.721083	-0.471758	13.1545	6.36073	2.66919	15.236	7.29281	2.86648
NM_004878	32.4961	60.8006	1.78221	0.833665	195.094	6.17986	2.62758	230.63	7.25167	2.85831
NM_001010917	1.54834	1.44115	0.885864	-0.174844	11.5987	7.71893	2.9484	10.8189	7.1385	2.83562
NM_173529	2.34085	1.69872	0.852211	-0.230721	20.9133	7.07441	2.82261	14.093	6.7982	2.76515
NM_001001669	4.49715	5.10081	0.934202	-0.0981926	26.6867	6.62229	2.72733	25.2405	6.30768	2.65711
NM_003897	32.8512	29.4516	0.85274	-0.229823	234.705	7.36854	2.88137	193.597	6.01913	2.58955
NM_002616	2.58981	3.07764	1.13258	0.179612	14.0438	5.57245	2.47832	14.1957	5.60687	2.4872
NM_014109	28.9392	27.3539	0.89374	-0.162072	155.503	5.58028	2.48034	153.77	5.42496	2.43962
NM_001161498	3.82994	2.77718	0.766721	-0.383223	23.0227	6.1558	2.62194	22.0799	5.34925	2.41934
NM_000227	2.09645	2.86901	1.2978	0.37607	8.80427	4.34213	2.1184	10.9387	5.33325	2.41502
NM_032148	8.58636	7.01755	0.771221	-0.374783	45.8986	5.58937	2.48269	42.6638	5.05014	2.33632
NM_005399	4.3	4.01821	0.886238	-0.174234	20.1113	4.83859	2.27459	19.8774	4.72198	2.23939
NM_003768	80.6144	74.8407	0.878846	-0.186316	359.796	4.61336	2.20582	349.29	4.43852	2.15008
NM_001286455	13.7053	12.1914	0.847549	-0.238625	56.7767	4.25737	2.08996	54.4784	4.06695	2.02394
NM_001145106	20.9642	21.5799	0.98274	-0.0251155	89.0396	4.36163	2.12486	80.5705	3.92653	1.97326
NM_001197115	12.3875	14.6364	1.12013	0.163665	45.3105	3.78455	1.92012	46.7996	3.8603	1.94871
NM_001258248	15.2546	10.237	0.643557	-0.635856	59.8707	4.06336	2.02267	55.1671	3.64797	1.86709

## Sheet: Top1k_differentialgene_PRAvsPRB
	PRB_E2_T47D_12h	PRB_R5020_T47D_12h	PRB_E2+R5020_T47D_12h	PRA_E2_T47D_12h	PRA_R5020_T47D_12h	PRA_E2+R5020_T47D_12h
IFI27	-0.848786	-1.34411	-0.427844	0.888358	0.873958	0.858425
MX1	-0.757935	-1.08483	-0.856014	1.14178	0.787222	0.769776
KRT222	-1.1818	-0.808208	-0.709747	0.797228	0.973853	0.928677
MAFB	-1.14691	-0.145543	-0.219974	-0.874308	1.2277	1.15904
STOM	-1.0611	-0.734734	-0.728384	0.168371	1.19056	1.16529
RP11-603J24.9	0.225867	0.315672	-2.01407	0.655868	0.287471	0.529194
2017-09-05	-1.31781	-0.619493	-0.14458	-0.276716	1.19681	1.16179
IFITM1	-0.68254	-1.0088	-1.02416	0.981303	0.888024	0.846175
SLC25A18	-1.62084	0.0250875	-0.192113	-0.322412	1.10391	1.00636
NUPR1	-1.87601	-0.13769	-0.000308742	0.401221	0.799691	0.813099
IFITM3	-0.68105	-1.02669	-1.00438	1.02359	0.845485	0.843043
ARL4D	-0.313922	-0.862978	-1.26303	0.196187	1.1757	1.06805
KLF4	-1.49142	-0.0870515	-0.115558	-0.529547	1.1446	1.07898
IRF9	-1.2793	-0.669317	-0.697186	1.12662	0.814931	0.704252
FKBP5	-1.60814	0.720443	0.7664	-0.891155	0.526072	0.486382
HSD11B2	-1.26165	0.464189	0.420949	-1.28122	0.82813	0.829603
TMEM63C	-1.32032	0.588051	0.617927	-1.25859	0.650474	0.722459
KIAA0040	-1.43476	-0.385935	-0.1061	-0.371934	1.12893	1.1698
C4orf19	-0.530453	-1.16911	-0.979472	0.892053	0.890603	0.896381
GSTP1	-0.332253	-0.165445	-0.342286	-1.45395	1.14424	1.1497
AL161784.1	-0.949469	-0.284376	-0.921387	-0.320513	1.26334	1.21241
RNASEK-C17orf49	-1.94962	-0.00109839	0.870199	0.308203	0.54193	0.230382
RP11-162P23.2	-1.95836	0.157649	0.0163301	0.75694	0.374186	0.653254
ZDHHC14	-1.54343	-0.248877	-0.377514	-0.00989472	0.952572	1.22714
CSRNP1	-0.897354	-0.643214	-0.64081	-0.363038	1.30026	1.24416
SLC22A5	-0.643842	-0.96073	-0.700719	-0.197537	1.26481	1.23801
PPL	-0.727347	-0.531561	-0.647733	-0.669213	1.32972	1.24613
DHRS2	-1.0061	-0.954652	-0.711441	0.538997	1.01925	1.11394
TRNP1	-0.872809	0.0811631	0.0712825	-1.4034	1.09185	1.03192
MXRA7	-1.44209	-0.715556	-0.362295	0.517967	1.05035	0.951617
SEC14L2	-1.49872	0.161997	0.489798	-0.941949	0.907948	0.880931
CARD10	-1.05756	-0.801242	-0.671593	0.189742	1.08906	1.25159
FERMT2	-0.894564	-0.88757	-0.794914	0.244898	1.14803	1.18412
CITED4	0.0863605	-1.27695	-0.628184	-0.50838	1.18658	1.14057
SOX18	-0.881786	-0.59533	-0.764175	-0.288258	1.29367	1.23588
GNMT	-1.63094	0.85018	0.822714	-0.799777	0.461354	0.296465
PARP12	-0.890988	-1.30395	-0.426769	1.01092	0.852553	0.758233
PHF15	-0.577185	-0.957215	-0.49793	-0.511793	1.31923	1.22489
RCAN1	-1.21137	-0.862842	-0.442199	0.279469	1.03943	1.19751
IL6ST	-1.59822	-0.756213	0.55218	0.105238	0.605702	1.09132
OAS3	-0.945619	-0.824569	-0.96125	0.999724	0.826954	0.904759
GPR124	-0.879764	-0.487588	-0.520718	-0.667687	1.3297	1.22606
ATP1B1	-1.28894	-0.5412	-0.289883	-0.280497	1.23007	1.17045
BMF	-0.88424	-0.493199	-1.00303	-0.0507525	1.28913	1.14209
S100P	-1.02658	0.46828	0.333437	-1.47181	0.919411	0.777261
ABHD4	-1.51384	-0.970376	0.296775	0.493053	0.849572	0.844814
PAGE4	-1.06792	-0.689349	-0.950258	0.749057	1.01421	0.944264
KCNG1	-1.48643	0.511965	0.596301	-1.06189	0.655468	0.784592
SP110	-1.25184	-0.560288	-0.8214	0.580936	1.0156	1.03699
IFI6	-0.817681	-0.934108	-0.979381	0.9944	0.904701	0.832068
CALD1	-1.14738	-0.961567	-0.334271	0.15248	1.1552	1.13553
BLVRA	-0.905454	-1.07889	-0.729668	1.04219	0.829305	0.842513
EIF2AK2	-0.835933	-0.928125	-0.938042	1.19064	0.755339	0.756119
PCBP4	-0.792493	-0.504003	-0.417837	-0.833381	1.31508	1.23263
MRAS	-1.03112	-0.517739	-0.364563	-0.602749	1.19909	1.31708
AL021546.6	-1.12628	0.279946	-1.39422	0.856853	0.597626	0.786078
EFHD1	-1.41072	-0.486775	-0.373831	-0.0224264	1.17859	1.11517
SERINC5	-1.64905	0.134013	0.17516	-0.596694	0.988209	0.948362
SH3BP5	-0.630814	-1.10763	-0.762142	0.147462	1.13174	1.22138
STAT1	-0.786919	-1.03525	-0.902993	1.0142	0.829711	0.881247
TIPARP	-0.804414	0.191595	-0.050972	-1.44346	0.983691	1.12356
MT2A	-0.515163	-1.04533	-0.986415	0.275302	1.05519	1.21642
TRIP6	-0.78814	-1.13683	-0.744199	1.21359	0.712524	0.743053
CAMSAP1	-0.996187	-0.682683	-0.64773	-0.161665	1.25237	1.2359
TLE1	-1.32781	-0.495791	-0.270911	-0.286736	1.2037	1.17754
COL20A1	-0.483325	-1.51262	-0.53605	0.857758	1.00102	0.673216
TXNDC16	-1.3277	-0.395466	-0.238123	-0.423455	1.21785	1.16689
MAPRE3	-0.769589	-0.942218	-0.478044	-0.332369	1.27019	1.25203
DEGS1	-0.978591	-0.596004	-0.601565	-0.353216	1.29322	1.23616
L2HGDH	-1.2055	-0.561167	-0.698131	0.138179	1.06634	1.26028
NPW	-0.208305	0.0149964	-0.175456	-1.67758	1.11685	0.929492
BARX2	-0.933521	-0.655104	-0.843073	-0.0128767	1.20706	1.23752
FHL3	-1.23351	0.692931	0.626768	-1.34531	0.667733	0.591387
STXBP6	-0.986915	-0.73067	-1.00257	1.00687	0.909087	0.804206
CPM	-1.19238	0.566007	0.365503	-1.34019	0.648136	0.952929
BMP7	-0.531698	-1.17405	-0.95897	0.728604	0.88401	1.05211
OAS1	-1.06844	-0.598373	-0.944402	1.34322	0.620546	0.64745
RAD51L3-RFFL	-1.92578	0.246201	-0.0439737	0.203371	0.63363	0.886552
AL136376.1	-1.71384	0.307883	0.156171	-0.557191	0.919552	0.887427
INHBB	-0.357798	-1.24696	-0.967938	0.517058	1.0268	1.02884
CEBPD	-0.994558	-0.275103	-0.52457	-0.707771	1.37153	1.13047
IL20RA	-1.43473	0.0750943	0.250077	-0.911229	1.0354	0.985385
PLEKHG6	-0.858935	-0.373368	-0.657744	-0.660173	1.31088	1.23934
ID2	-0.0188587	-1.27576	-1.15386	0.852784	0.655901	0.9398
GRB10	-1.26675	-0.477936	-0.56806	-0.0696943	1.21728	1.16516
PACSIN1	-0.968619	-0.0777159	0.0611375	-1.24742	1.15893	1.07369
CREB3L2	-0.795003	-0.809165	-0.646815	-0.284181	1.25073	1.28443
TBC1D16	-1.1793	-0.863965	-0.650029	0.787115	0.997625	0.908555
SAMD4B	-0.988327	-0.807839	-0.191161	1.4887	0.954126	-0.4555
FAM46B	-1.23957	-0.561786	-0.291689	-0.335925	1.21341	1.21555
DHX58	-0.817248	-1.10324	-0.797508	0.801897	0.967987	0.948111
SLC39A14	-1.25959	-0.667295	-0.295564	-0.165128	1.23406	1.15352
FAM53B	-0.730872	-0.762716	-0.886975	-0.103795	1.25915	1.22521
NINJ1	-0.611035	-1.00777	-0.926095	0.21983	1.19494	1.13013
GLCE	-0.694646	-0.805284	-0.741039	-0.291436	1.38531	1.14709
HDAC11	-0.401379	-1.61764	0.020933	0.000992892	0.661257	1.33583
IMPDH1	-0.880376	-0.773927	-0.695695	-0.147992	1.25617	1.24182
GADD45A	-0.685643	-1.29275	-0.553738	0.318349	1.11953	1.09425
HIF1A	-1.28592	-0.668723	-0.437262	0.0671735	1.13682	1.18792
BIRC3	-1.8242	0.779485	0.975429	0.0090377	0.266057	-0.205805
HELZ2	-0.941718	-0.923056	-0.819018	1.23738	0.80439	0.642024
MYO10	-1.85311	0.231703	0.372372	-0.335089	0.849626	0.734498
MPP3	-0.704665	-0.860166	-0.95833	0.147062	1.17055	1.20554
PLCG1	-1.00564	-0.781934	-0.721437	0.125478	1.1768	1.20673
TSC22D3	-1.29314	0.757371	0.700234	-1.28088	0.557497	0.558919
MPHOSPH10	-0.778218	-0.887433	-0.588012	-0.271077	1.24749	1.27725
DPYSL2	-0.677246	-0.00587012	-0.0209306	-1.46955	1.18431	0.989285
RRP1B	-0.815339	-0.747877	-0.761668	-0.18775	1.21245	1.30018
RELL1	-0.568793	-1.32013	-0.750927	1.03906	0.867261	0.733524
SLC7A5	-0.877484	-1.07828	-0.765731	0.817762	0.960891	0.94284
ST3GAL1	-0.17663	-1.13088	-0.717735	-0.421874	1.25945	1.18768
EPB41L3	-0.501934	-0.998129	-0.845796	-0.107015	1.1351	1.31777
AIM1L	-0.243623	0.456531	0.270722	-1.90102	0.851083	0.56631
SEMA3C	1.02596	-0.937489	-0.756129	1.39949	0.00180005	-0.73363
HOMER1	-1.31953	-0.82975	-0.289119	0.237109	1.16276	1.03853
MICALL1	-0.758515	-1.09617	-0.437315	-0.158139	1.27614	1.174
FCGRT	-0.608781	-0.570691	-1.39959	0.700793	1.15104	0.727229
CRYM	-1.63563	-0.530182	-0.189478	0.52246	1.08242	0.750411
RHBDF2	-0.765564	-0.810106	-1.04435	1.37588	0.621664	0.622472
MTMR12	-0.853551	-0.843335	-0.733911	-0.0267946	1.25135	1.20624
ACSS1	-0.31533	-1.03524	-0.972659	-0.0739587	1.24362	1.15357
RP11-599B13.6	-0.0533604	-0.760765	-1.56689	0.600472	0.983844	0.796699
PPP3CC	-0.313353	-0.442273	-0.483892	-1.20939	1.29813	1.15078
SNX24	-0.745365	-1.22759	-0.687861	0.628365	0.971275	1.06117
RHOBTB2	-1.65498	0.252745	0.316246	-0.703659	0.911888	0.877762
SNN	-0.977995	-0.489222	-0.00319377	-0.939226	1.30192	1.10771
SRD5A1	-1.26361	-0.61988	-0.605326	0.20403	1.1631	1.12169
ANKRD27	-0.544635	-0.669334	-0.500664	-0.848477	1.27824	1.28487
LMO7	-1.01639	0.115957	0.351683	-1.39374	0.952934	0.989557
RTN4RL1	-0.502463	-0.980168	-0.947583	0.0303923	1.13513	1.26469
AC010441.1	-0.667384	-1.04785	-0.796251	0.14431	1.18249	1.18468
PCDHGC3	-1.18709	-0.973894	-0.506085	0.987818	0.855623	0.823624
PIK3R2	-1.24024	-0.423446	-0.206739	-0.552209	1.22193	1.20071
SECTM1	-1.59669	-0.613439	-0.23003	0.664427	0.847198	0.928529
LGALS3BP	-0.791608	-0.905148	-1.02399	1.04694	0.9025	0.771308
PGR	-0.642663	-1.01317	-0.943427	1.38918	0.540077	0.670012
FJX1	-0.566284	-1.28889	-0.784208	1.11216	0.761969	0.76525
AEN	-1.0079	-1.08553	-0.518602	0.488783	0.913569	1.20967
NEK6	-0.403384	-1.26793	-0.938541	0.650967	0.922836	1.03605
IRF7	-1.03242	-0.701522	-0.8133	1.45918	0.716352	0.371709
BBS1	-1.3372	-1.07009	-0.0343707	0.609836	0.826561	1.00526
MLLT10	-0.273784	0.600308	-1.19296	1.4837	-0.920861	0.303595
S1PR5	0.152636	-0.174452	-0.229837	-1.71729	0.929719	1.03922
FOXP4	-0.835118	-0.859311	-0.690979	-0.091105	1.31524	1.16128
MTRR	-0.832773	-1.11002	-0.776419	0.865065	0.880931	0.973215
L3HYPDH	-0.422291	-1.28538	-0.922946	0.946131	0.798983	0.8855
SLC31A2	-1.10633	0.774061	0.727354	-1.44523	0.462913	0.587231
C16orf80	-0.744726	-0.629645	-0.656661	-0.543501	1.3514	1.22313
IFITM2	-0.632181	-0.994587	-1.06075	1.12403	0.793029	0.770465
FAM20C	-1.56332	-0.248819	-0.269185	-0.112803	1.12722	1.06691
C9orf91	-1.1158	-0.72886	-0.682418	0.196168	1.2042	1.12671
TCL1B	0.61837	-1.47862	-0.899331	1.19576	0.152094	0.411724
PPP2CB	-1.01082	-0.591017	-0.885848	0.10811	1.2157	1.16387
RRM2B	-1.70969	-0.366487	0.458525	-0.0414358	0.408575	1.25051
MMP15	-0.232091	-1.25527	-0.916511	0.167102	1.13995	1.09682
SNAPC1	-0.542535	-0.637452	-0.804457	-0.586471	1.32673	1.24419
CNN3	-0.77378	-1.16741	-0.742493	1.09342	0.678756	0.911508
IER3	-1.78247	0.761743	0.602919	-0.599898	0.534115	0.483596
SLC2A10	-0.910156	-0.616332	-0.73095	-0.265377	1.31009	1.21273
XXcos-LUCA11.5	-0.163619	-0.197157	-1.80139	1.01585	0.587321	0.558994
TMEM55B	-1.34767	-0.512967	-0.759876	0.942161	0.992698	0.685654
WNT9A	-0.22665	0.00507071	0.230679	-1.80926	0.929271	0.870885
VDR	-1.45989	-0.17265	-0.143934	-0.491666	1.08813	1.18001
MARVELD3	-1.0023	-0.672371	-0.711545	-0.0697002	1.31848	1.13744
IFI35	-0.724923	-1.0405	-0.872572	1.33208	0.612324	0.693596
NOTCH2	-1.71116	0.135759	0.233595	-0.518094	0.951047	0.908855
HSPB8	0.412092	-1.22873	-0.233814	1.60392	-0.796351	0.242879
COBL	-0.92451	-0.917353	-0.833306	0.510233	1.13507	1.02987
PTPLA	-0.348831	-1.20263	-1.02965	1.13263	0.582985	0.865497
SCUBE2	0.387074	-1.52255	-0.319929	-0.58634	0.993564	1.04818
CAPN7	-0.935878	-0.911754	-0.740967	0.280353	1.1787	1.12955
CLMN	-0.858606	0.484732	0.476957	-1.62344	0.827478	0.692875
CTD-2410N18.5	-1.00214	-1.24711	-0.102483	1.2863	0.855027	0.210407
COPRS	-0.529528	-1.0369	-0.741299	-0.167971	1.27066	1.20504
NEURL1B	-1.4253	-0.199211	-0.127177	-0.538431	1.12995	1.16017
MAGEA11	-0.915192	-1.00137	-0.803775	1.08221	0.800264	0.837869
UACA	-0.48061	-1.07277	-0.969811	0.233558	1.11399	1.17564
ITSN1	-0.818964	-0.731677	-0.819232	-0.113121	1.12449	1.3585
CRABP1	-0.746449	-1.10831	-0.752821	0.368169	1.16826	1.07115
ST6GALNAC2	-1.1733	-0.91809	-0.57744	0.669445	1.00708	0.992305
TRIM35	-1.51393	-0.72822	0.210735	-0.0335846	1.02803	1.03698
KANK3	-0.597976	0.740192	0.274574	-1.75074	0.487567	0.846377
ACOX1	-1.4918	0.039617	0.0696201	-0.72775	1.13189	0.978429
VPS18	-1.21931	-0.70892	-0.752219	1.03834	0.724905	0.917195
MAGEA1	-0.913152	-0.816117	-0.998827	1.01718	0.809745	0.901172
CADM1	-1.45744	-0.369642	-0.671882	0.464148	1.05019	0.984623
OLFM1	0.568812	-1.34723	-0.9212	1.38467	0.00598247	0.308963
SPTLC3	-0.913981	-1.01536	-0.558538	0.13589	1.31263	1.03936
NAP1L4	-1.03552	-0.514846	-0.357215	-0.608227	1.24296	1.27285
SLC43A2	-0.232873	-1.33433	-0.988445	0.765799	0.901696	0.888152
SPRED2	-0.577419	-1.22837	-0.807174	0.563647	0.814138	1.23517
EPHB4	-0.729515	-0.873021	-0.974996	0.267584	1.24299	1.06696
RHOB	-0.371888	-1.1677	-1.02167	0.431396	1.05765	1.07222
NOTCH2NL	-1.71785	0.0254941	0.176639	-0.405578	0.901594	1.0197
PIM2	-0.824363	-0.470666	-0.643006	-0.624084	1.36393	1.19818
SMKR1	-0.225026	-1.4629	-0.814554	0.644975	0.880518	0.976982
CROT	-0.164276	-1.0596	-1.00724	1.61119	0.155619	0.464314
RTF1	-1.14897	-1.00704	-0.37087	0.366794	1.25419	0.905906
SLC22A23	-1.55153	0.646014	0.615405	-0.988528	0.671307	0.607334
ANO6	-1.07427	-0.775009	-0.810007	0.494186	1.10661	1.05849
ODF2L	0.296973	-1.78852	-0.551817	0.584333	0.765996	0.693037
TSPYL4	-1.73685	0.0516159	0.271893	-0.438404	0.920505	0.931246
HSPB11	-1.37583	-0.2656	-0.336755	-0.376729	1.24223	1.11269
RNF213	-0.899658	-0.967516	-0.826694	1.21633	0.732215	0.745322
RGMA	-0.915993	-0.293201	-0.808495	-0.497385	1.18293	1.33214
TTC39A	-0.297561	-1.26945	-0.883954	0.779544	0.328735	1.34269
ACTA2	-2.02761	0.304342	0.349605	0.346221	0.399138	0.628305
GNA12	-1.71485	0.0477145	0.251416	-0.464288	0.865838	1.01417
PARP9	-1.17152	-0.918223	-0.402212	1.43765	0.530006	0.524303
DPY19L1	0.1455	-1.47963	0.0746819	1.63041	-0.016804	-0.354159
MSRB1	-0.746823	-0.70965	-0.66343	-0.447589	1.31668	1.25081
HOGA1	0.380773	0.361197	-1.96217	0.84048	0.408892	-0.0291754
GPR137B	-0.717533	-0.468613	-0.78614	-0.593281	1.33013	1.23544
AK4	-0.875978	0.286701	0.184888	-1.51059	0.97782	0.937159
TTLL12	-1.06611	-0.831468	-0.565288	0.0787793	1.14534	1.23875
C15orf41	-1.11453	-0.876901	-0.6616	0.644781	0.760311	1.24794
CFL2	-0.804859	-1.4334	-0.122001	0.841905	0.300274	1.21808
NFKBIA	-1.29736	0.424869	0.129829	-1.15068	0.985657	0.907688
FAM222A	-1.53492	-0.554426	-0.338974	0.400025	1.06263	0.965664
GREB1	-1.78576	-0.193155	0.45213	0.867572	-0.217823	0.877038
SLC6A6	-1.54294	0.989677	0.0506768	-0.849654	0.699568	0.652676
PSORS1C2	-0.688527	-0.89439	-1.11229	1.10554	0.834093	0.755567
SPICE1	-0.443836	-1.16242	-0.60445	1.57053	-0.135408	0.775586
ZNRF1	-0.470089	-1.31075	-0.729173	0.311832	1.00953	1.18865
S100A1	-0.364006	-1.09819	-1.1521	1.02669	0.694296	0.893308
LMCD1	0.233703	-0.938905	-0.424328	1.88032	-0.557535	-0.193252
PUS7	-0.591879	-1.247	-0.580046	0.100428	1.33308	0.985413
GPSM2	-0.91084	-0.202766	0.363217	-1.34003	0.953792	1.13663
VAV2	-1.61804	-0.273571	-0.137782	-0.103276	1.10722	1.02544
INTS6	-0.413558	-1.16989	-1.00058	0.58324	0.758073	1.24271
CAPRIN2	-0.990537	-0.803952	-0.840757	0.422312	0.967288	1.24565
TMEM45B	-0.0774301	-1.12408	-1.25276	0.503209	1.02313	0.927929
CTNNBIP1	-0.886688	0.0107006	-1.02231	-0.512474	1.2015	1.20927
SLC26A11	-1.06069	-0.384893	-1.12578	0.448293	1.11015	1.01293
FANCF	-0.708885	-0.709671	-1.25394	1.05551	0.802727	0.814258
CMBL	-1.14419	-0.532474	-0.643774	-0.120013	1.20376	1.2367
SAMHD1	-1.30092	-0.749245	-0.601518	1.0463	0.779991	0.825395
ACSL1	-0.981345	0.526349	0.686856	-1.552	0.596558	0.72358
TSPAN33	-0.792303	-1.26093	-0.621494	0.928318	0.805052	0.941362
WNK1	-1.25243	-1.24481	0.155714	0.674325	0.752583	0.914618
MT1X	-0.523673	-1.07803	-0.941706	0.261096	1.18683	1.09548
AL050302.1	-0.54138	-0.810891	-1.29904	0.859415	0.801569	0.990327
ITPKB	-1.32406	-0.406887	-0.230318	-0.422647	1.25562	1.12829
STAT3	-1.36535	-0.624079	-0.432285	0.172383	1.12083	1.12849
WLS	-1.31957	-0.610757	-0.493979	0.159518	1.29307	0.97171
ID1	0.141692	-1.34758	-0.575786	1.66669	-0.0973984	0.212381
CBX2	-0.900508	-0.844929	-0.989814	0.907967	0.885708	0.941576
TBC1D20	-0.874986	-0.503807	-0.647854	-0.533072	1.26233	1.29739
GDPD5	-0.341126	-0.124967	0.0602455	-1.64777	1.16923	0.884386
C15orf57	-1.12906	0.190259	-1.31875	1.00314	0.34714	0.907263
PLS3	-1.02741	-0.793429	-0.715666	1.48924	0.658726	0.388542
RRAGC	-1.05729	-1.00517	-0.41613	0.167776	1.13885	1.17196
MICAL3	-1.65178	-0.627336	-0.0830848	0.701519	0.837517	0.823166
CYR61	-0.620446	-1.15556	-0.913241	0.801367	1.04756	0.840326
SLC40A1	0.0439909	-0.0952784	-1.46371	1.58968	0.360571	-0.435248
TATDN2	-0.906572	-1.19166	-0.582686	0.780212	0.992167	0.908535
BIK	-0.153139	-1.34663	-0.832363	0.131123	0.976179	1.22483
C15orf52	-0.607197	-1.63077	-0.0877268	0.957604	0.920038	0.448047
SCML1	-0.720396	-0.607552	-0.349469	-0.862453	1.37115	1.16872
FAM98A	-0.519158	-1.5257	-0.376643	1.24689	0.67747	0.497137
DNAAF2	-0.70945	-1.00728	-0.865133	0.277919	1.11795	1.18598
LACTB	-0.491793	-1.22635	-0.547995	-0.0968755	0.905292	1.45772
CLSPN	-1.71622	-0.343714	-0.237852	0.51328	0.782307	1.0022
TCF12	-0.989515	-1.0464	1.68342	0.112936	0.278778	-0.0392246
PLSCR1	-1.29191	-0.621786	-0.564589	1.44377	0.57203	0.462483
RYR1	0.603037	0.360081	-2.02809	0.316385	0.292936	0.455654
RPTOR	-1.07532	-0.749873	-0.859936	0.592217	1.06908	1.02383
MRPS17	-0.662987	-1.05454	-0.986491	0.806259	0.83837	1.05939
AC103801.2	-1.10524	-0.749926	-0.782636	1.31426	0.675804	0.647733
YTHDF1	-0.924144	-0.68029	-0.586732	-0.346099	1.28016	1.25711
ANXA6	-0.057199	-1.15409	-1.10415	1.42931	0.371975	0.514155
MYO15B	0.654309	-1.8614	0.11684	0.658218	0.748392	-0.316361
TBC1D30	-1.30485	-0.527837	0.22912	1.69648	-0.251285	0.158376
NIPAL3	-1.02576	-0.599326	-0.979111	0.371855	1.11869	1.11365
NCKAP5L	0.568205	-0.961829	-0.920056	1.68072	-0.26516	-0.101884
TNFRSF10B	-1.22096	-0.700836	-0.414184	-0.0487679	1.17446	1.21029
ANKRD6	0.595169	-0.21935	-1.8748	0.963657	0.193889	0.34143
PRRT3	-0.477269	-0.812781	-1.32083	1.08928	0.867665	0.653937
GRAMD2	-1.30618	0.756018	0.62285	-1.27024	0.55499	0.642557
PHLPP2	-1.02084	-0.700144	-0.75404	0.0690499	1.20192	1.20405
TNFRSF10A	-1.28527	-0.573806	-0.702644	0.407136	0.938975	1.2156
GOLT1A	-0.985582	-0.334209	-1.07721	1.54789	0.430896	0.418219
CBS	-0.958419	-0.59201	-1.11709	1.07982	0.625539	0.962165
TRIM14	-1.38255	-0.658016	-0.433114	0.291072	1.11751	1.0651
CABLES1	-0.718528	-1.09788	-0.887922	0.843898	1.08384	0.776594
WWC2	-0.394971	-1.0795	-1.14622	0.671704	0.889625	1.05936
SEC23A	-1.25658	-0.8107	-0.550402	0.556172	1.14607	0.915444
PPM1H	-1.13043	-0.822623	-0.473001	0.0661098	1.05223	1.30772
EPB41L4B	-0.144133	-1.04564	-1.01891	-0.165687	1.1604	1.21397
KLHDC10	-0.944457	-0.738341	-0.998275	1.15319	0.577876	0.950007
CYTH1	-1.11731	-0.753724	-0.562336	0.0395227	1.18109	1.21275
PTPRK	-0.726996	-1.10321	-0.797032	1.32555	0.564622	0.737063
SLPI	-0.492504	-0.283227	-0.230563	-1.34736	1.31621	1.03744
NAMPT	-1.56421	-0.632201	-0.0168954	0.196434	1.20946	0.807404
SPATA33	-1.32597	-0.404369	-0.0822889	-0.540364	1.25152	1.10147
EPHB6	-0.911878	-0.385235	-0.902202	-0.296645	1.20798	1.28798
HOMER2	-1.34964	0.0861257	0.681459	-1.11988	0.805022	0.896918
BRSK1	-0.717539	-0.456798	-1.0974	1.35855	1.09282	-0.179638
SGOL1	-1.24688	-0.739871	-0.676586	0.888129	0.693123	1.08209
GGA2	-1.10224	-0.708313	-0.422023	-0.235044	1.18168	1.28594
QDPR	-0.531713	-1.4409	-0.611912	0.699934	0.920821	0.963765
RAD51B	-0.416381	0.146429	-1.6944	0.790467	1.14387	0.0300184
SHQ1	-0.565762	-1.00751	-1.07941	0.567056	1.08324	1.00238
ACO1	-0.687193	-0.590978	-0.715209	-0.584813	1.26226	1.31594
CASKIN2	-1.39512	-0.701903	-0.341208	0.277192	1.2083	0.95274
C9orf152	-1.58018	0.451014	0.443982	-0.905914	0.884994	0.706108
ORAI2	-1.30459	-0.197035	-0.354772	1.35082	-0.515604	1.02118
RFFL	-0.584299	-1.4595	-0.378233	0.505388	0.575428	1.34122
MAPK1	-1.22834	-0.658347	-0.501671	0.024385	1.10681	1.25717
RNF185	-1.25886	-0.811479	-0.369999	0.165293	1.08929	1.18575
RCAN3	-0.35036	-0.225814	-1.71606	1.05791	0.632189	0.602128
BCR	-1.15954	-0.921207	-0.583368	0.633673	1.05794	0.9725
SOD2	-0.914362	-0.593518	-0.458392	-0.585678	1.24197	1.30998
NTN1	-1.8334	-0.22715	-0.0813124	0.886597	0.570435	0.684829
FCHSD2	-0.612231	-1.18282	-0.585102	0.44389	0.330883	1.60538
TBL1X	-1.56126	0.426141	0.350252	-0.900172	0.723765	0.961274
MORC4	-0.90453	-0.97803	-0.720114	0.328329	1.21653	1.05782
KPNA3	-1.53474	-0.635413	-0.304895	0.563983	0.99852	0.912546
GDAP1	-1.52922	-0.676997	-0.188131	0.571198	0.611953	1.2112
AMD1	-1.04591	-0.973833	-0.644907	0.548278	1.08721	1.02916
PACSIN2	-1.50046	-0.600895	-0.363481	0.437255	0.947782	1.07979
EXTL3	-1.21275	-0.951027	-0.46861	0.630498	0.956975	1.04492
KIAA0513	-1.9314	0.355227	1.01819	0.204744	0.141452	0.211793
SLC43A3	-1.3135	-0.506372	0.158058	1.72726	-0.0950349	0.0295863
RBPMS2	-0.950935	-0.751965	-0.446046	-0.376578	1.27638	1.24915
RALGPS2	0.644723	-1.147	-1.13285	1.01105	-0.307799	0.931881
ZNF142	-0.912127	-1.12683	-0.567855	0.415331	1.06388	1.1276
TRIP13	-1.1302	-0.869898	-0.685679	0.698567	0.864594	1.12261
ASB1	-1.08705	-0.638135	-0.947576	0.610964	0.946033	1.11577
CCDC64	-1.40292	-0.554223	-0.472734	0.216131	1.1524	1.06134
SUPT16H	-0.972425	-1.00379	-0.749622	0.839628	0.920931	0.965281
SLC7A8	-1.6395	-0.384802	-0.0664312	0.0147497	0.990667	1.08532
NCEH1	-0.494633	-1.17679	-0.834687	0.215948	1.19368	1.09649
BUB1B	-1.21169	-0.759697	-0.63803	0.44696	1.01159	1.15087
NUP205	-0.881324	-0.902999	-0.852459	1.33359	0.487959	0.815231
DOPEY2	-1.07442	-0.812475	-0.614494	0.139982	1.17089	1.19052
THTPA	-1.52736	-0.505942	-0.176887	1.19341	0.976777	0.0400031
CDAN1	-0.488937	-1.47933	-0.562069	0.701312	0.699915	1.12911
ATP7B	-0.790977	-0.448189	-0.41462	-0.874844	1.40438	1.12425
AVPI1	-0.95659	-1.0754	-0.585689	0.481569	1.25785	0.878254
CTSH	-0.149404	0.301275	0.239235	-1.90862	0.891866	0.625645
RAPGEF2	-1.49899	-0.244893	-0.634636	0.478101	0.59249	1.30793
C15orf38	-1.55403	-0.381937	-0.195056	-0.0577632	1.06034	1.12845
CORO2A	-0.791499	0.198833	0.48594	-1.61264	0.957463	0.761907
OSGEP	0.00652435	-1.13121	-1.2645	1.17627	0.639368	0.573546
GOT1	-1.3728	-0.351905	-0.19145	-0.435044	1.20399	1.14721
ECE1	-0.629994	-0.898528	-0.724531	-0.266166	1.37523	1.14399
GSR	-1.35419	-0.454143	-0.329382	-0.217152	1.30307	1.05179
PPIF	-1.3929	-0.422687	-0.0911661	-0.416675	1.15509	1.16834
PLEKHF1	-0.675565	0.445973	0.118688	-1.65771	0.980768	0.78785
SOAT1	-0.9169	-1.09797	-0.600824	0.47016	0.885589	1.25994
IFRG15	-1.05521	-0.681521	-0.715854	0.0426829	1.16042	1.24948
ACER3	-0.42511	-1.22248	-0.970341	1.02908	0.618291	0.970556
AP000758.1	-0.275421	-1.17728	-0.221845	0.707177	-0.639023	1.60639
PDXK	-0.71792	-0.948849	-0.598901	-0.249467	1.24336	1.27177
RAPGEF1	-0.670833	-1.09564	-0.868679	0.512718	0.861593	1.26084
HAUS2	-0.624101	-1.68243	0.36541	0.140254	0.849654	0.951216
NCAM2	-0.83017	-0.688658	-1.06778	1.40411	0.704702	0.477789
FAM109B	-1.33326	-0.608605	-0.648405	1.21489	0.757733	0.617645
AP3B2	-1.69299	-0.080415	-0.105107	-0.161989	1.08428	0.95622
AFMID	-0.693359	-0.798372	-0.606703	-0.457331	1.41689	1.13888
IL4R	-0.874953	-1.14121	0.264314	1.51371	-0.401782	0.639918
ETNK2	-1.8658	0.444505	0.373133	-0.360423	0.531096	0.877494
HLA-DPA1	-0.148614	-1.09966	-1.21891	0.940755	1.10446	0.421969
TEX2	-1.09117	-0.78744	-0.365136	-0.207282	1.2934	1.15763
ZNF106	-1.00078	-0.537323	-1.092	1.25202	0.698135	0.679937
NDST1	-0.598366	-1.26344	-0.805384	0.788232	0.867118	1.01184
PRR3	-0.823607	-0.937065	-0.967075	0.772286	0.979977	0.975483
ZC3HAV1	-1.32207	-0.660552	-0.587789	1.27926	0.634425	0.656727
PXDN	-0.603675	-0.950561	-1.10387	0.580645	0.942834	1.13463
ST6GAL1	0.451754	-1.32225	-1.22522	0.559497	0.60467	0.931541
TMTC1	0.251316	-1.40564	-1.05242	1.11096	0.450822	0.644961
2017-03-02	-0.661416	-0.900116	-1.08677	0.575403	0.822339	1.25056
SLC25A25	-1.8407	0.0610976	0.312152	-0.0518279	0.339021	1.18026
ZNF138	-0.218688	-1.051	-1.26108	1.11742	0.776922	0.636425
EPB41	-0.9257	-0.437249	-0.173399	-0.926584	1.35444	1.10849
SYNGR3	-0.500093	0.110048	-0.538912	-1.32842	1.38828	0.869097
FAM105B	-0.997047	0.00361825	-0.392256	-0.993936	1.06172	1.3179
RBM28	-0.496459	-1.32826	-0.786615	0.643449	0.883531	1.08436
MEGF8	0.154392	-1.66548	-0.621602	1.15002	0.418546	0.564124
SOHLH2	-0.375742	-1.21203	-1.00895	1.15078	0.755738	0.690202
IL17RE	-1.02735	-0.724237	-0.753827	1.52942	0.622838	0.353162
CEBPG	-0.857648	-1.06829	-0.535063	0.082747	1.22089	1.15736
CCNB1IP1	-0.974045	-0.846359	-0.87274	1.18408	0.626951	0.882113
TK2	-1.37577	-1.01205	0.247304	0.474857	0.380533	1.28513
TMEM179	-1.37974	-0.00872551	-0.731314	-0.135142	1.10728	1.14764
CCDC103	-0.947335	-1.31186	-0.187815	1.1164	0.337679	0.992936
ZNRF2	-0.945626	-0.644763	-0.965337	0.243726	1.27029	1.04171
C1orf115	0.0561697	-1.22068	-1.1208	1.34425	0.490539	0.450514
QKI	-1.08797	-1.05999	-0.429276	0.425981	1.1564	0.994859
RNF8	-1.00553	-0.0191034	-1.24579	0.0922044	1.256	0.922222
METTL6	-0.962323	-0.667051	-1.05667	1.16288	0.769179	0.753984
DLG5	-0.947265	-0.119922	0.225232	-1.31096	1.04964	1.10328
UBE2L6	-0.809276	-1.02175	-0.840935	1.2626	0.762246	0.647106
GATSL3	-1.278	-0.115805	0.619824	-1.0762	1.14796	0.702214
ATP1A1	-1.31227	0.503101	0.389586	-1.22702	0.900234	0.746367
GPATCH3	-0.681893	-0.505744	-1.18755	1.51681	0.11308	0.745294
CAPN2	-1.67015	0.254032	0.677322	-0.75186	0.671218	0.819437
BCAR1	-0.937611	-0.65522	-0.525351	-0.42314	1.33139	1.20993
PTPN14	-1.31548	0.11328	0.138742	-1.02644	1.04344	1.04646
TJP1	-0.528979	-1.07422	-1.05972	0.727267	0.82479	1.11087
LDLRAP1	-1.08481	-0.77524	-0.558168	0.030327	1.02265	1.36524
VPS9D1	-0.165057	-0.20197	-0.744329	-1.23809	1.38103	0.968413
TBC1D2	-0.844311	0.231066	0.432285	-1.57595	0.978224	0.778682
TUSC1	-1.03229	-0.990217	-0.677552	0.905229	1.07717	0.717658
SHB	-1.27155	-0.0526356	-0.333449	-0.697932	1.11549	1.24007
TMEM43	-1.15544	-0.706898	-0.635327	0.158194	1.17352	1.16595
C9orf3	-0.606116	-1.31477	-0.526217	0.177481	1.03477	1.23485
USP36	-1.22126	-0.332764	-1.0269	0.591864	0.908572	1.08049
TRIB3	-0.553721	-0.995954	-0.971512	0.188307	1.14397	1.18891
DAGLA	-1.79253	0.867957	0.724882	-0.49793	0.257259	0.440362
CDC25A	-1.65375	-0.371972	-0.356603	0.59653	0.736067	1.04973
CBLL1	-1.75911	0.868557	0.913311	-0.466904	0.208675	0.235473
GINS2	-1.18103	-0.338798	-0.366949	-0.571061	1.29655	1.16128
PISD	-1.65754	0.520567	0.459628	-0.804626	0.629669	0.8523
LYPD3	-1.12706	-0.609691	-0.948839	1.00878	0.969225	0.707585
ACER1	0.808613	-0.233054	-1.51719	1.37371	-0.147027	-0.285051
ESCO2	-1.69013	-0.559994	0.249176	1.06245	0.78436	0.154145
CPE	-1.09236	-0.461995	-1.10644	0.958029	0.879515	0.823249
SGMS1	-0.068853	-1.15488	-0.602423	-0.59855	1.23177	1.19293
PTPRJ	-0.774097	-0.938892	-0.907474	0.357101	1.19008	1.07328
ZC3HAV1L	-1.16186	-0.357304	-0.484748	-0.433026	0.962953	1.47399
HACL1	-0.725675	-1.37355	-0.4349	1.25469	0.689217	0.590212
ITM2C	-0.911904	-0.726311	-1.02621	1.20393	0.540751	0.919749
MCM10	-1.50585	-0.647293	-0.28883	0.415679	0.966981	1.05932
TMEM30B	-0.765755	-0.974817	-0.989443	0.908699	0.907119	0.914197
BAHD1	-0.942162	-0.778217	-0.898047	0.349034	1.17547	1.09392
ACSF2	-0.854166	-0.772749	-0.830519	0.0171071	1.2731	1.16723
CLDN15	-0.025441	-0.850431	-1.40634	0.199502	1.25311	0.829598
AZGP1	-1.85014	0.0344781	-0.00640763	0.0537655	0.952683	0.815624
LRRN1	0.0334542	-1.20429	-0.633585	1.76932	-0.0719687	0.107072
CCM2	-0.840359	-0.830186	-1.02444	0.60115	1.01821	1.07563
CHKA	-0.995576	-0.316845	-0.335602	-0.838387	1.21318	1.27322
CRIM1	1.01566	-1.34289	-1.10817	0.823316	0.116487	0.495597
ABCF2	-1.113	-1.04871	-0.510085	0.773258	0.925554	0.972977
OGG1	-0.847515	-0.981988	-0.851573	1.24202	0.635298	0.803759
ST3GAL4	-1.20478	-0.0260466	-0.00911025	-1.00913	1.13494	1.11413
TRIM21	-0.180845	-0.929628	0.129369	1.88563	-0.205641	-0.698889
HPCAL1	-0.991041	-0.524618	-0.47607	-0.542259	1.34242	1.19157
DHRS4	-0.737576	-1.21672	-0.651934	0.431795	1.08327	1.09116
IVD	-0.969973	-1.16877	-0.538616	0.985662	0.829027	0.862672
ATG16L1	-0.966679	-1.16511	-0.532306	1.02932	0.937682	0.697092
NUP153	-1.16936	-0.815928	-0.463054	0.118848	1.05282	1.27667
AP3S2	-0.830503	-1.51154	-0.0943584	0.893539	0.653153	0.889711
TMCC1	0.331646	-1.03011	-1.10598	0.977048	1.22264	-0.39524
STAT5B	-1.40215	0.767758	0.960746	-1.10057	0.314484	0.459726
COG5	-0.629766	-0.936577	-1.12604	0.790377	0.839761	1.06224
RAPGEFL1	0.0466331	-0.810432	-0.542891	-1.03482	0.82864	1.51287
SH2D4A	-0.121423	-0.913996	-1.01286	-0.369685	1.3879	1.03007
WDR41	-0.171718	-1.35447	-0.813786	1.35063	0.211778	0.777568
LANCL2	-0.44845	-1.18269	-1.00891	0.918089	0.692455	1.0295
PCYT2	-1.02751	-0.565576	-1.07506	0.6966	0.844675	1.12688
NEDD4L	-1.33113	0.851186	0.561769	-1.23334	0.531759	0.619755
ARL16	-1.0281	-0.910331	-0.691327	0.413513	1.03916	1.17709
ARHGAP35	-0.908309	-1.01012	-0.778524	1.18378	0.722228	0.790942
ZNF354A	-0.3704	-0.989497	-1.17806	0.411296	0.88252	1.24414
ANKRD28	-0.895055	-1.06709	-0.539101	0.158523	1.18295	1.15977
PLIN2	-0.782548	0.426419	0.669696	-1.67906	0.736538	0.62895
TGIF1	-0.465436	-0.742448	-0.547501	-0.797791	1.4118	1.14138
FAR1	-1.08424	-1.09505	-0.216072	0.193365	0.85934	1.34266
SMC5	-1.24786	-0.279297	-0.236427	-0.641362	1.14906	1.25588
C20orf27	-0.100268	-1.24894	-0.498744	-0.538536	1.34104	1.04544
ISOC1	-0.670974	-1.51116	-0.253789	0.458404	1.12361	0.853907
KCTD2	-1.14571	-0.72513	-0.833519	0.965884	0.975734	0.762746
G2E3	-1.02932	-0.665118	-0.724799	1.62319	0.29511	0.500942
FAM118B	-0.617983	-1.15363	-0.748082	0.988331	0.227971	1.30339
SNTB2	-1.93405	0.983743	0.360898	0.0230773	0.266481	0.29985
RP2	-0.679742	-0.930635	-0.930657	1.49483	0.413664	0.632534
KLHL7	-1.29073	-0.830551	-0.291259	0.164485	1.17627	1.07178
CD99L2	-1.29004	-0.584227	-0.342424	-0.163021	1.09205	1.28766
RDH10	-1.45061	-0.626897	0.240751	-0.323179	1.14192	1.01802
GPD1L	-1.55654	0.245191	0.25045	-0.822543	0.987059	0.896378
EP400	-0.742699	-0.807317	-0.574741	-0.431474	1.35869	1.19754
GCLC	-1.93207	0.568583	0.798233	-0.0154191	0.552851	0.0278187
CRAT	-0.72966	-0.591239	-0.271934	-0.927419	1.19632	1.32393
AP5M1	-1.01863	-1.06357	-0.605592	0.728928	1.0647	0.89417
B4GALT5	-0.696318	-1.16021	-0.845946	1.00469	0.886248	0.811538
GOLPH3	-0.999058	-0.664706	-0.672486	-0.147643	1.26589	1.218
CACNG4	0.139865	-1.42512	-0.752719	-0.136371	1.10132	1.07303
RPS6KA1	-0.45002	-1.15486	-0.797647	0.0303417	1.26664	1.10555
LMO4	0.437633	-1.1447	-0.878914	1.64793	0.0325163	-0.0944657
PYGB	-0.772768	-0.585216	-0.678982	-0.533614	1.21231	1.35827
POC5	-1.34975	-1.06992	0.00402331	0.573217	0.982884	0.859539
CEBPA	-0.747789	-0.794262	-0.750889	-0.233162	1.28718	1.23892
TTC39B	-1.68076	-0.00431208	0.651258	-0.573373	0.548054	1.05914
AUTS2	-1.01789	-0.493634	0.167089	-0.969547	0.963327	1.35066
TRNT1	-0.899056	-1.41939	-0.183178	0.92898	0.934402	0.638245
CTPS2	-0.563923	-0.936771	-0.717724	-0.307316	1.21182	1.31392
STK38L	-0.638479	-0.637451	-1.26151	1.3635	0.434679	0.739266
OSGIN1	-0.557965	-1.07411	-0.496992	1.79752	0.19686	0.13469
PRMT5	-0.509494	-1.01024	-1.14952	1.01413	0.838402	0.816733
LRP10	-1.26091	-0.35733	-0.975454	1.07853	0.857091	0.658074
ANKRD13B	-0.483263	-1.38704	-0.693678	1.17583	0.781611	0.606536
MDP1	-0.746099	-0.821272	-0.659717	1.57292	-0.241064	0.895236
PURB	-1.0421	-0.852608	-0.815641	1.1173	0.748887	0.84417
ACER2	-0.792186	0.201215	-0.192117	-1.38827	1.15765	1.01371
PRR15L	-0.771441	0.548132	0.598199	-1.69529	0.680851	0.639549
UBE2D4	-0.680224	-1.15474	-0.84651	0.744298	0.799814	1.13737
NDUFAF4	-1.06638	-1.22862	-0.274624	0.649198	1.03911	0.881313
CHD8	-0.836586	-0.444412	-1.27087	1.29901	0.539133	0.713726
PPM1F	-1.26714	-0.682612	-0.555641	1.42275	0.60985	0.472797
GREB1L	-0.35971	0.331244	-0.0419874	-1.75123	1.03942	0.782265
RAD51	-1.40551	-0.295267	-0.77491	0.383227	1.02573	1.06672
SLC12A8	-0.611638	-1.20616	-0.735571	0.818963	1.3443	0.390105
METTL3	-0.733639	-1.22292	-0.723857	1.05594	0.749809	0.874669
RAB11FIP1	-0.882497	0.62479	0.577007	-1.62606	0.651393	0.655369
ARMC7	-0.931337	-1.08699	-0.595236	1.33262	0.624754	0.656188
PYCR1	-0.823702	-0.984742	-0.886987	1.02676	0.590833	1.07784
UBE3C	-1.22694	-0.759868	-0.61977	0.45092	1.02152	1.13414
RNF31	-0.554157	-1.14023	-0.991172	0.951573	0.894622	0.839362
GCC1	-1.17568	-0.84313	-0.68077	0.954623	0.802703	0.94225
PMEPA1	0.716426	-0.381182	-1.27176	1.54625	-0.0335108	-0.576232
TMOD3	-0.750845	-0.834029	-0.84561	0.0309228	0.929905	1.46966
FAH	-0.626995	-0.844526	-1.03371	0.148175	1.29097	1.06608
HMGB3	-0.822133	-0.485697	-0.304228	-0.906355	1.29768	1.22074
KREMEN1	-1.33065	-0.706485	0.0553252	-0.304419	1.04044	1.24579
TNFRSF21	-0.770228	0.063632	0.0206304	-1.45365	1.07912	1.0605
GPR143	-0.33363	-0.355538	-1.43654	1.53227	0.592265	0.00116589
MYO1E	-1.6511	0.187979	0.321637	-0.674463	1.03315	0.782803
ABAT	-0.528565	-1.32683	-0.736975	1.16347	0.568696	0.860203
TOX4	-1.02152	-0.987749	-0.711834	0.951205	0.845622	0.924273
SUN2	-1.0766	0.692268	0.585434	-1.47853	0.7309	0.54653
SEC14L1	-0.754217	-1.37044	-0.480916	0.671147	0.980222	0.954203
ATL2	-1.01691	-0.516263	-0.637782	-0.347622	1.26797	1.2506
PSME1	-0.962652	-0.935854	-0.836306	0.969371	0.883185	0.882256
HECTD3	-1.34432	-0.620613	-0.451828	0.144226	1.1521	1.12043
PIP4K2A	-0.395804	-1.40104	-0.375987	1.56941	0.0849398	0.518481
VCL	-1.21984	-0.314084	-0.150639	-0.711776	1.11823	1.27812
FECH	-1.18592	-0.101252	-0.805803	1.50353	-0.205133	0.794578
LRRC28	-0.562333	-0.985488	-0.650363	-0.322628	1.32477	1.19604
ADCY9	-0.0106583	-1.3066	-0.369025	-0.0396259	-0.0496116	1.77552
C7orf41	-1.04203	-0.814852	-0.699174	0.234583	1.2372	1.08427
ARVCF	-0.564581	-0.845213	-0.901202	-0.183911	1.313	1.1819
PEX1	-0.633601	-0.981919	-1.05666	1.14561	0.621468	0.905105
TNPO3	-1.20302	-0.819626	-0.661533	1.01857	0.736037	0.929566
ADAR	-0.79875	-1.08047	-0.790391	1.24512	0.662402	0.762089
APOL2	-1.03969	-0.763911	-0.902881	0.724797	1.1162	0.865482
PRPS1	-0.556431	-1.77502	0.222164	0.652279	0.770055	0.686948
FN3KRP	-1.23557	-0.932646	-0.323924	0.29741	1.12694	1.06779
P4HA2	-0.579279	0.790447	0.178617	-1.75333	0.637494	0.726053
FGFR1	-0.127477	-1.36974	-0.742448	-0.0203668	1.09804	1.162
MSH6	-1.045	-0.802624	-0.758089	0.382301	0.923123	1.30029
HAUS6	-1.08512	-0.724972	-0.836269	1.25336	0.528482	0.864521
LTBP1	-0.351329	-1.12183	-1.10867	1.14428	0.870834	0.566721
ARHGAP11B	-1.48804	-0.213816	-0.778324	0.919015	0.592122	0.969041
CDADC1	-1.53383	-0.412824	-0.478132	0.398283	1.14806	0.878441
AC087645.1	-1.38532	-0.377073	-0.58887	0.0792966	1.08732	1.18465
DAB2IP	-0.793379	-0.851669	-0.803837	-0.000218538	1.22486	1.22425
HILPDA	-0.648744	-0.108005	-0.777192	-0.922097	1.44838	1.00766
DBF4	-1.32833	-0.739	-0.580914	0.968592	0.879615	0.800038
RAP1GAP2	-1.20503	-0.615762	-0.439125	-0.167619	1.23965	1.18789
DEGS2	-0.663472	-0.485061	-1.41966	0.593027	1.04576	0.929409
PHF8	-1.0766	-1.01191	-0.277379	0.0285924	1.10644	1.23085
STK24	-1.04832	-0.596566	-0.465136	-0.400333	1.16146	1.34889
SLC37A3	-0.358036	-0.54149	-1.38775	1.43857	0.758373	0.0903329
ERLIN1	-1.32764	-0.230102	-0.275298	-0.540217	1.16903	1.20422
LAP3	-0.969654	-0.617275	-1.09865	1.04575	0.690277	0.949546
PSMB9	-1.04743	-0.809261	-0.529196	1.60307	0.177267	0.60555
TCF7	-1.44182	-0.403655	-0.118673	0.0269663	1.62702	0.310159
TM9SF1	-0.831111	-1.16989	-0.695479	0.752856	0.997134	0.946492
AP2A2	-0.138282	-0.88149	-0.893136	-0.561703	1.35731	1.11731
NET1	-1.66898	0.019487	0.346292	-0.558939	1.08603	0.776104
CBX4	-0.830292	-0.783644	-0.761129	-0.110124	1.33476	1.15043
SELRC1	-1.26062	-1.14976	0.0360057	0.438765	0.863505	1.07211
PSPH	-0.81226	-0.61393	-1.10787	1.40004	0.309303	0.824714
PSMB5	-0.878365	-0.96795	-0.88289	0.989853	0.968601	0.77075
CAPZA2	-1.39596	-0.14203	-0.944597	0.953282	0.938876	0.590433
GNPTAB	-1.71858	-0.189784	0.211988	-0.249396	1.04461	0.901168
EHD4	-1.39085	-0.58963	-0.305338	-0.00493944	1.12471	1.16605
SLC12A7	-0.965201	-1.06303	-0.606928	1.29	0.648382	0.696774
OXNAD1	-1.0564	-1.08868	-0.485123	0.839424	1.17412	0.616658
HIRA	-1.11343	-0.949246	-0.46796	0.264291	1.09984	1.1665
TADA2B	-1.18054	-0.0162921	-1.14075	0.273651	0.808367	1.25556
SLC26A6	-0.113879	-0.343831	-0.650743	-1.24833	1.4127	0.944088
PSME2	-0.507617	-1.19324	-0.936219	1.16624	0.725647	0.745188
GABARAPL1	-0.707864	-0.886917	-0.916238	1.549	0.554028	0.407986
SGSH	-0.8795	-1.17812	-0.63422	0.804748	0.879977	1.00712
CAB39	-0.800674	-0.941256	-0.623339	-0.11325	1.24439	1.23413
SPTBN2	-0.901474	-0.711434	-0.722306	-0.165745	1.29849	1.20247
DTD2	-1.1349	-0.948974	-0.485653	1.35351	0.561888	0.654125
TPMT	-0.468359	-1.24587	-0.854452	0.428301	1.18041	0.959975
ACTN1	-0.740524	-0.811341	-0.630337	-0.366384	1.1902	1.35838
PAWR	-0.805297	-0.446013	-1.26047	1.3762	0.67977	0.455813
PLIN3	-1.37893	-0.0256798	-0.127368	-0.726977	1.15892	1.10003
PNCK	-0.0765283	-1.35447	-1.01892	1.08519	0.761287	0.603451
CPPED1	-1.43697	-0.428246	-0.490429	0.133015	1.00306	1.21958
PPP1R37	-0.91209	-0.0947599	-0.0949201	-1.2108	1.22731	1.08526
FOXK2	-1.32276	-0.862734	-0.39527	0.570467	0.962409	1.04789
RNF103	-0.628465	-0.999638	-0.884608	0.146051	1.15734	1.20933
FAM109A	-1.11311	-0.638419	-0.795167	0.26312	0.992591	1.29099
TMEM104	-0.860263	-0.962246	-0.832534	1.32392	0.632364	0.698755
FIGNL1	-1.55875	-0.248219	-0.318271	-0.0595643	0.999744	1.18506
FANCM	-0.322147	0.418755	-1.41242	0.832367	-0.73711	1.22056
FZD1	-1.92743	0.296118	0.199139	-0.0836523	0.788044	0.727781
GALK1	-1.15558	-0.158392	-0.198797	-0.869837	1.24139	1.14122
MKL1	-1.40523	-0.363701	-0.160401	-0.356065	1.39668	0.888723
ACAP2	-1.24013	0.495997	-0.815435	0.413107	1.50148	-0.355023
C1orf134	1.05453	-0.730739	-1.21901	0.261599	-0.577295	1.21091
CDKN1A	-1.8337	-0.0138051	0.134616	-0.0816613	0.86279	0.931756
MTUS1	-0.272508	-1.04837	-0.890194	-0.226703	1.29455	1.14323
PIK3C2A	-1.06184	-0.436743	-0.095972	-0.8395	1.16465	1.2694
E2F3	-0.951084	-0.826642	-0.80419	0.271505	1.04874	1.26167
CCDC85C	-1.0887	0.432306	0.469036	-1.44207	0.794886	0.834537
B4GALNT1	-0.149259	-0.68461	-0.216673	1.9892	-0.649102	-0.289554
SLC25A16	0.50162	0.42176	-1.5401	0.348158	1.14456	-0.876001
PPP4R1	-0.954868	-1.0104	-0.532611	1.08434	0.155048	1.25849
C7orf49	-1.21507	-0.750675	-0.725431	0.786303	0.926913	0.977959
POLE2	-0.934583	-0.77919	-0.551867	-0.245389	1.22379	1.28724
DPH3	-0.823659	-1.10785	-0.779833	0.777838	0.88979	1.04372
SYNJ1	-1.95805	0.478166	-0.1127	0.56709	0.316155	0.709337
ZNF579	-0.619894	-0.989222	-0.63744	-0.267154	1.26382	1.24989
ALG1L	0.840195	-0.956397	-1.00986	1.50034	-0.0484196	-0.325855
ZNF812	0.118304	1.01997	1.07007	-1.6185	-0.354592	-0.235253
PNMT	-0.523955	1.02811	0.951185	-1.65632	0.108249	0.0927245
AQP3	0.256478	1.171	1.04036	-1.36138	-0.466225	-0.640233
CDH10	0.882547	0.934704	0.920471	-0.921247	-0.93727	-0.879205
PSCA	0.59733	1.07858	1.01244	-0.996093	-0.722113	-0.970144
TMEM74B	1.03161	0.824043	0.786169	-0.457461	-1.24	-0.944361
AOC1	1.03129	0.910331	0.785704	-0.823625	-0.948509	-0.955188
ZNF689	-1.14764	1.21024	1.27017	-0.536625	-0.401769	-0.394372
NDRG1	0.471128	0.856441	0.728396	-1.86817	-0.0378607	-0.149931
PIP	0.96989	0.890888	0.869987	-0.790041	-0.94403	-0.996693
NR4A1	0.112954	1.12372	1.2627	-0.688101	-0.995703	-0.815576
CRYAB	0.727445	0.973288	0.934099	-0.665578	-1.35138	-0.617874
CRLF1	0.335855	1.1927	1.08023	-0.830388	-1.00509	-0.773305
BATF	0.201361	1.10084	1.10538	-0.17347	-1.1184	-1.11571
SLC43A1	-1.70917	1.01337	0.908109	-0.434414	0.194011	0.0280985
BTG2	-0.0574568	1.22524	1.12165	-1.33369	-0.508904	-0.446844
MUC20	0.97006	0.951694	0.793362	-0.699451	-0.968135	-1.04753
FIBCD1	0.0623793	1.23461	1.17938	-0.948473	-0.680086	-0.847813
B3GNT3	0.488072	1.03281	0.83583	0.025694	-1.47216	-0.910255
BHLHE40	0.420184	1.14366	0.994541	-0.381201	-1.01449	-1.16269
ELF5	0.536302	1.00565	1.13602	-0.777409	-0.955852	-0.944713
STAT5A	-1.16393	0.941684	0.973014	-1.28591	0.354175	0.180964
VMO1	1.1507	0.808175	0.744842	-0.837311	-0.821148	-1.04526
DST	0.974902	-0.154443	-0.575385	1.47841	-0.75275	-0.970733
DGAT1	0.930181	0.925691	0.879658	-0.991194	-0.86119	-0.883147
JAG2	0.97254	0.918095	0.830957	-0.725702	-1.03219	-0.963697
P4HA1	0.813829	1.05648	0.82624	-0.638239	-0.94794	-1.11037
TBC1D8	-0.769343	0.888992	0.811714	-1.64443	0.340228	0.372842
SERHL2	0.703358	1.00893	0.873205	-1.43321	-0.517444	-0.634833
ARHGEF37	-0.859418	1.10628	1.05943	-1.38187	0.0747507	0.000818659
RGS11	0.907436	0.9203	0.897336	-0.86102	-1.08319	-0.780866
ZNF432	0.888515	0.869287	0.890447	-0.51647	-1.31388	-0.817896
ALDOC	0.882407	1.02984	0.771663	-0.637524	-0.842836	-1.20355
ELF3	0.769144	0.984132	0.800712	-0.212559	-1.09186	-1.24957
EPDR1	0.215024	1.08404	1.04051	-0.492597	-1.5349	-0.312082
GAL	-0.968922	1.3122	1.07552	-1.05569	-0.214542	-0.148568
DOCK6	1.12538	0.765034	0.72873	-0.931175	-0.44056	-1.24741
TAGLN	0.696709	0.964132	1.05039	-1.04181	-0.796723	-0.872694
ENG	0.808392	0.955531	0.895088	-0.466621	-1.02117	-1.17122
STC2	0.820418	1.03324	0.807869	-0.532686	-1.23314	-0.895702
C1orf51	0.778654	1.0293	0.917295	-0.93041	-0.988073	-0.806763
CYP27A1	-0.794607	0.857035	0.784011	-1.6434	0.42165	0.375312
MDK	0.959439	0.9006	0.876069	-0.85567	-0.921481	-0.958958
WFDC2	0.00332002	1.103	1.17854	-1.41431	-0.348028	-0.52252
SLC1A6	1.20273	0.899655	0.570576	-0.894171	-0.753495	-1.02529
MATN2	0.979377	0.871461	0.852336	-0.753916	-0.766412	-1.18285
COPZ2	0.389583	0.0410151	1.70243	-0.247954	-1.17712	-0.707954
PYGL	1.07769	0.758562	0.66529	-0.134555	-1.20728	-1.15971
PFKFB4	0.651877	0.71368	0.56466	-1.92482	0.142117	-0.147519
CMTM7	-0.751033	1.17373	1.33981	-0.242658	-0.602838	-0.917014
SCXA	1.19669	0.691158	0.772739	-0.776021	-0.702387	-1.18218
ATAD2	-0.789279	1.2255	1.23214	-1.09006	-0.317088	-0.261213
CCNG2	0.846654	0.685803	0.791538	0.184961	-1.30284	-1.20611
ATP2A3	0.610228	1.09308	0.943753	-0.5155	-1.1138	-1.01776
ZNF175	0.761965	0.851134	0.46304	0.336189	-0.727682	-1.68465
PPP1R14C	-0.661598	0.809742	0.784571	-1.72453	0.438065	0.353752
ADCK5	0.8441	0.922424	0.953535	-0.801687	-0.80982	-1.10855
VAV3	0.823345	0.281284	0.316809	1.04661	-1.20568	-1.26237
NXPH4	0.89899	0.939337	0.86638	-0.710665	-0.815772	-1.17827
EFEMP2	1.24544	0.629435	0.147143	0.343721	-0.943569	-1.42217
ID3	0.449293	0.196004	0.50405	1.26249	-1.16519	-1.24664
WNK4	0.677139	0.0896394	0.403406	0.971475	-0.31797	-1.82369
SLC41A2	-1.41633	1.0367	0.776769	-1.01636	0.0960763	0.523142
LAMA3	-0.584687	0.965283	1.19093	-1.50395	-0.181952	0.114382
LIPT2	-0.704429	1.09267	0.700016	0.641574	-0.189621	-1.54021
GRB7	0.404253	1.24493	0.916152	-1.26079	-0.593668	-0.710885
CYP4Z1	-0.0311868	1.09915	1.12107	0.0373901	-0.948614	-1.27782
MZF1	1.01005	0.903928	0.671066	-0.319716	-0.983823	-1.28151
SCXB	1.13493	0.712853	0.841463	-1.04383	-0.660768	-0.984646
ATAD3C	1.15992	0.763357	0.575158	-0.573723	-1.49133	-0.433383
GPRC5A	0.738205	1.14331	0.796459	-0.907399	-0.637583	-1.13299
SLC41A1	0.462376	1.01653	1.1415	-1.19792	-0.750568	-0.671927
ADORA2A	0.756758	0.895425	0.770839	-1.60306	-0.159611	-0.660352
ADNP2	1.84749	-0.913571	-0.8607	-0.0851364	-0.0389477	0.0508612
SP6	-1.37536	1.06444	0.928212	-1.00274	0.32312	0.0623287
PGPEP1	0.574128	-0.171586	0.871282	0.603236	-1.87561	-0.00145118
AP001816.1	0.806866	0.986803	0.842007	-0.399258	-1.06335	-1.17307
C12orf75	0.328487	1.02715	1.00711	-0.111011	-0.754844	-1.49689
UPK2	1.07673	0.819047	0.754748	-0.521179	-1.23998	-0.889369
ABHD3	-0.793147	1.35688	1.19136	-0.359057	-0.75765	-0.638377
HAGHL	0.724593	-1.05555	-0.130045	1.06944	0.699543	-1.30798
RDH16	0.806083	0.892154	0.581905	-1.73115	-0.0899772	-0.459012
FAM43A	-0.253303	0.419555	0.741155	-1.92061	0.441623	0.571585
PLLP	-0.486608	0.744565	0.664831	-1.83061	0.411399	0.496427
EHF	0.193138	1.04194	1.22463	-0.366515	-1.20825	-0.884949
FADS3	-0.302299	1.11132	1.34791	-1.17037	-0.505704	-0.480854
ARHGDIG	1.13023	0.89988	0.628768	-0.878726	-0.606495	-1.17365
TACC1	0.86103	0.553174	0.555227	0.484728	-1.67314	-0.78102
MGLL	0.414299	1.21525	0.851567	-0.241345	-0.946921	-1.29285
CES1	-0.220648	1.22295	1.02217	-1.4805	-0.460458	-0.0835108
CALY	1.2063	1.02477	0.32645	-1.08489	-0.484481	-0.988139
AC090616.2	-0.334253	1.30848	1.2301	-0.897988	-0.61235	-0.693998
CA11	1.16428	0.652463	0.66991	-0.215977	-0.865775	-1.4049
PKIB	0.990198	0.62748	0.545548	0.325231	-1.49539	-0.993064
WDYHV1	-0.485369	1.52785	0.871722	-0.335831	-1.18401	-0.394365
ACAP1	0.924004	0.98947	0.779839	-0.678047	-1.19286	-0.822407
CPVL	1.05626	0.435594	0.714146	-0.0580916	-0.412727	-1.73518
FAM229A	0.568982	0.716587	0.791149	0.135796	-1.83797	-0.374548
KATNAL2	0.568377	1.09334	0.988094	-0.653751	-1.20506	-0.790992
UGDH	-0.711554	1.09293	1.33516	-0.162245	-1.15285	-0.401435
PTGES	-0.517435	1.14393	1.33982	-1.01954	-0.738849	-0.207922
ATP2A1	0.622381	0.584289	0.981277	0.184585	-0.706778	-1.66575
C8orf44	0.8824	0.895096	0.48657	0.0439653	-0.645102	-1.66293
ARTN	0.813435	0.16326	0.0484625	1.27059	-1.32066	-0.975089
NUDT17	0.548403	0.994913	1.03976	-0.360432	-1.23032	-0.992318
PHF21A	0.663835	0.344361	1.00937	0.375512	-0.73966	-1.65342
ARMCX2	0.748419	0.123962	-0.220756	1.46249	-1.02425	-1.08987
MCF2L	1.00788	0.734953	0.48048	0.280468	-1.2573	-1.24648
PXMP4	-1.12145	1.20317	1.11299	-1.01036	0.00314244	-0.187494
PRKAB2	-1.55038	1.07902	0.896256	-0.753704	0.221998	0.106815
CASP4	-0.329741	-0.307682	0.554102	1.64008	-0.236184	-1.32058
NEDD9	0.0603827	0.790195	0.595435	-1.9696	0.239515	0.284075
CERS4	0.906376	0.997751	0.69602	-0.32461	-1.18317	-1.09236
WNT10B	0.781616	-0.120358	0.36094	1.22782	-1.44555	-0.804458
ZSCAN1	1.07553	0.945685	0.64857	-0.615819	-1.16782	-0.886142
S1PR3	0.504154	0.976458	0.785154	0.23206	-1.28408	-1.21374
SPAG4	0.601371	0.68529	0.336299	-1.99306	0.271293	0.0988037
SHC2	0.937253	0.804738	0.895105	-0.500243	-0.804394	-1.33246
ASCL2	1.00145	0.860088	0.561936	-0.0109509	-1.08112	-1.3314
DDIT4	0.136779	0.958225	0.753255	-1.85017	0.191461	-0.189553
C11orf52	0.68979	0.909531	0.96434	-0.234814	-1.15774	-1.17111
ELOVL5	-1.10026	1.25283	1.1951	-0.792928	-0.210341	-0.344396
NUDT14	1.06351	0.977866	0.664346	-0.785209	-0.887311	-1.0332
AC132192.1	0.467068	-0.217972	0.508585	0.940581	0.187434	-1.8857
FZD2	1.09675	0.380647	0.0559131	0.8578	-1.0303	-1.3608
ADD3	-0.310215	0.551561	0.654579	-1.91168	0.489695	0.526062
SLC52A3	1.02908	0.135095	0.121175	1.06735	-1.20111	-1.15159
PLEKHB1	0.711695	0.929039	1.04575	-1.09361	-0.606452	-0.986421
ITGA5	1.25052	0.359473	-0.176702	0.826691	-0.991071	-1.26891
BOC	1.70191	-0.126456	0.538307	-0.429781	-0.52962	-1.15436
ROBO1	1.36017	-0.339992	0.377403	0.75615	-1.09763	-1.0561
NAPRT1	0.884696	0.901921	0.937916	-0.72706	-1.01607	-0.981403
SLC27A3	1.05811	0.684958	0.356134	0.126332	-0.483509	-1.74203
GMPR	-1.35365	1.23522	1.13132	-0.343195	-0.434747	-0.234949
HIST1H2AD	0.201006	0.360594	0.446656	0.753356	0.23966	-2.00127
SYTL1	1.12907	0.634785	0.478026	0.205467	-1.39217	-1.05517
MAP3K12	1.00482	0.545127	0.569168	0.41033	-1.23472	-1.29473
PRSS27	-0.282293	1.3357	1.17562	-0.851601	-0.488376	-0.889047
TCEAL1	-0.304447	1.24369	0.969437	0.248886	-1.20381	-0.953755
PIAS3	0.422543	1.08957	1.11672	-0.660976	-1.06785	-0.900013
SPNS2	0.743198	0.857059	0.741735	-1.69886	-0.134478	-0.508652
CERK	0.54698	1.16358	0.97007	-0.826836	-0.882589	-0.971204
FAM228B	1.35123	0.453541	-0.0428735	0.371066	-1.59288	-0.540086
ZNF737	-0.0594862	0.933231	1.43584	-1.05506	-0.913467	-0.341059
PRR11	-1.55952	0.621918	1.08867	0.396066	-0.860662	0.313526
SCCPDH	1.38562	0.576648	0.555756	-0.384855	-1.15415	-0.979025
C19orf33	1.07933	0.59078	0.49556	0.24541	-0.835681	-1.57539
OPLAH	0.6328	0.863709	0.751401	-1.7696	-0.0923845	-0.385921
TMEM44	1.1542	0.767411	0.706454	-0.647681	-0.674462	-1.30592
ABCA5	0.404173	0.975241	1.2165	-0.843565	-1.15786	-0.59449
PPM1J	1.17214	0.21799	0.623746	0.434495	-1.26572	-1.18265
AKAP13	-1.05591	0.896103	0.831969	-1.44422	0.330817	0.441234
RP11-195F19.5	-0.73022	0.566918	1.28061	-1.55262	0.222083	0.213223
CFB	0.836924	1.00701	0.810451	-0.454291	-1.1321	-1.06799
BCL3	0.884882	1.06892	0.633101	-0.391508	-0.862737	-1.33266
YJEFN3	1.19865	0.66985	0.687966	-0.298012	-1.09652	-1.16193
TMPRSS4	1.25172	0.778524	0.320544	-0.101607	-1.42841	-0.820775
FOXH1	1.19172	0.527629	0.921264	-0.869551	-0.632335	-1.13873
EBAG9	0.91253	0.923319	0.888678	-0.729692	-1.03542	-0.959417
HDAC5	0.729822	0.929508	0.552129	0.305642	-1.12215	-1.39495
RAB7L1	-0.272724	1.19864	1.22059	-0.162296	-1.03761	-0.946609
HYAL1	0.878864	0.980212	0.698306	-0.266953	-0.939236	-1.35119
EPOR	1.14827	0.687062	0.705059	-0.333241	-0.815907	-1.39124
TNNT2	0.279364	-0.174611	0.606381	-1.86316	1.01693	0.135104
SCNN1B	-0.955175	1.32284	0.866634	-1.23163	0.185429	-0.1881
C3orf52	1.26137	-0.216842	-0.486979	1.23009	-0.976909	-0.810735
INPP5J	-0.0912988	1.2856	1.15772	-1.02564	-0.480178	-0.84621
RIN1	0.622584	1.03495	0.920464	-0.336374	-1.30577	-0.935854
RARA	0.703082	-0.678647	-0.419157	1.60905	-1.12827	-0.0860576
SLC39A8	-0.16782	1.00974	1.32005	-0.126414	-0.77078	-1.26477
TSNARE1	1.14766	0.841851	0.56147	-0.607947	-1.41964	-0.523392
ALS2CL	1.34306	0.473824	0.775332	-0.579752	-1.07495	-0.937514
DOK4	0.827584	0.578519	0.740153	0.403848	-1.18022	-1.36988
ATG16L2	1.14094	0.450436	0.720689	0.119742	-1.26475	-1.16706
PDSS2	-0.317373	-0.245492	0.11799	1.92459	-0.625295	-0.854422
DTX2	-0.651211	1.20581	1.21074	-1.22909	-0.296661	-0.239585
PLXNA1	-0.738493	1.31717	1.24843	-0.734681	-0.657258	-0.435167
MOCS1	0.66965	0.875004	0.893306	-0.000576572	-1.12509	-1.3123
PLEKHA2	1.00418	0.767855	0.519746	0.129518	-0.907538	-1.51376
FAM84B	1.28167	0.558958	0.402351	0.14892	-1.20632	-1.18558
ACSM3	0.772191	1.38107	0.301478	-0.395746	-0.775403	-1.28359
PABPC3	0.94338	0.808333	0.967199	-0.731089	-1.06789	-0.919934
ZNF485	1.17504	-0.536765	0.0994225	1.11521	-1.35128	-0.501632
NEBL	-0.553014	0.976301	1.03909	-1.62718	0.0843513	0.0804483
CYB5R2	1.13863	0.707015	0.733616	-0.464164	-0.731075	-1.38403
SOWAHA	0.712513	0.950116	0.912999	-1.46098	-0.570621	-0.544025
ZNF562	-1.23715	0.908554	1.31869	-0.681538	-0.597523	0.288965
LPCAT4	0.920775	-0.129623	0.172132	1.25584	-0.927416	-1.29171
GDPD3	0.689636	0.396903	0.456415	0.339829	0.124122	-2.0069
STK3	-0.0488625	0.944594	1.27815	-1.40417	-0.704052	-0.0656549
C6orf99	0.0117533	0.40889	1.12617	-1.81637	-0.20352	0.473078
ZBED5	1.10801	0.114504	0.408307	0.790477	-1.07597	-1.34533
MICB	0.685648	-0.744415	-0.417664	1.72867	-0.50581	-0.746427
INADL	1.0493	0.477512	0.499097	0.494564	-1.28135	-1.23912
MED30	0.0882292	1.00083	0.718795	-1.85167	0.17066	-0.126843
ANGPTL4	0.836208	1.28113	0.470156	-0.504322	-0.957175	-1.126
EIF4E1B	0.867478	-0.730905	-0.658981	1.59169	-0.829459	-0.239825
RGS14	1.01443	0.928054	0.575568	-0.340464	-1.47056	-0.707031
[truncated: 190 more rows]

## Sheet: PR Isoforms_Patient Tumors_Top1
Tumor ID in paper	A1	A2	A3	A4	A5	B1	B2	B3	B4	B5	B6
[truncated: 1,027 more rows]

[truncated: 1 more sheets: PR Isoforms_Patient Tumors_All]
