# Supplementary material for: Progesterone receptor isoforms, agonists and antagonists differentially reprogram estrogen signaling
Source: Oncotarget. 2017 Sep 28;9(4):4282–300. doi: 10.18632/oncotarget.21378 (PMC5796974; doi:10.18632/oncotarget.21378)
Supplement: Supplementary file 5 [file oncotarget-09-4282-s005.xlsx]

## Sheet: Agonist_Antagonist_GenEexp_100
	T47DXeno_188_EC313+Tam	T47DXeno_144_EC313	T47DXeno_187_EC313+ICI	T47DXeno_142_EC313+BZA	T47DXeno_239_4124+Tam	T47DXeno_143_EC313+Raloxifene	T47DXeno_249_CDB4124	T47DXeno_190_Progesterone+Tam	T47DXeno_185_R5020+Tam	T47DXeno_149_R5020	T47DXeno_150_Progesterone	T47DXeno_182_MPA	T47DXeno_183_MPA+Tam
CXCL13	-0.859691	-0.949145	-0.735425	-0.742819	-0.949145	-0.949145	-0.87298	1.15607	1.32222	0.507294	0.82506	0.845782	1.40193
AP001579.1	0.989447	0.942252	1.16901	-0.88724	-0.88724	-0.88724	-0.88724	-0.88724	-0.88724	1.18322	0.963566	0.963182	-0.88724
AC083862.1	-1.20946	-1.20946	-1.20946	-1.20946	0.778314	0.771095	-1.20946	0.99063	0.795229	0.585708	0.769311	0.588063	0.768934
FSIP1	-1.50066	0.807252	0.885347	0.215398	0.264383	0.723017	-1.58866	-0.00526008	0.994501	1.36425	-0.0444336	-0.88361	-1.23152
RP11-371E8.4	1.38563	-0.755809	-0.755811	-0.755811	-0.755811	-0.751176	-0.755811	0.929708	1.48619	1.02123	1.19733	-0.749712	-0.740146
SPINK13	-0.666862	0.468499	-0.0263523	-1.69184	-1.8256	-0.802359	-0.170719	0.658057	1.34343	0.38797	1.17701	0.703744	0.445021
RP11-1035H13.3	0.804581	0.783966	0.023109	-1.5504	-1.55105	-1.54999	-0.857597	0.685072	0.859701	0.573112	0.561969	0.295571	0.921963
ZBTB16	-0.557184	-0.346443	-0.433104	-1.04	-1.15271	-1.08865	-1.15271	0.772565	1.77843	0.895799	0.790261	0.549051	0.984692
RBP2	-1.21605	0.542827	0.114848	-1.31628	0.281909	-0.123297	-1.91028	0.792808	1.17386	0.47345	0.820008	1.123	-0.756802
AL050302.1	0.636155	0.735705	0.292875	-1.71968	-1.71968	0.321633	0.569886	-1.71968	0.795699	0.314106	0.318358	0.317859	0.856748
SPRR2E	-0.887551	0.223805	0.956427	0.548468	0.70283	-0.858821	-0.813792	-1.31387	-1.58768	1.374	-0.263909	1.00957	0.910525
SPINK1	-0.00588996	-1.08709	0.169838	-0.800023	-1.89571	-0.49949	-0.938911	1.21877	0.0700346	1.46016	0.829668	0.637761	0.840883
RANBP3L	-0.671786	-0.381042	-0.469847	-0.976739	-1.12649	-0.769975	-1.23834	1.03169	1.71856	0.0552646	1.18125	0.650329	0.99712
SPRR2A	-0.650858	-0.409877	0.572665	0.615399	1.11189	-0.793729	-0.747347	-0.725819	-1.84901	1.2805	-0.500422	1.39706	0.69954
KRTDAP	-1.03399	0.0502557	0.912214	0.955731	0.730491	-0.287398	-1.51558	-0.469166	-1.51558	1.18887	-0.829692	0.853804	0.960043
AC018867.2	-2.21823	0.401363	-0.0403439	0.234908	0.4365	-2.21823	0.236029	0.550617	0.630129	0.519474	0.423342	0.522294	0.522151
PI3	-0.102689	-0.206358	0.426809	0.192473	1.02401	-0.986856	-0.0469431	-0.343847	-2.28706	1.21547	-0.879465	1.23632	0.758143
RP11-77K12.1	0.0186054	0.809515	0.187081	-1.16026	-1.90466	0.334367	-1.90466	0.697677	0.77648	0.647522	0.0318479	0.806005	0.660485
AL358333.1	0.572248	-0.00763449	-1.36159	-1.36159	0.821732	1.13045	1.06679	-1.36159	-1.36159	0.790572	0.519709	0.518931	0.0335829
HBD	0.493314	0.826735	0.681194	-0.871195	0.717439	-0.0799899	-1.24675	-0.0229935	-1.74651	0.110631	1.4372	0.990923	-1.29
DIO2	-0.61246	-0.89425	-1.31855	-1.02817	-1.04269	-0.150958	-0.174667	0.0767707	0.909052	0.764845	0.190026	1.47778	1.80327
MYBPC1	0.0595734	-0.195358	0.626652	0.00652851	-0.575264	-1.71319	-2.17297	0.703212	1.37796	0.0114936	0.536542	0.720742	0.614074
SYBU	0.115619	-1.07493	-0.284862	-0.415778	-0.543194	-1.1449	-1.68097	1.03304	1.9313	0.290135	0.962045	0.339988	0.472505
FGB	0.0160089	-0.745235	-0.332434	-1.62282	-1.60178	-0.252897	0.229785	1.48431	-0.69742	0.942628	1.24069	0.626276	0.712889
PAGE2B	-0.799044	-0.00192501	-1.18198	0.921359	-0.359532	0.350188	-0.762829	0.943638	-1.23682	1.80422	-1.1866	0.926887	0.582441
CLDN8	-0.846376	-0.729562	-0.588539	-1.02136	-0.522622	-1.05688	-1.03468	0.171031	0.90454	1.6475	1.29604	1.0827	0.698199
SPRR2D	-0.249517	-0.921047	0.631198	0.855038	0.798396	-0.591523	-0.452149	-0.820128	-1.88513	1.41834	-0.718195	1.2345	0.700218
TIAF1	-0.470657	-0.151908	0.174165	0.677084	1.33521	0.929099	1.30953	-1.18087	-1.79507	0.687338	-1.29316	0.134536	-0.355301
FABP9	-1.07815	-0.190714	0.0735282	1.0707	0.960121	0.449082	0.818193	-1.80574	-0.883586	0.612185	-1.33833	1.28388	0.0288286
SPRR1B	-0.158003	-0.132247	0.626515	0.502578	0.405903	0.18343	-0.284147	-0.676873	-2.83506	1.03528	-0.314261	0.897326	0.749552
HLA-DQB2	-1.25406	0.716748	-0.75075	0.379409	1.45625	0.247591	-0.565336	-1.93674	1.66584	0.0335124	0.284042	-0.309222	0.0327134
EIF4EBP3	-0.114485	-0.131484	-0.114205	0.74996	1.44885	0.997351	0.865916	-2.31539	-0.254425	0.271141	-0.36764	0.312803	-1.34839
GREM1	0.715459	-1.71113	-0.44962	0.237546	-0.0850216	-0.637788	-0.865753	0.722927	-1.65287	0.81868	1.29057	0.461871	1.15512
AC132192.1	-1.64312	0.681731	0.459695	1.07366	-1.64312	-1.64312	0.827019	0.570808	0.589412	0.721849	0.181697	0.180806	-0.357304
FGG	-0.0231438	-0.258373	-0.433669	-1.70868	-0.989501	-0.0012951	-0.0211152	1.81495	-1.42116	0.546326	1.10977	0.54917	0.836722
HAGHL	-0.450192	-0.0768661	2.17175	-0.223212	-0.326577	-0.351488	-0.171663	-0.378562	-0.65461	-0.863808	-0.0910935	2.19748	-0.781162
HBA1	0.33237	0.985523	0.950899	-1.27844	0.731099	-0.442832	-1.35526	-0.989248	-0.270761	0.22992	1.27732	1.15193	-1.32252
HBA2	0.327289	0.983403	0.950207	-1.37316	0.73075	-0.45698	-1.30282	-0.95817	-0.283215	0.22764	1.28097	1.16143	-1.28734
THRSP	-1.2478	0.882426	0.479522	0.181429	1.41273	-0.688851	-0.92251	-1.05177	1.84723	0.762929	-0.759774	-0.422387	-0.473173
CLEC3A	0.899902	-0.035349	0.416148	0.159622	0.783181	0.880264	1.49043	-0.613464	-2.33633	-0.757354	-0.839161	-0.389287	0.341394
DLX1	-0.726417	-1.13043	-0.871114	-1.15251	-0.771786	-0.700979	-0.466315	0.99703	1.87537	0.772353	0.983718	0.50013	0.690949
LBP	-0.104664	0.0402454	-0.879552	-0.632098	0.180604	0.720459	0.0204831	1.7192	-2.52411	0.263754	-0.0734381	0.468521	0.800597
CTD-2510F5.6	-0.737761	-2.26664	0.307559	0.852418	1.01002	0.561593	1.18632	0.265343	0.227784	0.588821	-1.46391	-0.247713	-0.283829
SERPINB4	-0.185387	-0.129456	0.548297	0.247568	0.344056	-0.230771	-1.26782	0.366448	-2.20675	1.12727	-0.894972	1.39526	0.886256
AL021546.6	0.370066	-0.400539	0.547336	-1.97647	-1.97649	0.235563	-0.833558	0.461874	0.648252	0.821404	0.753616	0.838413	0.510535
HBB	0.455966	0.915802	0.767753	-1.13209	0.466287	-0.584936	-2.1192	-0.539104	-0.167007	0.176771	1.34606	1.15144	-0.737751
AC006486.9	0.769781	0.216619	0.520506	0.824305	-1.82828	-1.4431	-1.82837	0.702169	0.5058	0.145921	0.167914	0.805668	0.441071
PGR	0.0729093	1.1129	0.625939	-1.75671	-1.59167	-0.176869	0.513965	0.0958915	-0.100111	0.726586	1.61332	0.00381085	-1.13996
FKBP5	-0.850178	-0.598898	-0.178883	-1.07441	-1.30812	-0.745833	-1.0924	0.788556	1.6364	0.782098	1.02627	0.775566	0.839839
RP4-583P15.14	0.605278	0.345335	0.721257	-1.23971	0.684581	-0.0335256	1.05592	0.920843	-0.407846	0.796599	-0.140742	-1.04882	-2.25917
GREB1	-0.682014	0.407295	0.192979	-1.50025	-2.3443	-0.374446	0.231158	0.601733	1.12081	0.621748	0.972829	0.656581	0.095886
RP11-977G19.10	0.454388	-0.61998	0.3849	0.367495	-0.697328	0.0565411	-2.98929	0.472523	0.742336	0.241903	0.511783	0.418401	0.65633
GFRA1	-0.810673	1.41477	0.7563	-1.121	-1.74822	-0.158536	1.20925	-0.17807	0.134872	0.107849	1.4323	-0.121729	-0.917103
AC012360.2	0.352848	-1.44163	0.601323	0.845866	0.343449	-1.44163	0.734395	0.728363	0.646641	-1.36601	-1.44163	0.549256	0.888763
CTC-273B12.7	1.22073	0.973123	0.4607	-0.879393	-0.879966	-0.879891	-0.879966	-0.879635	1.14939	-0.818255	1.39742	-0.868795	0.884536
UGT2B11	0.369452	-1.05815	0.24318	0.458485	-0.35996	-0.540192	-1.32202	1.47061	1.73145	-1.39309	-0.307281	-0.301734	1.00925
RP11-343C2.11	0.83047	0.843329	0.81283	-1.32385	-0.660599	-1.3244	-1.32428	0.788963	0.474865	-1.32395	0.823951	0.635934	0.746731
HMSD	0.943164	0.616375	-0.766604	0.869962	-0.981564	-0.995689	0.580147	1.03789	-1.34488	-1.62423	1.06462	-0.057805	0.658621
AL136218.1	-1.37097	1.00121	0.953188	1.31511	0.185266	-1.37133	-0.204663	0.538861	-1.13623	-1.37133	0.717885	0.738827	0.00417683
RTN1	0.475317	1.48358	0.632509	0.708316	0.830522	0.526289	1.18869	-0.498183	-0.880523	-0.829622	-1.05957	-1.02812	-1.54921
MYLPF	0.553686	0.636198	0.896713	0.708303	-0.0617646	-0.765155	-2.21299	0.587194	0.805171	-1.78848	0.0134507	0.545539	0.0821344
MYH4	0.685772	0.466846	1.49197	0.887794	-0.653336	-0.882545	-1.76254	0.54089	0.6494	-1.73277	-0.123196	0.498877	-0.0671676
MYL1	0.647275	0.653831	0.885646	0.723433	-0.100299	-0.591663	-2.39788	0.491685	0.716364	-1.65505	0.0844558	0.480371	0.0618378
CKM	0.591482	0.654514	1.0452	0.767808	-0.0991196	-0.639603	-2.05851	0.467563	0.740469	-1.96561	-0.00850232	0.502805	0.00150725
TNNT3	0.544581	0.558298	1.05678	0.756559	-0.0193247	-0.511745	-2.24941	0.475883	0.776358	-1.80214	0.0664886	0.519323	-0.17166
TCAP	0.958362	0.650229	1.08688	0.809012	0.121705	-1.37758	-1.71195	-0.15279	0.94395	-1.63646	-0.110538	0.588519	-0.16934
RPL36A-HNRNPH2	0.975526	0.622912	-0.0984521	0.914362	-1.33794	-1.33505	-1.3381	0.297345	0.917803	-0.130219	0.949629	-1.33833	0.900524
MYH1	0.727184	0.567122	1.37048	0.841531	-0.282311	-0.971529	-1.93213	0.469943	0.488457	-1.69247	-0.127217	0.670559	-0.129623
MYH2	0.692745	0.589962	1.49631	0.895603	-0.242148	-0.938685	-1.73063	0.509803	0.552336	-1.73721	-0.398741	0.605897	-0.295249
LRRC31	-0.110985	-1.0023	0.276773	0.159357	-0.422837	-0.530546	-2.20234	1.00616	1.9583	-0.337037	0.685216	0.211354	0.308879
ATP2A1	0.775928	0.660856	1.26064	0.71755	0.0221199	-0.815994	-1.68507	0.345146	0.755304	-2.07413	-0.277877	0.498854	-0.183329
GNG8	0.757048	0.66217	0.665428	0.636776	0.730551	0.218052	-1.40987	-1.40987	0.779005	-1.40987	0.212787	0.977662	-1.40987
PVALB	0.268668	0.606103	0.968104	0.996843	0.439594	0.287117	-1.98017	0.187861	0.823046	-2.10292	-0.536782	0.0873874	-0.0448442
C9orf24	0.89025	0.851741	0.0256309	0.482164	-0.214809	-0.133731	-1.09011	1.34468	1.58038	-1.04824	-0.177733	-1.70772	-0.802497
AKAP14	0.60518	0.707719	0.735115	0.588241	-0.700516	-0.130135	-1.02738	1.34923	1.1091	-2.27574	-0.42301	-0.524098	-0.0137036
DES	0.749163	0.608405	1.24122	0.63297	-0.586335	-0.739093	-1.86068	0.686663	0.726725	-1.82664	-0.161078	0.633915	-0.105234
AC104809.3	0.313996	1.47287	-0.0163656	0.530641	0.887264	0.676566	-0.103365	0.804348	0.648734	-1.57066	-1.18393	-1.57066	-0.889444
GAGE12B	1.00088	0.917276	-0.0453737	0.710526	0.0256362	-2.06462	0.89649	0.56038	0.0786497	-0.00958946	-0.00239756	-0.00324197	-2.06462
PYGM	0.631242	0.742515	1.5308	0.802114	-0.371215	-0.994583	-1.80237	0.461234	0.629456	-1.55904	-0.167142	0.603359	-0.506368
LIPF	0.620808	-0.836221	-0.0445983	1.27508	1.5547	0.971037	0.0305614	0.290235	0.447535	-1.64398	-1.30266	-0.284845	-1.07764
C10orf107	0.992995	1.13265	0.71401	0.663296	-0.758128	0.872816	0.484209	0.673285	0.208901	-1.76838	-0.890931	-1.37476	-0.949952
CASQ1	0.480292	0.6904	1.30923	0.785365	-0.490861	-1.02068	-1.98209	0.288335	1.37755	-1.03097	-0.0453455	0.384807	-0.746021
CYP2E1	0.0364485	1.99471	0.374381	-0.498279	1.19473	-0.229243	0.52414	-1.27876	0.776029	-0.406883	-1.75502	-0.11563	-0.616625
MYOZ1	0.599353	0.757572	1.38258	0.899422	-0.521959	-1.17329	-1.50079	0.399815	1.02963	-1.72761	-0.265003	0.345504	-0.225239
WDR38	0.914027	0.850598	0.396168	0.602097	0.381041	0.102864	-0.681926	1.09715	0.914374	-2.02974	-0.706326	-1.60894	-0.231383
LDLRAD1	1.15752	0.285834	0.387962	0.588965	0.67996	-0.823258	-0.196737	1.34889	1.10785	-1.03733	-1.37639	-1.62324	-0.500015
MORN5	0.819012	0.551919	0.192595	0.56946	0.288046	0.190298	-1.44927	1.08575	1.20636	-1.9564	0.132551	-1.37883	-0.251501
C20orf85	0.706319	0.773237	0.686951	0.87814	0.413937	0.268521	-0.120291	0.664497	0.708588	-2.29608	-0.600098	-1.61438	-0.469339
ROPN1L	0.780618	0.668504	0.457768	0.595297	0.301248	-0.0510718	-0.383928	1.16434	0.859035	-2.30704	-0.099193	-1.60184	-0.383731
SCGB2A1	0.606446	0.691578	0.596717	0.573862	0.378535	-0.0253923	-0.539167	1.15733	1.41126	-1.34753	-0.803073	-1.89596	-0.804612
RERGL	0.89627	-0.660658	0.218816	1.14783	1.2036	0.650437	0.13433	0.438208	-0.840364	-2.53394	-0.0645739	-0.357352	-0.232593
SLC51B	0.80336	0.724138	0.587493	0.729378	0.347206	-0.291893	-0.597331	1.13779	0.953835	-2.38753	-0.673791	-0.934571	-0.398082
CSRP3	0.29519	0.879692	1.233	0.753454	0.0357975	-0.819275	-1.8072	0.672367	0.878137	-1.8072	-0.494344	0.516076	-0.335695
FAM92B	0.710311	0.765491	0.478953	0.540321	0.123221	-0.362228	-0.632985	1.21306	1.09927	-2.28101	0.229752	-1.19736	-0.686802
GP2	0.712263	-0.774569	0.782608	0.98495	1.74527	0.471043	-2.11815	0.0239093	-0.03442	-0.0984307	-1.17795	-0.366165	-0.150364
C1orf189	0.754893	0.712063	0.542464	0.821252	0.513057	0.0628978	-0.464033	0.961713	0.936346	-2.34625	-0.707301	-1.07822	-0.708881
ACTA1	0.590966	0.681806	1.34121	0.817293	-0.3852	-0.944665	-1.93354	0.591476	0.700854	-1.65169	-0.180593	0.55266	-0.180581
TNNC2	0.635054	0.610664	1.18225	0.871805	-0.122337	-0.803436	-1.94354	0.542337	0.892462	-1.77388	-0.194957	0.468684	-0.365106
GNMT	0.2549	-0.759013	0.261365	0.343564	0.0142284	-0.194449	-1.88981	1.02848	2.24306	-0.761742	-0.731847	-0.316648	0.507908
CDHR4	0.784616	0.661207	0.121346	0.908654	0.761272	-0.306044	-0.611945	1.22099	1.09361	-1.66155	-0.410534	-1.5655	-0.996112

## Sheet: Agonist_Antagonist_Geneexp_All
	T47DXeno_239_4124+Tam	T47DXeno_144_EC313	T47DXeno_187_EC313+ICI	T47DXeno_249_CDB4124	T47DXeno_142_EC313+BZA	T47DXeno_143_EC313+Raloxifene	T47DXeno_185_R5020+Tam	T47DXeno_150_Progesterone	T47DXeno_190_Progesterone+Tam	T47DXeno_188_EC313+Tam	T47DXeno_149_R5020	T47DXeno_182_MPA	T47DXeno_183_MPA+Tam
AP001579.1	-0.88724	0.942252	1.16901	-0.88724	-0.88724	-0.88724	-0.88724	0.963566	-0.88724	0.989447	1.18322	0.963182	-0.88724
HMSD	-0.981564	0.616375	-0.766604	0.580147	0.869962	-0.995689	-1.34488	1.06462	1.03789	0.943164	-1.62423	-0.057805	0.658621
AL136218.1	0.185266	1.00121	0.953188	-0.204663	1.31511	-1.37133	-1.13623	0.717885	0.538861	-1.37097	-1.37133	0.738827	0.00417683
HBD	0.717439	0.826735	0.681194	-1.24675	-0.871195	-0.0799899	-1.74651	1.4372	-0.0229935	0.493314	0.110631	0.990923	-1.29
FGB	-1.60178	-0.745235	-0.332434	0.229785	-1.62282	-0.252897	-0.69742	1.24069	1.48431	0.0160089	0.942628	0.626276	0.712889
GREM1	-0.0850216	-1.71113	-0.44962	-0.865753	0.237546	-0.637788	-1.65287	1.29057	0.722927	0.715459	0.81868	0.461871	1.15512
AC132192.1	-1.64312	0.681731	0.459695	0.827019	1.07366	-1.64312	0.589412	0.181697	0.570808	-1.64312	0.721849	0.180806	-0.357304
FGG	-0.989501	-0.258373	-0.433669	-0.0211152	-1.70868	-0.0012951	-1.42116	1.10977	1.81495	-0.0231438	0.546326	0.54917	0.836722
HAGHL	-0.326577	-0.0768661	2.17175	-0.171663	-0.223212	-0.351488	-0.65461	-0.0910935	-0.378562	-0.450192	-0.863808	2.19748	-0.781162
HBA1	0.731099	0.985523	0.950899	-1.35526	-1.27844	-0.442832	-0.270761	1.27732	-0.989248	0.33237	0.22992	1.15193	-1.32252
HBA2	0.73075	0.983403	0.950207	-1.30282	-1.37316	-0.45698	-0.283215	1.28097	-0.95817	0.327289	0.22764	1.16143	-1.28734
PGR	-1.59167	1.1129	0.625939	0.513965	-1.75671	-0.176869	-0.100111	1.61332	0.0958915	0.0729093	0.726586	0.00381085	-1.13996
GFRA1	-1.74822	1.41477	0.7563	1.20925	-1.121	-0.158536	0.134872	1.4323	-0.17807	-0.810673	0.107849	-0.121729	-0.917103
KRT14	0.214098	0.217996	-0.0416451	-0.713219	0.255315	-0.00665678	-2.885	1.04405	0.0736904	-0.397638	0.537375	0.756909	0.944719
SPRR1A	0.401947	0.0881181	0.259425	-1.49821	-0.201395	-0.662741	-1.92758	1.72488	-0.114035	-0.404487	0.910477	1.11755	0.306049
ORM1	-0.724596	-0.514867	-0.569898	0.219333	-1.09724	-0.682089	-1.14674	1.26265	0.997715	-1.01731	1.7478	0.69146	0.833792
APOC1	-1.86677	-1.1323	-0.449911	0.135529	0.686677	0.235175	-1.76682	0.519141	0.972249	0.836671	0.383347	1.08066	0.366353
NKAIN1	-1.03753	1.89387	1.00025	0.818922	-1.31695	-0.492933	-0.791857	1.20337	-0.759727	0.291277	0.206045	-0.0636165	-0.951122
RIMS4	-0.846314	1.13924	1.09841	0.82149	-0.710779	0.325769	-1.87022	1.61003	-0.322212	-0.524744	0.512697	-0.634164	-0.59922
ORM2	-1.20366	-1.00146	-0.387703	0.295641	-0.88171	-0.676271	-1.14514	0.981297	1.27702	-0.294745	1.76267	0.349616	0.92445
OLFM1	-1.45758	1.88564	1.23389	0.55429	-0.583153	-0.317941	-0.492052	1.10363	-0.621601	-1.32357	-0.099414	0.524633	-0.406773
ACOX2	-1.05587	1.27255	0.800018	1.60131	-0.799472	0.554521	-2.04826	0.292032	-0.127634	0.308535	-0.153598	0.173769	-0.817899
SFXN2	-1.95811	1.52762	1.2558	1.09533	-0.551474	0.0882205	-0.44997	1.10697	-0.715436	0.0242022	-0.302954	-0.355154	-0.765049
MYBL1	-1.45873	0.0891227	0.169843	0.013775	-1.5186	-0.5451	-0.15759	2.18853	-0.107534	-0.470027	0.811256	1.21417	-0.229115
SPINK5	-0.603161	1.3386	0.572433	-0.600174	-0.594099	-0.979522	-0.43909	0.749776	-0.366792	-1.66263	2.00011	0.195084	0.389463
PNCK	-0.647623	0.0383976	0.298576	-0.680024	0.59355	1.3538	-2.16821	1.19118	0.612406	-0.330532	-0.812844	-0.568561	1.11988
FAM25A	-0.37504	1.15221	1.22581	1.19776	-0.285871	-1.34299	-1.63272	-0.0310437	-0.0811673	0.0632292	0.500801	0.967397	-1.35837
MMP3	0.304034	-0.306342	-0.986398	-1.04612	-0.720247	-0.141699	-1.68633	1.56944	-0.505759	0.410543	1.02268	0.686446	1.39974
KCNK15	-0.977907	1.29289	0.36733	1.11003	-1.65165	0.00347072	-1.38386	1.13711	0.551594	0.394223	0.671725	-0.684768	-0.830188
C2orf54	0.0416932	-0.102372	0.922523	0.208806	0.796565	0.872039	-2.87143	0.603889	-0.222565	-0.246214	0.623421	0.130325	-0.756676
TPRG1	-0.85234	1.59091	0.558593	1.1366	-1.14087	-0.651567	-1.05932	0.356933	-1.52631	-0.16424	1.10753	0.753514	-0.109441
GRPR	-1.76464	0.964569	1.75802	0.278771	-0.949892	-0.461169	-0.284936	1.26798	0.401459	-0.651776	0.556896	-0.0752871	-1.03999
RAPGEFL1	-0.449234	1.79114	0.608346	1.2037	-0.437111	-0.251802	-1.98329	0.402765	-1.03729	0.352418	0.670986	0.0071254	-0.877751
PPM1K	-1.70405	0.791028	1.08659	0.42703	-1.4731	-1.00834	0.602768	1.613	-0.133518	-0.515473	-0.0214115	0.722389	-0.386914
SUSD5	-1.40906	-0.349224	-0.330793	-0.383949	-1.14922	-0.429303	-0.281246	2.15489	-0.287117	-0.184123	1.67925	0.512815	0.457073
BFSP2	-0.510803	0.447871	1.44632	0.439797	-1.31168	0.0584518	-0.63656	1.93092	0.194444	-1.15927	-0.338105	0.652586	-1.21397
IGF1R	-2.52737	0.994144	0.41895	0.260402	-0.61694	-0.15975	-0.41434	1.24066	0.635683	0.250388	0.389754	0.639948	-1.11153
CLPSL1	-2.03078	1.4546	0.971061	-0.564642	-1.01209	0.824409	-0.060193	-0.882232	0.815049	-0.815123	0.716324	0.301584	0.282043
FABP5	-0.756433	1.07021	-0.224175	-1.78788	-0.00430301	-0.316026	-0.270381	2.4599	-0.46378	-0.140047	-0.257754	0.714068	-0.0234032
RNF223	-1.28436	1.78008	0.889484	1.65525	-1.12094	-0.063328	-0.366289	0.0792489	-0.975443	-0.0215867	0.144446	0.355911	-1.07248
FMN1	-2.15135	1.38439	0.570736	0.450255	-0.0861609	-0.682563	-1.04409	1.23196	0.161507	-0.447573	0.936183	0.425897	-0.749195
SULF1	-1.28832	-0.271095	-0.817655	-0.186071	-0.697589	-0.124081	-1.9497	0.781502	0.956845	0.448767	0.719994	1.02933	1.39807
PRR11	-2.19841	-0.346802	0.885984	0.4932	-0.339677	-0.683674	-1.55418	0.384588	0.52039	0.425303	1.09632	1.07773	0.239224
SUSD3	-1.67045	1.02763	0.909512	0.963413	-1.40207	-1.33479	-0.261911	1.23421	-0.256583	-0.161881	0.832391	0.425437	-0.304903
MAP6D1	-1.38352	1.43422	1.0673	0.718847	-1.05228	-0.611626	0.86323	1.05473	-0.268487	-0.79742	0.34029	0.11682	-1.4821
FGD3	-0.989638	0.673079	1.27539	0.898541	-0.894968	0.503	-2.26055	0.916149	-0.325135	0.208914	0.539864	0.247804	-0.792457
BMPR1B	-1.83076	-1.41161	0.570345	-0.787756	0.107877	-0.0736436	-0.710783	0.737915	0.935531	0.392154	1.74696	-0.342966	0.666736
MT1B	0.180149	1.55988	0.386228	-1.73267	-1.02315	-0.390911	-1.70914	0.355741	0.735389	0.1511	0.0961264	0.150203	1.24106
PFKFB3	-1.64424	0.632749	0.446352	-0.147087	-0.269975	-0.486312	-2.26211	0.84847	-0.0310557	0.522245	1.27698	0.601421	0.512558
PARD6G	-1.06493	0.754314	-0.109509	-0.972193	0.0429389	-0.432447	-2.12317	-0.037159	0.471909	0.15007	1.71072	1.10029	0.509172
NUAK1	-2.19015	0.398545	-0.0116392	-1.14204	0.222373	0.0361226	-0.74352	0.594164	-0.469771	1.37797	0.392485	-0.0480664	1.58353
TGFA	-1.09642	0.294663	-0.35115	-0.0828718	-0.870681	-0.458561	-1.6297	0.497345	-0.692511	0.0913922	1.63644	1.33894	1.32311
CIT	-0.96142	0.671517	0.367109	-0.0737644	-0.833746	-0.364404	-1.90835	2.30776	0.110424	-0.222714	-0.0327645	0.166827	0.77353
ENHO	-0.292736	0.314723	0.769521	1.14586	-0.505581	0.799004	-1.77915	1.21793	-0.287194	1.07251	-0.207962	-1.65592	-0.591
INPP4B	-1.99037	0.940764	-0.109334	0.761353	-0.833555	-0.22718	-1.85841	0.586928	0.160312	0.99975	0.191441	0.636802	0.741498
SMIM4	-2.55708	1.03077	0.813712	0.0535424	0.235205	0.305719	-0.0794187	-0.0933267	0.203671	0.171056	0.00336057	1.27842	-1.36563
PDE4B	-0.915913	0.209947	0.355823	-0.403649	-1.30628	0.149818	-1.46025	1.00002	0.00788207	1.29976	-0.422352	-0.481243	1.96644
TMTC1	-0.622263	-1.30893	-0.029982	-0.0834059	0.7879	-0.145216	-1.62936	0.596014	-0.793971	-0.645233	1.36036	0.95525	1.55882
ARL4D	0.0416269	-1.66655	-0.929681	-0.88628	-0.0560803	-0.273213	-0.836864	1.15127	0.251652	-0.456557	1.85047	1.16305	0.647163
DEPDC1	-1.51779	-0.154168	-0.0802396	-0.583555	-0.0400062	-0.0130658	-1.75535	1.66991	0.629204	0.382764	-0.709929	1.24148	0.930749
HDAC4	-2.2251	-0.273751	0.680957	-0.573982	-1.27144	0.434358	-0.60962	0.943597	0.420545	1.62532	0.460587	0.133269	0.25526
LIN28A	-0.304025	0.149463	0.464399	0.409412	-0.521148	-0.226385	-2.7562	1.66791	0.0914522	-0.0437938	0.849693	-0.0390891	0.258314
FAM64A	-0.83506	0.370987	0.505098	0.321904	0.277661	0.144629	-3.00696	0.874629	-0.133065	-0.019837	0.797659	0.366435	0.335924
NCAPG	-1.2657	-0.158275	0.0938898	0.0265182	0.166311	0.352195	-2.32919	1.79137	-0.0378518	-0.515591	0.821945	0.725755	0.328632
RARA	-1.20006	1.606	1.63546	1.1439	-1.14225	0.221421	-1.22025	0.0894212	-0.892402	0.338503	0.0862571	-0.38974	-0.276256
PMEL	-1.11445	1.38731	0.73982	0.217726	0.460754	-0.220425	-0.17078	-0.869107	-0.868498	-0.242339	-1.38346	2.11278	-0.0493182
HDAC11	-1.98366	1.43676	1.08812	-0.0809742	-1.06158	-0.651628	0.27692	1.1885	0.234785	-0.29495	0.635228	0.282156	-1.06968
HMGN5	-2.08842	0.389792	1.69075	0.00629333	0.794434	0.312313	0.329753	1.24526	-0.0580159	-0.627404	-0.106594	-1.1004	-0.787759
ESR1	-2.13983	1.35546	1.30565	0.415339	-0.962297	-0.708618	0.463702	1.07616	-0.422992	0.127071	0.361053	-0.752245	-0.118443
CITED4	-1.15838	1.3625	0.457031	0.541898	-0.897439	0.195237	-0.839834	1.2659	-0.655478	-1.0265	1.50273	0.376777	-1.12444
NOD2	-0.9725	-0.420388	0.499784	0.976303	-1.63998	-1.11542	-1.52753	0.809796	0.208668	1.12899	0.620893	0.824487	0.606897
ARSG	-0.642829	1.38953	1.06275	-0.452856	-0.665242	0.592055	-0.240561	1.24461	-0.682062	0.249558	1.01983	-1.10443	-1.77035
ST3GAL1	-1.61894	0.90344	1.01926	-0.898323	-0.810376	-0.445565	-0.295505	1.61193	-0.37312	-0.0599696	1.62026	-0.0144998	-0.638593
ORC1	-0.91916	0.275313	0.221365	0.535664	0.595162	-0.0682131	-2.79188	0.652184	-0.843103	0.430973	0.7774	0.466127	0.668164
NETO2	-0.594539	-0.305185	0.357068	-1.60246	1.12605	0.994558	-1.16438	0.862981	-0.795708	-1.21139	0.192775	0.880091	1.26016
EHBP1	-1.42587	-0.941715	-0.10812	0.626009	-0.386189	-1.1462	-0.847913	0.304727	-0.688419	0.947112	1.21141	0.703486	1.75169
CXCL12	-0.159749	1.62552	0.467206	1.08127	-2.06233	-0.387317	-0.351781	0.250791	-1.40034	0.521883	-0.443476	0.956684	-0.0983603
PPP4R4	-2.61912	0.44314	0.384226	0.0938514	-0.479474	-0.408313	0.828902	1.61262	-0.569062	-0.28517	0.805912	0.218764	-0.0262796
MTHFD1L	-1.0997	-0.00539824	0.501973	1.05325	-0.541826	0.953326	-2.45598	0.526026	-0.938882	0.469714	0.408166	0.487456	0.641881
POLR3G	-1.53178	0.299001	-0.556319	-0.320943	0.14081	-1.49536	-1.41279	1.16262	0.39046	0.844579	0.502978	0.500704	1.47604
STXBP4	-1.84371	-0.704845	1.33463	0.198479	-0.701726	-0.0224322	-0.8867	1.82101	-0.388013	0.481906	-0.609065	0.836978	0.483493
CNFN	-0.742578	0.0488865	1.27126	-0.593728	0.691856	-0.74906	0.0790571	2.517	-0.709453	-0.157437	-0.224915	-0.218525	-1.21236
C6orf211	-1.75986	0.943772	1.33095	0.400342	-0.812115	-0.333525	-0.41034	1.96549	-0.734701	-0.485938	-0.0149413	0.45446	-0.543592
SEMA6A	-1.0711	1.16255	0.455015	0.934107	-0.658281	-0.174956	-2.32291	0.516683	-0.542816	-0.126481	0.635126	1.25572	-0.0626567
KIF12	-0.234681	1.99215	0.773738	-0.461099	-0.324806	0.450869	-2.03594	0.729698	0.421372	0.264671	0.281179	-1.18106	-0.676092
FAM72C	1.17441	-0.998216	0.134281	0.439765	0.329771	-0.319162	-2.08164	1.7321	0.06085	-0.42543	-0.75849	1.00994	-0.298184
DCDC2	-1.47708	-0.249479	1.22473	-0.482925	-0.649284	0.543554	-1.17892	1.97512	-0.18587	0.99274	0.237288	0.198351	-0.94822
SHCBP1	-0.997506	-0.782284	-0.348594	0.61235	-0.339092	-0.107455	-2.05296	1.51329	0.570856	-0.451142	0.150701	1.44956	0.782274
LPP	-1.55031	-0.189951	-0.723295	-0.9444	-0.324893	0.52936	-1.39655	0.911642	-0.0479942	1.50791	0.0195679	0.742467	1.46645
ESPL1	-0.57101	0.766367	0.539825	0.638033	-0.102377	0.254076	-2.98218	0.987166	-0.0615187	-0.193796	0.503591	0.361591	-0.139773
FBXO27	-1.05681	-1.47816	0.710828	0.356577	1.87667	0.784405	-0.153868	0.578867	-0.587599	0.330301	0.818896	-0.90504	-1.27506
TNFRSF10A	-1.54981	-0.424187	-0.97114	0.0850163	-0.672737	-0.876686	-0.726791	0.877057	-0.142806	0.405859	1.81966	0.883071	1.29349
GRIP1	-1.95176	-0.668825	0.021322	-0.169992	-0.611143	0.540652	-1.01121	0.565988	0.183058	0.830333	1.08984	-0.653383	1.83512
SKA1	-0.437078	0.648152	-0.659906	0.320292	-0.132493	0.505848	-2.47408	1.90074	0.270974	-0.0198976	0.282274	0.475952	-0.680772
EPS15L1	-1.10642	1.96342	1.00143	1.00404	-0.66607	-0.039704	-1.32187	0.81925	-1.16703	-0.460453	0.514935	-0.09704	-0.444483
CPM	-1.44435	0.272084	0.532451	-1.24917	-0.888975	1.01462	-1.09761	0.941057	-0.681112	-0.324903	1.10279	1.4765	0.346621
FAM72B	-0.0267733	-0.247434	-0.159073	0.83012	-0.0793748	-0.139566	-2.56538	1.86	-0.734097	0.196095	0.0224638	0.65434	0.388682
FGF7	-0.991164	0.722301	-1.52172	0.918234	0.0636605	0.110101	-2.08313	1.18098	0.450156	1.10567	-0.225765	-0.0570695	0.327752
SLMO1	0.333623	-0.485512	0.114595	-0.115033	0.703052	1.08401	-0.239201	1.0259	0.23312	-2.26289	-1.11233	-0.682631	1.40331
PRPH	-1.44131	-0.512527	1.41076	-1.09442	1.0622	1.46576	0.289356	0.746457	-0.118458	-0.463339	0.496586	-0.482228	-1.35884
CRISPLD2	-1.64576	2.08178	0.745483	1.18348	-0.82237	0.13845	-0.109694	0.516918	-0.802417	0.505779	-0.402537	-0.692286	-0.696829
PDSS2	0.206808	0.250242	1.25482	0.738639	-1.59349	0.432209	-0.536258	0.970559	-1.49918	0.925607	-1.58229	0.458544	-0.0262044
DUSP4	-1.4827	0.476846	0.87763	0.35541	-0.0650496	0.924599	-2.50537	0.335272	-0.129522	1.02107	-0.159485	0.551659	-0.200364
NEURL1B	-1.09293	-0.014388	-0.0416324	-0.457243	-0.91132	-0.488812	-0.160707	2.69274	0.226446	-0.755904	1.01357	0.542054	-0.551873
GLS2	-0.0546008	0.065614	1.55273	0.747714	0.950885	0.908535	-2.15901	0.323298	0.37055	-0.725839	-0.113895	-0.699395	-1.16659
C1orf51	-1.09952	0.168117	-0.152611	-0.250346	-0.513514	-1.20732	0.305354	0.110322	-1.60982	0.226717	2.05033	0.815325	1.15696
MCM10	-0.933601	0.208961	0.280258	0.290361	0.342984	0.0260891	-2.83414	1.3846	-0.0761507	-0.163593	0.313451	0.422978	0.73781
SLC9B2	-0.765657	0.787417	-0.129187	0.971721	-0.571663	-0.605251	-2.4521	1.21877	-0.56007	0.586311	0.757966	0.625219	0.13653
ZNF566	0.263121	0.318196	0.414193	-0.039514	-0.867476	-0.369575	-1.98567	0.950968	1.70031	-0.773209	1.38924	-0.517632	-0.482953
PPP2R2C	-1.88327	1.5881	0.665707	1.29607	-0.531726	1.04283	-0.97935	-0.696172	-0.570526	-0.166476	-0.451401	0.660799	0.0254291
SRRM3	-1.81172	1.6568	1.22714	0.218125	-0.188476	0.88442	-0.978526	0.406063	-1.12694	-0.296371	0.757111	-0.0073587	-0.740272
CENPF	-0.529237	0.452611	0.27119	0.24977	0.129587	-0.239325	-2.93924	1.23926	0.155154	-0.255826	0.714945	0.727297	0.0238136
MREG	-1.78835	0.772505	1.28164	0.152887	-0.950871	-0.457508	-0.843318	1.38053	-0.272536	-1.15017	0.961042	0.644088	0.270055
TOP2A	0.0915883	0.191233	0.376373	0.856137	0.528422	0.245643	-2.73746	0.892598	0.364753	-1.11019	0.312349	0.696853	-0.708298
ZNF703	-0.36969	0.000209633	0.254551	0.620936	-1.1304	-0.0544907	-1.37774	1.58651	-0.292052	-0.928588	2.00367	0.437599	-0.750519
SPC25	-1.64484	-0.0100892	-0.0617126	0.248018	0.409392	0.657589	-2.1928	1.70224	0.263817	-0.225218	-0.223133	0.832728	0.24401
KRT10	0.0362221	0.196072	-0.209185	-0.859958	0.506848	-0.343938	-1.05319	1.8983	-0.681947	-0.982604	0.0658624	2.06194	-0.634426
TFAP4	-0.56798	-0.365805	0.735952	1.20498	0.38906	-0.342779	-2.75987	0.879763	0.368928	-0.504104	0.47652	-0.0358578	0.521197
TACC3	-0.515528	0.572775	0.896244	0.862922	0.481068	0.428775	-2.67887	0.868833	-0.346679	-0.245492	0.477262	0.224841	-1.02615
DPYSL3	-1.3026	-0.185265	0.589776	-1.09418	1.19403	1.37035	-1.53331	0.16319	0.525266	0.982786	-1.27879	0.327957	0.240776
NEIL3	-0.124437	0.163994	-0.203789	0.980373	0.219321	-0.0979186	-2.88638	1.1458	0.0131353	-0.591101	0.0679993	0.792611	0.520392
AURKB	-0.132932	0.451891	0.193707	0.692726	0.237606	0.16285	-3.01919	1.12298	-0.302663	-0.480358	0.602224	0.286381	0.184774
PLK1	-1.15204	0.354508	0.691172	0.336231	0.212283	-0.0491739	-2.76432	0.960515	-0.27765	-0.00085603	1.0028	0.458242	0.228288
PBK	-1.19465	0.456803	0.178582	0.306045	0.63775	0.0870726	-2.30828	1.54191	-0.25024	-0.735856	0.308081	1.17432	-0.201536
MKI67	-0.811537	0.738719	0.336832	0.695316	0.150321	0.143281	-2.94235	0.774698	0.234853	-0.3498	0.629369	0.549662	-0.149362
CUEDC1	-1.72122	1.8481	1.60376	0.327536	-0.791689	0.120238	-0.166528	0.562144	-1.00489	0.0709647	0.284517	-0.234768	-0.898164
ESCO2	-1.87085	0.750164	0.208204	-0.423694	0.271635	-1.72791	-1.18258	0.602621	0.497257	0.226425	0.557068	0.825791	1.26587
HOMER1	-2.09574	-0.781467	-0.425262	-1.38248	0.672516	0.336224	-0.702221	1.27244	0.364821	0.635936	0.514821	0.512149	1.07827
RMND1	-1.79485	0.759246	1.47276	0.19865	-0.00302651	-0.174513	-0.176647	1.92128	-0.571034	-0.567886	-0.0890336	0.257103	-1.23205
CDC25A	-0.436802	0.960976	-0.140904	0.287311	0.0849096	-0.340738	-2.67341	1.61534	-0.27655	-0.395122	0.628894	0.201457	0.484634
SHPK	-1.66574	1.51811	1.37486	-0.790557	0.892386	0.725687	-1.254	0.357744	-0.0287022	0.593292	-0.653019	-0.657906	-0.412159
RNF24	-2.25433	0.316594	-0.379241	-0.642871	-0.056434	-0.100477	-1.22657	0.78679	-0.0179973	0.130309	1.22779	0.841036	1.3754
KIF2C	-1.45613	0.314484	0.828317	0.284631	0.0643473	-0.0183675	-2.53345	1.21152	-0.115505	0.0363278	0.492357	0.929772	-0.0382966
NUSAP1	-1.5265	0.734998	0.784538	0.360855	-0.379506	-0.231859	-2.26205	1.3816	0.259211	-0.405516	0.355751	0.895024	0.0334478
FAM53B	-1.04875	0.482291	0.49448	-0.150907	-0.863244	0.297543	0.653156	1.42945	-0.391017	-1.08159	1.52973	0.44714	-1.79828
KLHL18	-2.13618	0.81048	-0.438328	-0.861717	-0.809672	-0.0639153	-0.453513	1.28513	-0.251203	0.0491804	0.494751	1.50189	0.873103
KIF4A	-0.891267	0.249977	0.716944	0.407439	0.0451215	0.235568	-2.57778	1.53127	-0.16472	-0.656286	0.784801	0.541091	-0.222156
ARHGAP11A	-1.04594	0.603173	0.0343015	0.121309	-1.29286	-0.36033	-1.90898	1.85165	0.373461	0.166137	-0.113725	1.13005	0.441758
BUB1B	-0.853146	0.925502	0.600169	0.534158	-0.194644	0.221907	-2.58765	1.47751	-0.106822	-0.55059	0.0487488	0.672241	-0.187374
IGFBP5	-0.865008	1.6685	0.331567	0.732569	-1.2945	-0.175933	-0.882286	1.39729	-0.62696	1.30285	-0.923334	-0.663858	-0.000896816
HMMR	-1.42337	0.147058	-0.184478	-0.712114	-0.00617077	-0.81775	-1.63025	1.94708	0.593119	-0.276688	0.760487	0.769678	0.833401
KITLG	-1.05304	0.30266	-0.028643	-0.615283	-1.04393	-0.326958	-1.88631	0.50885	1.08624	0.154408	0.799324	0.228844	1.87384
KIF18B	-0.544806	1.42703	0.128332	1.15385	-0.237253	-0.213532	-2.72493	0.552993	0.480041	-0.310757	0.367504	-0.141367	0.062891
ARHGAP11B	-1.06016	0.475646	0.865827	-1.3857	-0.0332103	0.109433	-1.53423	1.23712	0.848382	-0.448369	-0.970926	1.40708	0.489102
SIAH2	-1.4533	-0.00635224	0.673851	-0.53104	-1.22255	-0.773747	0.0529753	2.12908	0.252563	-0.637369	1.15644	0.750123	-0.390677
PTGER3	-1.65189	1.02986	0.679421	0.38246	-0.848014	-0.869871	0.926129	2.00986	-0.184676	-0.910019	-0.0584689	0.0915766	-0.596371
KIF15	-0.915473	0.205217	0.157768	0.244698	0.223474	-0.191854	-2.71419	1.58699	-0.047417	-0.262046	0.518331	0.526877	0.667626
SPC24	-0.355492	0.0780029	0.396538	0.573616	0.764327	0.702878	-2.17694	0.740972	0.199019	-0.204336	0.431859	-2.00444	0.85399
POP1	-1.07005	-0.086807	-0.155003	0.580156	0.312654	0.189308	-2.40233	0.999262	-1.09754	0.192917	0.500092	0.928565	1.10878
PMCH	0.0487771	-0.0764986	0.0656611	0.553422	1.16698	-0.925877	-2.3975	1.72523	-0.486336	-0.429198	-0.0370588	0.367801	0.424596
FAM72D	0.566974	-0.38759	0.0221091	0.268953	-0.362754	-0.149868	-2.50025	2.10405	-0.022714	-0.238888	-0.16613	0.718465	0.147646
SERAC1	-1.71149	1.15034	0.970691	0.98856	-0.813719	-0.556624	1.1486	1.32592	-0.38401	-0.830632	-0.93812	-0.183405	-0.166103
CDCA3	-0.256772	0.230356	0.141066	1.31678	0.377992	-0.06781	-2.76457	0.730442	-0.035306	-0.843258	0.809094	0.611607	-0.249616
IGFBP4	-1.26714	1.89043	0.861862	1.33674	-0.971159	0.267388	-1.02987	0.397934	-0.659104	0.64775	0.0434239	-0.602768	-0.915487
ZNF607	-1.19893	0.652998	0.238695	-0.241648	0.392425	-0.0698892	0.44428	2.01563	1.13879	-1.60714	-0.728608	-1.09009	0.0534898
KIF20A	-1.08759	0.398317	0.55493	0.522853	0.00131957	0.192597	-2.87566	0.93599	0.141357	-0.18896	0.75563	0.155514	0.493702
TP53	-1.23774	-0.127716	0.921002	0.675855	0.42009	0.018352	-1.55553	1.72169	-0.219599	0.542246	0.936804	-1.33981	-0.75565
AC110615.1	0.160818	0.013128	0.459335	0.596207	1.3135	1.12677	-1.3913	1.10541	-1.47259	-1.20442	-0.744218	-0.716597	0.753954
ITPK1	-1.53127	2.00137	0.957057	1.14258	-1.16586	0.251551	-1.13081	0.141736	-0.639425	0.399183	-0.0267038	-0.370378	-0.029017
NDC80	-0.50669	0.27128	0.16677	0.854956	0.101901	0.269772	-2.81121	1.48604	-0.500702	-0.129132	0.583312	0.314324	-0.100626
STC2	-1.57112	0.615307	-0.650364	-0.900726	-0.818337	-0.374226	-0.685755	1.6788	-0.531772	0.884223	0.633105	0.199299	1.52157
CST6	0.0768162	0.928489	-0.42194	1.22162	-1.71536	-1.51994	-0.246627	0.264786	-0.196994	0.569343	1.51704	0.567539	-1.04477
CDADC1	-2.17885	0.539624	0.270843	-0.480199	0.823449	-0.310447	-0.606323	1.6704	1.32478	-0.917157	0.0435346	0.145637	-0.325293
MEX3A	-1.52931	-0.445281	0.618591	1.04103	-0.573775	0.499169	-1.84148	1.60282	-0.438555	-0.480358	0.89808	0.418814	0.230256
KLRG2	1.1208	-1.09681	0.735062	-1.49243	2.05682	0.0212893	-0.845445	0.688577	-0.628509	-0.0375216	0.57988	-0.468164	-0.633551
SFXN5	-1.70882	1.08556	0.643598	-0.205267	-0.422802	-0.654843	-0.103318	0.105946	-1.74521	1.68213	-0.0155137	0.52054	0.818
PCED1B	-1.89204	-0.884961	0.214513	1.36168	-0.461863	1.26538	-0.963274	-0.445315	-0.0101085	0.671685	1.5085	-0.14362	-0.220574
CENPE	-0.466385	-0.264265	-0.125667	0.40511	-0.15487	-0.0448721	-2.72082	1.49388	0.488913	-0.224416	-0.14255	0.980032	0.775911
FAM126A	-1.91802	0.298866	-0.25877	0.147602	-1.28611	0.397514	-0.855027	1.59637	-0.873226	0.426343	0.329069	0.933596	1.06179
TPX2	-1.0691	0.125533	0.524504	0.720751	0.157818	0.0365671	-2.59983	1.54809	-0.165259	-0.453971	0.605101	0.511661	0.0581436
EXO1	0.12654	0.377669	-0.466364	0.0383234	0.145031	0.694219	-2.75136	1.54267	-0.817618	0.39734	0.00706108	0.56957	0.136926
CEP55	-1.31166	-0.232156	0.423063	0.0747924	-0.292668	-0.247508	-2.30202	1.68868	0.240266	-0.195055	0.793318	0.894951	0.465996
NUDT6	-0.973147	0.564277	0.0433894	0.595377	1.17404	1.84528	-1.67146	-0.270049	-0.516332	-0.485214	-0.552251	1.09536	-0.849279
RAD51AP1	-2.44343	0.641844	0.322614	-0.351251	-0.139904	-0.846612	-0.41959	1.37312	0.0936975	0.394078	-0.551306	1.32957	0.597171
KIF11	-0.924775	0.403029	0.389702	0.37162	0.212353	0.00229594	-2.7408	1.44041	-0.296221	-0.24536	0.38404	0.863384	0.14032
FHL2	-1.81754	0.545397	-0.715517	0.428411	-0.648327	-0.133722	-1.94417	0.368566	0.370867	0.930953	0.874781	0.68852	1.05178
ERF	-0.993178	0.0679498	0.305895	-1.2167	0.464642	-0.48316	-1.52952	0.637261	-1.10579	0.311035	0.8643	0.795561	1.88169
FAM171A2	-0.766857	-0.206315	1.69214	0.0948482	0.411843	1.38813	-2.19924	0.432739	-0.374347	0.0053282	0.578052	-0.943106	-0.113224
GTSE1	-0.322824	0.843635	0.476039	0.519376	0.111078	0.0202525	-2.9736	0.997484	0.016884	-0.339953	0.400906	0.639972	-0.389245
PFAS	-0.848487	1.90875	0.970355	0.393639	-1.0418	-0.00254369	-0.129168	-0.452417	-1.2396	-1.51577	0.385015	0.698165	0.873869
SGK223	-1.80652	1.3501	0.0837643	0.108326	-1.54627	-0.720806	-0.152739	1.01478	0.238171	-0.661019	1.50504	0.301578	0.285606
RAD18	-2.06027	0.665164	-0.0713207	-1.66357	0.569515	-0.17139	-1.03993	0.876714	-0.0379656	0.412646	0.670568	0.970352	0.879493
CDC25C	-0.64456	0.130274	0.474966	-0.161421	0.254684	-1.35023	-1.27243	1.59282	0.065985	-1.37145	1.62005	0.851885	-0.190567
ELF4	-2.03923	0.239675	-0.124612	0.346116	-0.497419	0.798656	-1.27829	1.9419	-0.748395	0.424356	0.33303	-0.100931	0.705144
CDCA2	-0.603435	0.120765	-0.204893	0.447725	0.24448	-0.0594889	-2.77209	1.56833	-0.466397	0.154703	0.256862	0.683029	0.630409
ZNF43	-0.423661	-0.366469	1.74611	-0.52722	0.105828	0.270659	-0.539557	1.50856	-1.70026	0.0626188	-1.11655	1.227	-0.247054
CCNA2	-0.32198	0.159251	0.383677	0.00631309	0.365705	0.322333	-2.79901	1.59819	-0.408252	-0.57094	0.404125	0.618932	0.241655
TROAP	-0.935197	1.89634	0.26175	0.21304	0.0620443	-0.690324	-2.19876	0.925812	0.138482	0.0962673	-0.250005	0.960315	-0.479767
NUP50	-1.12082	-0.322567	0.0766705	-1.04966	-1.02998	-0.624545	-0.682055	2.22402	-0.0977697	-0.0622823	0.492415	1.07253	1.12404
ARMC9	-1.77357	0.608044	-0.0127517	0.0445256	1.73604	-1.24991	-0.411328	1.11386	0.372828	1.15672	-0.179992	-0.724508	-0.679957
CENPA	-0.60494	0.552152	0.380482	0.639837	-0.122395	0.412313	-2.67111	1.41479	-0.0793092	-0.412865	0.0368207	0.992713	-0.538486
FAM210A	-1.85371	-0.838565	-0.361431	-0.722903	0.414409	0.0921519	-1.2931	0.440466	1.10244	0.0514328	0.275064	1.00106	1.69269
CDCA8	-0.962801	0.37912	0.399005	0.902263	0.281733	0.228429	-2.49058	1.3689	-0.477331	-0.653078	0.875039	0.4724	-0.323096
FBXO5	-0.862141	0.178528	0.731875	0.324325	0.00891557	0.654651	-2.30975	1.81814	-0.427429	-0.592862	-0.32276	0.927268	-0.128759
DLGAP5	-1.1383	0.27512	0.423552	0.235549	0.0486764	-0.180637	-2.57645	1.75493	0.000135138	0.0134045	0.436451	0.669892	0.037675
HIST1H3H	0.272621	-1.52269	1.49402	-0.982985	-1.11187	0.164285	-0.348315	1.19204	0.441688	-0.696366	1.65385	-0.14913	-0.407135
MMS22L	-2.15981	0.178763	0.212373	-0.578528	-0.772254	0.737251	-0.33825	1.40257	-0.35203	0.570006	-0.996586	1.22471	0.871777
FAM72A	0.0174482	0.0325736	-0.411901	0.348703	0.453573	-0.532938	-2.78018	1.6888	-0.055879	0.356424	0.205438	0.681037	-0.00309734
DNAH14	-0.437382	-1.65589	-1.38725	-0.274636	-0.351414	0.51204	-0.934041	1.8993	0.254117	0.271803	0.135787	1.21709	0.750468
PUS7	-1.22491	-0.703275	-0.788592	0.126614	-0.273478	-0.314981	-1.71243	0.845159	-0.177506	1.36309	0.168155	1.39482	1.29733
YBX2	-0.507577	0.988191	0.922149	0.70432	-0.0117339	-0.727595	-2.35589	1.37428	0.536504	0.117162	0.197412	-0.203206	-1.03402
LMNB1	-0.126713	-0.0241497	0.132888	0.776056	0.143528	0.207099	-2.5174	1.84861	-0.453318	-0.65013	0.91123	0.0436273	-0.291328
LBR	-1.4641	0.510765	0.868782	-0.400528	-0.329102	0.307001	-0.129537	2.3411	-1.30696	-0.270197	-0.503754	0.849492	-0.472955
FAM83D	-1.05686	0.375214	0.784682	0.19309	0.122639	0.174749	-2.78767	1.2492	-0.247727	-0.151527	0.498726	0.526688	0.318796
TRIP13	-1.15425	0.612159	0.618225	0.465624	1.52195	0.0859198	-2.61476	0.602903	-0.306078	0.258037	-0.032984	0.0299272	-0.0866615
C18orf56	-1.66798	1.63352	0.128866	0.25652	0.282966	-1.23822	-0.926226	1.64591	-0.691422	0.328933	-0.307885	0.752799	-0.197777
CTPS1	-1.33452	0.228878	-0.468307	0.304692	-0.205217	-0.0107156	-2.4779	1.0092	-0.212349	0.537728	0.83164	0.980891	0.815982
STIL	-1.65994	0.552838	-0.180856	-0.698739	-0.459342	-0.672862	-0.825284	1.38507	1.37889	0.83894	0.0771432	1.25206	-0.987926
MYBL2	-1.05022	0.801754	0.966862	0.65661	0.268802	0.380222	-2.61892	0.97282	-0.59976	-0.271214	0.402945	0.410194	-0.320101
URB2	-0.774952	-1.53653	0.205305	0.361627	1.01917	-0.579923	-1.80427	0.308353	0.511548	-0.111433	0.337894	1.93254	0.130673
SLC36A4	-2.15039	0.804485	-0.106555	-0.153125	-0.478322	0.40862	-1.46104	1.17673	-0.508196	0.242456	0.304033	0.449016	1.47228
HTT	-1.77413	1.4027	2.02651	-0.889166	-0.0266757	-0.413792	0.339081	-0.0188431	-0.687329	-0.380214	0.511578	0.594504	-0.68422
HSPB8	-1.96451	0.905245	0.432181	0.411355	-1.25645	-0.258353	1.11098	0.979537	-0.65256	-0.256294	0.895832	0.767747	-1.11471
CHEK2	0.68392	-0.814257	1.11239	0.556902	0.911377	-0.395912	-1.72862	1.66172	-0.199463	-1.49804	0.0355788	0.188415	-0.514011
PLEKHG6	-0.60344	0.223523	0.630608	-0.357266	0.0997869	-0.96168	-2.27138	1.1608	0.912397	-0.040535	1.52524	0.292725	-0.610778
VPS53	-2.21042	-0.0290435	0.949956	-1.11449	-0.482012	0.140385	0.127262	1.04218	0.270348	-1.19051	0.78276	0.710128	1.00346
ST3GAL5	-0.755777	-0.652705	-1.92786	0.446078	-0.500306	-0.277213	-1.33434	1.29711	0.953377	0.214133	0.656438	0.673949	1.20712
RNF169	-0.371879	-0.545776	-1.29365	-0.197851	-0.827013	1.67843	-0.63277	1.34333	-0.858933	-0.00897295	-0.636233	1.52073	0.830588
NCAPH	-0.616562	-0.261517	0.584684	1.04299	0.235712	0.228984	-2.47619	1.32057	0.666552	-0.0531228	0.789206	-0.74911	-0.712194
NCAM2	-1.93029	0.450788	1.79175	-0.0344849	-0.799973	-0.243601	0.736363	1.60249	0.135904	-0.0487226	-0.295299	-0.611235	-0.753694
HAUS6	0.354685	-0.761323	0.0258701	-1.10586	-0.404652	-0.244541	-0.797716	2.24013	-1.60098	0.742125	0.537857	0.878175	0.136234
DIAPH3	-1.30547	0.809746	-0.294349	-0.169291	-0.214061	0.101877	-2.55823	1.19894	0.280771	0.629534	0.471395	0.178981	0.870151
GTF3C3	-0.519659	-0.280183	0.498936	-1.4596	-0.222254	-0.992371	-0.472631	2.30125	-0.597926	-0.31374	0.0694451	0.619907	1.36882
GRK4	-0.786304	-0.118157	2.0702	-0.470838	0.783208	0.489512	-0.889287	1.34421	-1.63356	0.423652	-0.221531	-0.598829	-0.392281
MED13L	-2.26591	0.729015	0.66391	-0.948799	-0.967957	-0.485085	0.137434	1.3515	0.0691056	-0.159723	1.21156	0.690426	-0.0254778
TLDC1	-2.06832	-0.503066	-0.292009	-0.401867	-0.355472	0.545792	-1.33824	0.0486715	0.522632	0.378809	1.39736	0.531909	1.53379
RP11-1407O15.2	-1.58118	1.69127	1.76397	0.733307	-0.647589	0.329493	-0.799313	0.283962	-0.194988	0.153216	-0.911071	0.0964398	-0.917509
RAB31	-1.78446	0.0682525	0.153324	-0.57969	-0.814417	0.425704	-1.43042	0.946773	-0.572649	0.0113342	1.33443	1.26732	0.974498
ASB13	-1.4618	1.99964	1.10586	-0.507931	-0.570539	-0.116842	0.291619	0.853665	-1.40966	0.134287	0.777858	-0.6473	-0.448859
RP11-603J24.9	-1.52408	0.141772	0.174227	-1.26383	0.51996	0.263541	-0.309545	2.16356	-0.792701	-0.757268	1.12071	-0.326577	0.590232
HJURP	-1.31333	1.7518	0.707185	0.827534	-0.204691	0.160952	-2.27052	0.631459	-0.00185349	-0.181554	-0.436869	0.411309	-0.0814233
ADCY9	-1.90048	0.605085	1.01925	-0.960597	-1.25677	-0.0994752	-0.57832	1.41544	0.782975	-0.182931	1.21228	0.0595087	-0.115962
TPM4	-1.71982	-1.18512	-0.700264	-0.556716	-0.246674	0.164204	-0.99617	0.383848	0.633555	1.16766	1.23577	0.33444	1.48529
CCNB2	-1.83693	0.546003	1.03641	0.370463	-0.176806	-0.172816	-2.23976	1.19795	0.389583	-0.0383233	0.299739	0.599784	0.0247063
MAGI3	-1.22316	-0.934615	0.33568	-0.961258	-1.22806	-0.399817	-0.278128	1.87445	0.668522	-0.104637	1.59246	0.578405	0.0801603
NCF2	-1.9602	-1.0522	-0.0236355	0.313696	-0.668345	0.563672	-0.486507	0.0801241	-0.392532	1.9857	-0.129145	0.520734	1.24864
ZNF395	-1.56837	0.83233	0.722706	-1.8962	0.0720722	0.540017	-0.918512	0.71978	0.0353243	0.919835	1.00934	-0.97417	0.505843
NEIL2	-0.442988	1.6061	0.836148	0.778307	-0.353347	-0.0346235	-1.12366	1.14679	-1.56312	-1.43851	0.647669	0.345885	-0.404664
AL592284.1	-0.806158	-0.615089	0.420197	1.06557	-0.245346	-1.47851	-1.4502	0.731711	0.855802	1.91858	-0.402373	-0.313181	0.319001
BIRC5	-0.919328	0.533061	0.206115	0.0241626	0.122896	-0.0903574	-2.66181	1.46804	0.364253	-0.704831	0.508592	0.662651	0.48655
RACGAP1	-1.81097	0.35307	0.63977	-0.698264	-0.208577	0.0665876	-1.426	2.21603	-0.416184	0.0792036	0.564845	0.358839	0.281651
C17orf53	-1.41323	1.05739	0.947062	0.366776	0.332076	-0.597016	-1.94797	1.0907	0.800195	0.267686	0.660806	-0.904564	-0.659905
CCNE2	-1.08551	-0.286843	-0.349531	-0.874222	-0.236592	-0.626653	-1.30543	2.10726	0.402567	-0.24027	0.554926	1.62187	0.318427
BARD1	-0.597592	0.171121	1.64627	-0.443859	-1.1758	-0.180585	-0.618577	2.12577	0.915722	-0.0108072	-0.787532	-0.961231	-0.0829125
WDR62	-0.822705	1.53303	1.17663	1.06595	-0.752378	-0.324616	-1.97677	1.11513	-0.289222	-0.104219	-0.267409	0.271179	-0.624602
FAM213B	-1.79209	0.771604	1.89166	0.500971	-0.0814803	-0.0497343	0.656539	0.586784	-1.65606	0.186453	-0.818806	0.139039	-0.33488
PRC1	-1.29512	1.04873	0.894043	0.55314	-0.550929	0.221914	-2.28906	1.30654	-0.378355	-0.352958	-0.0193792	0.729686	0.131751
SGOL1	-1.61173	-0.0703989	0.10711	-0.0365965	-0.226087	-0.386717	-1.63045	2.31815	0.467613	-0.336618	0.539483	0.710123	0.156123
ZNF669	-1.88377	0.925475	0.634443	0.127056	1.56495	-1.87357	-0.202061	-0.0590502	-0.657247	0.540784	0.636223	0.203871	0.0428961
PXK	-1.31736	1.33461	0.108549	1.0998	-1.32735	-0.846783	-1.03033	1.4111	-1.01552	0.485524	0.163354	0.475303	0.45911
CDC20	-1.0958	0.359133	0.475213	0.566809	0.200784	-0.406741	-2.67999	1.30891	-0.00790073	-0.150414	0.933975	0.204563	0.291458
CCNF	0.0519684	1.09847	0.797136	0.729041	0.33408	0.623585	-2.91534	0.373081	-0.180268	-0.39721	0.102751	-0.0924056	-0.524899
OSGIN1	-1.54218	0.965256	0.596192	0.924507	-1.8954	-0.838001	-0.536129	1.35579	0.303946	0.356512	0.485811	0.454242	-0.630546
PEG10	-1.88035	1.20405	1.32144	-0.00552956	0.418136	-0.341206	-1.25971	1.05044	-0.700148	-0.823604	1.0229	0.186363	-0.192794
METTL8	-0.72701	-1.01901	-0.969802	-0.651477	-0.608235	0.60906	-0.736464	1.24265	-0.777276	-0.22477	0.928399	1.00866	1.92527
ASPM	-1.15499	0.356158	-0.209132	0.760776	-0.616356	0.0763658	-1.83974	2.16207	0.316224	-0.864348	0.179551	0.766776	0.0666432
DNA2	-0.665489	1.13094	0.190946	0.33714	-0.285502	0.187114	-1.94219	2.22487	0.239829	-0.950693	0.0509637	-0.568182	0.0502542
PANK1	1.20626	-0.796459	0.0478051	-0.478175	1.04373	0.67642	-0.833126	1.90532	-0.0649386	-1.07336	-1.46427	0.412226	-0.581419
SAPCD2	-0.225476	1.00398	1.51915	0.270433	0.488484	0.980422	-1.95203	0.947873	-0.811681	-0.44876	-0.12394	-0.3675	-1.28096
WDR43	-2.53797	-0.0949434	-0.634049	-0.831462	-0.0220135	-0.0783301	-0.401734	1.15381	0.216932	0.597597	0.88767	0.523461	1.22103
NLN	-0.780209	-0.933614	-0.710457	-0.503631	-0.821748	-0.683844	-0.960773	1.88319	-0.0275799	0.283047	1.40951	0.488782	1.35732
R3HDM1	-0.949596	-0.201921	0.489338	-0.458259	-1.38468	-0.487423	-1.23153	0.952232	-0.759814	0.475232	1.12839	0.504907	1.92311
SKA3	-0.0917351	-0.462424	0.406336	0.557069	0.859397	0.823627	-2.65993	1.38227	-0.107054	-0.518292	0.0656869	0.412243	-0.667203
TNNI3	0.984435	1.16471	0.613855	0.567831	-0.269	-0.171199	-1.65203	0.838333	-1.15441	-0.237518	1.27765	-0.484361	-1.47829
CABYR	-1.11054	0.86207	-0.942227	1.88676	-0.954779	0.579722	-0.338135	1.04505	-1.16702	-0.0493605	0.564521	-1.01507	0.639007
CORO1C	-1.71828	-0.379887	-0.639634	-0.361744	-0.0265923	-0.0664132	-1.49609	0.504655	-0.461096	1.32754	0.788324	1.07718	1.45203
DEPDC1B	-0.116136	0.789393	1.30887	-0.0405278	1.50823	0.030982	-1.49674	1.37977	-0.984315	-1.07273	-0.416449	0.0741646	-0.964519
DBF4B	-1.49958	1.06358	0.824649	-0.251738	-1.13297	-0.386244	0.0505696	1.77354	0.67447	0.842134	0.100997	-1.00836	-1.05105
FOXM1	-1.17311	0.0452617	0.818119	-0.0380771	0.520533	0.529471	-2.80769	0.782411	0.401737	-0.321023	0.546937	0.570214	0.125216
SMTN	-1.4001	0.0943514	-0.145774	0.853646	-1.33151	0.722295	0.36594	1.09826	-0.398433	-1.55547	0.570473	1.58984	-0.463526
CCNJ	-1.57629	-0.591813	0.049829	0.0533209	-0.806562	-0.146449	0.135551	2.66359	0.0726819	-0.882892	0.445742	0.624143	-0.0408489
GEN1	-0.493799	0.120105	-2.00055	0.380851	-0.82677	-0.474901	-1.24054	1.75697	0.262463	0.710313	0.175194	1.06617	0.56449
GZF1	-0.708637	-0.622896	0.886706	-1.65153	-0.772662	1.21705	-0.330237	1.71491	-0.658693	-0.162325	-0.243456	-0.0626653	1.39444
SRPK1	-1.80399	-0.536218	-0.0335846	-1.16631	-0.673041	-0.236555	-1.03626	0.975965	0.461085	0.812876	0.754792	1.09902	1.38221
MKL1	-1.54438	-1.00206	-0.180959	0.252666	-1.64137	-0.455948	-0.281393	0.757617	-0.0401166	0.630842	1.6604	1.14715	0.697553
SLC35G1	-0.212132	0.23925	0.324748	0.509188	1.48457	0.105307	-2.69872	0.948569	-0.609112	-0.532165	0.0256354	-0.236521	0.651382
CHAC2	-0.50218	-0.535333	-0.213283	-0.319864	0.203232	1.01984	-2.08257	1.78141	-0.657665	-0.267947	-0.437824	1.02905	0.983136
TFRC	-1.54313	1.18507	1.63035	-0.240421	-0.755698	-0.402846	-1.2572	1.45021	-0.127713	-0.858905	0.144524	0.334666	0.441082
C20orf112	-1.40784	0.362779	0.227406	1.24184	0.899751	0.928274	-1.7714	-0.280209	0.275825	0.996846	0.300951	-0.308057	-1.46616
CKAP2L	-1.57364	0.173695	0.205447	0.446551	-0.144154	-0.519106	-2.17186	1.67913	0.47965	-0.158285	0.486513	0.955866	0.140193
NUF2	-1.29709	0.393156	-0.00101384	0.451961	0.303709	-0.235634	-2.1716	1.80067	0.0469625	-0.681548	0.34686	1.12225	-0.0786787
SHMT1	-1.03606	0.679299	0.689556	0.53764	-0.0361542	0.851003	-2.62268	0.922358	-0.336666	-0.442936	0.953587	-0.164374	0.00541787
FANCI	-1.39089	0.851516	0.903175	0.116138	0.0939503	-0.0235222	-2.40319	1.24021	0.0287049	0.503196	-0.698322	0.65707	0.12197
MICB	-1.4349	1.45546	1.58637	0.0952783	-1.57239	-0.0419907	-0.632215	-0.0466997	-0.539364	0.757696	-0.545693	1.10592	-0.187467
PLIN2	-1.92902	0.0265806	0.339974	-1.15163	1.08702	0.260534	-0.733631	-0.61498	-0.840739	0.660268	1.08497	0.308969	1.50168
BRI3BP	-1.28815	0.693673	0.176957	-0.291409	-0.149428	-0.0958031	-0.663157	1.83027	-1.08066	-1.04605	1.65927	0.78849	-0.533992
ATP11C	-0.593584	0.227838	-1.00695	-0.225993	-0.5869	0.351885	-1.77966	1.54599	0.0932975	-0.641366	1.53915	1.29212	-0.215828
TNNT1	-0.734101	0.720812	1.00918	-0.259191	-0.00506674	-0.0307403	-2.85315	0.222524	-0.260137	0.562694	0.996732	0.52553	0.104908
SFXN1	-1.41691	0.138795	-0.0345025	-1.12909	0.760154	-0.33248	-1.57151	0.575381	-0.80869	0.772776	0.633712	0.638072	1.77429
DONSON	0.278199	0.541954	1.1635	1.45998	-0.178713	0.215392	-1.34819	1.39788	-0.838938	0.0384138	-1.70613	-0.234387	-0.788968
C11orf82	-0.969507	0.655958	-1.38179	0.534913	-0.237497	-1.0504	-0.934894	1.58171	1.182	0.191031	1.04114	-1.07882	0.466157
POLR1A	-1.59893	0.515104	0.320676	-1.61825	-0.513588	-0.240291	-1.25716	0.821708	0.503392	0.156446	1.00595	0.329909	1.57503
RDM1	-1.10767	-0.312107	2.17785	0.148133	0.0887474	-0.36907	-0.315	1.27823	0.903512	-0.669159	-0.0379904	-0.12659	-1.65889
TMSB15B	-0.814497	1.02502	0.496049	-0.3628	0.160551	0.355083	-1.34575	-0.00430632	1.19811	0.325433	-2.19476	-0.0943549	1.25621
IL27RA	-1.71119	0.86464	1.17734	1.15752	-0.229591	1.06397	-1.93837	-0.157434	-0.380465	0.594927	-0.322181	0.0449279	-0.164101
LDHA	-1.67515	0.051477	-0.199738	-1.03054	-0.378052	-0.172943	-1.50189	0.940739	-0.0476381	0.417913	1.19314	0.821283	1.5814
MTFP1	-1.20205	0.901917	-0.202365	-1.32726	0.699605	0.312005	-1.58816	0.695694	0.63162	0.450593	1.06899	-1.33927	0.898683
AHCTF1	-1.45864	-0.51354	-0.226986	-0.422355	-0.820107	0.176271	-0.667575	2.57252	0.372463	0.835406	-0.596508	0.637788	0.111265
KIAA1524	-0.905641	-0.0781434	-0.00602427	0.552045	-0.216729	0.628613	-2.60224	1.66449	-0.0950705	-0.324051	0.294953	0.329522	0.758276
MAP3K1	-0.682663	0.192794	0.0834598	-1.54969	-0.435551	-0.714391	-0.638278	1.7582	-0.545352	-0.582809	1.67153	1.17839	0.26436
RRM2	-1.51737	0.120613	0.492379	-0.0452668	-0.00953583	0.0146503	-2.46744	1.34288	0.114777	-0.163517	0.706628	0.629227	0.781973
PLOD2	-1.30447	-0.0312786	-0.778854	-0.593815	-0.815752	-0.393628	-1.47491	1.17559	0.303483	1.18314	0.573686	0.440649	1.71615
SNX24	-2.09013	1.37302	-0.0170515	0.882739	-0.963454	-0.578619	-0.479618	1.26444	-0.153619	1.09198	-0.338776	0.526044	-0.516954
AC087645.1	-1.0619	1.07346	0.426374	-0.109876	0.258159	0.16756	-2.53825	1.34306	0.178075	-0.701887	0.697172	0.397295	-0.129239
CHEK1	-1.29287	-0.292862	-0.641544	-0.233571	-0.369293	-0.671507	-1.6135	1.50355	0.143276	0.0706318	1.07195	0.690573	1.63517
AR	0.583973	0.441245	1.59218	-0.267345	0.0684806	0.398335	-1.69009	1.59485	0.21272	-0.823743	-0.0926756	-1.52182	-0.496114
WDR76	-2.35133	0.443153	0.0794866	-0.823811	-0.678643	0.867701	-0.0622648	1.99876	-0.101378	-0.223882	0.076709	0.315218	0.460283
C19orf57	-1.57167	1.1329	-0.307323	-0.0414806	-0.820842	0.645827	-1.25954	0.276766	0.471175	0.02188	1.25839	-1.23936	1.43328
KLHL22	-1.85705	0.386117	1.55163	-1.27693	0.989083	0.54058	-1.06364	0.308498	0.640933	0.634256	-0.992209	-0.103818	0.242548
ATL2	-1.26261	-0.573985	-0.756219	-0.946948	0.500206	-0.0290273	-1.39488	0.56027	-0.721873	1.16252	0.767466	1.30369	1.3914
BCR	-2.14294	0.593079	1.21408	-0.0163134	-0.073802	-0.096456	-0.262042	0.340612	-1.68057	0.829232	-0.206126	0.158561	1.34269
IER5L	-1.52241	0.243814	-0.316308	0.365055	-1.90079	-0.305669	0.476599	1.29344	-0.0954042	-0.602017	1.78695	0.449469	0.127278
ELAC1	-2.52478	0.97236	0.416223	-0.133239	0.634392	-0.0860679	-0.386614	0.72892	0.576746	0.0553757	0.47772	-1.49848	0.76745
HERC6	-1.13706	0.310815	1.89385	0.897491	-1.70543	0.394666	-0.883142	0.762932	-0.782876	0.306549	-0.468923	0.830378	-0.419253
ATRIP	-1.97071	0.984097	0.743739	0.404788	0.364329	0.322866	-1.65505	-0.126776	-1.17136	0.00127823	1.32896	0.409466	0.364373
DHX35	-1.91706	0.525232	-0.478084	0.71287	1.43473	0.919612	-1.18452	0.147479	0.432489	-0.266089	0.908656	-1.37157	0.136256
GSTCD	-1.34874	-0.443148	0.759951	-1.55397	0.482032	-0.215353	-0.591434	2.13215	0.264312	0.412383	-0.918407	0.183179	0.837043
SPATC1L	-1.02727	-0.196311	1.42796	1.49406	0.755422	0.903641	-0.978887	-0.43567	-0.803269	-0.571078	1.05257	-1.40485	-0.21632
SOX4	-0.179378	-1.21369	-0.531004	0.709207	-0.558991	0.316519	-1.72155	1.28186	-0.261856	-0.400409	2.02807	0.587505	-0.0562871
NCAPD2	-1.31956	0.349906	0.737759	0.436615	0.303985	-0.341	-2.63787	0.716054	-0.0706437	0.0743991	0.659966	-0.0383672	1.12875
C4orf36	-1.07579	0.532929	0.135784	0.848376	0.150327	-0.99613	-1.25054	-0.141143	1.85545	-1.02212	0.936599	-0.950419	0.976677
ZNF227	-1.4487	1.36569	1.72841	-1.13368	0.307484	-0.910292	-0.505887	-0.327211	-0.421893	1.41935	0.365441	-0.385221	-0.0535031
MTR	-1.71663	0.254469	-0.239035	-1.24882	-0.881889	-0.178308	-1.04198	1.35873	0.779079	1.04955	0.723416	-0.0404644	1.18189
BUB1	-1.42884	-0.119984	0.267489	-0.0465209	0.0345642	0.125268	-2.26558	1.91168	0.408938	-0.219375	0.283058	0.85635	0.192944
ANKRD39	-0.729486	2.33307	0.424126	0.182353	-0.411774	0.582042	-0.593184	0.339929	-1.47411	0.0741532	1.01381	-1.1092	-0.631741
KIAA0101	-0.729932	0.688263	0.445108	0.185334	0.0710877	0.126711	-2.91433	0.6864	0.609025	-0.213915	-0.0935952	1.16169	-0.0218416
LUZP1	-1.70884	0.418426	-0.532357	-0.820064	0.337763	-0.621383	-1.57405	-0.0324101	0.357659	0.832216	0.611917	1.21459	1.51653
ASF1B	-1.13079	0.695098	0.323369	1.35652	-0.0573532	0.508584	-2.5232	0.698321	-0.222215	-0.199527	0.376638	-0.595004	0.769559
FAM216A	-2.53353	0.311611	0.0994372	-0.0706365	0.528274	-0.78619	-0.559762	1.67087	0.92603	0.476524	-0.454216	-0.0270864	0.418671
BORA	-1.9504	-0.74207	0.91193	-0.0285091	-0.578393	-0.0786088	-1.35968	1.701	0.50339	0.793769	-0.347128	0.721611	0.453085
PLCXD1	-0.451876	0.345565	0.0550709	0.907882	-1.09105	-0.11457	-1.53862	2.56828	-0.23056	-0.744134	0.199514	0.17184	-0.0773448
SLC22A5	-0.481277	1.73666	0.225228	0.8935	-1.67039	-0.439668	0.287413	1.23835	-0.296573	-1.04423	0.374547	0.49538	-1.31894
MSI1	-2.35904	-0.288424	1.46733	1.24474	0.102288	0.300193	0.879243	0.759447	-0.594548	-0.0408627	-0.288644	-0.414522	-0.767205
CHAC1	-1.61678	-1.2436	-0.400709	0.515877	-0.3594	0.835188	-1.41992	0.375761	-0.266263	0.071995	1.4049	1.34103	0.761925
ALDH5A1	-0.264458	0.913428	0.664358	0.692798	0.140491	1.08696	-1.9633	1.52309	0.0196371	-1.15389	-0.360606	-0.152343	-1.14616
NACC1	-1.80753	0.410292	1.23627	-0.483289	-0.468071	-0.623885	-0.849064	-0.922714	0.100737	1.94753	0.457544	0.269373	0.732804
XRCC3	-2.35678	1.8421	0.420224	0.139377	-0.209816	-0.366877	-0.857663	0.756082	0.0759873	0.484859	0.805949	-0.691525	-0.0419223
OIP5	-1.67891	1.08185	0.936065	0.517751	-0.526763	0.0211416	-1.51888	1.0821	1.04098	-0.211844	-0.790496	0.84698	-0.79997
WNT7B	-1.35928	-0.377882	-0.84555	-0.671913	-0.73711	0.349585	-1.28391	0.829369	-0.38012	0.508114	1.32787	1.01343	1.62739
RAD51	-0.421106	0.420785	0.69895	0.320209	0.87737	-0.0169218	-2.55287	1.55201	-0.706752	-0.318316	-0.547104	0.676869	0.0168793
GRHL1	-1.66236	0.350269	-0.315493	-0.612948	0.437851	-0.253898	0.88142	1.50994	-0.666503	-1.28749	0.61276	1.58532	-0.57886
PARVB	-0.729491	0.221246	-0.0298234	0.609174	0.32367	0.315146	-2.54487	1.05057	-1.11479	0.0958598	1.37603	0.0994086	0.327878
TNRC18	-2.26622	0.714197	0.733473	-0.0891699	-0.0508756	-0.446201	-0.748772	-1.22472	0.843095	1.35304	0.972705	-0.03005	0.239494
HERC5	-0.98461	-1.72616	-0.594412	1.16646	-1.09464	-0.139008	-0.313488	1.78006	-0.166184	-0.037771	0.35964	1.16025	0.589864
ZNF280D	-2.20484	-0.611758	-0.56572	-0.0467197	0.0944543	0.023163	-0.524201	1.70319	1.24705	0.398497	-0.811108	0.502538	0.795453
IQGAP3	-0.0103568	1.45803	0.404505	1.24538	-0.0759041	0.335942	-2.42757	0.353376	0.541134	-0.451545	-0.489508	0.227681	-1.11117
MASTL	-1.09032	-0.109148	0.412902	0.463023	-0.28779	0.0647588	-2.73806	1.30833	0.173901	-0.00246545	0.594531	0.569768	0.640576
SMC2	-1.96751	0.1167	0.547684	-0.346261	-0.0469301	0.051876	-1.36571	2.28487	0.189995	-0.459252	0.195333	0.389721	0.409491
TBX1	-0.267208	0.0368919	-0.319975	1.24051	-0.481029	0.023659	-0.812393	1.86523	-1.02821	-1.52374	1.57321	-0.0702517	-0.236699
TMOD3	-1.70715	0.027956	-0.468874	-0.945355	-0.830885	0.294206	-1.0506	0.984848	-0.168622	0.806387	0.0797673	1.47356	1.50475
UGCG	-1.14082	-0.165307	1.48355	-0.464993	-0.767045	-0.415893	-0.222156	1.93529	-0.203651	-0.667154	0.705629	1.12543	-1.20289
TTK	-1.98826	-0.0479456	0.309871	0.404491	0.379418	0.140159	-1.61687	1.83161	0.295134	-0.0984687	-0.519082	1.11526	-0.205321
PTTG1	-0.214602	0.181658	-0.0143439	0.392566	0.302583	-0.280994	-2.76347	1.43639	0.103543	-0.797687	0.992868	0.479945	0.181549
KRBA1	-0.824809	1.5644	-0.0512769	0.173793	0.645879	0.620828	-1.54299	1.05409	-0.0716083	0.25229	0.83974	-1.67101	-0.98933
METTL21B	-0.864123	-0.0290736	0.985763	0.244289	-1.11899	0.684104	0.472987	0.931658	-1.75981	0.562534	0.825957	-1.66687	0.731567
CENPN	-2.17333	0.402586	0.404468	-0.309414	0.139272	0.385998	-1.88457	1.41295	0.502435	-0.13341	0.181766	0.897415	0.173829
CDC45	-0.450987	0.916794	0.724744	0.408328	0.325387	-0.339788	-2.6998	1.20806	-0.555124	-0.440253	0.563964	-0.287321	0.625998
AC018816.3	-1.34598	-0.691178	0.41732	0.0682748	-0.446367	-0.898687	-0.0808561	1.4475	1.00102	-1.76904	1.21214	0.884054	0.201807
MCM6	-1.55867	0.42775	0.889985	0.0623627	0.33354	0.0368391	-2.2566	1.73342	-0.197013	-0.187476	0.426494	-0.0605971	0.349961
UBE2O	-1.73864	0.907713	1.2338	-0.747973	-0.50288	-1.13327	-0.978371	-0.12788	-0.20499	1.54479	0.727695	0.306783	0.713219
PSMG1	-0.16815	-0.365964	0.279375	0.901287	0.974085	0.0517102	-2.78469	0.85945	-0.914099	-0.132266	0.672634	0.334379	0.292253
ZSCAN2	-0.559601	0.29095	1.29743	0.39823	-0.221115	-0.270633	-1.94381	1.85614	-0.332176	-1.4194	0.405004	0.271409	0.227564
ADAT3	-1.1758	0.324237	1.26252	1.64009	-0.0788525	0.773619	-0.844096	0.792514	-0.534177	-0.75653	0.686445	-0.424364	-1.66561
RP11-73M18.2	-2.52099	-0.199807	0.227184	-0.154212	-0.365681	-0.376415	-0.809207	0.209864	-0.143246	0.952675	0.796343	0.915827	1.46766
TRAIP	-0.400104	0.685949	0.947875	0.958537	1.102	-0.0857526	-2.49677	0.785346	-0.774866	-0.308779	0.394496	-0.792535	-0.0153993
CAP2	-1.68128	1.15876	1.36419	-0.440712	-0.899658	-0.537501	0.651548	1.43221	0.360836	-1.0321	0.403973	0.128648	-0.908904
ABCA3	-1.39799	1.44921	1.87186	-0.117782	-0.91341	-0.382963	0.792768	0.8681	-1.04198	-0.267456	0.355206	-0.462213	-0.75335
POLR1B	-0.852728	-1.71577	-0.437	-0.585925	1.87001	0.557836	-0.42147	1.67457	0.281298	-0.396992	-0.701775	0.436857	0.291094
MORC4	-1.27189	-0.144079	1.60707	-0.304846	0.780779	1.15663	-1.50828	0.952214	-0.892695	0.273162	-1.05439	0.698701	-0.292383
SH3BP2	-0.582109	1.33952	1.42949	0.540992	0.219802	0.707494	-2.4867	-0.150328	-0.693427	0.031919	-0.525942	0.122098	0.047193
MLF1IP	-2.26689	0.538515	0.819207	0.172493	-0.148226	-0.0193762	-1.29926	1.85984	0.192657	-0.00143299	0.0847816	0.605835	-0.538139
SCFD2	-1.88435	-0.771773	1.08862	-0.614801	0.470072	0.157117	-0.464531	1.21552	-1.3625	-0.192512	0.914732	0.184516	1.2599
CKS2	-0.983934	0.506943	-0.572292	-0.399925	-0.293896	-1.01111	-0.900271	1.28718	1.48797	-0.580119	-0.608602	1.94286	0.125193
ITGAE	-1.49496	1.78252	0.76072	-0.774058	0.0520191	-0.102613	0.0286734	0.346717	0.59352	-1.22799	-0.825033	1.51754	-0.657058
CHAF1A	-0.619552	0.47014	1.33373	0.794376	-0.0553703	0.398719	-2.46606	1.20046	-0.535267	0.223092	0.469007	-0.541871	-0.671408
CDKN3	-1.50745	0.703998	0.411764	-0.00912315	-0.418684	-0.571796	-1.71798	1.59133	0.755839	-0.814448	-0.0125357	1.33255	0.256535
GINS4	-2.77994	0.645276	0.161667	-0.690375	-0.559053	0.169543	0.14022	1.08947	-0.0545616	0.41453	1.14495	-0.207298	0.525568
WDR1	-2.5539	-0.0247694	0.410317	-1.03339	0.182704	-0.340254	-0.714103	0.272208	0.435626	1.19168	0.680556	0.34698	1.14634
SLFN13	-0.721759	0.232696	-0.331947	-0.575831	-1.37245	1.4737	-1.20312	1.34111	1.61153	-0.251629	-0.636269	0.728014	-0.294049
ZNF208	0.028713	0.68999	-0.462044	0.193129	1.72583	-1.35622	-1.44949	0.372015	0.458542	0.377608	-1.21178	1.364	-0.7303
WDHD1	-0.625129	-0.173651	-0.32707	0.148214	-0.193622	0.345849	-2.43193	1.68181	-0.875766	0.339426	0.982132	0.745607	0.384131
KIF18A	-1.46076	0.402828	0.223677	-0.255249	-1.20214	-0.612316	-0.983419	2.38966	0.552853	0.0338722	0.101263	0.877193	-0.0674696
DBF4	-1.57155	-0.248901	0.189728	-0.459623	-0.0917112	-0.0891101	-0.882345	2.51626	0.576173	-0.251704	-0.571165	1.14282	-0.258864
ACTG2	-2.13612	-0.25841	-0.304209	0.00232771	-0.654624	0.301674	-1.05195	-0.143196	1.22733	1.61592	1.13851	-0.17092	0.433658
TTLL12	-2.18602	-0.424416	-0.00757534	0.40851	-0.415963	0.615778	-0.0289965	1.7652	-0.538697	-0.919276	1.28743	0.618227	-0.174204
DTL	-1.88364	0.059176	0.590148	0.18975	-0.167121	-0.00102553	-2.03699	1.6759	-0.20636	0.10414	0.316168	0.669172	0.69068
MAD2L1	-1.00235	-0.122971	0.0268594	-0.900495	0.662897	-0.386357	-1.99277	1.33963	1.31533	-0.188201	-0.223631	1.41245	0.0596039
MND1	-1.49076	-0.253185	0.585429	0.179115	1.08139	-0.139207	-1.36739	2.38373	-0.300828	-0.555446	-0.0995439	0.295601	-0.318916
FAM98B	-0.176113	-0.993865	1.3741	0.203879	0.511498	1.0051	-0.941547	0.950093	-0.607814	-0.219166	-0.760573	1.39799	-1.74359
CCNB1	-0.937232	0.269443	-0.282353	0.333801	0.276696	-0.789024	-2.42028	1.64736	0.15845	-0.289941	0.901313	0.67807	0.453696
GINS1	-1.0908	0.57218	0.226111	0.0554214	0.723271	0.173666	-2.47954	1.84312	0.156433	-0.460452	-0.11397	0.234227	0.160336
VARS	-0.828328	0.177644	0.634276	0.957934	0.338559	0.785414	-2.82726	0.550455	-0.695694	-0.0491755	0.627707	0.171022	0.157448
DENND1A	-1.70705	0.882584	1.84005	-0.774658	-0.487175	-0.22569	-1.53081	0.805298	-0.100589	0.254468	0.46411	-0.250091	0.829552
GAR1	0.780276	-1.15425	0.667865	1.19807	0.971028	1.07326	-1.79637	0.888853	-0.244059	-0.763639	-0.472125	-0.0548093	-1.0941
CKAP2	-1.36745	0.124437	0.461024	0.151255	0.0144553	0.159874	-1.96097	2.23799	-0.507796	-0.30943	0.23024	0.769917	-0.00353484
GLMN	0.92795	0.122095	-1.13535	0.99906	0.294913	-0.879324	-1.4082	1.50865	-1.12311	-0.753884	-0.408161	0.935894	0.919461
AURKA	-1.04263	0.351424	0.375724	0.252523	0.104688	-0.320682	-2.4496	1.9	0.0236274	-0.421473	0.568134	0.596098	0.0621634
CPSF6	-0.268679	-0.05427	0.551487	1.95883	-0.13841	0.466966	-2.36012	0.481465	-0.444902	-0.19263	0.516726	0.486464	-1.00293
HMGB3	-2.00623	-0.741128	-0.0619633	-0.360342	-0.453666	-0.261818	-0.168974	1.91	0.185825	-0.515209	1.53061	0.827703	0.115196
CDC6	-1.5434	0.548567	0.384772	-0.0201128	-0.362878	-0.720234	-1.728	1.90896	-0.285249	-0.117869	0.232319	0.471813	1.23132
DOPEY1	-1.55735	1.81052	0.68757	-0.0883229	-1.31831	0.170857	-0.541769	-0.0164413	-1.23784	0.863511	-0.323587	0.484412	1.06675
ACSS3	-1.06293	0.825138	1.68882	0.327904	-0.0268325	1.18846	-0.960191	1.1052	-0.775445	0.0296294	-0.232087	-0.423017	-1.68466
ELMSAN1	-1.20896	1.69273	0.194343	-0.0404771	-1.62661	-0.684061	-0.87431	1.02434	-0.610069	1.12609	1.0216	-0.112612	0.0979996
COQ3	-1.40557	0.903775	1.40672	0.302424	1.46931	0.133794	-1.44262	0.72949	-0.941715	-0.0718966	-1.1404	0.304983	-0.248298
FAM207A	-0.746921	0.324105	0.753499	1.15803	0.135269	0.684906	-2.65304	0.31726	-0.873317	0.452627	0.799848	0.0810005	-0.433262
NARS2	-0.890386	-1.14371	0.356363	0.0648326	-0.11773	-1.35067	0.170226	2.29849	-0.601536	-0.535888	0.952208	-0.210923	1.00872
BOP1	-0.468196	0.0390547	-0.391722	0.625751	0.0666556	0.185866	-2.79678	1.06805	-0.312933	0.0763986	1.40307	0.38047	0.124321
EFNA3	-0.797264	0.881461	1.12236	-0.185743	0.73377	0.452966	-0.960024	0.822302	-0.514718	-0.293562	0.977091	0.133711	-2.37236
THSD4	-1.58504	1.72985	0.343491	0.152323	-1.62041	-0.372552	-1.102	1.09799	0.215409	0.939563	-0.209784	-0.0308958	0.442062
ORC2	-0.0130331	-1.15397	-0.542943	-0.192316	-0.37075	0.48771	-0.503154	2.57691	0.294935	-1.11578	1.16381	-0.617152	-0.0142713
2017-09-09	-2.08922	1.29872	0.986266	-0.16097	-0.592477	0.223098	-1.53687	0.117782	-0.429128	0.870248	0.914939	-0.198441	0.596048
SETD4	-2.42597	0.751347	0.434734	1.17725	-0.215016	-0.483859	-0.896119	-0.498987	0.609113	-0.567684	0.176278	0.830179	1.10873
DGKZ	-1.52331	1.82248	1.54105	-0.174533	-0.413816	-0.895745	-1.37831	-0.555478	0.166585	0.354951	0.23458	0.0756177	0.745936
KIF23	-2.20319	0.472683	0.722716	0.405166	-0.433926	0.550637	-1.45807	1.71043	0.00744493	-0.432848	0.00644938	0.70878	-0.0562748
ANLN	-1.41117	0.0296936	0.427868	-0.325997	-0.515618	-0.212471	-1.97911	1.89239	1.06667	0.536897	-0.265316	0.630092	0.126077
PAK4	-0.899293	1.22825	1.8941	0.735296	-0.404597	0.570776	-1.53583	0.546525	-0.165188	-0.0459214	0.231681	-1.06017	-1.09563
RBM28	-1.0496	0.0583204	-0.06869	0.110818	-0.6639	-0.335861	-2.15232	1.38181	-0.431996	0.205237	0.401851	0.993323	1.551
TPBG	-0.269528	0.741157	1.35654	0.915366	-1.98859	0.284333	-1.44242	0.854781	-0.861294	-0.694541	0.432826	0.664655	0.00671476
PHF16	-0.877666	0.411602	0.915833	-1.24408	-1.11429	-0.596922	-0.178123	2.21579	-0.391832	-0.935266	0.451858	0.673849	0.669253
FPGS	-2.36677	0.877019	0.0344789	0.246073	-1.28662	0.792179	-0.588065	0.0364573	-0.250307	1.02191	0.880992	-0.359245	0.961893
LGALSL	-1.09805	0.559375	-0.846102	-1.18738	-0.0144239	-0.884785	-1.07818	0.144195	-0.329777	0.593142	1.20015	1.18709	1.75476
ZNF777	-1.32627	1.44641	1.14414	-0.168319	-1.72101	-0.147957	-1.32132	0.0959678	1.0456	0.58793	0.747399	-0.22237	-0.160197
C4orf46	-0.323626	-0.505615	-0.405643	-0.079722	0.126679	-0.675012	-2.44415	1.92997	0.207307	0.656899	0.339738	0.687295	0.485886
GEMIN5	-1.50482	-1.24491	-1.03319	-0.314108	-0.113335	-0.478327	-0.426076	2.02106	0.0220477	0.67118	1.08937	0.570321	0.740791
NAF1	-2.03484	0.436894	0.987807	-0.0921583	-0.620258	0.838119	0.650607	1.81321	-1.27006	0.140418	-0.283685	-0.362564	-0.203489
TRPS1	-2.4585	0.19924	0.667921	-0.551558	-0.791365	-0.553329	-0.511335	1.19434	-0.129845	0.244446	1.08931	0.776404	0.824267
INCENP	-1.05864	0.991042	-0.461493	0.539864	-1.28299	-0.15964	-1.66067	1.99951	0.135929	-0.253211	0.63364	0.685133	-0.108479
GBE1	-1.08752	1.15682	0.197122	-0.119994	-0.36995	0.0212468	-2.10921	1.53169	-0.671637	0.170996	0.295	-0.356042	1.34147
GATC	-0.97846	0.285821	1.80793	-0.323056	-0.602408	2.17982	-0.945272	0.458182	-0.749619	0.0711495	-0.319819	-0.835678	-0.0485849
LMNB2	-0.873744	0.0417026	0.294287	0.391891	0.0340122	0.587594	-2.91609	1.0481	0.103952	-0.261113	0.849933	0.342403	0.357077
MST4	-1.36959	-0.103151	0.362531	-0.606468	0.629071	0.271266	-2.34201	1.26566	-0.130288	-0.136605	1.27062	0.524777	0.364178
OSBPL3	-0.744612	-0.534346	-0.36099	0.459186	-0.804586	0.203567	-2.24518	1.00859	-0.529491	0.625912	0.368208	1.3187	1.23504
MCM4	-1.54711	0.0462897	0.25735	-0.597946	-0.494583	-0.715991	-1.52811	1.81204	-0.332405	0.630196	0.574426	0.656401	1.23944
PLS3	-1.57132	-0.191565	-0.747006	-1.12045	-0.0843327	-0.0920954	-1.03419	0.736237	-0.254948	0.482146	0.675697	1.30618	1.89565
RNMTL1	-0.836954	-1.07835	-0.753258	-0.569308	1.49007	0.0439149	-0.722089	1.66764	-0.589535	-0.548033	0.501103	-0.264053	1.65885
LIPT1	-1.49733	-1.14585	-1.13189	1.13634	1.4341	-0.963713	-0.237878	0.978879	1.00164	-0.657467	0.237738	0.315534	0.52989
ZNF486	-0.176458	-1.87877	0.653072	0.109882	-1.06647	0.634725	-0.232885	1.8104	0.684042	-0.430907	-0.188681	-1.0626	1.14464
S100PBP	-1.38056	0.552982	0.731973	-0.755023	-0.191728	-0.479231	-0.880704	1.81878	1.70253	-0.0597582	-1.14909	-0.185077	0.274903
CPSF4	-0.998271	1.10389	0.816637	0.167079	0.963794	0.682076	-2.58664	-0.20941	-0.64019	0.421553	0.562917	-0.233419	-0.0500148
HAUS1	-1.98549	1.46252	0.538638	0.358478	-0.202327	-0.457343	-1.3698	1.18851	0.487969	-0.542951	-0.586226	1.0392	0.0688161
USP2	-0.715948	0.472778	1.11497	0.450449	-0.00487589	1.47609	-1.58176	1.24248	-0.417486	0.69708	-0.528162	-1.43578	-0.76984
HIP1	-1.76809	1.31796	1.49162	-0.337763	-0.590863	-0.0181929	-1.11047	1.00113	0.278704	-0.276228	0.899837	-1.09779	0.210145
C1orf210	-1.72019	1.65425	0.749376	0.705439	-0.142235	0.230974	-0.828416	-0.634698	-0.912537	0.941269	1.2194	-0.831029	-0.431597
NINJ1	-1.63604	0.8849	1.06533	0.361925	-1.39276	-0.816527	0.0357814	1.46384	-0.113744	-0.195536	1.20811	0.132479	-0.997777
XG	-1.68406	0.568524	1.33893	-0.221566	1.26539	-0.488405	-1.18385	-0.692802	-0.564906	-0.27942	1.637	0.430204	-0.125044
PRKX	-0.589004	-1.48548	-0.659905	-0.306751	-0.0394785	1.26098	-1.48289	1.14846	-0.837395	0.0517289	1.25054	1.08213	0.607072
ZNF726	-0.13912	0.891741	0.171012	0.892573	-0.503233	-1.37488	-0.205972	1.87973	-0.704681	-0.190295	-1.28453	1.35534	-0.787679
ASCC3	-1.71608	-0.992043	0.0343398	-0.230108	-0.129903	0.357133	-1.9754	0.775779	0.571904	0.860327	0.376768	0.927973	1.13931
HELLS	-1.20725	-0.314866	-0.125592	0.748831	0.0123361	0.281243	-1.84003	2.31719	0.237084	0.0577072	-0.83774	0.183855	0.487236
MPND	-0.872006	0.681438	0.800529	-1.05416	1.06235	0.705766	0.874738	1.4156	-0.900102	-1.02084	0.428247	-1.47381	-0.647738
PDCD2L	0.786788	-1.93113	-0.19757	0.637457	0.592695	-0.112109	-0.847261	1.25345	-0.106106	-0.0613403	0.512333	1.17462	-1.70183
NUFIP1	0.224454	-1.81263	0.223325	1.2332	-0.0414602	0.469401	-1.48232	1.72554	-0.551486	-0.631379	0.383471	0.767476	-0.507595
HOXC9	-1.25294	0.806801	0.324614	0.487029	0.529345	-0.200737	0.87304	1.60079	-1.72721	-0.617082	0.519598	0.120602	-1.46385
CTPS2	-1.80197	0.327741	0.900845	-0.529065	-0.523073	0.0965612	0.27759	2.20299	0.304315	-0.66564	0.567508	0.0586386	-1.21644
KIF20B	-1.47754	0.32452	0.169728	-0.351585	-0.701934	-0.474372	-1.2788	2.37928	0.527122	-0.00963118	-0.423503	0.990732	0.325984
GIT1	-2.21491	-0.221608	0.618271	-0.860874	0.118227	0.0385922	-0.925841	-0.0866669	-0.0321555	1.64056	-0.215972	1.00978	1.13259
DSCC1	-0.490101	-0.590131	-0.549571	0.410211	1.25988	0.388454	-2.43013	1.31638	-0.168463	-0.227295	-0.441984	1.01623	0.506522
ACSM3	1.23218	-1.18328	0.244929	0.51756	0.607966	0.354768	-1.5462	1.99695	-0.312416	-0.299104	0.200041	-0.971545	-0.841848
GMNN	-1.06838	-0.540832	0.280128	-0.324643	1.0655	0.197265	-2.20533	1.1834	0.836556	-0.121208	-0.361279	1.40647	-0.347647
C10orf76	-1.66078	0.423307	0.809346	-1.27617	0.384363	1.34553	-0.313875	0.762324	-0.491361	-0.649434	1.11755	-1.25676	0.805957
CEP63	-1.85348	0.849904	0.295404	-0.149934	-0.527972	0.723715	-0.0513375	1.5167	1.03324	0.413603	0.163502	-1.68074	-0.732603
CDCA5	-0.568843	0.801314	0.0896952	0.763056	0.450512	0.0551579	-2.859	1.15322	0.0207713	-0.606895	0.59441	-0.00353963	0.110142
MCM2	-0.935741	0.354997	0.751423	0.124711	0.84196	0.199531	-2.64867	1.29187	-0.519145	-0.0128556	0.802917	-0.26557	0.0145729
SGOL2	-1.24221	0.0753869	0.15601	-0.535137	-0.1918	-0.648301	-0.893535	2.16437	1.11774	0.914836	-1.39927	0.382694	0.0992143
DARS2	-1.69479	0.19604	1.02314	0.0952924	0.0691125	-0.206332	-2.04049	1.71241	-0.404976	-0.172186	0.502648	0.561088	0.359053
CDCA7L	-1.27015	0.528201	1.74729	-0.964175	1.16114	0.596798	-1.15495	0.450875	-0.238871	0.959935	-1.24728	0.0217608	-0.590572
SMPDL3B	-1.79319	0.0611903	1.33563	0.680079	0.311523	-0.498639	-0.63821	1.69075	-0.38971	-0.796908	1.11022	-0.131519	-0.941211
RERG	-2.14389	0.514362	0.894929	-0.0902793	-0.426448	0.0432059	0.32582	2.08604	-1.00645	0.110265	0.516138	-0.582039	-0.241648
FGD1	-0.727064	0.709394	0.908007	1.36445	-0.412109	0.609528	-2.73886	0.339617	0.081796	-0.168323	0.112421	-0.230648	0.151794
WDR3	-1.99347	0.0283346	0.530981	-1.53058	0.592161	-0.317342	-0.610207	0.497572	-0.474854	0.315355	0.843575	0.33507	1.78341
AL441883.1	-0.544226	-0.596804	0.846425	0.99931	1.58862	1.52054	-1.19279	0.119344	-1.3962	-0.185957	-0.682631	0.393369	-0.869
ZNF696	-1.65402	0.986184	0.388984	-0.0219196	1.6405	0.694593	-0.51825	0.0223667	-0.346196	-0.254116	0.700244	-1.9768	0.338437
ADCY3	-1.99181	0.13792	-0.683547	-0.396131	0.659997	-0.0820129	-1.73655	0.669853	0.256389	0.273654	0.98486	0.427723	1.47965
HMGA1	-0.0776702	0.297439	0.780175	1.10277	0.612539	0.581044	-2.44595	1.09969	-0.966165	-0.352827	0.588807	-0.493209	-0.726643
SYNJ2	-1.56113	0.376924	1.52991	-0.738046	-0.303035	-0.262817	-0.818198	0.621875	0.553257	0.183485	-1.37596	1.75611	0.0376349
SMC1A	-2.32146	0.514881	1.14304	-0.947771	-0.154513	-0.281993	-1.04699	1.36816	0.0900612	0.463694	0.683137	-0.115482	0.605239
GPT2	-2.05483	0.726461	-0.396776	-0.310292	-1.18173	-0.489648	-0.287887	1.44558	-0.248911	-0.0235731	1.0683	0.404119	1.34919
GRPEL2	-1.55281	-1.193	-0.218917	-0.395814	-0.318504	-0.515374	-0.386906	2.07114	-0.0638312	0.109959	0.321072	1.67941	0.463579
IVD	-2.46067	0.62152	1.84531	0.240038	-0.118633	0.549309	0.691061	-0.803256	-0.257789	-0.194796	-0.319737	0.56711	-0.359469
CENPW	-1.23221	0.0133872	0.590184	0.596062	0.0253548	-0.303395	-2.18662	1.52528	0.787659	0.433152	-0.646352	0.996429	-0.598936
POLR1E	-1.56005	-0.175234	-0.0437115	0.109873	1.29877	0.244369	-1.86142	0.666932	-0.514776	-0.431369	1.52778	-0.265895	1.00473
LYSMD1	-1.00092	0.0466619	0.970427	-0.232544	0.0564379	-1.53867	-0.878955	1.72181	-1.48348	0.730044	0.092781	0.770157	0.746242
MAP2K5	-0.0844805	1.58332	1.25515	0.0970658	0.228659	0.991391	-1.73485	-0.538963	-1.48215	-1.03058	-0.0496261	0.305645	0.459423
ABCE1	-1.56788	-0.449012	-0.432596	-0.893012	-0.62541	-0.274392	-0.704437	1.69131	-0.330717	0.887431	0.42507	0.477259	1.79639
RFWD3	-1.94891	0.109967	0.612056	0.349497	0.651337	0.729091	-1.25002	2.06042	-0.396275	-0.251519	-0.785738	-0.145277	0.265376
KIAA1586	-1.77117	0.0509919	0.941271	-0.791657	0.157368	0.966496	-1.19973	0.178043	0.332576	0.496823	-1.49866	1.1903	0.947352
SKA2	-1.80735	-0.451023	0.372546	0.716606	0.344398	0.519883	-1.87769	0.926199	-0.542004	0.159917	-0.0989162	0.0728458	1.66459
TUBB2B	-1.98755	0.714394	0.970812	1.3119	0.154924	0.737547	-1.54474	0.224448	-0.781953	0.211967	-0.20114	0.855076	-0.665685
ELAC2	-1.8312	0.86415	1.48235	-0.657212	-0.108025	0.168869	-1.69025	1.40186	-0.26878	0.0323681	0.0270632	0.578203	0.000603896
RAD54B	-0.852867	0.495262	-0.349686	-1.10844	0.418747	0.0944742	-1.72406	1.62087	-0.215592	-0.648567	0.181268	0.266011	1.82258
IRX3	0.19846	0.28692	0.649912	1.63572	-0.82606	0.127917	-1.05988	0.951527	-1.21495	-1.34021	1.52918	-0.43942	-0.499111
GNB5	-1.4759	1.88689	-0.157813	-1.04416	-0.391757	0.325147	-1.35295	-0.332143	1.20002	0.860034	0.383583	-0.504757	0.603812
LRRC40	-1.97763	-0.639475	-0.150628	-0.567536	0.618333	-0.0896987	-1.2365	1.7028	-0.303168	0.316355	0.197107	1.15736	0.972682
TERF2	-2.10446	-0.488521	1.63466	0.438038	-0.618343	-0.877591	-0.550388	-0.126074	0.16113	1.23985	1.18362	-0.0627784	0.170869
RAVER1	0.216462	0.292903	2.1397	0.472094	-1.16666	0.215638	-1.77587	0.529111	-0.996134	-0.192206	0.58411	-0.793436	0.474284
BLOC1S4	-0.940042	0.740771	1.6569	0.776446	0.792327	0.929565	-0.948404	0.335422	-1.04321	-1.4596	0.466985	-0.192909	-1.11425
CFD	0.314047	0.177724	0.880963	0.248521	0.378144	-0.390296	-1.99975	1.3753	-0.407723	0.615031	0.56757	0.222862	-1.98239
MIPOL1	-1.40849	-0.093381	1.01062	-0.00688582	-0.571456	-0.376011	-0.167855	2.29662	0.940392	-0.371709	-0.461882	0.518141	-1.3081
MTFR2	-0.945057	-0.359792	0.562596	-0.258894	1.11195	-0.354418	-1.72993	0.84739	1.17429	0.724527	-1.09584	1.24881	-0.925649
RNF8	-1.15584	-0.204904	0.46057	-0.751674	0.128908	-0.918454	-1.69831	1.06608	-0.471213	0.112227	0.413137	1.50734	1.51213
TP53I3	-0.823588	-0.614708	-0.1774	0.123706	-0.365466	0.414971	-2.63761	0.977514	0.0286518	0.606892	0.92954	0.405676	1.13182
MTPAP	-1.69678	-0.995568	-0.428461	-0.174175	0.275753	0.167001	-1.252	0.638741	-0.217906	0.151852	0.16305	1.86582	1.50268
ERI1	-1.67494	0.253648	-0.244594	-0.445206	0.104725	0.425721	-2.22049	0.467621	0.718373	0.896669	-0.318354	0.886167	1.15066
AGO3	-2.54459	-1.14885	0.130016	0.16124	-0.150029	0.319816	-0.304368	1.05862	0.58375	-0.157001	0.169863	0.36637	1.51516
PFKM	-0.675256	0.65242	1.29765	-0.116072	1.13398	-0.175106	-2.07885	0.496269	-0.409521	1.05298	-0.78346	-1.08302	0.687988
KNSTRN	-0.9236	0.562746	0.840642	0.712161	0.399201	0.335875	-2.45489	1.31319	-0.027357	-0.799373	-0.11934	0.760952	-0.60021
KDM3A	-1.1254	0.219711	-0.212509	-1.84138	0.677814	-0.663325	-1.19314	0.221404	-0.233118	1.03198	1.09823	0.503769	1.51596
MELK	-1.10609	-0.633791	0.605132	0.650243	0.210847	-0.062372	-2.60036	1.41155	0.317766	0.101536	-0.0337789	0.674024	0.465289
ANKRD16	-1.08426	0.542856	0.536061	0.856735	0.197868	0.910147	-1.2622	0.685236	-1.53767	-1.25929	1.1811	-0.659708	0.893122
ZNF830	0.881904	-2.13113	-0.122546	0.602424	1.13124	-0.0807671	0.671569	0.478547	-0.311562	-1.79198	0.817904	0.344645	-0.490243
SCLY	0.192545	-1.09672	-1.35045	0.147944	0.56631	0.33582	0.526903	0.991474	-1.02017	-1.79426	0.0828049	1.33259	1.0852
RMI2	-0.0628161	0.322239	0.857637	1.29487	1.24315	0.704576	-2.25623	0.63233	-0.643718	-0.643049	-0.107946	-0.347258	-0.993777
CCDC88C	-2.06073	1.08019	0.241538	0.584372	-1.29555	-0.239194	-0.0984056	1.37129	0.692269	0.754738	-0.0276718	0.208669	-1.21152
NT5DC2	-1.79592	0.915664	1.08636	0.859887	0.596038	0.0971635	-1.20551	1.27612	-0.443409	-0.784428	0.822294	-0.896313	-0.527955
MCM3	-1.3294	0.416348	1.02729	1.04605	0.962974	0.501052	-2.40123	0.648687	-0.211044	0.0410542	0.233613	-0.410858	-0.524538
ZNF45	-1.58036	-0.492379	-0.644498	1.22543	0.281645	-0.375102	-0.400994	2.07661	0.233223	1.29186	-0.369827	-0.539038	-0.706568
NCBP1	-0.988793	-1.18013	1.22675	1.1691	1.02473	-0.377318	-0.415406	0.98558	-1.32519	-0.549346	0.860615	0.65941	-1.09
TSPYL4	-1.45049	0.300759	1.81732	0.13463	0.540571	1.73133	0.0775919	0.304257	-0.902075	-1.25905	-0.6782	-0.154209	-0.462442
PGAM4	-1.09512	0.0230197	0.0186368	-0.324121	0.330699	-0.0738886	-2.42934	0.318026	-0.240171	0.0891872	1.6211	0.474012	1.28796
FKBP4	-0.279208	0.814342	0.79483	1.52364	-1.03948	-0.0828148	-1.36541	1.44997	-0.915536	-1.26911	0.267366	0.653212	-0.551801
RBFOX2	-2.19383	-0.165224	-0.556317	-0.707918	0.132517	0.0291989	-1.25456	0.442695	0.321816	1.21684	0.507093	0.768737	1.45895
KPNA5	0.197824	-0.738081	1.11134	0.000841053	0.967032	0.41288	-1.58681	1.05586	-1.03671	0.617219	-1.25729	1.2173	-0.961387
KPNA2	-0.861285	-0.233901	0.107434	0.788838	0.309027	-0.118503	-2.50824	1.71185	-0.208588	-0.558121	0.564223	0.673571	0.333696
CDCA4	-1.09306	0.423459	0.490595	0.825556	0.426987	0.657018	-2.76589	0.759128	-0.586671	0.0911001	0.580361	0.374647	-0.183225
TMA16	-1.7087	-1.07834	0.392964	-0.222321	0.804943	-0.246072	-0.820912	1.84114	-0.865481	-0.435884	1.02348	0.869835	0.445345
MTHFD1	-1.64522	0.0424066	0.253319	0.679407	0.112341	-0.00863255	-2.08329	1.7108	-0.447274	-0.141419	1.03204	0.050112	0.445407
UFSP2	-1.0555	0.69506	0.851558	0.357929	0.509191	-0.560076	0.131759	2.20735	-0.31999	-1.30242	-0.163216	0.145152	-1.4968
KIAA0930	-1.23179	-0.404947	-0.220088	-0.61925	-0.308069	-0.327519	-0.119722	-0.101093	0.646644	-1.37459	2.4537	0.660179	0.946552
TOP1MT	-0.407961	-0.404116	-0.0850496	0.893731	0.443492	-0.191482	-2.48968	0.951971	-0.204185	-0.491967	1.31113	-0.467985	1.1421
TMEM241	-1.52748	0.352966	0.892861	-0.0822915	-0.60844	-0.50531	-0.100544	2.0787	-0.676024	-0.475311	1.40273	0.275363	-1.02722
DNMT1	-0.747713	0.719944	0.319161	0.741407	-0.0137134	0.0910138	-3.03158	0.695504	0.456928	0.185235	0.587437	-0.0116232	0.00800117
OLFML3	-1.25692	0.820175	1.09639	-0.285844	-1.18123	0.366655	-0.328616	1.47219	-0.117258	0.296602	0.966495	0.0539613	-1.9026
TMEM97	-0.698918	1.3134	1.72985	0.0976078	-0.223111	1.13742	-1.42892	1.13377	-0.871878	-0.280926	-0.768418	-0.438351	-0.701522
DHODH	-2.26557	0.116107	0.726756	-0.162574	0.149501	1.01013	-1.40054	1.70347	0.255772	-0.301825	-0.304946	0.362158	0.111559
RRP1B	-0.49308	-0.602216	0.309475	0.534174	-0.494206	0.685395	-2.29218	1.63972	-0.834796	-0.457294	0.911119	0.65156	0.442327
PLAA	-1.04175	0.0871155	-1.36787	-0.440875	0.825797	-1.15859	-0.86162	1.55426	-0.410343	0.328707	-0.0510517	0.981646	1.55457
SPDL1	-1.96018	-0.566045	0.564032	0.16836	-0.370704	-1.23973	-0.903091	1.70911	0.297035	1.16014	0.47745	0.0175148	0.646103
SAMD4A	-2.38342	0.123591	0.397389	0.863569	-1.2582	0.212969	-0.0589448	-0.712433	-0.490758	1.0883	0.450494	0.695571	1.07187
EPB41L3	0.0995948	0.812235	1.14691	0.487777	0.135322	0.694481	-2.43095	1.30168	-0.109398	-0.509684	-0.579926	-0.0164413	-1.0316
SCLT1	-0.80511	-1.6149	-0.932947	0.237765	0.55048	0.31343	-0.59529	1.07825	2.2779	0.366847	0.0816926	-0.713191	-0.244931
CPPED1	-1.74057	0.46488	0.782021	1.85635	0.687036	0.815063	-1.49816	-0.536835	-0.447577	-0.686906	-0.227932	-0.0180429	0.550666
AP1M1	-1.71977	0.469932	0.603926	0.75644	0.260747	0.137414	-2.37677	-0.079361	-0.0730762	0.600456	0.404409	-0.232859	1.24851
MSH6	-1.1572	-0.433201	0.909374	-0.676079	0.0901994	-0.401095	-0.282133	2.53789	0.0126163	0.454669	-0.851525	-0.981241	0.777723
ARHGEF3	-0.985235	0.873945	1.27504	-1.17951	-0.281535	0.64979	-0.844743	-0.102623	-1.85364	0.948875	-0.00814577	0.229575	1.27821
RNF126	-1.6167	1.06397	0.858371	0.327558	0.151005	0.380007	-1.95167	-0.473558	-0.336289	0.724474	1.2456	-0.875844	0.503078
DDX54	-1.95903	0.185465	0.979388	-0.632941	-0.672928	0.459038	-1.27416	1.08447	-0.727608	0.297401	1.53563	0.544045	0.181233
ZBTB25	-1.31183	-0.693153	0.559716	1.60035	-0.0408242	0.226546	-1.46485	1.0553	-0.314705	0.35135	0.97326	-1.47038	0.529211
SUV39H2	-1.52639	-0.143891	0.0420453	-0.414523	0.137658	-0.21741	-0.996976	2.29401	-0.401389	-0.841107	-0.0395797	1.23002	0.877537
SPAG5	0.346346	0.408141	0.257267	1.16422	0.191189	0.100422	-2.453	0.922183	-0.827943	-1.10891	1.06149	0.377826	-0.439226
MAPK6	-1.6581	-0.21588	0.0429425	-0.977902	-0.113982	0.384699	-1.66598	0.926919	-0.299013	0.86346	0.0313483	1.43854	1.24296
LIG1	-1.54691	1.20364	0.556991	0.312825	-0.0198207	-0.184815	-1.24586	2.03339	-0.430191	0.813324	-0.0457102	-0.981772	-0.465089
GRPEL1	-0.0328398	-1.55167	-0.244574	0.67335	0.0886598	-0.523055	-1.14195	0.90623	-0.624698	-1.17391	1.7955	0.971951	0.857007
AUNIP	-0.770043	-0.204934	-0.334325	0.89301	0.884855	0.795742	-1.21968	2.29337	0.0461226	-0.550966	0.148628	-0.969355	-1.01242
DOHH	-0.30443	-0.521918	0.609121	0.693339	0.0685801	1.06473	-2.13867	0.352904	-0.207142	-0.92963	1.91573	0.00503355	-0.607651
NCAPG2	-1.04006	0.681063	0.52241	0.391374	0.0613462	0.191427	-2.20015	1.96563	-0.777506	-0.484654	0.565664	-0.179708	0.303166
MAGEA3	-0.740261	-0.695274	1.26917	0.499066	1.79277	1.04739	-1.64603	-0.310295	-0.505776	-0.85529	-0.622993	0.785026	-0.0175012
PGK1	-1.29813	0.420854	-0.174285	-1.73805	0.497373	0.111791	-1.7514	0.136694	0.312185	0.583107	0.992144	0.454354	1.45337
PRMT3	-1.58279	0.404705	-1.2286	-0.421006	0.103229	-0.75498	-1.23381	1.73868	0.146658	0.441971	0.286674	0.96059	1.13868
TYMS	-1.0044	0.613444	0.510694	0.14223	0.668546	0.434004	-2.47698	1.59224	0.680127	-0.407071	-0.09192	-0.0365552	-0.624355
SMAGP	-0.410593	1.27295	1.28422	0.603905	0.463492	-0.0327535	-2.5121	-0.299919	-0.404689	-0.468844	1.01998	-0.36667	-0.148978
ZNF16	-1.5424	0.524548	1.94953	0.438284	-0.237038	-0.50859	0.527868	1.5898	-0.969922	-0.0499414	-0.298103	-1.01707	-0.406955
APOBEC3B	0.108829	0.552282	0.969747	0.740075	0.321821	0.809445	-2.6729	0.942703	0.0768873	-0.0932286	-0.167321	-0.571525	-1.01681
GALK1	-1.40107	1.53873	1.21036	0.397659	0.228992	0.461656	-1.2941	0.780597	-0.477937	-0.19637	0.807025	-0.545212	-1.51033
C1orf198	-2.7658	1.02759	0.674633	-0.502942	-0.145671	-0.0344992	-0.168896	1.07507	0.552146	0.566277	0.0447853	-0.752958	0.430265
PLEKHA8	-2.53165	-0.173476	0.177657	-0.922232	-0.21901	0.0682474	-0.587105	0.968512	0.304292	0.245943	0.157802	1.176	1.33502
DPH6	-2.03308	0.621048	0.345535	-0.194533	0.471387	0.151288	-2.10816	1.01664	-0.019631	0.692477	-0.144685	1.03543	0.166283
POLR2D	-2.38648	0.612601	-0.102707	-0.678445	0.342927	-0.322985	-1.23597	1.10829	0.481634	-0.133179	0.254064	0.881506	1.17874
RNGTT	-1.64729	-0.964313	0.60983	-0.600478	0.394643	0.2361	-1.05347	1.20706	-0.395616	-0.419211	-0.268795	1.79122	1.11032
MTRF1	-0.725293	1.23376	1.83936	-0.0919229	0.728257	-1.74409	-0.277663	1.08377	-0.601689	-0.441432	-0.0980534	0.164027	-1.06903
ZHX3	-2.17238	-0.200517	0.362501	1.14427	-0.20888	-1.07551	0.39991	0.913123	0.0759693	0.983454	0.659189	-1.39189	0.510765
ARL5B	-1.18129	-1.03039	-0.309436	-0.859957	-0.580268	0.109308	-1.16908	1.98951	0.0963471	0.0651346	0.547675	1.2699	1.05255
CBL	-0.937579	-0.349994	-1.53783	0.250333	-0.892907	-0.301586	-1.11986	0.861793	-0.395732	0.445476	1.13351	1.44161	1.40276
TYRO3	-1.19727	0.980193	0.667417	0.0684221	0.630539	0.382595	-2.59888	0.98934	-0.080089	-0.634384	0.670684	0.14029	-0.0188545
ARHGAP29	-1.73558	1.64258	-0.064782	-0.821778	0.745901	-0.392115	-0.605705	0.00720942	-0.652148	1.8801	-0.588755	0.458769	0.126297
GAPDH	-1.71564	0.855028	0.569345	-0.131084	-0.0514609	0.018562	-2.24638	0.00915899	-0.208385	0.67242	0.938683	0.0422018	1.24755
C1orf131	-0.702109	-0.411923	0.529693	-0.141183	2.17976	0.0847865	-1.06391	0.377735	-0.552166	-1.77099	-0.154242	1.14322	0.481337
RCOR1	-0.899081	-0.148412	-0.0439352	-0.744109	-0.383829	-0.0245548	-1.56379	2.31073	-0.468353	-0.236174	1.25492	0.910986	0.0355988
QSER1	-0.580463	0.0762441	-0.252243	-1.46254	-0.591955	-0.122319	-1.78406	1.43768	0.216405	-0.000551692	0.368118	1.23887	1.45682
CENPH	-0.625775	-0.190773	-0.703475	0.150582	1.0911	-0.0991951	-2.4801	1.31356	-0.664647	0.783184	0.529978	0.100834	0.794724
GPR125	-1.08492	0.301094	0.164927	-0.579133	-0.177108	-0.324965	-1.55136	0.772625	-0.830979	-0.729698	1.13418	0.953039	1.95229
ZNF589	-0.407034	0.422531	1.91908	0.627554	-0.485237	0.446719	-1.87438	0.532282	-0.292778	-0.572267	0.626264	-1.49549	0.552768
NCKIPSD	-2.56979	-0.0343993	1.08324	-0.584411	0.268801	-0.397084	-0.302684	0.464094	0.668515	1.17425	0.83376	-0.86766	0.263367
TAF4	0.38389	1.1432	-1.177	0.569084	-1.40928	0.250407	0.18393	1.08301	-2.09889	0.0853622	0.733078	-0.420612	0.673839
SH3BP5	-0.853433	-0.079928	1.05773	1.26258	-1.16328	0.926627	-0.608623	0.964222	-1.19492	-0.363234	1.37935	-0.0730407	-1.25405
RAP1GDS1	-1.43761	-0.732002	1.45352	-1.2491	-0.504975	-0.0625537	-1.07069	1.01155	-0.129724	0.386616	0.602556	0.0705977	1.66181
POLE2	-2.64702	0.280879	-0.0960212	-0.406769	0.140272	0.16364	-0.209207	2.03907	-0.030882	-0.176615	-0.0147015	0.456065	0.501288
DDX11	-0.405756	1.48555	0.0513402	2.00645	0.223692	0.0351994	-1.96499	-0.172921	-0.542419	-0.519982	0.51281	0.183446	-0.892423
ATF7IP	-0.405126	0.218678	-0.603177	-1.17438	-0.834017	1.26511	-2.00074	1.36041	0.722704	0.063223	-0.0587222	0.323016	1.12302
PAICS	-1.38865	-0.496303	-0.270956	-0.117049	0.290545	-0.204852	-1.62926	2.04529	-0.728108	-0.0729273	0.835242	0.741246	0.995789
CBX2	-0.988555	0.893548	0.182527	0.864762	-0.611918	1.1979	-1.39025	1.38066	-1.1367	-0.664523	0.882668	0.435166	-1.04529
BRCA1	-1.75488	0.981815	1.14976	0.403411	0.409024	0.650532	-0.963531	0.61365	1.04942	-0.326558	-0.33175	-1.80341	-0.077485
WDR12	-0.683975	-1.21592	-1.29562	0.590653	0.633178	0.261713	-1.5557	1.80055	-0.433941	-0.275253	0.870645	0.545152	0.75851
ARHGEF39	-1.31691	1.1913	0.821424	0.386894	-0.824106	0.624077	-1.99257	1.15182	-0.988933	0.191136	0.705882	-0.241865	0.291855
SLC19A1	-0.879158	1.1211	0.913507	0.516435	-0.0491293	0.683612	-1.38858	1.41787	-0.227957	-0.139937	0.140972	-2.09021	-0.0185234
TEAD2	-2.24441	1.14335	0.8564	0.47798	0.0982326	0.665082	-1.19412	0.238299	-0.721459	-0.170409	1.02586	-0.842925	0.668116
IPO5	-1.94813	-0.211677	0.462547	-0.944404	0.439026	0.0833713	-1.31094	1.29926	-0.450861	0.116032	0.642752	0.151169	1.67185
C19orf40	-0.0112432	1.52618	0.200873	-0.400728	0.445502	-0.328922	-2.23151	0.824165	-0.719339	1.4133	-0.950703	0.287164	-0.0547372
CENPL	-2.34504	0.458336	0.398493	-0.43423	-0.311185	-0.485574	-0.566901	1.80249	0.227468	0.201251	0.286996	1.27022	-0.502329
LRP3	-1.14141	0.657712	1.71264	-0.396406	0.140508	1.08359	-0.777098	-1.21929	-1.33978	0.605772	0.487091	0.951598	-0.764924
TMEM160	-1.33284	0.821299	-0.0938443	-0.249467	-0.132653	1.33833	0.858069	1.12886	0.0261708	-1.15488	0.991867	-1.77809	-0.422823
ZNF286A	-1.28672	-0.389812	-0.781204	-0.264983	-0.589423	0.354618	-1.06655	1.46458	0.13129	1.15627	0.757483	1.61662	-1.10216
DSG2	-2.05975	-0.320823	-0.48281	-0.154008	-0.0404349	-0.325145	-1.27826	0.770636	-0.307709	0.998257	0.610201	0.944739	1.64511
CT45A3	-1.07073	0.012662	-1.12246	0.415025	0.381793	0.0121125	-2.40693	0.679289	0.845341	-0.0570397	0.272053	1.29349	0.74539
MCM5	-1.61391	0.44818	1.41269	0.0368463	0.207958	0.136793	-2.3805	0.519333	-0.175508	0.362359	0.735678	-0.317999	0.628078
PEX5	0.615022	-0.127863	-0.128411	-0.625716	0.674898	-0.164553	-0.781062	1.81722	-0.517672	0.432161	-0.16601	-2.21574	1.18772
ZNF579	-1.39353	0.862994	-0.16361	1.20948	0.321259	-0.499358	-0.4978	1.44307	-1.26803	1.26714	0.405722	-1.25549	-0.431846
FAM71E1	-1.53533	-1.80697	1.92175	-0.0854493	0.467704	1.13967	-0.141359	0.183603	0.226786	-0.553803	0.552647	-0.617163	0.247911
TMPO	-2.16454	0.521033	0.674424	-0.929377	-0.242975	0.0829239	-0.630015	1.99826	-0.266252	-0.579514	0.320465	0.709308	0.506262
BLMH	-0.0341104	0.179878	1.16074	-0.32557	1.20472	0.319074	-1.35626	1.83345	-1.67507	-0.329798	0.226805	-0.417151	-0.786719
KCTD5	-0.817864	-0.157783	-0.00221345	0.171948	0.470973	-0.663148	-1.99587	1.18972	-1.34413	0.771695	1.2452	0.00749954	1.12399
MPI	-1.61398	1.29955	1.57009	-1.11112	-0.126591	-0.379862	-0.989055	0.486256	-0.0592922	0.812168	0.70217	-1.10172	0.511392
GEMIN4	-1.42202	0.762843	0.442053	0.476821	0.853212	0.0842309	-2.39891	0.517464	-0.758953	-0.277437	0.860163	-0.0453469	0.905882
ZNF165	-0.319197	-1.4557	0.386492	0.337286	-0.163042	-1.46856	-0.283298	1.69227	0.105302	0.60525	-0.982712	1.73487	-0.188956
PRIM1	-0.539581	0.758085	0.226491	0.26839	0.725702	-0.742841	-1.58656	2.33915	-0.989771	-0.138264	-0.293062	0.641322	-0.669055
NUP98	-1.27441	-0.25963	-0.634482	-0.211914	-1.02701	0.318462	-1.54098	1.99328	0.172951	0.269326	0.421746	0.38353	1.38912
XPO5	-1.43828	-0.302532	0.556286	0.653475	1.03026	0.0371105	-2.49938	-0.024884	-0.189588	-0.0930623	0.895832	0.665666	0.709093
C15orf61	-2.2968	1.2411	0.638662	0.0130871	0.74244	-0.139072	0.735446	-0.376041	-0.489158	0.510791	0.134997	0.814695	-1.53014
RIOK1	-0.741875	-0.274966	0.962157	0.982373	1.75426	0.526459	-2.22137	0.116723	-0.725692	-0.423017	-0.312867	0.574549	-0.216732
KIFC1	-1.62651	1.02567	0.553808	0.689812	0.107486	0.149428	-2.34328	0.89496	-0.236358	-0.231468	0.619074	0.756568	-0.359188
MRPL19	-1.79964	-1.77786	0.763464	-0.207037	-0.150305	-0.909101	0.021903	1.63662	0.290825	0.432441	0.560163	0.242756	0.895769
ENO1	-1.60958	0.146778	-0.436129	-0.456724	0.127947	-0.150736	-1.83312	0.476708	-0.245175	0.727877	1.44127	0.179013	1.63187
IRX5	-0.0436039	0.386329	0.241564	0.498942	-0.552591	-0.633556	-1.29367	1.33249	-0.683681	-1.14499	2.34153	-0.333486	-0.115277
DHTKD1	-1.95303	0.0966683	1.84726	-1.00912	0.0669673	-0.0765661	-0.27971	1.41842	0.836168	0.350995	-0.739944	-0.523482	-0.0346267
PARPBP	-1.65184	0.250763	0.266008	-0.922165	-0.0585503	-0.457982	-0.478911	2.48654	0.335994	-0.327666	-0.240425	1.12896	-0.330724
SBNO2	-1.24305	1.74106	1.09866	0.103004	-1.69402	-0.462333	0.247876	0.738958	0.282364	0.312359	0.644306	-0.461803	-1.30739
DPH2	-1.04747	0.252079	0.431215	2.22274	0.893526	1.21143	-1.29963	-0.0913119	-0.792644	-0.101467	-0.415231	-0.366537	-0.896702
FAM203A	-0.581779	0.593315	0.818124	1.73255	-0.127271	0.244591	-1.48169	1.2574	-1.48248	-0.0472102	0.577431	-0.503379	-0.999602
NUDCD1	-0.733265	-1.26827	-1.57388	-0.31202	0.754582	-0.486333	-0.734762	1.5265	-0.437385	0.35516	0.532991	0.890363	1.48632
ABI2	-2.0491	-0.0935156	-0.654171	0.639819	1.17659	0.257907	-1.51384	0.503403	0.0842044	0.293841	1.3072	-0.736369	0.784026
KRT19	-1.98861	1.59288	1.60488	0.0626352	-0.952936	-0.506416	-0.281799	0.761095	-0.35826	0.108443	0.787918	-0.405612	-0.424212
ANP32E	-1.80742	-1.17939	0.261416	-0.178049	-0.417203	-0.0150003	-0.984445	1.56681	-0.439912	0.0406062	1.25181	0.75643	1.14435
FBXO22	-1.96926	0.439789	-0.24138	-0.406345	-0.348528	0.80044	-0.849408	1.82972	1.03924	-0.702763	0.0482203	0.965174	-0.604896
IMPA2	-0.805204	-0.56011	0.380708	-1.26636	0.634098	0.196317	-1.58265	0.142467	-0.254651	-0.354168	2.30331	0.31107	0.855174
DDX21	-0.979674	-0.67199	-0.546868	0.0382446	0.352959	0.206352	-2.18334	1.56353	-0.604831	0.239243	0.488914	0.894452	1.20301
KRT8	-2.15552	1.14056	1.85051	0.44078	-0.442847	0.0751224	-0.486898	-0.372937	0.124034	-0.161973	1.0958	-0.525175	-0.581447
C15orf41	0.4366	1.20475	0.797167	-1.8549	0.899461	0.259704	-0.62119	-0.0691909	-2.04016	0.085218	-0.304788	0.71194	0.49539
CRYZL1	-1.26627	-0.80594	0.946623	-0.655391	0.260527	1.12884	0.421812	2.01533	-0.4434	0.0429265	-1.20355	0.519293	-0.960792
ZNF205	-1.2138	1.1766	2.04014	0.576006	-1.2669	0.627223	-1.30331	-0.20781	-0.397167	0.568497	-0.370283	-0.477766	0.248561
CLUH	-0.235328	1.59074	0.633691	0.88533	-0.234993	0.258425	-1.82163	0.322932	-1.70808	-0.0204286	1.13476	-0.680376	-0.125045
PIK3C2B	-0.502271	1.96315	0.817776	-0.635896	-0.221692	0.671643	-1.87207	0.160612	-0.117934	1.19883	0.049686	-1.06702	-0.444804
SPTBN2	-0.992075	1.33715	1.16298	0.317084	0.0208333	0.449665	-2.10923	0.679146	-0.136887	0.333857	0.504336	-0.0588765	-1.50798
AEN	-1.95465	0.0912026	-0.161211	0.523112	-0.294917	0.930655	-2.15606	0.579821	0.0540769	0.927543	0.679984	0.779667	0.000775597
FAM203B	-0.320123	0.677665	0.737957	1.92022	0.129538	0.282464	-1.42313	0.898256	-1.33789	-0.226728	0.627875	-0.74918	-1.21693
HBS1L	-2.56148	-0.193627	1.1189	-0.979464	-0.352317	0.447502	0.111815	1.28876	-0.494386	0.367943	0.00927505	0.772135	0.464946
CARD8	-0.453089	0.170253	-0.753432	0.51688	1.17799	-0.146758	0.277063	0.188185	-1.29773	0.582033	1.20263	0.828226	-2.29225
POLR3B	-0.784976	0.0814227	0.548471	0.0066803	1.34477	0.57217	-2.13154	1.34317	-1.04775	-0.32167	-0.55596	1.03648	-0.091283
TAF6	-2.69982	0.767083	1.22129	-0.11256	-0.482845	0.112609	-0.40757	0.322972	0.0698393	0.845213	0.616342	-0.823075	0.570528
GNL1	-1.53258	0.00613338	0.763693	-1.2526	1.20207	0.934777	-1.71795	-0.407564	-0.0644836	0.996432	0.957733	-0.209163	0.323508
ECT2	-1.17115	-0.110773	0.684661	-1.20936	-0.481116	-0.620589	-1.06443	2.47664	-0.0431589	0.371845	0.0377867	0.669275	0.460372
HAUS8	-1.03498	-1.22495	-0.27591	1.737	-0.422153	0.704476	-1.07912	1.32202	-0.871521	-0.00405933	1.06272	-0.610833	0.697311
POLR3D	-1.13568	-0.542164	0.411839	-0.20722	1.14877	0.356269	-2.54599	0.839358	-0.163723	0.228393	0.207403	0.21935	1.1834
REEP4	-0.0379373	-0.32067	1.05945	0.418758	0.495694	-0.0130736	-2.65568	0.329912	-0.684774	-0.624233	1.47099	0.353289	0.208279
FAM133B	-1.90548	0.124507	1.46066	0.0159794	0.675976	-0.498835	-0.361744	1.02152	-1.43983	-0.893114	0.100548	0.934066	0.765751
MTRF1L	-2.22729	-0.302732	0.358746	0.657094	1.40581	0.716197	-0.089919	-1.24125	0.094708	0.822689	0.435662	0.483637	-1.11335
ADAM10	-1.33737	0.503857	-0.329402	-1.24914	-0.646437	-0.0526666	-1.34209	0.520238	0.262001	1.03697	0.118925	0.398725	2.11639
FBXW8	-1.9477	0.240273	1.73727	-0.949068	0.48478	0.497233	0.116544	0.875334	-0.291353	1.12334	-0.137727	-0.683771	-1.06516
PEX26	-2.35153	1.17312	1.04785	-1.36263	0.19484	0.602398	-0.761864	0.449145	0.458988	0.526807	0.0814868	-0.508759	0.450151
IRF2	-0.097087	0.640838	0.894968	-2.24026	-0.476894	-0.467553	-1.39044	0.329881	0.39941	0.38245	0.909726	-0.313447	1.42841
ITPKC	-1.54348	-0.962528	-0.0887054	0.119087	-0.947922	-0.0926272	-0.0096508	0.877156	-0.333614	-0.258949	2.39053	1.03269	-0.181989
FANCE	-1.53441	-0.388046	1.0761	0.742352	1.01264	0.964772	-0.979467	0.882297	0.618434	-0.155532	-0.266605	-0.0728431	-1.89969
PPAT	-1.17461	-0.52389	0.55958	-0.198613	-0.690149	0.0823198	-1.60708	2.14695	-0.494588	-0.266113	0.470129	1.26234	0.43372
NNT	-2.14291	0.0104575	-0.492419	-1.04088	-0.0444992	-0.21014	-0.604005	0.903411	-0.110917	0.168951	0.643298	1.19722	1.72243
PHGDH	-1.0364	-1.3648	1.26731	0.304777	0.640766	0.295806	-0.080057	1.91336	0.368383	0.289075	-0.230676	-0.935109	-1.43244
POLE	-0.291465	2.28765	0.0517616	1.20458	-0.608243	0.399221	-1.91393	0.24862	0.203136	-0.490769	-0.609139	0.0791817	-0.560605
DUS2	-0.994383	0.780197	0.496565	-0.544962	-0.266576	-0.517245	-1.85116	1.33485	0.175931	-1.30226	0.558679	1.0232	1.10717
CLN6	-2.01258	1.31005	1.20913	0.762964	-0.219544	1.23282	-1.10115	0.233065	-0.361496	-0.306375	0.489427	-0.869118	-0.367196
SHMT2	-1.5382	0.120769	0.728772	-0.353706	0.363673	0.302763	-2.47122	0.833235	0.180717	1.16136	0.597856	-0.276393	0.350372
AC119673.1	1.03794	-0.374676	0.819298	0.544741	1.05391	0.883071	-2.03389	1.03623	-0.78118	-0.870983	0.0659373	-0.250109	-1.13029
CARM1	-1.60049	0.462203	0.619645	1.76167	-0.572786	0.497303	-1.79984	-0.0639137	-0.490977	0.803763	0.839477	-0.561678	0.10562
PYCR1	-1.93102	0.149184	1.03597	-0.812589	-1.01838	-0.14325	-0.488397	1.84842	-0.556863	0.240659	1.06912	0.072033	0.535109
PLEKHG2	-1.07648	1.67597	-0.153449	1.64784	-0.80416	0.312985	-0.178151	-0.304701	-0.756939	-0.626999	1.56462	-0.363616	-0.936926
UBA2	-2.52816	-0.498906	0.298241	-0.564249	0.602318	-0.671044	-0.139387	1.25844	-0.609567	0.822246	0.433214	0.685041	0.911805
AL109927.1	0.102505	0.187375	-0.713817	0.354598	-0.503905	0.324387	-0.398437	1.79897	1.12869	-2.22314	0.727226	0.113771	-0.898224
NDUFAF4	-0.519139	-0.864767	-1.42754	0.993199	0.86567	0.605034	-1.30327	1.45852	-0.29318	-0.779657	-0.522983	1.36899	0.419115
SF3A1	-2.70841	0.63452	1.37127	-0.144135	0.731735	0.420154	-0.210413	0.161691	-0.369292	0.456759	0.624743	-0.916713	-0.051903
DFFA	-1.77945	-1.69105	-0.0488526	0.591205	0.599168	-0.41713	-0.888836	0.408838	0.0346231	-0.0119622	1.39964	0.380083	1.42373
HK1	-2.2415	0.622034	0.990836	-0.310927	-0.676622	-0.491288	-0.846255	1.22417	-0.562209	0.348751	1.35896	0.0261781	0.557874
NUP210	-0.522281	0.958525	0.905813	0.597478	-0.352577	0.15276	-2.54644	1.4024	-0.535209	0.307853	0.418788	-0.105591	-0.68152
ELP3	-2.37835	-0.20015	1.55546	-0.597388	-0.0427001	-0.101109	-0.15742	0.84137	-0.781138	0.885282	-0.504733	0.604134	0.87675
TRIM35	-1.10984	0.872082	-0.323499	0.0878213	1.49577	-1.65346	-0.553953	1.70296	0.472063	0.668198	-0.798445	-0.57264	-0.287067
TPD52L1	-2.75977	1.28389	1.11244	0.555162	-0.573379	-0.00929611	0.275176	0.185651	-0.664275	-0.196792	0.460772	0.207759	0.122664
AGPAT5	-1.55278	-0.471332	-0.425109	-0.201178	-0.0237673	0.471991	-1.66717	0.243532	0.486075	-0.277643	0.917186	0.30052	2.19967
GTPBP3	-0.0634593	1.94688	0.531495	1.16064	-0.266342	0.229048	-1.67619	0.775426	-1.11767	0.44139	-0.293826	-1.07999	-0.587401
PELI1	0.160497	0.604282	-1.06038	-1.09753	0.378037	-1.30716	-1.21301	0.985546	-0.0775924	0.0196631	0.00632847	2.19395	0.407373
NUP205	-1.48307	-0.111511	-0.119225	-0.371628	0.228793	-0.731809	-1.77602	2.01798	-0.190295	0.349902	0.700659	0.559582	0.926644
ROR2	-1.73345	0.547636	0.561453	0.0902455	-0.2044	0.027773	-2.02614	0.179962	-0.44594	1.3496	1.4519	-0.046212	0.247567
FANCD2	-0.823841	1.364	0.691115	0.960991	-0.0621414	0.205239	-2.24288	1.43183	0.110399	-0.436098	-0.754991	-0.0454047	-0.398208
C17orf85	-0.88764	-0.655564	0.261877	-0.191314	2.10116	0.391438	-0.91681	-0.493111	-0.719173	-1.47354	0.893721	1.08091	0.608045
UBE2T	-1.52937	0.397608	-0.199292	-0.370711	0.277075	-0.426058	-1.95094	1.00169	1.61723	0.157069	-0.232263	1.25054	0.00743067
TTC27	-1.92245	-0.860318	0.459439	-0.341634	0.447674	-0.468794	-0.250754	2.21435	-0.191477	0.0675047	0.965098	-0.71893	0.600283
AGK	-1.4303	-1.53338	0.694773	-0.891835	1.17661	0.320568	-0.338275	1.20174	-0.949683	0.275377	1.10175	-0.527157	0.899801
DKC1	-0.812749	-0.521701	-0.301412	0.545164	0.840481	0.0447745	-2.1624	1.76922	-0.689769	-0.514832	0.737434	0.137876	0.92792
E2F1	0.223434	0.684667	1.22519	0.869219	0.304659	0.769736	-1.49717	1.32894	-1.18419	-1.39061	1.11561e-06	-0.275759	-1.05812
PGAM1	-1.44914	0.289726	0.132687	-0.264196	0.372646	0.0574583	-2.32956	0.14323	-0.425536	0.318967	1.43027	0.458309	1.26513
CDC27	-1.48597	-0.397275	0.15757	-0.351714	-0.91617	-0.729394	-0.33449	1.14432	-1.0265	-0.0773293	0.948824	1.64834	1.4198
ZNF787	-0.897307	0.391084	0.301747	1.06974	0.810948	1.69818	-1.52967	0.314283	-0.961151	0.0336485	0.850837	-0.972541	-1.1098
MKI67IP	-1.30957	-1.42843	0.0702935	0.434453	1.21773	0.0464842	-1.87924	1.28685	-0.272171	-0.0891313	0.440789	0.785357	0.696584
SKP2	-1.09169	-0.4119	-0.211385	-0.482319	-0.998664	-1.26433	-0.955857	1.96002	0.48762	0.949376	1.20326	0.195427	0.620436
KAT7	-1.87095	-0.417823	1.01038	-0.811327	-0.581769	-0.0245299	-0.64584	1.50893	-0.375695	1.48985	0.286016	-0.517293	0.950052
CDIP1	-0.0871314	0.412219	0.615192	-0.0499057	0.489079	1.51648	-0.0309731	0.404203	-2.37907	-0.70151	1.15069	-1.09699	-0.242296
CIZ1	-2.30011	1.28873	1.60263	0.140238	-0.801779	0.509617	-0.474958	0.261449	-0.563928	0.365843	0.720624	-0.293897	-0.454458
BLOC1S5	-0.88679	-0.23254	1.63475	-0.847824	0.944464	1.55385	-0.570323	0.994514	-0.298749	-0.38419	-1.14112	0.427865	-1.19391
MAGEA2B	-1.80924	-0.583011	-1.92366	0.0608011	1.19626	0.752556	-0.181185	0.859605	0.171937	-0.579307	0.742502	0.362294	0.930451
SLC7A1	-1.42049	-0.470937	-0.708462	-0.470018	0.0673931	-0.485206	-1.56415	1.78163	-0.233167	0.996739	0.849548	0.69778	0.959345
CECR5	-1.43256	0.246625	0.209931	-0.176204	1.18957	0.583902	-2.27602	0.574003	-0.776624	0.464233	1.27828	-0.15095	0.265815
ME2	-1.04084	-1.81655	-0.455549	-0.116818	-0.268278	0.256049	-1.02457	0.857496	-0.306324	0.966738	0.43574	0.515701	1.9972
FAM222B	-2.72056	0.419023	1.23518	-0.31043	-0.0987519	0.226506	-0.344441	0.836897	0.239447	-0.491197	0.321832	-0.457704	1.1442
MYOF	-2.1098	0.0574002	0.534875	-0.492059	-1.30263	-0.771638	-0.0671518	1.54912	0.0517981	0.126618	1.27719	0.490111	0.656173
PCGF6	-2.02258	0.785408	-0.185328	-0.26253	0.379911	0.552259	-1.67015	1.5428	0.632849	-0.858894	0.487191	0.271339	0.347729
GALK2	-2.02988	-0.475343	1.12491	0.947001	0.0829373	-0.205869	0.0898837	0.55733	-0.452408	1.64101	-0.411533	-1.35047	0.482429
KIAA0020	-0.615755	-1.44385	-0.513336	0.391162	1.24114	0.499286	-1.83315	1.62789	-0.764895	0.00683866	0.563842	0.243046	0.59778
MYO1D	-2.57359	0.737604	1.36395	-0.789976	0.0702266	0.244537	-0.977673	0.559469	0.288798	0.776549	-0.181181	-0.0589358	0.540219
LARP1	-1.49637	0.5179	-0.7881	-0.401977	-0.884629	-0.512724	-1.58954	1.49127	1.03439	0.928112	0.558025	0.47888	0.664756
FBXO17	-1.4508	0.857766	-0.408278	1.58951	-1.17742	0.75321	-0.264881	1.21709	-0.633274	0.00969581	-0.122808	-1.29766	0.927858
ZFP1	-1.64453	-0.963744	1.35887	-0.48891	-0.873106	0.5468	-0.119388	0.894941	-0.461201	-0.240252	0.238094	-0.251194	2.00361
ACAT2	-1.68752	-0.165145	1.1944	0.755901	0.153854	-0.388242	-1.0415	2.08416	-0.339294	-1.04818	0.207801	0.475799	-0.202041
NUP188	-1.97647	0.683235	1.00495	0.029956	0.0944823	-0.0763842	-2.14019	0.941946	-0.174119	0.0419733	0.933288	0.201817	0.435516
ZBTB40	-0.425995	1.1591	0.458563	0.49026	-2.36476	-0.640563	0.0524367	0.445554	-1.21803	0.39177	-0.105908	1.43909	0.318485
ARMC6	-2.06938	-0.0560796	0.821742	0.663424	1.38751	-0.406288	0.128926	0.408414	-1.48589	0.46345	1.02495	-0.922253	0.0414805
MLXIP	-1.41755	1.6417	0.76966	-1.28863	1.12878	-0.429687	-0.215486	0.674291	-0.990076	0.371565	0.232389	-1.18624	0.709286
TOP3A	-1.01218	0.340665	-0.108517	1.25822	1.31675	1.02424	-2.11821	0.694838	0.223459	-0.613662	-0.400721	0.306647	-0.911535
UNG	-0.704162	-0.197304	1.00211	0.373043	1.11166	0.875527	-2.01806	1.02795	-1.07645	-0.873637	0.857964	-0.669171	0.290538
ZW10	-1.80155	-0.167085	0.20552	-0.660993	-0.0997321	-0.299835	-1.32866	1.90924	-0.343528	0.242019	1.2573	0.102918	0.984388
MIS18A	0.559728	0.38212	0.580329	1.35191	0.122171	0.658697	-1.37775	1.72528	-0.462033	-0.818923	-0.896967	-0.320895	-1.50366
C16orf70	-1.61089	-0.638492	1.01255	-0.200789	-0.718015	-0.366013	-0.632015	0.863924	1.21511	0.41334	0.734509	-1.44141	1.36819
CHML	-0.337187	-0.32594	-0.214653	0.464951	0.306898	1.35308	-2.58285	1.08191	-0.423867	0.573526	-0.705621	0.861385	-0.0516335
ILVBL	-2.68401	0.886181	1.51455	-0.935786	0.00359182	0.104867	-0.503512	0.427537	0.382068	0.330638	0.0695433	0.363429	0.040911
NHEJ1	-2.21334	-0.193185	0.0425935	0.841687	-0.242872	0.0476307	0.501763	-0.0515428	-0.467659	2.08753	0.855411	-0.601841	-0.606172
RRM1	-1.30457	-0.352819	0.638168	0.673199	0.580585	0.537472	-1.84749	1.96829	-0.34969	-0.87947	0.503278	0.260651	-0.427593
KANK2	-1.7243	2.00506	1.32229	-0.20094	0.749898	-0.43183	-0.878531	0.144052	-0.34491	0.0884889	-0.843209	0.701948	-0.588023
MSH2	-1.43194	-0.0969227	0.547407	0.07659	-0.0214205	-0.599923	-1.59173	2.48529	-0.0128195	-0.338633	0.38356	0.546961	0.0535771
CGREF1	0.489907	-0.295903	-0.775146	0.536807	1.11919	0.134	-1.58323	1.61307	-1.75773	0.297188	0.963968	-0.475306	-0.266814
SSH2	-0.0601899	0.766635	1.17512	-1.28679	-1.28951	-1.29571	-0.174545	0.593828	0.0781299	-0.927323	1.8606	0.564994	-0.00524251
ORC6	-0.653043	-0.400991	-0.82779	0.498243	0.0199214	-1.10176	-1.64599	2.16484	0.297885	-0.408187	0.360278	0.998008	0.698586
PREP	-1.63444	-1.34942	0.24547	0.088068	0.314781	0.139261	-1.0021	1.1619	-1.10361	0.154578	1.46809	1.21617	0.301256
ARL6IP1	-1.0022	-0.728879	0.68099	-0.160131	-0.599751	-0.312604	-1.53016	2.32357	0.0115809	-0.609579	0.91493	0.673506	0.338734
EXOSC3	-0.361182	-1.79262	0.0227689	1.18148	1.35912	-0.291326	-1.42213	1.17179	0.0771185	-1.08942	0.791185	0.0171565	0.336058
TXLNG	0.0224315	-0.47524	-0.285114	0.657509	0.765727	0.480219	-2.27621	1.87429	-0.957812	-0.678946	0.180343	0.124907	0.567888
HAUS3	0.261654	1.40212	-0.724354	0.750023	-0.632247	0.195288	-1.50283	1.47649	-0.283392	-0.0327093	-1.26875	1.2392	-0.880487
CIRH1A	-0.848119	0.0798864	0.0505286	1.2172	0.588151	0.0665738	-2.5884	0.986774	-0.844434	-0.300185	0.782737	0.29743	0.511857
MCM7	-0.946598	0.33187	0.595915	0.728053	0.686792	0.157607	-2.63035	1.08824	-0.577887	-0.330234	1.00779	0.09324	-0.204441
KDM1B	-2.0687	-1.06073	0.70937	-0.842055	0.762351	0.816517	-1.25705	0.295312	0.999336	1.08139	0.263752	0.454402	-0.153891
APEX2	-0.273835	-0.296392	1.56161	1.4992	1.22826	0.017731	-1.7436	-0.204145	-0.630276	0.145519	0.528727	-1.21858	-0.614209
HDGFRP3	-2.13256	0.0148133	-0.036333	-0.401565	0.212544	-0.587425	-1.16536	-0.124483	-0.0727539	1.37582	0.276368	1.14189	1.49905
ZNF506	-0.689009	-0.661816	0.257029	0.821887	-1.50569	-0.340263	0.330336	-0.734391	0.0160673	-0.871907	2.26859	1.18398	-0.0748113
RFC5	-2.2656	0.71696	1.00149	-0.72814	0.129534	-0.0549435	0.557493	1.86602	-0.473679	0.438569	-0.14506	-0.635176	-0.407468
NKRF	0.415633	-0.0270923	-0.104522	0.444663	1.09539	0.699056	-1.80403	0.777683	-2.01577	-0.394745	0.519829	1.06386	-0.669947
PPTC7	-1.92867	-0.215587	-0.79148	0.237435	-0.288975	0.342672	-1.04468	1.11617	-0.767363	-0.206274	0.828795	1.38024	1.3377
SF3A2	-2.53455	0.765574	1.14882	0.898063	-0.103856	-0.554938	-1.10835	0.548816	0.45288	0.826936	0.0923934	-0.105054	-0.326726
TIFA	-0.902414	0.691669	1.40185	-0.878674	1.54318	-0.834778	-1.62574	0.49782	-0.46845	-0.92781	0.743561	0.181057	0.578723
NPLOC4	-2.23693	-0.0981974	0.843033	-0.82826	0.010364	0.0803538	-1.11506	0.460262	-0.616213	0.336566	0.86109	0.803903	1.49909
ZNF451	-1.33575	-0.462257	0.520411	-0.609635	1.32221	-0.245947	-1.59363	0.411925	0.323192	-0.376208	-0.670102	0.87897	1.83682
DDHD1	-0.9488	0.170554	-1.03691	-0.622071	-1.05864	0.742225	-1.15127	1.88241	-0.794804	0.562592	0.586175	0.39598	1.27256
JMJD4	-0.426336	0.028121	1.4185	0.995864	1.44631	0.469916	-1.59834	-0.0434884	-0.576096	-0.254819	0.87284	-1.34716	-0.985317
COX20	-2.31363	0.06717	-0.39762	0.353927	-0.97297	0.0777036	0.209502	1.86416	0.16941	-0.4194	-0.0964397	1.2816	0.176592
USP40	-0.361843	-0.284452	1.87639	-1.27	-0.294194	1.60951	-0.536986	0.187594	-0.740128	0.286838	-0.829404	1.24422	-0.887546
EIF3C	-2.62829	0.0889097	1.37647	-0.332529	0.167451	-0.511628	-0.779506	1.16743	-0.0208396	0.290454	0.701976	-0.0107301	0.490829
DHFR	-1.57656	0.386543	-0.0713721	-0.389957	0.0954531	-0.729648	-1.11362	2.48311	0.750777	-0.416988	0.118333	-0.215935	0.679861
MTO1	-0.374926	-1.09187	1.02721	0.629332	0.349678	1.07331	-1.71666	0.892921	-0.59679	-1.22111	-0.75032	1.20936	0.569851
TCF19	-1.7123	0.525363	1.34954	0.76899	0.750837	0.882257	-1.67809	0.532529	0.27637	0.0939782	-0.519812	-0.0118288	-1.25783
CINP	-3.16256	0.239072	0.360307	-0.0073638	0.846241	-0.149498	0.313054	0.621772	0.520039	0.239509	0.351067	0.161496	-0.333136
ROCK1	-1.04088	-0.758673	-0.702952	-0.547995	-0.381099	0.39343	-1.34311	1.91636	-0.232147	1.25892	-0.484653	0.806638	1.11617
SMCHD1	-0.407721	-0.790274	-0.426433	-0.713097	0.944807	0.430599	-1.65894	1.69989	0.45417	0.276687	-1.38414	0.3624	1.21205
LRRCC1	-1.52708	-0.903771	0.9213	-1.12518	0.558074	0.1786	0.788119	1.32099	-0.180054	-0.133081	1.59166	-0.336143	-1.15342
ZWINT	-1.66972	0.598989	0.748029	0.783134	-0.131994	-0.023619	-2.05608	1.36291	-0.146925	-0.85888	0.789183	0.381041	0.223938
DEAF1	-1.51062	0.789687	1.36464	0.989965	-1.45259	1.34334	-0.240445	0.269124	-0.818276	0.517764	0.273739	-0.885419	-0.64092
CSTF3	0.510391	0.0482357	0.287225	1.80743	0.505099	0.00987629	-1.68195	1.61066	-1.27214	-0.184034	-0.545915	-0.264708	-0.830172
BICD2	-1.48705	-0.334352	-1.41312	-0.616456	-0.0363024	-0.138139	-0.85062	0.628596	-0.111372	0.202159	0.917403	1.71858	1.52068
RPF2	-1.64738	-1.34073	-0.279668	0.11111	0.945693	0.763562	-1.19899	1.51664	-0.239341	-0.651733	0.42152	1.14913	0.450187
HSPB1	-0.947015	1.72353	0.849121	0.991468	-1.06084	-0.643221	0.374484	0.849617	-0.643878	-0.591148	0.759884	-0.0232961	-1.63871
ARHGEF2	-1.82694	0.833892	0.906646	0.520932	-0.866211	0.856617	-1.32163	-0.0467834	-0.274785	1.15367	-1.18102	0.444649	0.800964
NELFA	-0.984861	0.167247	1.56812	1.0411	1.86923	-0.443681	-1.42117	-0.0507172	-0.741102	0.454737	-0.0677254	-0.789623	-0.601567
GTF2H2C	-0.291318	-1.38537	-1.87317	-0.0277556	0.0282039	-0.624348	-0.567682	1.68154	0.421254	-0.145172	0.834991	0.699448	1.24938
FASTKD5	0.195702	-0.813859	0.00853901	0.843138	1.75828	-1.01032	-1.73941	1.33347	0.767859	-0.737309	-0.728668	0.07955	0.0430297
RSL1D1	-2.08669	-0.469146	0.169489	-0.379305	0.596586	-0.254576	-1.22172	1.94539	-0.334815	0.0618169	0.639367	0.401081	0.932525
RTN4IP1	-0.928468	0.135028	1.15195	0.756585	1.26838	0.430211	-1.88575	0.265852	-1.75848	0.139096	0.185785	0.678838	-0.439033
TK1	-2.33662	0.000345814	0.601217	0.0628776	-0.627751	-0.857363	-0.633525	1.58353	0.91235	0.163309	1.06158	-0.237266	0.307312
YLPM1	-0.010567	-0.728305	0.835235	1.00322	0.0378225	1.26461	-2.00048	0.925374	0.506998	-0.601607	0.711131	-0.588748	-1.35468
LRR1	-1.39854	0.067464	-0.213194	-0.18364	0.0155262	0.2771	-2.05831	2.20478	0.0534213	-0.131458	0.484587	0.707142	0.175115
MOV10	-0.0757767	-0.301089	0.528399	-0.615503	-0.933083	-0.868154	-2.25818	1.06343	0.9315	1.34873	0.381151	0.0528487	0.745731
WDR75	-0.701648	-0.708551	-0.0817232	0.0588748	0.489187	-0.294895	-1.94127	2.16331	-0.542993	-0.567069	0.873533	0.459243	0.794003
ZNF138	-2.36386	0.652004	1.14928	-0.422008	0.349299	0.101873	-1.15448	-0.012984	0.856028	0.938386	-0.36044	0.922079	-0.655169
HOXC13	-0.556359	-0.112864	0.096986	2.42396	-0.634572	0.620639	-1.69665	1.08286	-0.0867788	0.202274	-0.826755	-0.0439484	-0.468797
MYO6	-1.72486	0.848311	2.15161	-1.26167	1.10529	-0.194195	-0.213431	-0.161466	0.121975	0.33667	-0.772418	-0.105484	-0.130335
EXOSC2	-1.49766	-0.922168	-0.293734	-0.339534	0.603685	-0.91052	-0.650646	1.96922	-0.0825457	-0.387063	0.732255	1.57335	0.205364
CSTF2	-1.72816	-0.591379	1.20143	0.487458	0.47411	0.0274372	-1.42358	1.61772	-0.982502	0.138974	1.01417	-0.30842	0.0727394
EXOSC9	-2.31922	0.175121	0.615024	0.243652	0.444715	0.232439	-1.06719	1.87871	-0.729065	-0.18384	-0.138338	0.803909	0.0440851
PPIL4	-1.78421	-1.53476	0.294256	-0.0482117	-0.254463	0.307074	-0.0151008	2.1507	0.287752	0.276112	-0.806014	0.831552	0.295312
PAK1IP1	-0.75235	-0.601916	0.658827	0.903413	1.81799	0.654344	-1.99137	0.542975	-0.674982	-0.488721	-0.813035	0.684659	0.060162
GTF2E2	-0.99465	-0.609796	-0.31143	-0.0236585	0.180125	-0.891344	0.287403	1.93527	-1.34807	-0.573746	0.387549	0.0689197	1.89342
DYM	-2.49878	-0.239119	1.1004	-0.00521494	1.37393	0.548301	-1.01498	0.509568	-0.617208	0.0559071	0.0702635	-0.0680481	0.784984
TEX10	-0.849218	-1.37634	0.0162538	0.513016	1.75314	0.237458	-1.73374	0.573202	-0.786666	-0.589753	0.829342	0.748829	0.664479
SYNCRIP	-1.93606	-0.652447	0.500205	-0.34914	-0.761155	-0.162753	-1.2731	1.53406	-0.0246277	0.743214	0.268624	0.967111	1.14607
GTF2F1	-1.94225	-0.969811	1.49519	-0.701236	0.931089	0.416604	-0.926261	0.476406	-0.621672	0.761757	1.10421	-0.364196	0.340174
CSNK2A3	-1.76698	-0.0269059	0.0436959	-1.35005	0.744408	-0.172482	-0.843764	1.21541	-0.783922	0.701338	0.272899	0.21985	1.7465
SNRNP35	0.876873	-0.791942	0.783015	1.16471	0.824855	1.08046	-1.56282	1.04261	-0.1594	-1.22802	-0.875586	-0.196459	-0.958294
INTS10	0.255238	0.282717	0.875477	1.61811	0.82354	-0.335422	-1.598	-0.140074	-0.971045	-1.26487	-1.09881	1.05033	0.502807
ANGEL1	-1.15047	1.18147	2.34523	-0.659898	-0.72852	0.107637	-0.209863	0.574486	-1.46121	-0.0996779	0.14836	-0.38457	0.337023
BAZ1A	-1.28783	-0.655173	-0.935862	-0.646082	-0.377411	-0.282877	-1.18955	1.22347	-0.0427883	0.196578	1.14401	1.24776	1.60575
WBSCR16	-1.13279	0.675605	1.34157	1.18742	0.753898	0.601131	-2.10299	-0.283756	-0.740184	-0.409729	0.806604	-0.414079	-0.282704
NLE1	-1.02379	0.145328	0.404778	-0.19314	1.43045	0.202614	-2.2504	0.797822	-0.717211	-0.501079	1.45444	0.00398771	0.246198
CACYBP	-0.633097	-1.03314	0.0294015	0.535671	-0.648274	-0.348841	-0.182369	2.24065	-0.451433	-1.58991	0.510665	1.24489	0.325791
EZH2	-0.485915	1.30908	0.374885	1.17835	0.115279	0.406445	-2.16966	1.53121	-0.585282	-0.601567	-0.38831	-0.0251372	-0.659379
HMGCR	-1.63548	-0.327489	-0.0573043	-1.66303	1.34984	0.0803285	-0.821726	-0.104761	0.00844805	-0.0680706	0.747644	1.61088	0.880725
MYO19	-1.24902	1.44814	-0.0137537	0.812924	-0.115428	0.155612	-2.24002	0.962461	-0.700939	-0.392064	-0.0487081	0.46731	0.91349
RAB34	-2.26703	0.308905	0.689578	0.0886472	0.842326	1.16061	-1.73065	0.442714	-0.56973	-0.152746	0.574797	0.0163246	0.596261
ERCC2	-1.92729	1.10355	1.71916	0.0761189	-1.27979	-0.869926	-0.0763939	0.358752	-0.43095	0.805236	0.824983	-0.242446	-0.0610081
GTF3C6	-1.35717	-0.87557	0.718941	0.976991	0.853192	1.10815	-0.407879	1.26257	-0.505948	-1.62867	0.10779	0.664901	-0.917299
NEK3	-0.868791	-0.103408	0.0119561	0.6087	-1.80036	-0.830246	-0.730046	1.96985	-0.0616993	1.15362	-0.342711	-0.0394987	1.03263
RFC3	-1.90739	-0.266482	0.0766379	-0.378911	0.498264	-0.0619238	-0.629162	2.56316	-0.28843	-0.522958	0.530287	0.518215	-0.131303
STRADB	-0.0056395	0.275136	1.06233	0.131964	-1.8808	1.82213	-1.17796	-0.00238505	-0.526733	-0.720025	-0.376125	1.25514	0.142977
RANGAP1	-0.363268	-0.217071	0.432603	0.689995	0.578215	-0.0352966	-2.89437	0.843615	-0.237733	-0.287024	1.10157	0.584961	-0.196192
MAPKAPK3	-1.98822	1.1471	0.92982	-0.36768	-0.163188	0.518013	-1.5916	-0.170913	-0.883715	0.734034	1.10378	0.182399	0.550166
DHX37	-2.28183	0.0542543	0.194608	-0.0023152	-1.30153	0.205373	0.269824	1.03595	-0.303111	0.310769	1.40873	-0.693559	1.10284
PHF19	-1.94933	0.142558	0.116053	0.350472	-0.399116	-0.490346	-1.41778	1.73982	-0.513668	0.0258658	1.18196	0.929874	0.283638
TIPIN	-2.00083	-0.476203	1.02077	0.341578	0.606076	-0.316829	-0.116327	2.04242	-0.654904	-0.151004	0.390798	0.40527	-1.09082
TOPBP1	-1.8014	-0.0476413	0.341207	-1.03651	-0.22629	0.0751438	-0.337489	2.66197	0.397153	-0.322246	0.0845491	0.0221257	0.189429
AIF1L	-0.877724	0.870044	1.71088	-0.311551	0.806344	0.0947323	-1.40247	1.29091	-1.48963	-0.296686	-0.835693	0.383782	0.0570613
OLA1	-1.63837	-0.242676	0.0647497	-0.550777	0.0189663	-0.0423163	-1.41704	1.89214	-0.589613	-0.384191	0.837402	1.19563	0.856099
TMEM256-PLSCR3	-1.61455	0.662622	0.00700746	1.19848	-0.580743	0.0725858	-1.50157	0.153584	-1.32438	0.573622	1.53847	0.167658	0.647216
PXMP2	-1.86945	0.305847	1.83372	-1.29835	0.354574	-0.359562	0.183672	1.57495	0.0288626	0.286977	-0.0740412	-0.346238	-0.620964
SETDB1	-1.76778	-0.265663	1.60827	-0.826521	0.566452	-1.03686	-0.170959	0.393345	-1.12698	0.394331	0.0143253	0.922971	1.29506
CMTM4	-0.509199	0.320095	-0.571225	-0.21438	0.0923915	-0.0482374	0.865651	1.48418	-1.29046	-1.9789	1.47702	0.671545	-0.298482
ABCB7	-2.32601	0.703217	0.258703	-1.72604	0.289704	0.636942	-0.1688	1.46255	0.22038	-0.0900867	0.564713	0.0649867	0.109736
IPO9	-0.331325	0.556289	1.20383	1.64229	0.495038	0.257164	-2.17991	-0.254485	-0.858735	-0.847343	0.795767	-0.466531	-0.012056
SLC25A10	-0.46971	0.72985	1.75609	0.79065	0.32334	0.724225	-1.99401	0.888789	-0.59877	-0.215388	-0.114989	-0.725456	-1.09463
NDUFAF2	-1.7465	-0.158109	-0.323246	0.583753	-0.371492	-0.546287	-1.24112	1.28492	0.253393	-0.259547	0.115671	2.15457	0.25399
PSIP1	-0.655186	-1.62485	0.710808	1.24674	0.459065	-0.563217	-1.16627	1.29546	0.725573	-0.227338	-0.0541475	-1.23796	1.09133
PEMT	-1.87445	1.15366	1.41385	0.655202	-0.295485	0.880001	-0.206394	0.541861	-1.4406	-0.669247	0.756157	-0.367557	-0.546995
C16orf62	-1.01497	0.235853	1.62034	-0.99355	0.649988	0.429028	-0.377579	0.829461	-2.04485	1.00957	-0.551998	-0.30633	0.515036
CXorf38	-2.59976	-0.00682101	-1.194	0.484944	0.0728038	-0.209302	0.163882	0.344085	-0.187714	0.0408577	0.700238	1.17456	1.21622
WHSC1	-2.37272	1.31638	1.10029	0.735919	-0.114905	0.0811602	-1.08758	1.00453	0.038254	-0.374334	-0.547321	0.432642	-0.212323
ECI1	-2.36919	1.21296	0.361923	0.413513	-0.710131	-0.384271	0.802827	1.4462	0.269585	-0.0671995	0.418293	-0.721982	-0.672524
HNRNPUL1	-2.09048	0.279387	0.91221	-0.428672	-1.22872	-0.668034	-0.171059	1.43171	0.472871	0.575586	1.26357	-0.5541	0.205724
C1orf112	-1.99016	0.295308	0.498922	-0.300758	0.916441	0.414585	-1.56937	1.12985	0.283423	0.192013	-0.873205	1.36136	-0.3584
DNTTIP2	-1.72646	-1.30576	-0.10383	0.00488153	0.245097	-0.553327	0.31659	2.32528	0.202284	-0.452896	-0.371409	0.848626	0.570925
KIAA0753	-2.45461	0.330484	1.38291	-0.996675	0.869333	0.771857	0.18073	0.269285	0.709564	-0.160833	0.0454242	-0.98506	0.0375874
PDE12	-2.09323	-0.425836	0.202101	-0.0221341	0.094433	-0.85357	-0.897297	1.75686	0.777998	0.902872	-0.637826	0.932831	0.262799
RNASEH1	-1.24316	0.247836	-0.666376	0.778662	-0.490396	1.61653	-1.32273	0.774419	-1.11093	-0.545509	1.42126	-0.199935	0.740333
PIGW	0.0311418	0.738705	1.14155	1.18041	0.772102	0.391686	-1.63789	1.32337	-0.456613	-1.10886	-0.862668	-0.405399	-1.10754
RANBP1	-0.975007	-0.381905	0.689647	0.241068	0.694995	0.871105	-2.2098	1.90629	-0.194936	-0.69724	0.252072	-0.054219	-0.142069
AIM1	-1.0007	-0.387801	1.30638	0.084192	-0.132499	1.28234	-1.67525	0.901018	-0.42711	-0.0961108	-1.18477	1.49403	-0.163719
C16orf74	-1.63092	0.499433	0.287405	-0.0304424	-0.100939	-0.558754	0.771579	0.968474	-1.23628	-0.75194	2.13596	0.288412	-0.641989
CHAMP1	-1.31787	-0.475941	2.36327	-0.324373	-0.578839	0.603899	0.525099	1.29843	0.0330972	-0.80994	0.0157324	-0.401866	-0.930699
DCUN1D2	0.850571	1.09704	0.432727	0.777413	-1.74162	0.194411	-0.244798	0.739037	-1.18905	-1.91378	-0.0285824	0.50834	0.518291
SH3RF1	-1.42252	1.16925	0.331722	-1.04216	-1.41693	0.912374	-1.10538	1.43261	0.554056	0.844741	0.107703	0.133399	-0.498857
LLGL1	-0.996089	0.206807	1.81419	-0.961367	0.69565	0.93948	-1.61414	-0.672604	-1.05329	0.564034	0.477359	-0.194846	0.794816
RIPK2	-2.0412	-0.305256	-0.981159	1.08571	-0.855385	-0.620503	0.0021759	1.35222	-0.249635	-0.0781934	0.639583	1.215	0.836636
POC1A	-0.943946	0.980187	1.39071	-0.28207	0.29632	-1.05344	-0.65018	1.14198	1.64287	-0.327917	-0.293995	-1.4558	-0.444728
FOXRED2	-1.17421	-0.217752	1.14152	0.540083	1.33005	0.548955	-0.753407	1.62715	-0.739921	0.429986	-1.40809	-0.887309	-0.437051
ASNS	-1.26821	-1.10162	0.802872	0.272226	-0.031852	-0.41657	-0.785368	2.24829	0.432783	0.710757	-0.527284	0.722554	-1.05858
NRDE2	-1.39657	1.31667	0.40942	-0.986939	0.669349	1.42825	-0.805373	0.381068	-1.51486	0.754032	0.553085	-0.849451	0.0413284
AIFM1	-0.496967	0.719118	1.62089	0.981986	0.669116	-0.19159	-1.11921	0.759357	-0.570728	-1.16947	0.775986	-0.255122	-1.72337
MARCKSL1	0.25978	-0.814368	0.941101	1.31634	0.691162	1.3033	-1.14506	0.245897	-1.18481	-0.938985	1.10785	-0.923146	-0.859052
GTF2H2	-0.786884	-1.44749	-1.76688	0.23452	0.120476	-0.235438	-0.445529	1.65095	-0.0495401	-0.201463	0.752956	0.821821	1.3525
HMGB2	0.0653692	-0.290573	0.177021	0.908023	0.69297	-0.109009	-2.38065	1.7944	-0.309224	-1.0422	0.614519	0.173402	-0.29404
SLC18B1	-0.818134	-1.66499	0.79533	1.30662	0.405473	1.08735	-1.12418	-0.0116224	-0.0305733	-0.956162	-0.914781	0.932029	0.993643
MPV17L2	-0.419222	-0.544287	-0.359426	1.30129	0.299259	0.500142	-0.408604	0.358746	-2.30793	-0.33063	1.59047	-0.565651	0.885835
FAM111B	-0.730226	0.432532	0.057801	0.375134	-0.524554	0.178678	-1.80713	2.57937	-0.126006	-0.521616	-0.60998	0.409023	0.286973
FARSB	-1.70985	-0.240807	0.242054	0.303922	-0.291852	-0.0694716	-1.25817	2.22863	-0.664204	-0.571689	0.824915	0.763497	0.44302
RBM17	-2.38503	0.0733284	0.805597	-0.244767	0.143226	-0.717047	-1.46872	0.977002	0.201992	0.578142	0.810644	0.323234	0.902402
PTPN13	-0.758084	-0.370049	0.622623	-0.822039	0.143355	-0.46776	-2.55804	1.23696	0.677471	0.835577	0.31539	0.559849	0.584745
CSE1L	-1.87319	-0.0864632	0.0180623	-0.308054	0.0120145	-0.475052	-1.38437	2.051	-0.197319	-0.154656	0.709889	0.689421	0.998724
TRAPPC6A	-2.10281	1.53356	1.38652	-0.766245	0.0196505	-0.313176	0.56323	0.779477	-0.511407	0.532247	0.317718	-0.799186	-0.639573
PA2G4	-1.80211	-0.143584	0.738845	1.0102	0.842479	-0.28799	-1.85654	1.29424	-0.813591	-0.0700115	0.688081	0.0762581	0.323719
HAUS4	-2.2504	1.12394	0.880677	-1.19624	1.44374	-0.181098	-0.433042	0.457944	0.836091	-0.0388409	-0.272732	-0.417463	0.0474208
TATDN2	-1.26274	0.199007	0.619022	-0.38662	-0.461723	-0.338448	-0.797443	0.88542	-1.22735	1.50856	-1.11399	0.842422	1.53389
DCAF16	0.650533	0.109023	0.203828	0.815348	0.125367	0.733348	-1.20246	2.10747	-1.2472	-0.856982	-0.41265	0.333234	-1.35885
TRIM37	-2.53348	-0.267163	1.89772	-0.641265	0.59755	0.517418	0.060396	0.628352	-0.302552	0.270318	-0.172862	0.345825	-0.400258
C9orf89	-0.8246	-0.20827	0.214824	0.706189	-0.950664	-0.428318	-2.15278	0.614261	-0.700852	0.4556	1.5809	0.862668	0.831039
AQR	-1.72169	0.585235	1.37465	-0.473121	-0.175521	-0.623864	-1.24834	1.65724	-0.516251	0.446828	0.0831557	1.07875	-0.467074
ACTR3B	-0.259688	-0.605651	0.893683	1.6061	0.17239	1.47145	-1.99486	0.404264	-0.253077	-1.00412	-0.0454377	0.399606	-0.784657
MLLT1	-2.31522	0.437328	1.54468	-0.440266	-0.877646	0.76105	-0.416216	0.399817	-0.279352	1.2954	0.453825	-0.462364	-0.101035
TIMM50	-1.55221	1.4336	0.118793	-1.68969	0.443415	-0.225896	-1.12128	0.74658	-0.566817	0.1884	1.36369	0.339784	0.521628
PAFAH1B3	-2.1173	0.759329	1.72767	0.315779	-0.29592	-0.603659	0.337941	1.1457	0.117707	-0.386995	0.397463	-1.28138	-0.116335
NTN1	-2.43343	1.2684	1.26243	0.67598	-0.48957	0.151671	-0.746667	0.75501	0.138454	-0.104611	0.557863	-0.242845	-0.792689
PFKL	-1.1997	1.48012	1.95844	-0.101736	-0.226999	0.631571	-1.68161	-0.489708	-0.339363	0.605869	0.295737	-0.493602	-0.439021
SSBP3	-1.68408	2.23203	0.107595	0.505585	0.126935	-0.728353	-0.0300635	-0.0644388	0.209668	-0.615493	1.12586	-1.28915	0.1039
DNLZ	-0.636132	0.269486	0.670288	1.18309	1.06903	1.66829	-0.709508	0.128944	-1.62998	-0.993462	0.510952	-1.04011	-0.490891
THEM4	0.0370102	1.31781	0.711731	0.287093	0.408517	0.687666	-2.74052	0.336124	-0.807799	0.0584915	0.574524	-0.285688	-0.584959
TNPO1	-0.0902229	-1.13151	-0.491383	-1.712	-0.264855	0.045189	-1.39403	1.22955	-0.0291952	0.773259	0.95919	0.681926	1.42407
TUBB	-2.1373	-0.116318	0.799211	0.530678	0.069702	0.0473986	-1.91644	0.842727	-0.47701	0.139494	1.10265	0.449584	0.665622
CCAR2	-1.93758	0.980503	1.4866	-1.08032	0.766032	0.65457	-1.25998	0.292852	-0.223023	0.574733	0.572107	-0.704662	-0.12183
ADCK4	-2.56435	0.93164	1.33417	-0.501252	0.613737	-0.334244	-0.0116473	0.514375	0.30897	0.506993	0.630802	-0.720165	-0.709038
CASKIN2	-1.95731	0.467112	1.50462	-0.404217	-1.11058	0.819881	-0.312393	-0.376602	0.555227	0.652491	0.229208	1.10418	-1.17162
USP10	-2.32792	-0.721	0.405706	1.5366	-0.664388	0.810752	0.0303522	0.586228	0.855604	0.568778	0.026267	-0.0936272	-1.01334
EBP	-1.72836	0.196921	0.602665	1.42572	0.542272	0.512096	-1.94785	0.916513	-0.88465	-0.175923	0.743859	-0.10996	-0.0932895
LONP2	-0.869461	0.740806	1.34394	-0.207705	-1.10623	-0.661767	1.12788	1.83555	-1.05383	-0.445274	0.350669	-0.000490541	-1.05408
NOC3L	-0.400498	-1.56965	-0.469138	-0.107572	0.929781	0.405581	-1.2579	1.7601	-0.615002	-0.787741	-0.0913915	1.09112	1.1123
DIS3	-1.84901	-0.8934	-0.598567	-0.958089	0.810054	0.102325	-0.298878	1.40951	-0.448441	0.166497	-0.0834996	1.46134	1.18015
GRWD1	-1.88693	-0.427673	0.844508	-0.532549	0.203339	0.329153	-1.75688	0.749122	-0.544576	1.07847	1.34466	0.213473	0.385891
PSPC1	-1.1305	0.25769	1.09497	1.09199	0.895735	0.0298977	-2.37671	0.869646	-0.453293	-0.0231187	0.588663	-0.693037	-0.151938
POLA1	-0.503045	0.0438178	0.561169	-0.291978	0.676093	-0.21783	-1.99489	2.44508	-0.50377	0.0623528	-0.702919	0.0718391	0.354085
ADD1	-2.19272	0.912061	1.95122	-0.691075	0.667902	0.0766556	-0.91549	-0.529743	-0.00982822	0.655361	-0.116646	-0.0502322	0.242532
HSF2	-1.7167	-0.0381156	0.172631	1.0503	0.644937	0.602581	-1.81263	1.01851	-0.334022	0.700146	-1.2776	0.2799	0.710059
HSPD1	0.103568	-1.96942	-1.17012	0.726595	0.28185	-0.533082	-0.0347227	1.71843	-0.38519	-0.942877	0.402463	1.09078	0.711728
CLPB	-1.39024	0.198296	-0.194731	-0.268042	-1.02713	-0.856615	-0.419159	1.11444	-0.0303732	-0.392305	2.50247	0.342235	0.421159
STRN4	-2.83139	1.39489	0.629125	0.214093	-0.471034	0.914583	0.187698	-0.31034	-0.293521	0.230924	0.365551	-0.272592	0.24201
VAV2	-0.609618	0.190865	0.340239	-0.128035	-0.491305	0.446532	-2.55877	0.639601	-1.01271	0.628977	1.37254	0.763142	0.418548
KIAA0586	-0.0548573	0.719488	-0.369712	1.39214	0.139666	-1.28103	-1.89862	1.10549	-0.191917	0.396085	0.963836	0.367598	-1.28816
TEAD4	-0.557484	-0.771101	0.430532	1.8596	1.16929	-0.320967	-1.8012	0.631506	-1.24564	0.0829477	0.595704	-0.49579	0.422606
TRIM59	0.678978	-0.386468	-0.0634316	0.524343	0.790169	-0.145982	-0.964981	2.0862	-0.0477235	-1.80529	-0.0248516	0.605313	-1.24628
FIGNL1	-0.547519	-0.255424	-0.37348	0.218728	-1.59976	1.36759	-0.35672	2.03103	0.601507	-1.28039	-0.361502	0.767553	-0.211608
KIF22	-0.445668	0.569564	0.846964	0.544027	0.658034	0.174457	-2.41785	1.32365	-0.399474	-0.84691	0.925362	-0.123578	-0.808579
ZNF74	-0.717924	-0.446694	-0.288318	1.82221	0.999892	-1.00779	-0.6125	0.578594	-0.765085	-0.917153	-0.886923	1.58473	0.656961
ZUFSP	-0.792856	-0.761343	-0.0202225	0.0585961	1.05148	-0.6811	0.335615	0.805051	-1.60297	-1.36738	0.222446	1.67658	1.0761
LDOC1L	-1.2625	0.346201	1.50639	-0.705784	1.07791	1.94711	-0.704742	-0.0923216	-1.09835	0.305098	-0.773641	-0.189373	-0.355991
USP32	-0.950056	-0.288909	0.504748	0.7005	1.05559	0.549209	-2.39302	0.564735	-0.0885037	-1.23821	0.658523	0.912266	0.013132
POLA2	-2.14327	-0.150936	-0.687895	0.921896	-0.332044	0.183866	-0.646522	2.01539	-0.396979	-0.10611	0.7694	-0.21916	0.792363
MTMR1	-1.8727	0.949519	0.832944	-1.31275	-0.48791	0.228895	-0.70527	1.75007	0.445607	-0.0662732	0.762837	-0.710253	0.185286
SYNRG	-1.93508	-0.98928	1.45684	-0.872696	0.0667284	0.95458	0.20374	0.872385	-0.379526	-0.153572	0.766406	0.984408	-0.974941
PRIM2	-1.65271	-0.575983	0.703984	0.313893	1.02028	0.959604	-1.93508	1.11198	-0.784702	-0.241297	-0.0856488	0.443053	0.722638
HDAC2	-1.4182	-1.14037	0.441508	0.340482	0.564815	0.569446	-1.77874	1.8095	-0.596878	-0.179555	0.131307	0.852522	0.404164
SELRC1	-2.05353	0.0265645	-0.440665	0.0017509	-0.538251	0.212448	-1.09411	0.573133	-0.878109	0.527572	1.44879	0.854718	1.35969
EIF2S1	-1.82645	-0.719489	-0.712497	-0.53289	0.253397	-0.491164	-0.284117	2.19946	-0.329074	0.065801	0.528825	1.04827	0.799926
FLVCR1	-1.14139	-0.0638349	1.04738	0.953508	-0.0776635	-0.78043	-1.98133	1.74843	-0.150864	-0.618831	0.805918	0.143654	0.115464
AS3MT	-0.72555	0.858576	1.06763	-0.00808211	0.275328	-0.908994	-1.01695	1.98266	-0.974702	-1.31459	-0.497391	0.570527	0.691541
AFG3L2	-2.00427	0.399657	0.553314	-0.668883	0.410251	-0.133887	-1.35557	1.59569	-1.07203	0.440971	0.564849	0.511394	0.75851
TIMELESS	-1.35138	1.03987	1.05323	0.953141	-0.19538	0.256575	-1.59883	1.746	-0.171509	-0.477551	-0.116579	-0.0956074	-1.04198
BID	-1.54476	0.734016	0.00264903	0.286126	0.819566	0.383657	-2.46161	0.496946	-0.189849	0.720723	1.05912	-0.421142	0.114564
EIF3B	-1.1001	0.40345	0.64288	0.48779	0.0463683	0.328287	-2.39753	1.22025	-0.72238	-0.542007	1.29253	0.375786	-0.0353255
SEH1L	-1.2511	-0.248796	-0.497793	-0.402197	0.131068	0.00260462	-1.39594	2.18037	-1.0606	0.0503056	0.931175	0.656501	0.9044
MECR	-1.17976	1.32862	0.954538	-0.292347	0.373597	0.549009	-1.92608	-0.049064	-0.847262	-0.173702	1.68454	-0.115269	-0.306823
ZNF281	-0.727545	0.63956	-0.0377438	-0.606158	-0.827668	-0.885679	-0.289541	2.77272	0.105061	-0.58847	-0.648406	0.741225	0.352648
CCNK	-2.27684	0.0201742	0.962329	0.145755	-0.615912	0.420276	-1.27376	0.907668	-0.820289	0.621094	1.13381	0.720249	0.0554482
CHSY1	-1.41664	1.83198	0.00379917	0.894161	-0.0593992	0.574834	-1.77061	-0.0629029	-0.441554	0.780113	-1.11912	0.400674	0.384654
SUV39H1	-0.960271	0.92089	1.01696	0.214339	0.665111	0.655217	-1.13507	1.2269	-0.704361	0.18572	0.41316	-0.33782	-2.16077
MRPS2	-0.8208	0.435382	1.15253	0.243255	1.4131	0.588052	-2.18203	0.0612379	-0.751309	-0.0397282	1.10702	-0.356424	-0.850289
BOK	-1.82994	0.731163	0.983593	0.317019	0.529048	-0.237643	-0.576127	-0.598055	-1.15326	-0.566342	2.07265	0.269877	0.0580206
CHFR	-2.31954	0.880131	1.05998	-0.208735	-0.279981	-0.74872	-0.256978	0.951191	-0.23331	1.037	-0.479469	1.17371	-0.575271
NAA30	0.18399	-1.61282	-0.343348	-0.864097	0.461826	-0.0306592	-0.0211271	2.23333	-1.24046	-0.633	0.682303	0.901867	0.282188
SAE1	-2.55297	0.0496817	0.912737	-1.28393	0.1867	-0.0141749	-0.186011	1.48313	0.4393	0.15181	0.697534	0.157216	-0.0410205
C1orf109	0.090885	-1.52817	1.33797	-0.658743	0.614747	0.0696807	-0.279175	1.09291	-1.22282	-1.57349	1.19952	0.418062	0.438624
TIMM8A	-0.0739999	-1.2169	-0.464236	0.446814	1.88065	-0.467174	-1.59921	0.583887	0.376004	-0.941741	-0.0672096	1.55311	-0.00999621
CBWD3	-1.40288	0.111261	-0.326586	0.564364	-0.509111	-0.672405	1.15227	1.97127	-0.0292662	-1.79055	0.555703	0.391733	-0.0158007
SFPQ	0.151669	-0.265106	0.241506	1.17986	0.390326	0.630488	-2.32508	1.48167	-0.494991	-1.26564	0.455233	0.252685	-0.432623
FBXO34	-1.86032	-0.706556	0.53567	-0.97755	-0.289673	-0.580229	0.126211	1.29693	-0.451222	0.014485	2.02269	0.488312	0.381255
R3HCC1	-1.68214	1.28207	0.930196	0.276247	0.872911	1.18797	-1.32663	0.0983363	-0.434277	-0.478778	0.0632624	-1.37158	0.582416
CDT1	-1.93452	1.11071	0.725621	-0.678636	0.831759	0.524094	0.162075	1.21102	0.715399	0.305171	-1.0995	-1.00475	-0.868452
IRX2	0.276768	0.0844161	-0.0773056	0.892095	-0.489668	-0.631795	-0.478318	1.00653	-1.60776	-1.65694	1.89299	0.328871	0.460132
HMGN4	-2.63753	-0.571132	0.952565	-0.707198	0.759441	0.119872	-0.520853	-0.176783	0.144607	0.425092	0.129754	1.16336	0.918801
PRKACA	-2.47952	0.82867	1.45309	-0.178277	-0.946148	-0.205849	0.439841	0.652225	-0.620466	0.581633	0.798117	-0.324521	0.00120424
DDX10	-0.892979	-0.793146	-0.630434	0.555088	-0.0259664	-0.0453786	-1.8978	1.68697	-0.697584	0.229274	1.1917	0.118449	1.2018
GSK3B	-2.56141	0.338715	0.455038	-0.119462	0.326872	-0.0331556	-1.67541	0.78665	0.00174456	0.560559	0.713816	0.507327	0.698717
RQCD1	-1.88874	-0.594021	0.610505	-0.892514	-0.313362	-0.808576	-0.774988	1.76532	0.747199	0.322412	-0.0424316	0.811077	1.05812
STRBP	-1.05423	0.800032	1.71486	-0.0677441	-0.178471	-0.310475	0.50281	1.88109	-0.582429	-0.0678682	-0.864166	-0.286476	-1.48693
TMEM161A	-0.761409	-0.59606	-0.0118502	0.639949	0.986808	0.418488	-2.06575	0.67113	-0.0590399	0.977324	0.656568	0.803262	-1.65942
INTS12	-2.92513	0.155568	-0.0744036	0.284104	0.234153	-0.166206	-0.481445	0.863376	-0.521784	0.619633	0.346192	0.598686	1.06726
DARS	-2.0973	-0.58382	-0.183083	-0.765358	0.984131	-0.242526	-1.1935	0.881511	0.149242	0.508744	0.866074	0.139052	1.53683
WBP11	-1.78695	0.007233	1.07609	-0.111681	-0.423335	-0.759229	-0.763294	2.39812	-0.417708	0.0858419	0.304101	-0.117943	0.508745
PPID	0.845249	-2.56705	-0.0561822	0.539257	0.830932	0.661198	0.207852	0.879321	0.215395	-1.34521	-0.660132	0.405069	0.0443028
GTPBP4	-0.235354	-1.29593	-0.532486	0.902497	1.40339	0.109226	-2.14913	1.13472	-0.443098	-0.379902	0.856356	0.255424	0.374283
ZNF354A	-0.272326	-0.797197	-0.792115	1.13747	-2.12726	0.00364925	0.0740638	1.55959	-0.505195	-0.31812	0.0531706	1.18972	0.794543
UTP14A	-1.52409	-0.294186	0.324061	0.128423	0.249978	-0.653538	-0.661056	2.11102	-1.19454	-0.248352	-0.277353	0.550498	1.48913
C16orf72	-0.800228	-0.448967	-0.324152	-1.07196	-0.888188	0.618983	-1.42965	0.990228	-0.121574	-0.396935	0.81623	1.84327	1.21294
SRM	-0.689355	-0.0162046	0.993175	1.31504	0.208302	0.377631	-1.63049	0.505169	-1.5596	-1.15261	1.3196	0.44094	-0.111588
CCNC	-2.18875	0.0545141	0.608902	-0.539538	0.471558	1.28922	-1.39373	0.831209	-0.497399	0.0281799	-0.400876	1.10257	0.634136
PTGES2	-2.25075	1.37372	0.38899	0.235684	-0.494291	-0.078443	-1.00156	1.42794	-0.122009	-0.44963	1.12954	0.065313	-0.224499
YES1	-1.7049	-0.703071	-0.178581	-0.645535	-0.052019	0.593199	-0.933731	1.68746	-0.617093	0.430333	-0.358419	0.853293	1.62907
INTS7	-2.20982	-0.271395	0.831266	-0.282159	-0.908542	0.669582	-0.501931	1.35726	-0.288495	1.05684	-0.848159	0.772665	0.622892
SOGA1	-1.6202	1.02134	0.597593	-0.657678	-0.738374	-1.64608	-0.933276	0.319254	0.413608	0.38921	0.610263	1.34682	0.89752
CCDC86	-1.70936	-0.144026	-0.631525	1.04715	-0.728351	0.105399	-1.64233	0.745564	-0.274962	0.638472	1.68239	0.317698	0.593874
ZNF480	-1.6974	-0.581926	-0.993504	1.93727	0.753475	0.914871	-0.773625	0.26595	-0.533403	-0.728764	1.02843	0.27292	0.135699
PELP1	-2.37531	0.446481	0.83218	0.22346	-0.217249	-0.337167	-0.611291	1.34714	-0.958166	0.290743	1.37275	0.292888	-0.306451
MTA3	-1.54678	-0.163023	1.50971	-0.95072	0.537697	-0.247682	-0.0556023	2.18048	-0.415562	-0.824677	0.414383	-0.510024	0.0718008
POLR3A	-1.59582	-0.210673	-0.279662	-0.323868	-0.520364	-1.10915	-0.771922	1.68403	0.116029	-0.28867	1.66515	1.0261	0.60882
CPT2	-1.20371	0.999795	0.646298	-0.725112	0.634665	0.710245	0.478274	1.45624	-0.948052	-0.884886	0.985307	-0.633224	-1.51583
PYCRL	-2.20073	1.07899	0.589031	-0.762142	-0.875749	-0.126204	0.247232	0.68183	-0.157996	-0.258071	1.67186	-0.600883	0.712839
ZMYM5	-1.84958	1.09076	-1.31189	0.289954	0.727404	-0.433883	-0.992437	1.61334	-0.383021	0.392963	0.768488	-0.393919	0.481826
WDR37	-0.258064	0.488717	2.05885	-1.27076	0.705313	0.448272	-0.819546	-0.441254	-1.75467	-0.251275	0.589058	-0.321506	0.826864
OXSR1	-1.05296	-0.338642	-0.825216	-0.771364	0.142402	0.480213	-1.78694	0.852857	-0.694103	0.366865	0.840344	1.14401	1.64254
GART	-0.254992	-0.472491	0.412219	0.738983	0.579009	0.242367	-2.284	1.35613	-1.31734	-0.657735	0.980825	0.64412	0.032901
MAGOHB	-0.153333	-0.706674	-0.184231	-0.0188275	-1.27906	-0.0695033	-0.711215	2.18622	0.975357	-0.90234	-0.754251	1.46977	0.148089
FBL	-0.8705	-0.139168	0.343181	0.395485	0.967378	0.143033	-2.20991	1.30915	-0.982819	-0.375245	1.4765	-0.259219	0.202129
EBPL	0.746473	-1.33952	-0.934231	0.854927	0.617277	-0.415187	-0.894875	1.2288	-0.0836986	-1.88879	0.757967	0.9195	0.431364
NUDT1	0.20635	-0.119286	0.754542	0.780637	1.60326	-0.689791	-2.37093	0.49437	-0.0715281	-0.452247	0.96292	-0.786327	-0.311976
SF3B3	-1.60733	-0.0467854	0.1021	-0.166714	-0.104287	-0.551341	-1.96743	1.66692	1.38602	0.377656	0.519088	0.165816	0.226291
NUB1	-2.19023	-0.354413	1.05147	-1.28149	0.532929	0.264328	-0.726672	0.876596	-0.52551	0.723714	-0.266168	0.870159	1.02528
SMARCC1	-1.65502	0.0702081	0.838185	-0.399709	0.369345	0.0388482	-1.79692	1.8886	-0.568296	-0.165668	0.928126	-0.0439395	0.496246
PCDHB5	-0.580348	-0.406571	0.0680709	1.31172	0.660092	0.617327	-1.77813	0.930217	-0.0941555	0.208212	1.21019	-1.81763	-0.328997
TUBG1	-2.30374	0.639673	0.729365	0.914327	-0.311329	0.0315097	-1.62715	1.05009	0.128858	0.297491	0.921306	-0.197157	-0.273246
DPP3	-1.39566	0.864756	1.12657	-0.290539	-0.595632	-0.208926	-1.74423	1.07073	-0.960654	0.996018	0.809677	-0.444035	0.771923
C19orf48	-1.65006	1.19704	0.372962	0.373432	0.389974	-0.0139738	-2.38938	0.896381	-0.347377	-0.263532	0.582225	0.360427	0.491874
NPAT	-0.371315	-0.932538	-0.161193	2.29692	-1.71134	0.855028	0.159501	0.824329	0.652638	-0.751109	-0.31584	-0.0633429	-0.481738
HNRNPA1L2	-0.198217	-0.922254	0.381132	1.11901	0.883301	0.360562	-1.84904	1.66486	-0.665882	-0.806491	0.903772	-0.836655	-0.0340924
SLC25A19	0.753417	1.46234	-0.544968	1.02349	-0.698485	-0.549681	-1.32508	0.922102	-1.78529	-0.106529	0.60937	0.810562	-0.571247
ATPAF1	-0.613142	0.387079	1.7399	-0.57395	0.800062	0.762493	-0.364627	1.5668	-0.5078	-0.267977	-0.95071	-0.241319	-1.73681
MPST	-1.087	0.954285	1.13043	0.905556	-0.248611	1.2472	-1.39643	-0.00342695	-1.05353	-0.148592	1.21064	-0.253232	-1.25728
HNRNPM	-1.42002	-0.266693	1.45782	-0.198004	0.0382976	0.0549386	-1.82724	1.39572	-0.073513	-0.452356	1.39716	-0.433138	0.327031
NDUFA9	-2.11159	1.23702	-1.03223	0.571628	0.201658	-0.550037	-0.349604	1.09466	-0.394179	-0.350888	1.6118	-0.159148	0.23091
PARN	-2.88927	-0.161287	-0.0267451	0.0197207	0.1753	0.635513	-0.843846	0.526437	0.006574	1.25538	0.462577	0.248518	0.591126
PINX1	-2.47413	0.00409457	-0.858315	-0.355308	-0.229702	0.110653	0.00352995	1.64834	-0.45349	0.587404	0.525194	0.3621	1.12963
PCYT1A	-2.23793	-0.575642	-0.125235	-0.693618	-0.108983	0.19111	-0.946529	0.661831	0.555222	0.589079	0.584823	0.167906	1.93796
AHCY	-0.729512	0.28645	-0.167078	0.488017	1.49042	0.0571414	-2.22049	1.18654	-0.82046	-0.689927	1.14504	-0.232168	0.20602
IARS	-2.4974	-0.453131	0.491146	-0.875715	0.12994	0.387794	-0.26754	1.96099	0.346226	0.307056	0.0521425	-0.0743162	0.492801
DHX33	-1.24239	0.440208	-0.0712987	0.0304645	-0.740709	0.0868763	-1.96841	0.842448	-0.523047	0.298869	-0.203923	1.35576	1.69516
PGP	-0.341566	1.06027	0.371453	0.663236	0.118325	1.68899	-0.327007	1.23715	-1.79222	-0.806089	0.0319492	-0.932631	-0.971849
PDK3	-1.78944	0.0487688	1.05132	-1.8943	0.438996	-0.482513	-0.712601	1.32821	0.480193	-0.249631	0.423902	0.752581	0.604515
MRPS15	-2.57848	1.03405	0.427832	-0.0583468	0.661114	-0.573863	-1.16049	0.717959	-0.0136098	0.0886487	0.00328745	1.176	0.275886
TRAP1	-1.5756	-0.00551855	0.303636	0.405545	-0.0939892	-1.11858	-1.23327	2.06353	-0.734799	0.0958887	1.18878	0.277224	0.427159
ZNF721	-2.4816	1.08246	0.210523	-0.0426191	0.914777	0.355629	-0.156556	0.422954	0.138683	0.975863	-1.2679	0.582077	-0.734293
TRIM65	-1.14274	0.812988	-0.384164	-0.210699	-0.976222	0.59918	0.816984	0.86225	-1.99714	1.10634	0.894828	0.527591	-0.909196
AP1B1	-2.31854	1.4089	1.35341	-0.209821	-0.884119	-0.307629	0.347806	1.13231	-0.254528	0.00181078	0.362073	-0.105051	-0.526613
UTP23	-1.27413	-0.795049	-1.00709	-0.428871	-0.0533706	1.13502	0.11865	2.41478	-0.639234	0.243113	0.328969	0.62402	-0.666809
SNRPA	-1.86477	-0.0295916	1.70731	0.330148	0.424922	-0.554336	-1.06421	1.46927	-0.969526	0.303372	0.692995	-0.454285	0.00869287
DDX28	-1.00273	0.478192	1.30728	0.634261	0.772233	0.935393	-2.49928	0.390015	-0.518188	-0.672061	0.210409	0.0814875	-0.117007
FAM73B	0.820479	1.29401	-0.170946	1.05866	-2.06203	-0.782377	-0.224153	0.876803	-1.59102	0.0178651	0.336663	0.417299	0.00874554
CAAP1	-0.969817	-1.28063	-0.43344	0.533056	1.42206	1.76067	-0.265407	0.578663	-0.534047	0.940146	-0.949457	0.316	-1.1178
TOMM40	-1.22462	0.116178	-0.356335	1.12965	0.276077	0.323874	-2.45267	0.613424	-0.499768	0.53074	1.39193	-0.0474194	0.198939
ETAA1	-2.16478	0.169399	1.37673	-0.39046	1.07666	1.18369	-0.603558	1.09513	-0.250744	-0.12958	-0.677961	0.069866	-0.754382
RNF216	-1.81223	0.306116	1.39834	-0.218732	-1.49334	0.979907	-1.14709	0.116074	0.119978	1.30541	0.263045	-0.29279	0.475329
VRK1	-1.54844	0.170811	-0.405701	0.0716167	1.69617	-0.076252	-1.58718	1.84338	-0.230131	-0.095887	0.401105	0.299632	-0.539121
SMC4	-0.413519	0.117513	-0.606202	-0.0179485	-0.481674	-0.713707	-1.14984	2.67255	0.346231	-0.692268	-0.418165	1.2013	0.155722
DHX29	-1.33385	-0.80519	0.127913	-1.15852	0.458271	-0.181711	-0.714829	2.04774	0.484651	-0.123661	-0.608768	0.192791	1.61517
HACE1	-0.0831303	-0.389622	1.14797	-1.3993	0.616388	1.37079	-1.59856	0.56138	1.30948	-0.247169	0.425739	-0.927525	-0.786441
HNRNPD	-0.233447	-0.917139	0.410054	1.46189	0.449603	0.851373	-2.32924	1.15419	-0.876059	-0.216478	0.454702	0.0844753	-0.293921
CENPO	-1.11769	0.441616	0.541727	-0.185876	0.424394	0.58626	-2.40997	1.68244	0.85047	-0.39023	0.135023	-0.190278	-0.367886
DCAF13	-1.60319	-1.62006	-0.308337	-0.65401	0.87021	-0.0823326	-0.17981	1.80668	-0.52903	0.0627766	0.628012	0.451603	1.15748
IMPDH2	-0.592495	0.140596	1.13641	0.394768	1.46041	0.248261	-2.03282	0.989343	-1.32376	-0.650755	0.626801	-0.536675	0.139914
MVB12A	-0.915929	0.227826	2.28192	0.780334	1.06279	0.73021	-1.28623	-0.207413	-0.950817	-0.576781	-0.00197292	-0.716726	-0.427208
RAP2C	0.0806684	1.12706	0.849275	0.373763	-0.329672	0.340914	-2.10031	0.605388	-1.20571	-0.556548	1.26221	0.614032	-1.06107
NONO	-2.43224	0.0873862	1.09689	-0.435016	-0.170249	0.0222046	-0.756847	1.31444	-0.707174	0.679492	0.707478	-0.301335	0.894974
PPIAL4G	-1.67284	0.539254	0.461785	0.441384	0.939692	-0.232754	-2.36674	0.454783	-0.0367241	-0.505952	0.719496	0.937702	0.32091
TRMU	-0.205797	1.79981	-0.0674067	0.8447	1.24038	0.338533	-0.941006	0.673458	-1.59336	-0.924913	0.185515	-0.0968971	-1.25301
DHX36	-1.78537	-1.19947	0.0531821	-0.358953	-0.395863	0.693159	-0.894864	1.57258	-0.0362729	0.631451	-0.476016	0.715961	1.48048
KPNB1	-2.02942	0.134276	0.42361	-0.436049	0.00808513	-0.282365	-1.79702	1.15149	-0.184773	0.708524	0.95254	0.174272	1.17684
NME1	-0.79954	0.391357	-0.495572	0.861354	1.38882	0.0119435	-2.4801	0.564176	-0.701365	-0.298434	1.04994	0.183591	0.323821
ASB7	-2.00647	0.698331	0.419405	-1.07664	0.587865	0.552561	-0.988092	0.51563	0.31485	1.0601	-1.40906	0.951578	0.379941
DDX47	-0.438861	-0.731868	-1.2838	0.29435	1.09647	0.129506	-1.34166	1.35653	-1.29406	1.52639	-0.354362	0.573168	0.468188
ZFAND3	-2.39571	0.138441	1.56544	0.105255	-0.0927948	0.839834	0.317012	-0.535017	-0.710052	1.40399	-0.015952	-0.384288	-0.236156
TSEN15	-2.47351	0.115552	-0.78983	0.0688631	0.457472	-0.120006	0.018027	1.92912	0.476364	-0.736255	0.0924187	0.316205	0.645575
ELP6	-1.10436	0.353914	0.91025	0.384047	1.95905	0.0329569	-1.94591	0.461093	-0.086297	-1.10025	-0.179864	-0.362364	0.677722
E2F5	-0.247794	-0.868338	0.121211	1.81772	0.298905	-0.218757	-0.530569	1.26373	-0.112343	-1.60555	0.274383	1.16184	-1.35444
XRCC5	-2.41061	-0.283565	0.845327	-0.0356476	0.28966	0.193004	-1.17757	1.65395	-0.314153	-0.357755	0.57946	0.323526	0.694378
EXOC6B	-1.13249	-0.484359	0.214734	-1.93495	0.49228	0.288084	-0.842514	0.759427	-0.931305	1.48582	0.642102	0.196125	1.24703
SPECC1	-1.36947	-0.517203	0.410536	2.18008	-0.00318201	-0.390822	-0.877228	0.290654	-0.877228	-0.316935	0.381016	1.62194	-0.532153
UTP11L	0.369772	-1.24093	0.000410819	0.392475	0.873497	0.0654246	-1.98072	1.13109	-1.26666	-0.6273	0.298393	1.25992	0.724624
UBAP2L	-1.85283	0.193058	0.995956	0.263929	-0.454793	0.234473	-2.29654	0.901876	0.765977	0.30766	0.263234	0.0759894	0.602014
PCK2	-1.46273	-0.332169	1.67616	0.914753	-0.587237	1.01408	-0.637555	0.581633	0.142616	1.29906	-0.901123	-0.789915	-0.917577
CBWD1	-1.57872	0.199201	-0.103227	0.790136	-0.526855	-0.275754	-0.0796186	1.77223	-0.335634	-1.84327	1.24539	0.365717	0.370404
UTP20	-1.42805	0.301708	-0.28194	-0.242677	1.01567	-0.219536	-2.34694	1.03569	-0.270455	0.760119	-0.00114559	0.918458	0.759096
IPPK	-1.73521	0.506085	0.855624	1.30213	1.19291	-0.0411728	-1.12577	-0.127419	-0.0407833	-1.68509	-0.257682	0.476249	0.680127
EMB	-1.53598	-0.542763	-0.281471	-1.22646	0.685414	-0.269697	-1.24756	0.938912	0.176805	0.867642	-0.0102737	0.512787	1.93265
NOP14	-0.203359	0.882312	0.623456	0.924466	0.685959	0.669606	-2.4594	0.624117	-1.48468	-0.0459314	0.296691	0.0205533	-0.533791
RANBP3	-2.76778	0.715632	0.760513	0.0566578	0.0149381	0.0995057	-0.643783	0.0973281	-0.516931	1.2313	0.90357	0.349068	-0.300024
ATP2B1	-1.52611	0.942916	-0.193595	0.915295	-0.57694	1.36302	-1.24356	0.76985	-1.61838	-0.141046	0.132165	0.250236	0.926147
SRBD1	-2.00901	0.0622368	1.49262	-0.520424	0.571629	-0.664183	-0.912174	0.728798	0.857962	1.1142	0.514781	-0.21622	-1.02022
FARSA	-0.418139	-0.531821	0.594838	1.11666	1.2758	0.526877	-2.15925	0.328488	-0.306623	-0.13264	1.33861	-0.937875	-0.694937
UBQLN4	0.0179773	0.833006	0.853477	1.05079	-0.114782	0.434705	-2.35139	0.347384	-1.20598	-0.269429	1.27441	-0.649126	-0.221049
PHF13	-0.449305	0.534124	1.02818	1.28463	0.21114	1.07011	-2.15782	0.580977	-1.05279	-0.551709	-0.188609	-0.904765	0.595841
NOL10	-1.98199	-0.365737	1.15952	-0.249983	0.512258	-0.509004	-0.926718	1.60894	-0.29891	-0.900932	0.174053	1.04604	0.732466
STAM	-1.84738	0.727003	-0.0535118	-1.05819	-0.486735	-0.717679	-0.795218	1.75128	-0.261591	1.15457	0.48412	0.205116	0.898216
TRIM28	-0.351801	0.568401	1.25289	1.06604	0.783324	0.907687	-2.20747	0.489355	-0.621336	-0.181184	0.0939222	-0.546544	-1.25328
CDK5RAP2	-1.45446	-0.0114947	1.01952	0.105927	-0.28113	0.404035	-1.91861	1.70808	1.09018	-0.880859	0.0910085	0.141589	-0.0137839
GTF3C4	-1.23306	0.311499	0.272145	-0.776251	0.720591	0.697415	-2.3639	1.54634	0.166476	-0.153768	-0.249932	0.677634	0.384808
PRMT1	-1.99224	-0.269227	-0.105874	-0.0905247	0.246207	-0.230217	-1.83895	0.448141	0.243905	0.702723	1.17683	0.20501	1.50421
AAGAB	-2.62079	0.402217	1.40638	-1.1901	0.117392	0.552085	-0.420634	0.818713	0.175346	0.409043	-0.184481	0.398791	0.13604
SLTM	-0.627489	0.274795	1.3578	0.362329	-0.820696	0.638928	-2.06998	1.09615	0.158297	0.687013	0.796722	-0.664724	-1.18914
ABCF2	-1.3741	-0.214619	0.142542	-1.16261	0.487411	-0.545703	-2.00555	1.00588	0.379073	0.570473	0.662892	0.797142	1.25716
DEK	-2.14287	-0.437006	0.765152	-0.10333	0.188427	0.544301	-1.55825	1.75798	-0.0309075	0.334508	-0.297335	0.701538	0.277793
TOP1	-0.184652	-1.73459	-0.586104	0.0263357	0.218465	0.289623	-1.68544	1.74971	-0.301475	-0.396121	0.940397	1.00904	0.654812
PTEN	-1.14486	-0.217365	-0.430819	1.18526	-1.02278	0.218906	-1.22482	1.33277	-0.949847	-0.531521	0.811006	1.65421	0.319854
LAS1L	-1.78558	0.189695	0.613932	1.45792	-0.12251	-0.225354	-1.31674	1.21397	-1.26913	0.076066	1.12409	0.265682	-0.222036
THUMPD2	-1.07906	0.298031	-1.47056	0.672283	0.346892	0.165449	-1.99624	0.806478	0.666926	-0.721148	0.135702	1.08031	1.09494
AP3D1	-1.04513	0.0745043	0.583114	-0.0443252	0.308962	1.20948	-0.366257	0.0786684	-2.50413	1.06636	1.14657	-0.325242	-0.18259
VKORC1L1	-0.421689	0.169923	-0.658337	-1.01221	-0.649407	0.290809	-1.98322	1.23553	-0.290926	0.322845	0.122144	1.5678	1.30673
AGL	-0.862289	-0.152551	0.331377	-0.229843	0.333418	1.57067	-2.15176	1.48002	-1.14358	0.310407	-0.0184386	0.516851	0.0157332
EPRS	-2.16714	-0.381925	0.620529	-0.478457	-0.0258281	-0.211918	-0.528409	2.36747	-0.337743	0.448607	0.52385	0.154769	0.0162033
COQ2	0.525856	-0.40614	-0.417327	0.0112949	1.40952	0.138801	-1.21212	2.12565	-1.57419	-0.47688	0.612928	-0.50575	-0.23164
ZNRF2	-0.729004	0.0995434	-1.15542	-1.6587	0.312498	0.270149	-0.475033	1.38012	-0.169678	-0.561536	0.925991	1.95735	-0.196285
HEATR1	-1.88545	-0.494849	-0.25344	-0.141183	0.535941	0.234598	-1.09941	1.56342	-0.800643	-0.273334	0.184238	0.757688	1.67243
GGCT	-0.142503	-0.763927	0.699598	-0.351125	1.20428	0.874747	0.36097	1.5748	-0.487713	-1.2362	-0.0166867	0.307755	-2.02399
ASXL1	-2.18884	0.234003	1.53536	0.404064	0.126135	1.13307	-1.044	-0.674821	0.188301	-1.05776	0.489651	0.306894	0.547945
ECD	-1.32068	-1.30697	0.910883	0.67101	-0.123778	0.320297	-0.99859	1.97832	-0.428137	0.404624	-0.546544	-0.645228	1.08479
CPSF2	-1.73532	-1.18882	-0.0883614	-0.039643	0.472109	-0.468348	-1.11661	1.75121	-0.330452	0.448654	0.346493	0.484574	1.46452
SEPHS1	-2.50789	0.66661	1.36698	-0.522532	0.601522	0.41002	-0.635771	1.24178	-0.258552	-0.52275	0.44168	0.0512489	-0.332348
ALYREF	-0.138395	-0.251802	-0.145368	1.12746	0.986432	0.272699	-2.15765	1.28045	-1.0208	-0.922741	1.1363	0.121848	-0.288436
TBL1XR1	-1.73187	-0.334764	0.576898	-1.07147	-0.383353	0.0691008	-1.2309	2.12327	0.044344	0.705334	0.324826	0.126525	0.782053
TDG	-2.50758	0.037167	-0.116648	0.171512	-0.421698	-0.0665353	-0.236111	1.9612	-0.217374	-0.23892	0.0131269	1.09695	0.524907
RAE1	-2.16802	-0.123317	0.975078	-1.2514	1.57936	-0.782409	-0.327027	0.0897453	0.273116	0.821879	0.874596	0.14252	-0.104122
PSMD12	-1.1091	-1.00312	-0.605608	0.963892	0.288393	0.286448	-2.00951	1.0553	-0.569218	-0.0200119	0.446817	1.27443	1.00128
EIF5AL1	-0.301231	0.228378	-0.419534	0.775195	-0.00454594	0.372847	-2.17802	1.40594	-1.20665	-0.666517	1.35401	-0.0555861	0.69572
CTDP1	-1.9567	0.342845	0.145287	0.887828	0.0857767	0.00755994	-0.769639	0.0963631	-1.12137	0.569784	2.11089	0.309592	-0.708217
MRPL10	-0.6765	0.217803	0.533988	1.64053	1.63991	0.278092	-1.73712	0.189533	-0.730821	0.138015	0.450185	-1.13559	-0.808016
TMEM101	0.750632	-1.55827	1.23365	-0.879517	0.480971	-0.406869	0.00868457	1.67523	-0.113726	-0.583683	0.898935	-1.53205	0.0260105
SNRPF	0.153442	-0.853416	-1.00195	0.989458	0.152931	0.709972	-1.97476	1.37436	-0.221249	-0.771519	1.49664	0.15138	-0.205293
RPUSD3	-0.698081	0.524286	0.78484	0.87596	0.943759	0.634927	-1.69919	0.297609	-1.61048	-0.25677	1.45808	-0.5504	-0.704546
ACOT7	-0.913379	-0.332797	0.0136882	0.0730667	-0.2267	-0.466967	-2.11898	0.465616	-0.475528	0.458022	2.1034	1.02961	0.390944
MIS18BP1	-0.790869	0.423237	-0.672677	-0.656022	0.117918	0.670016	-1.33021	2.67123	0.239959	-0.720468	0.50344	-0.153915	-0.301641
ACO1	-0.826294	1.55343	0.343664	-0.762227	0.855417	0.447563	-1.55083	0.242903	-1.4946	0.131918	0.442679	-0.733852	1.35023
PPME1	-1.51913	0.00512767	0.14715	-0.656342	0.050338	-0.533276	-1.08796	1.4369	-0.624615	0.158101	1.24911	-0.492609	1.86721
STRAP	-0.204339	-0.775827	-0.437125	0.855037	1.24613	0.74478	-1.80818	1.39715	-1.22372	-0.957767	0.356357	0.748176	0.0593297
H2AFY2	-2.18233	-0.165282	1.27974	0.642585	0.247186	1.25965	-1.34703	0.736562	-0.414699	-0.6694	0.557518	-0.305545	0.361055
SUPT16H	-1.18792	-0.163459	0.281093	0.101681	0.824464	0.849353	-2.41924	1.38771	-0.645138	-0.442766	0.395011	0.457182	0.562028
MRPL1	-0.0579134	-1.47136	-0.934692	0.697683	1.69401	-1.14901	0.132433	1.19492	0.426668	-1.18029	0.0796711	1.02331	-0.455432
PROSER1	-0.11708	0.105012	0.737887	1.58267	-0.528467	0.947546	-0.99002	1.40839	-0.489591	-1.24223	-0.727984	0.714505	-1.40064
FEM1A	-2.17019	-0.457729	1.17668	0.313125	0.419252	0.245593	1.06082	0.985431	-0.45842	-0.500217	1.11881	-0.705923	-1.02723
LIG3	-1.36918	0.0535807	2.48694	-1.02719	0.307687	0.643605	-0.305282	0.714186	0.273935	-0.267851	0.216315	-0.656117	-1.07063
AMMECR1	-1.06892	-1.29466	-0.59173	0.372143	-1.45594	0.0380288	-0.0320538	2.23297	-0.158467	0.0132365	0.530829	1.07922	0.335343
TADA1	-0.528851	0.437137	-0.307615	-1.43147	1.3293	0.974923	0.103358	2.12009	-0.489004	-0.786828	-0.858292	0.170988	-0.733741
GCSH	-1.4745	-0.393716	-1.77937	0.324548	0.356933	0.714558	-0.561248	1.48157	-0.932134	0.038785	0.772471	0.121924	1.33018
MTMR14	-1.74622	-0.494566	1.28674	0.768722	0.037392	0.565149	0.372305	0.0234719	-1.91633	1.35032	-0.0957648	-0.567147	0.415929
CTNNAL1	-1.27865	-1.16309	-0.240199	1.18252	1.26937	1.17547	-0.615036	1.76095	-0.503694	-0.168459	-0.731806	-0.221033	-0.466345
VHL	-1.62252	-0.474174	0.426829	-0.482666	-0.179005	0.921802	-1.8755	0.979133	-0.7601	0.641742	0.284925	0.99942	1.14011
SZRD1	-2.37203	-0.248898	0.238788	-1.37533	-0.101109	0.351938	-0.783201	0.388619	0.363673	0.800851	0.902581	0.605459	1.22866
SAP30BP	-2.75112	-0.091531	0.973619	0.242764	-0.186306	-0.0824715	0.119301	0.281883	-0.982526	0.415762	0.167246	0.545257	1.34812
TGIF2	-0.949786	0.822773	1.45085	1.34419	0.265639	1.16382	-1.158	0.581189	-0.47655	-1.5375	-0.389235	-0.419767	-0.697618
WASL	-1.40484	0.103984	0.186821	-1.10794	0.142901	0.537729	-1.47949	1.56104	0.7442	0.824825	-1.3478	0.611312	0.627248
PGAM5	-1.4713	-0.425868	-0.267013	0.974545	0.590134	-0.337543	-1.54441	1.26419	-1.30406	0.190244	1.37651	0.253507	0.701074
FAM168B	-2.3119	0.722144	0.280518	-1.67076	0.553354	0.534053	-0.456652	1.0054	0.226479	-0.0164419	0.931555	-0.405282	0.60753
RBM3	-2.00583	1.78388	0.529389	-0.307696	-0.394008	0.697812	-1.25509	1.02344	-0.889408	0.0477108	-0.0303019	0.542046	0.258049
SMPD4	-1.55014	1.77616	0.47088	1.33318	-0.936472	-0.201679	-1.23844	0.785461	-0.696694	0.311504	0.704298	-0.446591	-0.311472
TAF13	-1.72491	-1.64143	-0.496182	-0.397066	0.639742	0.279749	0.271491	0.862823	-0.590998	-0.552143	0.72676	1.32879	1.29338
EFNA4	-1.04508	1.04136	0.627991	-0.203155	0.159636	-1.41726	0.446338	0.191551	-1.39798	-0.676923	2.0885	-0.311359	0.496378
RFT1	-1.15605	-0.692992	-0.0678081	-0.0618954	1.04466	-0.0576247	-1.83549	0.321103	0.575999	-0.290623	0.51346	-0.463729	2.17099
CIAPIN1	-1.27455	0.2787	0.0293686	-1.31188	1.31892	0.0195532	-1.43691	0.86284	-0.971185	0.201639	0.839419	-0.0828264	1.52691
CASP6	-1.07527	0.529725	1.77353	-0.56165	-0.407141	-0.842967	-1.06828	1.3339	0.950362	-1.42073	0.574921	-0.0165818	0.230192
PET112	-1.46886	0.759793	1.2832	-0.436208	0.97288	0.666041	-1.60187	0.619407	-1.31842	-0.132503	1.03115	0.128351	-0.502962
TCAIM	-0.161053	-0.260385	0.0343713	-0.882704	0.761556	0.77986	-1.0951	1.6781	-0.879758	0.683744	-1.88404	1.04892	0.176493
UBE2E2	-1.01747	-0.0562393	0.437944	-1.11074	1.40728	0.673186	-1.10454	0.0493976	-1.82262	0.0800609	0.233682	1.18744	1.04261
CYCS	-1.87095	-0.0187026	-1.01606	0.0897564	-0.565968	0.432889	-0.876449	1.67512	-0.706679	0.351583	0.220961	1.36087	0.923621
MRPL39	-1.27277	-0.0242463	1.27197	0.308718	0.162887	-1.06999	-1.91052	1.53666	0.539981	0.0281372	-0.710417	0.705795	0.4338
CS	-1.27213	0.445743	0.461344	-0.234673	-0.671335	-0.986738	0.873164	1.79949	-0.83749	-1.28636	1.44909	0.115342	0.144545
MRPS5	-0.378595	-1.125	-0.657155	0.563276	0.0965839	-0.13432	-0.351577	2.24753	-0.783506	-1.35796	1.26361	-0.135555	0.752677
SMC3	-1.34902	-0.795535	-0.0771132	-0.384639	0.640045	-0.0125936	-1.59303	2.22266	-0.343759	0.210677	-0.132286	0.702213	0.912383
ODC1	-0.981403	-0.797339	0.146177	0.20007	1.60721	0.765675	-1.92196	0.856161	-1.20228	0.225946	1.07327	0.23164	-0.203161
PPIL1	-2.38547	0.292282	0.748678	0.0754525	0.723799	0.667184	-1.46027	0.31052	0.412956	0.0115403	-0.54742	1.39011	-0.239362
MAEA	-1.493	-0.287739	1.69447	-0.396264	0.575476	1.0383	-1.0416	-0.165908	-1.6139	1.0874	0.268343	-0.166823	0.501246
STMN1	-2.16438	-0.884099	0.539321	-0.0620226	0.493631	-0.581009	-0.715007	1.75893	0.489302	-0.515202	0.419832	1.1701	0.0506072
FAM20B	-1.94093	0.0727625	1.51472	-1.63138	0.672934	0.395793	-0.457313	1.3011	-0.593512	0.281652	0.455671	0.207654	-0.27915
NAA15	-0.64171	-0.183345	-0.908198	-0.0737023	-0.403926	0.330912	-1.4152	2.34244	-0.859216	-0.321798	0.185473	1.28055	0.667712
POLR3H	0.101214	1.19981	1.49239	0.0864751	-1.88816	-0.0272836	-1.86656	0.365938	-0.350299	0.562071	0.75952	-0.113914	-0.321209
USP1	-0.846873	-0.46871	0.035616	-0.803777	-0.0480325	-0.305816	-0.331997	2.74081	-1.00692	0.40885	-0.664864	0.992503	0.299207
TSR1	-1.08093	-0.808371	0.263557	0.25129	1.61199	0.668179	-1.70538	1.2965	-1.00936	-0.690272	0.913833	0.00451915	0.284443
ZNF408	-1.40469	-0.201112	0.850346	1.22095	0.38963	-1.54022	-0.280664	-0.663819	-1.24177	1.02881	1.35177	-0.0553641	0.546142
C2CD5	-0.0711563	-0.0321562	1.44598	-0.954476	-0.54448	0.34141	-1.06227	0.632692	-1.31206	1.61749	-1.30334	0.969098	0.273281
MZT1	-0.50043	-0.396213	-0.463346	-1.58818	-0.537808	-0.0475075	-0.756461	2.55457	-0.136316	0.237967	-0.00422825	0.976033	0.661919
CBLC	-0.391166	0.0134166	1.24476	0.375942	0.924901	0.17172	-1.97853	0.896729	-1.05597	0.548395	1.14014	-0.787007	-1.10333
ZNRF1	-0.7413	-0.0700815	-0.29118	0.916057	-0.695881	-0.559747	0.0292614	2.1211	0.613678	-0.0839068	0.942586	-0.203	-1.97758
PAXIP1	-0.0991402	-0.125548	0.0173976	-0.709679	0.592171	1.30712	-2.10465	1.13507	-0.835993	-0.751252	0.75513	1.28265	-0.463272
POR	-1.12807	1.66547	1.24793	-0.0434959	0.0581712	0.542277	-2.15539	-0.0175234	-0.843417	0.650778	0.432178	-0.355668	-0.0532319
TRUB1	-0.513245	-0.95346	-0.120609	-0.609108	-0.352051	0.544638	-1.05186	2.72515	0.153811	-0.0897422	-0.800286	0.885057	0.181698
PCBP4	-2.68559	0.502652	0.265516	0.0195763	-0.663805	0.487502	-0.618813	-0.748947	0.172872	0.890484	0.692249	1.08608	0.600228
DCTPP1	-2.32101	1.71492	0.219287	-1.11034	-0.323239	-0.241399	-0.190263	0.60333	0.0717949	-0.443277	0.893242	0.25243	0.874533
NUP88	-2.08349	-0.823232	-0.0525774	-0.880213	0.341279	-0.114859	-0.0611991	2.09525	-0.0561565	-0.44274	0.540498	0.828626	0.70882
YARS2	-0.472685	-0.934342	-0.127098	0.975456	0.105469	-0.567448	-2.48837	1.18273	-0.0661651	0.234671	0.674976	0.295544	1.18726
NOLC1	-1.21477	-0.818124	0.292957	0.415197	0.3654	0.127834	-1.91376	1.51644	-0.797736	-0.535304	1.14024	0.35636	1.06527
IPO7	-1.05399	-0.695582	-0.470877	-1.23559	-0.0198996	-0.144746	-0.445006	2.34402	-0.845235	0.355243	0.177361	0.987201	1.04711
CBX5	-2.47541	-0.0425062	0.70676	-0.896741	-0.147828	-0.178253	-0.410709	1.27671	-0.202645	0.406735	1.23831	-0.233624	0.959209
PGM2	-1.38307	-0.746604	0.100133	-0.512402	0.691003	-0.115208	-1.81005	1.59542	-0.0793518	-0.405929	0.385207	1.03067	1.25018
KARS	-0.673345	-0.0462284	0.790562	1.38181	1.1377	0.219025	-2.02073	1.11311	-1.2745	-0.618385	0.47141	-0.262532	-0.217904
MDC1	-1.58089	1.71442	-0.116489	-0.0619489	-1.1749	-0.533729	-0.651299	1.35002	1.07147	-0.612266	-0.521555	0.885037	0.232121
ZMYND19	0.663294	0.398993	-0.753299	1.26712	-0.344156	-0.216328	-0.626745	1.3758	-0.938156	-1.11204	0.916318	1.03025	-1.66105
ZNF146	-0.688506	-2.11439	-0.581856	0.442229	-0.183275	0.00205351	-0.902421	1.80647	-0.0803616	-0.0197725	0.695794	1.35981	0.264219
MESDC1	-0.3239	1.17597	-0.339256	-0.743598	-0.412181	2.34341	-0.446791	0.790463	-0.931667	-0.967029	0.547046	0.366533	-1.059
SNRNP200	-1.60318	0.977602	1.35977	-0.126992	0.720313	0.068479	-2.26384	0.904283	0.0725765	0.0233471	0.242608	-0.249927	-0.125047
NOP58	-1.63591	-0.366274	-0.0459225	0.665373	0.251133	-0.290407	-1.55957	2.06731	-0.180125	-0.708521	0.17541	0.843606	0.783895
NAB1	-1.00217	-0.107125	-0.919299	0.114098	-0.241776	0.231561	-0.875682	1.44455	-0.696421	1.16255	-1.36988	0.46103	1.79855
FKBPL	-0.880903	1.0318	1.36229	1.07866	-0.229569	0.0971691	-1.41772	0.940217	-0.242181	0.159025	0.532433	-0.559428	-1.87179
CBWD5	-1.0408	-0.139173	-0.00552695	0.429237	-0.626045	-0.854729	0.947679	2.10111	-0.0920761	-1.90711	0.597997	0.5194	0.0700409
ZFP64	-1.23152	0.532066	0.937008	-0.31632	0.563207	1.97333	-1.65529	0.900058	0.149737	-0.723459	-0.209239	-0.933335	0.0137641
MKRN2	-2.73139	0.0294754	0.409598	-0.917998	0.300606	0.23453	-0.0929353	1.0798	-0.283793	0.59747	0.106747	-0.0572601	1.32515
GPR124	-1.70418	-1.32112	-0.397497	-0.89018	0.417303	0.509629	0.0989271	0.279152	-0.455504	0.599378	1.7263	1.48658	-0.348797
DYNC1H1	-1.66897	0.211615	0.45018	-0.248171	-0.796232	-1.08594	-1.17466	-0.15514	0.282775	1.00455	1.60179	0.161328	1.41687
XRCC6BP1	-2.19259	1.55695	0.446205	-0.486758	0.304735	0.68601	-1.08252	0.955255	0.172926	-0.0464938	-0.934133	0.852176	-0.231766
TWISTNB	-0.899314	-0.130932	0.406248	-1.89903	0.0567549	1.02097	-0.710415	0.87733	-0.753003	-0.358996	-0.480689	1.56634	1.30474
C19orf12	-0.283009	0.0299096	0.113042	-0.433516	0.573891	0.486045	1.00489	-0.239862	-2.63134	-0.0922392	1.74985	-0.300683	0.0230196
SMN2	-0.205572	-1.28665	-1.30145	0.710548	0.89024	-0.378267	-1.34668	1.77025	-0.238094	-0.161932	0.882512	-0.421694	1.0868
PRPF4	-1.5883	-0.516219	0.173571	0.629261	1.33251	0.726321	-2.19453	0.820321	-0.438206	-0.303268	0.684948	0.416499	0.257084
GSS	-0.292764	-0.0565845	1.19632	1.09482	0.790933	0.404442	-2.28536	0.36032	-0.806485	-0.482317	1.24105	-0.443862	-0.720518
FAM200A	-0.548966	0.938197	0.729349	-0.269853	-0.218199	0.856494	0.48202	0.249852	-1.32796	-1.43896	-1.65914	1.34344	0.863723
NSUN2	-1.19726	-0.492019	-1.30381	0.225917	0.463653	-0.416032	-0.636603	1.85383	-1.19251	-0.0890064	1.36987	0.570368	0.843612
SNRNP25	-1.89921	1.67132	1.26296	-0.413074	0.653526	-0.314872	-0.403107	1.15259	-0.812056	0.018893	-0.344004	0.374782	-0.947743
ESF1	-0.457262	-1.26065	-1.75254	0.876517	0.568406	-0.549216	-0.927161	1.68692	-0.447088	0.225069	0.164367	0.914181	0.958457
RAD51D	-0.963661	0.385847	1.38163	-1.6042	0.633886	0.272742	-0.28121	1.14137	0.210493	-0.766736	0.843494	-1.73421	0.480558
TP53BP2	-0.666276	-1.85976	0.409507	-0.16627	0.731442	-0.390077	0.293309	1.747	-0.412088	-1.58891	0.572767	0.956845	0.37251
RBBP6	0.522856	0.698266	0.197319	0.879768	-0.209922	0.4229	-0.745028	0.674234	-0.634518	-1.53047	-2.01878	1.52492	0.218457
SYNC	0.407198	0.122566	0.501928	0.950145	0.888652	1.09642	-2.37048	0.922755	-0.229608	-0.970529	-0.347877	0.0688133	-1.03998
ZNF330	-1.76378	-0.369574	0.388475	-1.84624	1.18823	0.608592	-0.84357	1.14827	0.30594	0.708261	0.324885	-0.502891	0.653403
CCAR1	-0.701925	0.355127	-0.0780087	1.45008	-0.802085	0.616727	-2.02021	1.15795	-0.413045	-0.765804	-0.358205	1.38191	0.177483
AARSD1	-1.04435	-0.85092	0.0601745	2.17276	0.853333	-0.814261	-0.508737	1.25074	0.373078	0.0454039	0.4156	-1.08967	-0.863154
GARS	-1.55095	-0.178905	0.831252	0.449485	-0.236575	0.503939	-2.15221	1.42856	-0.784216	0.324028	0.419713	0.887262	0.05861
FAM86A	-0.86485	0.260088	0.732079	0.455292	1.36656	-0.232727	-0.684398	0.202653	-1.23446	-0.165245	1.40439	-1.98323	0.743861
SUPV3L1	-1.76765	-0.383496	1.06602	-0.9539	-0.654904	-0.562632	-0.78154	0.833996	-0.120066	1.72352	1.1124	-0.135786	0.624024
DDX18	-1.87778	-1.21178	-0.303919	-0.931645	0.459537	0.767892	-0.416445	1.35402	0.865134	-0.148497	0.229501	-0.308853	1.52283
C10orf137	-0.69327	0.315357	0.0663629	0.296104	0.397642	-1.04342	-0.620354	2.0382	-1.70709	-0.27368	-0.754071	1.10649	0.871718
UTP18	-0.0130602	-0.291226	-0.229698	-0.162788	1.58367	0.158825	-2.06299	1.4973	-0.702172	-1.00482	0.0170196	1.13868	0.0712588
ACAA2	-2.29404	0.814012	1.77631	-0.886814	0.713684	-0.812672	-0.287528	0.292396	-0.575703	0.260494	0.531614	0.276215	0.192035
DRG2	-0.442647	0.117593	1.03633	0.898714	-0.156234	-0.821925	-0.962476	1.67798	-0.450681	0.806598	0.765942	-1.93381	-0.535374
ZNF202	0.603663	-0.922902	-0.180407	1.52154	-0.82454	-1.01106	-0.0891194	0.766908	0.727823	-1.75172	-0.606593	1.43625	0.330156
SGTA	-1.6693	0.226807	0.894819	0.940567	0.960845	0.0856296	-1.92171	0.462847	-1.00598	0.246651	1.15138	0.106083	-0.478641
SENP6	-0.439038	-0.00676289	1.28158	-0.404382	-0.299133	0.524386	-2.08547	1.40021	-0.386284	-0.0598841	-1.26482	1.04486	0.694751
EXO5	-0.951421	1.06668	-0.197418	-0.523508	-0.497363	0.966995	-1.84545	0.504667	0.9911	1.15945	0.880268	-1.27308	-0.280914
DCPS	-1.0051	-0.242661	0.376907	0.896437	0.176276	-1.28999	-0.894332	2.05975	-0.372775	-0.608979	1.56534	-0.516427	-0.144446
LETM1	-0.680803	0.530273	1.08147	1.16644	1.07197	0.479675	-2.24237	-0.438302	-0.757873	0.189533	-0.0557852	0.680212	-1.02444
SMARCAL1	-1.77652	-1.08554	1.16936	0.447523	0.414413	0.0029537	-0.942751	0.942604	0.404015	-1.38588	0.89421	1.10827	-0.192664
ATP5D	-0.159836	0.895132	0.437747	1.60441	0.373442	0.869519	-1.78636	0.260458	-1.06502	-0.680402	0.95261	-1.23844	-0.46326
FOCAD	-1.13416	-0.990967	1.27119	-0.236777	0.589376	0.711316	1.22626	0.532794	-1.43332	-1.15531	1.01691	0.478323	-0.875624
EXOC8	-0.237619	-1.30077	-1.06565	1.23586	-0.847678	0.181435	0.249953	1.28885	0.613924	-1.32809	-0.578789	1.61479	0.173794
GLO1	-2.07534	-0.333573	0.797792	-0.427232	0.413056	0.507407	-1.17667	1.5634	-0.524165	-0.59548	0.0541285	1.25855	0.538124
LRRC58	-0.407766	-0.431722	0.139076	-1.27655	0.566798	1.07952	-1.6302	1.77912	-0.457599	0.554342	-1.16378	0.762521	0.486247
SMAP1	-0.9396	0.27413	1.4887	-0.154071	0.81173	1.76177	-1.36999	0.434609	-1.51196	0.0839954	0.225654	-0.650127	-0.45483
NPM3	-1.57261	-0.535069	-0.276337	0.837151	1.18967	-0.430639	-2.14867	0.563864	0.422201	-0.0203551	0.914198	0.106815	0.949785
YAE1D1	-1.46401	-0.13225	0.938762	-0.433279	-0.159891	0.276864	-1.18969	-0.207606	1.64474	0.270092	-1.54576	1.13874	0.863286
CCT3	-2.44467	-0.431915	0.486542	-0.0827779	-0.131802	-0.393993	-0.606298	1.81576	-0.34657	0.115198	1.06605	0.352949	0.601528
KDM1A	-1.04604	-0.334451	1.11005	0.924046	-0.129518	0.550605	-2.54713	0.69811	-0.402104	-0.433173	0.901224	0.341855	0.366523
DNAJC2	-0.47647	-0.48571	-1.03852	0.820743	0.111191	-0.666995	-0.711053	2.0115	-1.18925	0.199548	-0.314622	1.79438	-0.0547386
ANP32A	-0.959316	-1.37966	0.670894	0.839314	0.422582	0.193168	-1.43157	1.75972	-1.06766	-0.508374	1.07748	0.307907	0.0755018
GMPS	-1.51427	-0.232271	0.259525	0.1322	1.10992	0.329703	-1.88321	1.85188	-0.960252	0.200684	0.521063	0.110512	0.0745204
NSUN4	-2.20682	-0.127738	1.57382	-0.667889	1.22132	-0.258869	-0.871034	0.391486	0.470211	1.15384	-0.147742	-0.215168	-0.315414
AP000350.4	-1.23938	1.86475	0.58558	0.0164831	0.712137	0.18313	-2.11783	0.0199486	-0.216223	-0.352762	1.11534	-0.42501	-0.146172
ICMT	-2.26775	0.490594	1.27474	-0.928986	0.111512	0.88654	-0.725278	1.19204	0.449085	0.710201	-0.720129	-0.0829869	-0.389575
SLBP	-2.35051	-0.99283	0.225737	-0.543502	0.868507	-0.183772	-0.154063	1.75928	-0.311059	0.209146	-0.00703206	0.752024	0.72807
MZT2B	-1.76267	1.16188	0.380034	1.03127	0.116449	-0.901878	-0.634586	0.98284	0.0677845	0.0387632	1.3588	-1.46552	-0.37318
PCCB	-2.50705	0.284748	0.505684	0.287439	0.269028	-0.0260738	0.249754	1.91767	0.542458	-0.408267	0.00478702	-1.00395	-0.116237
RCC1	-2.80966	0.39618	0.734899	0.421897	0.553434	-0.271006	-0.964533	0.761446	0.0650064	0.555344	0.47807	-0.591646	0.670574
PRRC2A	-0.506947	0.61169	1.39215	1.33964	-0.233907	0.586044	-2.56777	-0.000232784	-0.439635	0.105388	0.401947	-0.199846	-0.488523
ZNF496	-2.00225	1.49746	0.212759	-1.00766	0.545065	1.65299	-0.613449	0.180076	-0.0432908	0.836107	-0.373585	-0.346511	-0.537707
G3BP1	-0.436691	-0.927376	-0.971264	-0.307447	-0.409067	-0.263172	-1.47687	1.92615	0.0813048	0.0231394	0.584796	0.35821	1.81828
RBFA	-2.36806	0.827566	0.284135	0.0460585	-0.0409677	0.35936	0.652931	1.3622	-0.0633025	-0.0529672	1.04539	-1.0815	-0.970839
PRPF4B	-0.951054	0.400421	1.26185	-0.956216	0.722051	0.609806	-0.854366	1.11101	0.0688272	-0.614881	-1.63851	1.45731	-0.616252
SMN1	-0.160756	-1.26034	-1.29606	0.749902	0.939073	-0.358273	-1.58584	1.69239	-0.200302	-0.0580342	0.872456	-0.27044	0.936218
MKS1	-2.24443	0.764496	0.322273	0.228088	0.995697	-0.582315	-1.02693	0.350926	1.7604	0.308284	-0.0257613	-0.705867	-0.144865
RTCA	-0.0588589	-1.44897	-1.51126	-0.1277	-0.173306	0.397781	-0.702356	1.52682	-1.09641	0.0112823	1.03459	1.03165	1.11674
TPR	-1.45034	0.941418	-0.21172	0.124977	-0.566038	0.0132616	-2.34938	0.27553	1.00588	0.740318	-0.180808	1.01355	0.643347
GLRX3	-1.43761	0.170495	-1.1197	-0.93859	0.274337	-0.464725	-1.24785	0.91843	-0.218755	0.260507	1.29947	0.989043	1.51495
DHCR7	-2.13221	-0.384946	1.35323	-1.1449	-0.479071	-0.294275	-0.317488	0.896311	0.955361	-0.139583	1.07031	-0.272293	0.889547
MSH3	-1.21371	-0.408585	-0.346088	-1.54699	-0.38282	-0.163896	-0.686653	2.03849	-0.0842516	1.28867	1.14569	0.153353	0.206782
ZNF770	0.530359	-0.276827	0.392813	-0.740107	0.53148	0.863217	-1.7961	1.22953	-0.828003	-0.308131	-1.27709	1.6622	0.0166576
WDR46	-0.716086	-0.0962667	1.53828	0.214536	1.56607	0.60948	-2.07241	-0.274185	-0.683732	-0.590055	0.867609	-0.525958	0.162725
FRA10AC1	-0.25152	-0.499879	0.450362	0.583622	0.769006	0.208232	-0.870284	2.23041	-1.21696	-0.49514	0.960501	-0.496866	-1.37148
SCO1	-0.953503	-1.15317	0.498822	1.26805	0.833465	0.577595	-1.79313	0.814466	-0.932321	-0.971794	0.735881	0.359324	0.716311
ATP13A3	-1.22816	-0.801678	-0.549255	-0.910967	0.182562	-0.191224	-1.04755	1.4094	-0.140318	0.320265	-0.00817866	0.759546	2.20556
PATL1	-1.43885	-0.593492	-1.05482	0.263226	-0.633447	-0.964684	-0.595916	1.46755	-0.0221453	0.962593	0.918296	0.0231522	1.66853
GNL3	-1.49006	-0.300595	-0.324351	0.111389	0.379914	-0.146889	-1.16214	1.82891	-1.2655	-0.215	0.45748	0.519539	1.6073
ADAT1	-1.95728	1.13102	0.489559	0.295014	1.26326	1.5614	-0.417161	0.27684	-0.368642	0.00595144	-0.528269	-0.469972	-1.28172
SPHK2	-1.02192	1.8901	1.45111	0.566006	0.482487	-1.31808	-1.46136	0.502142	-0.44184	0.0122245	0.162795	-0.55001	-0.273668
ISY1	-2.174	-1.55734	0.119839	-0.310807	0.543997	-0.0806754	-0.12082	1.45374	-0.563494	0.992385	0.651625	0.393358	0.652197
PRPF38B	1.17364	0.242099	-1.89141	1.00008	-0.985505	-0.550459	-0.21734	1.36783	-0.456183	-1.05624	0.13015	1.2049	0.0384379
AP2A1	-1.75349	1.03962	1.21176	-0.224312	-0.21593	0.321483	-1.74017	-0.136727	-0.7315	0.796469	1.32517	-0.260535	0.368158
LTA4H	-0.313493	-1.43605	0.709089	0.367209	1.77964	0.430072	-1.83253	0.8442	-0.941156	-0.242264	0.739337	-0.427791	0.323741
MCU	-1.03161	-1.07786	0.853418	1.12949	-0.762472	0.534706	-1.26072	0.380527	-1.16381	0.388725	-0.0284627	0.128749	1.90932
UQCRC2	-2.04877	-0.373701	0.887588	-1.15228	0.115069	-0.716014	-0.195634	1.74615	-0.572527	0.663949	0.410299	0.276286	0.959585
SMARCB1	-2.13434	0.747924	1.52645	0.477178	0.337263	0.121941	-1.50413	0.193539	-1.02789	0.749984	0.414877	-0.178393	0.275614
EXOC4	-2.33388	0.363092	1.03095	-1.42199	0.769198	0.301946	-0.298406	0.963586	-0.225094	0.720341	-0.176678	-0.549365	0.856307
DTYMK	-2.78282	0.968165	1.04754	-0.272567	0.285446	-0.22972	-0.242468	0.62286	0.948971	-0.624614	0.498115	-0.149374	-0.0695435
DLAT	-0.771745	-0.585625	-0.565956	-0.672223	-0.216623	-0.846363	0.204549	2.82219	-0.664727	-0.123403	0.931652	0.0502833	0.437994
PSMD2	-2.42052	-0.163462	0.855338	-0.795688	-0.143272	-0.583922	-0.548974	1.08319	-0.125154	0.386897	1.10754	0.120448	1.22758
ACTR1A	-2.55802	-0.482543	1.02817	-0.522138	-0.577886	-0.182421	-0.186638	0.768653	-0.316593	0.366712	1.14383	0.439661	1.07921
ZBTB2	-1.6697	0.902021	-0.954286	0.799335	-0.425687	-0.824305	0.404781	2.01459	-0.781333	0.0284884	-0.650267	0.400656	0.755703
DAZAP1	-0.96497	0.870514	0.82168	1.24518	0.510148	0.615413	-2.03775	0.369596	-1.04538	-0.338096	0.921021	-1.04675	0.0793927
RNF26	-0.886972	0.937695	1.22986	0.97726	-0.274417	-0.143387	-2.20974	0.132542	-0.471379	0.194706	1.42107	-0.752705	-0.154536
BZW2	-2.34027	-0.772308	1.02518	-0.669845	0.123344	-0.407699	-0.566124	1.46414	-0.0597802	-0.0674176	0.883441	0.816982	0.57036
EEF1E1	-1.02609	-0.397653	-0.00878396	0.33941	1.20391	-0.176207	-0.78376	0.95713	0.967876	-0.118144	-1.54127	1.73512	-1.15154
PCNA	-0.531328	-0.0636283	0.114497	0.803237	1.26857	-0.0281749	-2.5832	1.42325	-0.17188	-0.564607	-0.211348	0.592801	-0.0481959
CDC42EP4	-0.141866	0.867536	1.31973	-1.24845	-0.727004	-0.320457	-1.36947	0.225303	-0.47562	-0.226629	2.11819	0.539357	-0.560621
FTSJ2	-1.17274	0.28576	1.43267	1.36543	-0.111819	1.0433	-1.19126	0.959359	-1.12037	-0.0501941	-0.968593	0.426991	-0.898536
SNUPN	-0.89534	0.908716	1.66566	-0.702155	1.17208	0.664967	-1.32205	0.420159	0.178121	-0.711477	0.725442	-0.84348	-1.26064
FRYL	-0.442325	-0.64928	-2.09429	0.0470178	-0.0118717	-0.34614	-1.01052	1.47355	0.398813	-0.236294	0.833033	1.60903	0.429274
RASSF1	-1.84677	1.15738	0.117992	-0.285011	-0.490088	0.415261	1.01954	1.86465	-1.15021	-0.658588	0.244795	0.213847	-0.602805
TMEM181	0.619063	-0.635505	0.555189	-0.394086	1.25624	0.834524	-1.58199	0.667291	-1.70593	-0.553335	-0.347483	1.46847	-0.182454
APRT	-0.834184	1.75667	1.04153	0.952893	0.294138	0.155167	-1.59435	0.33774	-1.28605	-0.898569	0.737166	0.011634	-0.673781
CCDC167	-2.57858	1.06101	0.628368	-0.334312	0.397253	0.00673692	0.339149	0.961898	0.825338	-0.60884	-0.267928	0.592515	-1.0226
RARS	-0.535819	-1.57346	-0.709368	0.37755	1.59662	-0.0612929	-1.56384	1.31087	-0.615706	-0.162646	0.794009	0.267272	0.875802
GXYLT1	-1.46375	-0.738513	-1.42708	-0.220544	-0.245138	-0.473412	-0.656767	1.66252	0.352366	-0.0828386	1.077	1.12659	1.08957
MCM8	-1.28241	0.280255	-0.556319	0.182762	-0.193087	0.221002	-0.560885	2.5287	-0.763068	0.836147	-1.12046	0.719037	-0.291667
SIGMAR1	-0.292575	0.30195	0.342133	1.6534	-0.122941	0.380895	-2.28656	0.874352	-1.05167	-0.321075	1.15456	-0.512792	-0.119675
ACBD6	-0.659461	0.18375	0.625354	1.12217	0.939752	1.05675	-1.93208	0.723729	-1.80446	-0.0819391	0.283564	-0.525842	0.0687117
KDM2B	-1.64549	2.22219	0.565215	-0.934134	0.361008	0.423833	-0.786919	0.0758689	0.550975	0.67388	-0.200088	-1.18992	-0.116422
MAP4	-1.51544	-0.393315	-0.265297	-0.297189	-0.86221	-0.380076	-1.65426	0.780837	0.470156	1.20277	1.18369	0.322019	1.40832
RAD51C	-0.516337	-0.0258125	0.539295	0.675266	0.363849	0.253758	-0.226296	1.33547	0.253824	-0.553182	-1.58544	1.46589	-1.98029
DNPEP	-1.6535	0.450389	1.26945	0.255349	0.310412	-0.1826	-1.3277	0.206172	-0.209921	0.667639	1.37461	-1.67535	0.515046
CEP192	-0.41768	0.14211	0.766965	-1.11718	0.845491	1.18494	-1.01607	1.65055	0.460481	0.584549	-0.766778	-1.52377	-0.793611
WDR77	-2.31801	-0.208044	-0.174271	0.485925	1.24234	-0.2416	-1.38972	0.958185	-0.354199	-0.0889974	1.02636	0.291162	0.770879
ETF1	-1.75455	-0.414552	-0.576436	-1.17956	0.33248	-0.000574062	-0.983087	1.18755	-0.296688	0.928799	0.224452	0.858783	1.67338
PARP1	-1.26519	-0.472684	1.15056	0.128298	0.717683	0.124386	-2.29484	1.51123	-0.0934098	-0.248019	0.819787	-0.108343	0.0305404
RPP21	-1.07943	0.313246	1.08539	0.749216	0.133373	0.816456	-2.00244	0.52937	-1.51777	-0.371688	1.17785	-0.216748	0.383178
INO80E	-1.73306	0.799012	0.276121	0.180511	-0.128556	-0.139664	-1.52286	0.294281	-1.05115	0.786649	1.76117	-0.420034	0.897574
NAGA	-1.59683	0.431927	1.69389	-0.217063	0.323757	0.171084	-1.26739	-0.0629454	-0.0207792	1.50351	0.348397	-1.48012	0.172553
MYH10	-2.23931	0.121645	0.264687	-1.27427	0.0944974	0.543146	-1.02378	0.259707	1.29694	0.124875	0.397359	0.0197775	1.41472
TGS1	-1.75505	-2.0905	0.531356	0.539606	0.415402	-0.190601	-0.670985	1.15841	0.356344	-0.432824	0.430865	0.944842	0.763139
AREL1	-0.533203	0.131856	0.524695	-1.46181	0.447963	1.17384	-0.855188	2.03892	-1.38165	0.726988	-0.562257	-0.255678	0.00552777
2017-03-07	-1.78946	-1.0313	0.493001	-0.787005	-0.433639	0.881569	-0.319903	1.92539	0.057057	0.13781	-0.811042	0.767776	0.909744
NOL7	-0.0193307	-0.875122	1.09082	1.14944	0.843881	1.11097	-1.92057	0.783501	-1.08774	-0.583464	-0.529792	0.597004	-0.559592
CBX3	-1.70279	0.160482	0.141973	0.0647347	-0.721303	0.0655143	-1.26073	2.15306	-0.220034	-0.609169	0.408503	1.28881	0.230952
ELAVL1	-2.52602	-0.364476	1.02265	0.548895	-0.296946	0.0198311	-1.02621	1.13107	-0.509162	0.438414	1.0583	0.151832	0.35183
SDCCAG8	-0.997093	-0.527757	1.47816	-0.501836	0.262325	-0.212799	-1.59609	-0.145905	0.413286	0.847398	-0.966135	0.000865296	1.94558
2017-09-06	-1.47794	-0.20837	2.04382	0.916439	-0.77851	1.14264	0.112244	0.794709	-0.880276	0.0337677	-0.108281	-0.523859	-1.06638
C1QBP	-1.53145	-0.243572	-0.352913	0.708455	1.20913	0.164349	-2.02853	0.709454	-0.703312	-0.426399	0.769609	1.0914	0.633777
PGD	-2.49862	0.274381	1.25851	-0.409741	-0.187463	-0.56074	0.28363	1.47036	-0.621701	0.343993	0.646062	-0.455207	0.456537
SMARCD1	-2.40737	0.593093	1.36533	-0.360462	0.460515	0.136001	-0.920045	-0.0814426	-0.787986	0.829324	0.622392	-0.405629	0.956277
CCT5	-1.21046	-0.758677	-0.60395	-0.0447855	0.811553	-0.2707	-1.52519	2.07294	-0.490822	-0.306233	0.991057	0.547396	0.787869
SMARCA5	-0.748683	-1.86913	-0.449938	0.309455	-0.154357	-0.323347	-1.14403	1.90724	-0.121963	-0.0461004	0.52238	0.919577	1.19889
TUT1	-0.250449	-0.0268967	0.607489	0.695798	1.37585	-1.16392	-1.25028	0.349974	1.87747	-0.98057	0.37594	-1.14107	-0.469338
UBN1	-2.22128	0.588534	1.3144	-0.81463	-0.763715	-0.17189	-1.02775	0.846066	0.231753	0.991043	0.107503	-0.0262046	0.946166
PSMD7	-1.99467	-0.854588	-0.0184785	-1.04191	0.812889	0.105222	-0.834334	0.970305	-0.589166	0.390911	0.945456	0.68058	1.42778
NUCKS1	-1.17501	-0.531924	1.44325	-0.959082	0.813514	0.785099	-1.36272	1.94765	-0.497696	0.155018	-0.265091	-0.195967	-0.157031
BRIX1	-1.1429	-1.07455	-1.23216	0.203292	0.894201	0.365102	-1.23482	2.02526	-0.663353	0.323443	0.753981	0.369338	0.413165
DHX57	-0.151338	-0.571884	0.803836	0.807162	1.25178	0.580608	-2.54304	0.732019	0.106857	-1.19246	0.0700457	0.0802671	0.0261515
SET	-1.38872	-1.13033	0.215335	0.504736	-0.0129759	0.244054	-1.41874	2.16707	-0.727497	-0.277476	0.549942	0.675638	0.59897
DSTYK	-2.15183	0.288723	0.760107	-0.567834	0.489401	0.996605	-1.02464	0.0778268	-0.0837809	0.998393	-1.31215	0.446231	1.08294
ARF6	-1.15445	-0.624818	-0.387562	-0.539772	-0.643748	-0.179366	-0.418804	1.68134	0.14818	-0.71642	2.38774	0.381451	0.0662299
TDP1	-1.95949	0.515708	1.26848	-1.59133	0.418671	0.954755	-0.254026	1.46323	0.0861534	0.117169	-0.0926282	-0.43569	-0.490997
MAPK3	-1.84528	0.600587	1.53696	-0.43174	0.0413598	-0.53411	-0.0946497	-0.339162	-0.76577	1.72749	1.02297	-0.802528	-0.116124
HNRNPAB	0.109208	-0.383063	-0.572461	1.05771	0.285336	0.35245	-2.05303	1.73452	-0.748759	-0.860518	1.28172	-0.126049	-0.0770568
PBDC1	-0.389082	-0.441397	-0.230502	0.992455	1.61347	-0.088916	-0.982347	0.149814	-0.374158	-1.91063	1.3453	-0.66867	0.984663
APEH	-1.79713	0.546036	1.13541	-0.756848	0.630136	0.384341	-1.34507	0.548004	-1.07689	0.734153	0.839607	-0.798298	0.956555
FUBP1	-1.84772	-0.391147	-0.11314	-0.389522	-0.0678325	-0.528308	-0.53462	2.44044	-0.422835	-0.0301383	0.51125	0.263274	1.1103
EIF3CL	-1.76196	0.308569	1.52206	0.911892	0.536533	0.249419	-1.73266	0.894026	-0.547494	-0.295589	0.815382	-0.597518	-0.302658
EIF4G1	-1.4419	-0.113577	0.283492	1.08876	0.104846	0.113123	-2.50021	0.0661999	-0.172217	0.529514	1.32357	0.505978	0.212417
MRPL46	-2.21234	1.08124	1.06575	-0.365834	0.654977	-0.43324	0.0354919	-0.709267	0.881658	-0.108238	-0.141722	1.28874	-1.03722
UMPS	-1.4749	-1.26093	0.762261	0.55837	1.55732	-0.0387303	-0.0374943	1.62684	-0.85531	-0.892117	0.418276	0.317551	-0.68114
GRHPR	-2.33833	-0.219722	1.16859	-0.380535	-0.163894	-0.390317	0.577281	1.8537	-0.740358	0.263605	0.611051	-0.0716305	-0.169443
POLD2	-1.31108	0.885999	-0.312931	0.718124	0.706329	-0.602491	-0.501651	2.10052	-1.64481	-0.546357	0.52794	-0.202054	0.182461
NUS1	-0.648283	-1.6277	-0.14882	-0.0131166	0.613895	1.13113	-1.79385	1.12523	-0.727557	-0.115532	0.226367	1.3185	0.659732
ATF5	-2.34893	0.869934	0.860347	0.939406	-0.613484	1.26578	-0.662502	0.521442	0.186664	-0.396298	-0.614632	0.645744	-0.653477
HNRNPR	-2.15101	-0.518499	0.443893	-0.430999	-0.254626	0.0600054	-0.0855099	2.41882	-0.214142	-0.419346	0.636774	0.12416	0.390479
CDC5L	-1.13595	-0.924441	0.397216	-0.58659	0.541808	-0.116548	-1.58686	2.10765	-0.461962	-0.420736	0.691605	0.970726	0.524084
TERF1	-0.968478	-1.66325	-0.195621	-0.452107	-0.427557	0.176797	0.0575623	1.37779	-1.33471	0.0362012	1.37414	0.672272	1.34696
HEATR3	-0.616436	-0.594599	0.767759	0.406219	0.220137	0.316485	-1.96209	1.63025	0.0608281	-1.74889	0.401646	0.616196	0.502492
NTMT1	-1.33935	-0.530869	0.43755	0.789125	0.787912	1.02865	-2.29224	0.509	-0.324333	-0.0346697	1.29971	0.0185498	-0.349032
HNRNPA2B1	0.719635	-1.08973	0.435734	1.09253	0.663772	0.496892	-2.01135	1.55418	-0.691094	-0.860693	0.423326	-0.147235	-0.585963
NDUFA10	-2.06392	-0.382839	1.73134	0.0662297	0.164072	0.63477	-1.17375	0.99013	-0.620537	-0.381435	1.11885	-0.136347	0.053435
THOC2	-1.23675	0.570594	0.474555	0.631984	0.317206	1.28731	-2.30849	0.675363	-1.04019	-0.00974358	-0.205991	-0.0761462	0.920298
VRK2	-2.35047	-0.0586667	0.0107684	-0.389777	-0.370284	1.01003	0.570325	1.76955	-1.08553	0.357356	-0.236767	0.536221	0.237245
ABT1	-2.46107	0.110434	0.94786	0.126619	1.03973	1.05437	-0.97879	-0.568372	-0.0694685	0.577085	0.776614	0.195584	-0.750594
PMM2	-2.40287	-0.275821	0.456808	-0.747257	-0.192274	0.346362	-0.875261	1.03619	-0.587647	0.586791	0.404335	1.1092	1.14144
DDX19B	-2.34287	0.38732	1.38697	0.786032	0.288188	0.785678	-1.29285	-0.128535	-0.815082	0.202323	0.844415	0.0109025	-0.112491
MGME1	0.252299	-0.552551	-0.0715933	1.90281	0.334864	0.271335	-1.71738	1.63204	-0.79274	-0.979692	0.350212	0.0708343	-0.700442
MRE11A	-1.86167	-0.380138	0.00397321	0.197212	-0.467672	-0.561503	-0.255545	2.46233	-0.179102	0.664642	-0.0589239	-0.528747	0.965143
UBAP2	-2.00471	0.5132	0.639045	1.27802	-0.869634	0.843364	-1.49204	0.842548	-0.474564	-0.560876	0.764184	0.180972	0.340498
PDCD2	-0.286274	-0.932137	1.04869	1.54624	1.3485	1.20727	-1.05609	-0.0107425	-1.35718	-0.866499	-0.231909	0.262309	-0.672166
C12orf73	-0.421149	-0.0489519	0.396696	0.740067	-0.0220565	-1.00606	-0.705183	2.21537	0.0152325	-1.31366	1.45508	-0.685738	-0.619643
GNA13	-1.80782	-0.91036	0.140131	-0.923263	0.0714612	0.897745	-1.06051	0.911695	-0.715399	1.0211	0.0995968	0.902764	1.37285
BLOC1S2	-1.8733	-1.20903	0.455204	-0.278196	-0.117367	-0.496778	-0.82292	-0.174359	0.0276272	1.47829	0.424299	1.47353	1.113
NOP56	-1.59529	0.887273	-0.664138	1.52897	0.578378	-0.353581	-1.99623	0.629584	-0.0746262	-0.42333	0.522627	0.734239	0.226119
NUDT15	-1.67276	-0.9935	0.750074	-0.267232	0.517756	-0.299849	-0.229454	1.91705	0.513755	0.476825	-1.31355	-0.440453	1.04134
TRAPPC11	-1.92556	0.796729	1.17044	-1.3702	0.295247	-0.33446	-1.4916	0.253241	0.0944304	0.881396	0.950793	0.313576	0.365961
NUP37	-1.64427	-0.210184	-0.823715	-0.52458	1.78883	-1.11551	-0.741743	0.777934	1.40915	0.0376224	-0.111708	0.698601	0.459576
NOL3	-1.01979	0.510831	-0.665433	-0.811595	-1.1219	-0.118009	0.317274	1.59504	-0.206103	0.428592	2.16941	-0.250792	-0.827522
MAGOH	0.327763	-1.5266	-1.02223	1.08573	1.0974	1.15664	-0.475539	1.42873	0.097124	-1.34322	-0.0167104	-0.844729	0.0356472
PTGR1	-1.82426	0.00861377	1.99546	-0.936471	-0.289716	0.323685	-0.508104	1.32969	-0.683445	-0.0732264	0.676707	0.568303	-0.587237
UCHL3	-1.2543	-0.596479	-0.409625	-0.84458	-0.197101	0.109314	-1.56657	1.90044	-0.121107	0.165223	0.886028	1.40378	0.524983
NUP54	-2.19225	0.411786	-0.140244	-0.295105	-1.26516	0.318971	-0.875642	0.968137	-0.392137	1.21276	0.508382	0.631862	1.10864
MEMO1	-1.11248	0.085248	-0.444056	-0.575375	0.178158	0.206949	-1.77625	1.31323	-0.784173	-0.635866	0.987149	1.21298	1.34448
RNASEH2A	-1.64887	0.280237	0.705429	0.459838	1.07408	-0.254164	-1.82089	1.62332	0.0983094	-0.0969811	0.771048	-0.621171	-0.570192
CSNK2A2	-0.478413	-0.345764	0.466863	0.34425	1.18241	0.688777	-1.55079	0.481639	-1.92477	0.206077	1.6127	-0.00652911	-0.676456
DDX39A	-0.674976	0.65204	0.348481	1.22866	0.36078	-0.320622	-2.3528	1.48394	0.00612057	-0.994428	0.489146	-0.476295	0.24995
CAMSAP1	-1.82475	0.666504	0.168267	-1.13265	0.448572	-0.577739	-1.57757	0.468905	0.281479	0.570502	1.61963	0.796807	0.0920386
FAM120B	0.088568	-0.682975	1.87859	0.494502	1.14184	0.753308	-1.58999	0.262464	0.0224483	-1.25021	-1.20227	0.410218	-0.326491
UROS	-1.98411	-0.376312	2.06335	-0.460561	0.529734	0.437788	-0.431975	0.481882	-0.884598	-0.241676	0.934754	-0.683767	0.615489
XYLB	-1.23747	-1.32862	0.634838	-0.107547	1.28382	0.033686	-0.700883	1.90654	0.697321	-0.10779	0.316086	-1.38404	-0.00594456
CPNE1	-1.35751	-1.22265	0.995429	0.983311	1.12005	0.493751	-1.9809	0.113007	-0.712545	0.20859	0.442209	0.232789	0.684466
MRPS10	-2.51916	-0.270221	0.525877	-0.581915	0.341453	-0.0733951	-0.302157	1.70624	0.0123629	0.0125541	-0.082468	1.34909	-0.118261
TPRKB	-2.03903	0.622289	-0.870583	-0.219258	-0.321415	0.253992	-0.404742	1.67581	1.41445	-0.209526	-0.714955	0.964601	-0.151629
PGLS	-1.85653	1.12739	1.80114	0.387805	0.472644	0.345793	-0.221791	-0.316908	-0.911409	-0.170057	1.00787	-1.09	-0.57595
FLII	-1.34316	0.877914	0.418858	1.32681	-0.289751	0.391111	-1.78652	-0.532578	0.240709	0.668651	1.14198	0.263794	-1.37782
OCRL	-2.12453	-0.581779	0.733551	-0.482479	-0.915084	-0.170033	0.126681	2.02692	-0.463663	0.0324259	0.413994	0.620668	0.783327
TCFL5	-1.01768	-0.24848	1.19729	1.45687	0.22385	0.852381	-1.2809	1.12133	-1.39017	-1.234	-0.226789	0.18407	0.362224
TMEM98	-2.36438	0.205265	1.44555	-0.465959	0.209086	1.02866	0.235262	0.775992	-0.515825	0.874864	0.0387237	-1.04353	-0.423705
CCDC58	-0.773982	-0.751983	-0.998661	0.302503	0.371982	-1.55875	-1.38355	1.64933	0.583482	0.110507	0.488056	1.10356	0.857511
KDELC1	-0.188096	-2.6522	0.349527	-0.342255	0.595399	0.401365	-1.2763	1.03902	0.981109	0.50292	0.00196673	0.0950828	0.492462
EIF5B	-0.373936	-0.556562	0.395598	1.4958	0.463848	-0.0319097	-2.40391	1.30215	-0.812965	-0.496493	0.434613	0.607508	-0.0237409
HNRNPLL	-2.17883	-0.68213	0.174888	-0.612884	0.659154	0.19217	-0.487573	2.00262	0.00249518	0.527347	-0.0449376	-0.576538	1.02422
GSPT1	-1.78749	-0.435811	0.334709	-0.17205	-0.0102921	-0.121521	-1.13502	2.40311	-0.466638	-0.156479	0.476665	0.955208	0.115601
MFF	-1.79696	-0.237729	1.86009	0.119202	0.801825	0.896586	0.410123	1.07741	-0.803175	-0.757586	-1.03861	-0.378777	-0.152395
SSB	-1.38323	-1.68499	0.0517438	0.325498	-0.0916909	-0.233724	-0.486275	2.36181	-0.494955	-0.0345255	0.32212	0.709164	0.639053
MRPS23	-2.58574	-0.301443	-0.121656	-0.341516	0.652275	-0.522396	-0.646539	0.922416	0.744287	0.1594	0.0527502	1.526	0.462165
SAAL1	0.563636	-1.21315	1.17238	0.297649	0.871329	-0.0905094	-2.01188	1.25473	-1.2998	0.25225	0.655592	-0.0351301	-0.417096
GRSF1	-1.9694	-0.359292	0.76859	-0.455569	0.595758	0.49267	-1.47275	1.67248	-0.850223	0.124119	0.172461	0.496419	0.784729
RHNO1	-2.48396	1.18457	1.29833	-0.307358	0.655565	-0.636222	-0.319013	0.643646	-0.0569793	0.71694	-0.419298	-0.669526	0.393309
MSTO1	-0.488711	2.32114	0.133094	0.691421	-1.49229	0.44645	-0.747077	0.618731	-0.0984335	-0.861168	-1.00475	0.803697	-0.322114
HNRNPH3	0.718432	-2.26371	-0.322359	1.64414	-0.138129	-0.0837664	-0.924099	1.44974	-0.187387	-0.464181	0.55315	-0.0741075	0.0922769
DDX56	-1.14905	0.179602	1.44701	0.932723	0.800326	0.349861	-2.44333	0.137498	-0.541177	-0.318734	0.600368	0.29995	-0.29505
HSD17B10	-1.03478	-0.0101701	1.14938	1.01905	0.628313	0.324964	-2.33193	0.465026	-0.739448	-0.501117	1.25959	-0.161166	-0.0677145
PDCL3	-0.692584	-0.97477	1.32089	1.13753	1.2002	0.583209	-1.54587	0.4081	-1.36014	-1.00196	0.475405	0.143161	0.30683
USP7	-1.79835	-0.295065	-0.369572	-0.0577912	-0.331546	0.256672	-0.897838	2.38596	-0.281462	-0.205976	1.09357	0.709481	-0.208088
SLC39A3	-0.774613	0.0649635	1.98767	1.05081	0.576483	-1.55848	0.00716827	-0.117532	-1.38181	0.0106554	1.03654	-0.746772	-0.155087
ACTR3C	-1.2354	-1.33577	1.23844	-0.0543722	0.97504	0.484072	-0.392653	1.36513	1.37355	-0.0589318	-0.827752	-1.08363	-0.447729
PSMF1	-1.60317	-1.14475	0.598098	0.658132	0.808432	0.471144	-0.906792	0.31171	-1.37225	-0.306574	1.70749	-0.0217834	0.800319
MZT2A	-1.94223	0.841112	0.922187	0.633089	0.605078	0.303679	-1.26563	1.04161	0.157143	-0.274741	0.925424	-1.34248	-0.604238
NABP2	-2.2505	0.720697	1.78355	-0.449192	0.609433	0.220384	-0.385129	0.850793	-1.28711	0.124672	0.172113	0.0736485	-0.183357
ATP5O	-1.01656	1.46445	0.828223	-0.431017	-0.00501933	-1.33393	-1.23702	0.12771	1.39323	-0.308037	-0.514773	1.46244	-0.42969
ILF3	-0.819525	0.261395	-0.438196	1.01738	-0.672542	0.359638	-2.52715	1.50635	0.139315	-0.0884051	0.0915307	0.779319	0.390892
ZNF764	-1.34643	0.274749	0.567509	1.36479	-1.4519	-0.469176	0.413979	1.08793	0.7367	-1.62252	0.47153	0.63672	-0.663891
MRPS11	-1.6715	1.40751	1.81139	0.14392	0.442083	0.0419999	-1.38306	-0.603966	0.109727	-0.117754	0.773083	-0.0464608	-0.906972
CCDC77	-1.01557	-0.90411	-0.686976	0.229103	0.740637	-0.560578	-0.64751	1.50022	1.32475	-0.279284	0.459699	-1.50091	1.34054
RUVBL2	-2.37317	0.865819	1.18108	0.202634	0.723156	-0.272022	-0.767595	0.875007	0.860804	0.151267	0.211099	-0.674819	-0.983263
MLST8	-1.91351	1.16663	1.57396	-1.00794	0.837783	0.175562	-0.344157	-0.2082	-0.170734	-0.239262	1.31442	-0.399962	-0.784592
PRRC2B	-1.76385	-0.607566	0.654904	-0.36429	-0.0226928	-0.0850617	-1.17096	0.969836	-1.26723	0.940015	1.5779	0.496476	0.642521
CKAP5	-0.932784	-0.22809	-0.0241781	0.956004	-0.688813	-0.18529	-1.97036	1.80321	0.478468	-0.355932	1.44301	-0.0075648	-0.287679
RBMX	-2.23111	-0.267449	0.620431	0.102385	0.363014	0.0259955	-1.48351	1.74455	-0.0335063	0.00498567	0.349991	-0.20265	1.00687
IKBKG	-2.6854	1.15002	0.447615	-0.498223	0.491081	0.0725601	0.0101462	0.587384	-0.586825	1.36609	0.221067	-0.309324	-0.266187
QRSL1	-1.64819	1.28487	0.831846	0.0746009	-0.441835	0.163171	-0.871916	1.15995	-0.357576	0.204941	-0.886052	1.57244	-1.08625
CCT2	-1.82755	-0.315567	-0.24082	-0.172792	0.49518	-0.580279	-0.795992	2.27631	-0.456372	-0.539907	0.601994	0.817196	0.738601
TBC1D22B	-0.465723	-0.953435	2.1806	-0.653388	-0.144925	0.409252	-0.983526	0.826279	-0.231149	1.14606	-0.703758	0.761676	-1.18797
LTV1	-0.961645	-1.0365	0.0678559	1.09523	0.730364	0.618676	-1.21897	1.2961	-0.82166	-0.499013	-0.77418	1.76693	-0.263201
TSFM	-0.41913	-1.2159	0.905877	0.114415	1.05724	-0.307378	-0.749011	1.98808	-1.25015	-0.823908	1.12184	-0.525021	0.103032
BAZ1B	-1.98973	0.336109	0.439995	-0.161392	-1.19951	-0.639056	-0.734758	1.64008	0.680157	0.225579	-0.0540636	1.45429	0.00229795
USP14	-1.53085	-1.32081	-0.875244	0.250403	-0.00907992	-0.15229	-1.00687	1.46294	0.0287343	-0.216279	1.01194	1.01186	1.34554
SLC25A13	-0.874599	-0.691373	1.10539	-1.43292	0.565437	1.15036	-1.75752	1.39274	-0.424661	0.239681	-0.27054	0.473417	0.524595
HN1	-1.57784	-1.22325	-0.063434	0.616037	0.033151	-0.627046	-0.154632	1.41511	-0.645219	-0.794568	1.84414	0.773234	0.404316
OBFC1	-2.41205	1.14008	0.757149	-1.00542	0.848833	-0.181883	-0.256859	0.291656	-0.598957	0.277757	1.20992	0.460451	-0.530671
COPS7B	-1.97856	0.474659	-1.39809	0.78368	1.24692	-0.460011	0.850107	-0.0453381	-0.560686	-0.845512	1.23425	0.308105	0.390473
DDX41	-2.14921	1.20854	1.18491	-0.332912	0.0184109	-0.476075	-0.909717	-0.178562	-0.0919943	0.876114	0.701573	-0.93542	1.08433
TADA3	-2.1678	-0.5244	1.916	0.361952	0.640948	0.539846	0.244087	-0.827777	-0.782442	0.776209	0.409488	-0.626535	0.0404239
PTDSS1	-2.60398	0.537456	-0.0372685	-0.624297	0.119863	-0.468819	-0.49749	0.365595	-0.059853	0.249957	1.18145	0.296565	1.54082
DIP2B	-1.30094	-0.301223	0.192215	-1.34363	0.725561	-0.101224	-1.93956	0.545787	0.947733	1.54464	0.0499103	0.563007	0.417723
CNNM2	-0.945379	1.00674	0.648189	1.22848	0.133272	-1.09118	-1.65879	0.667302	-0.523311	1.53972	-0.809309	0.370829	-0.566571
NUP133	-1.81536	-0.663003	0.866233	-0.597607	0.491069	-0.135272	0.241975	2.47181	-0.738828	0.0366775	0.254136	-0.334286	-0.077542
PMPCA	-0.462373	1.1281	0.756833	1.1801	0.723139	-0.0218877	-2.25527	-0.0435774	-0.937685	0.319179	0.894902	-0.23233	-1.04912
NUDT5	-2.43496	-0.689067	0.418576	0.718814	0.314716	-0.468306	-1.01187	1.13803	0.0848806	-0.0953904	-0.0858711	0.96524	1.14521
TRUB2	-0.450586	0.00644205	0.544777	0.879065	1.06375	0.12521	-2.18152	0.334165	-1.11587	-0.130116	1.66477	-0.818395	0.0783109
NQO2	-2.23977	0.343618	1.74246	0.199547	1.19544	0.074223	0.242471	-0.826208	-0.0356377	-0.533393	0.742653	-0.0248275	-0.880577
FAM136A	-0.400034	1.21777	0.725052	1.52208	0.217265	0.411274	-0.699551	0.935877	-0.480984	-1.63101	-0.365202	0.236326	-1.68886
MCPH1	-2.62484	-0.390844	0.314746	-0.489358	0.699615	0.113085	-0.647617	1.38006	-0.25816	0.0906231	0.205777	0.365037	1.24188
RABL6	-1.97912	1.24946	1.18139	0.0212659	-0.407345	0.118169	-0.457615	1.09019	-1.05336	-0.39095	1.16637	0.355349	-0.893808
STYX	-0.555136	-1.06172	-0.371223	-0.599928	0.337481	-0.236746	-0.749657	2.21656	-0.380733	-0.647225	-0.522244	1.66032	0.91025
LRSAM1	-1.08879	0.401567	1.71093	1.65212	-0.280572	0.0538952	-1.59727	0.0922911	-0.72856	0.0456761	0.878852	-0.122949	-1.0172
EXOSC5	-0.896548	-0.322252	0.292306	0.51053	0.547604	0.525375	-2.35912	1.19068	-0.926081	0.776095	1.00375	-0.746134	0.403802
FBXO45	-0.790088	-1.03528	0.574485	-0.452694	0.145957	0.500196	-1.51261	2.07394	-0.255201	-1.10463	0.128353	1.10274	0.62483
GNB2	-2.52824	0.757944	1.66861	-0.385565	0.107678	-0.47932	-0.157856	0.111128	-0.246409	0.728468	0.997595	-0.474983	-0.0990577
PSME3	-1.95745	0.380334	0.387523	-1.39627	0.267815	-0.189456	-0.162274	0.7276	-1.42344	0.996337	0.838662	0.336936	1.19368
EFTUD2	-1.01796	-0.186122	0.754674	0.585792	0.413231	0.559337	-2.58782	0.272154	-0.770833	0.827704	1.20672	-0.139967	0.0830841
CDC42SE2	-1.24217	-0.547002	-1.4434	-0.452057	-0.572545	1.48004	-0.725102	0.972138	-0.735563	0.841276	0.25823	0.751951	1.4142
CEBPZ	-0.925574	-1.87088	-0.916573	0.404581	1.46058	0.0617444	-0.803505	1.39418	-0.59111	-0.291295	0.55042	0.696246	0.831178
RNPEP	-2.07223	-0.790693	1.1675	0.691412	-0.295025	-0.00162815	-0.785905	0.857762	0.14929	0.314735	1.07382	-1.26738	0.958342
GTF2H4	-2.00311	0.544004	-0.0950424	0.520639	-1.07772	1.27051	-0.675877	1.61991	-0.260003	-0.91893	0.636855	-0.0461936	0.484954
MLH1	-0.231891	-0.739475	0.704815	0.475547	0.249643	-0.982429	0.0948671	1.55126	-0.470566	-2.05634	0.970707	-0.717754	1.15161
GTF3C5	-1.2742	0.681936	1.62738	0.776886	0.300825	0.80789	-2.09142	0.0612898	-0.561432	0.170289	0.671546	-0.415659	-0.755324
MAGEA6	-1.84475	-0.820324	0.834214	0.131231	1.69457	0.835227	-1.61704	0.547568	-0.484864	-0.219991	0.132596	0.625543	0.18603
TMEM177	0.267642	-0.175863	0.725048	0.659522	-0.0333375	0.85578	-0.634037	0.26389	-2.02944	-0.660655	1.97467	-0.0863846	-1.12683
BRE	-1.70766	-0.420912	2.09477	-0.235737	-0.726818	0.579242	0.631359	1.18859	-0.54661	0.128811	0.399872	-1.11298	-0.271924
PTBP1	-0.664212	0.0684252	-0.471613	0.570705	-1.33845	0.440575	-1.74429	2.08376	-0.814165	0.397604	0.498648	0.270986	0.702024
MRPL37	-1.54094	0.56643	0.834469	0.624367	0.717008	-0.232912	-1.45764	1.51253	-1.00432	-0.756619	1.23754	-0.243753	-0.256173
UROD	-2.3393	0.196185	0.171233	-0.513293	0.596765	-1.19233	0.242106	0.44021	0.260095	-0.327301	1.68284	-0.261715	1.0445
ARHGAP17	0.555617	-0.612774	1.20381	0.545596	-0.441762	0.950322	-2.20174	1.30948	-0.140797	-0.731626	0.4362	0.189308	-1.06164
NUP107	-0.954778	-0.555594	-0.523268	0.663004	-0.313928	-0.208827	-1.20769	2.55002	0.2354	-0.899168	0.0277833	0.149758	1.03729
PRPF19	0.174498	-0.303491	1.67864	0.958073	-0.264271	-0.544163	-1.97727	1.49431	-0.83999	0.197055	-0.834302	-0.151234	0.412137
BSG	-2.69821	0.050668	0.862386	0.651101	-0.340608	0.179434	-0.914592	0.10307	0.102492	1.49874	0.342707	-0.2073	0.370107
C17orf75	-0.55442	-0.0991169	0.512051	-0.596573	0.321983	1.26148	-0.580389	1.26011	0.60161	-1.7769	-1.26076	1.43558	-0.524649
TRAF7	-1.06376	0.56995	1.6019	0.57914	0.350546	0.668505	-2.06868	0.233268	-0.880223	0.754112	0.632437	-0.841317	-0.535888
RBM15B	-1.90544	0.219257	1.56926	1.06162	0.0774003	0.909488	-0.694928	0.619887	-0.796352	-0.192014	0.881352	-0.711938	-1.03759
HNRNPA3	0.365632	-0.934852	0.736601	1.2733	0.588348	0.674307	-1.61534	1.37566	-0.163257	-1.51489	0.517294	-0.441519	-0.861284
LSM2	-2.29262	0.974311	0.367937	-0.104446	0.791071	-0.541676	-1.46719	0.118189	0.873399	-0.190423	-0.183693	1.25179	0.403358
RNPS1	-2.2382	-0.0455788	0.586469	0.387459	0.552871	-0.0814317	-1.25327	1.29665	-0.932985	0.666978	1.16904	-0.402009	0.294004
SEPHS2	-2.33338	0.909421	1.70682	0.0818505	-0.309725	0.550558	0.0848872	0.42068	-0.454973	0.551827	0.501471	-0.877982	-0.831453
PPP2R1A	-1.76125	0.738784	2.126	-0.433128	0.683513	0.185042	-0.923885	-0.0364499	-0.361499	0.426662	0.674845	-1.22978	-0.0888577
NOL11	0.544238	-0.818948	-1.20133	0.566646	0.945958	-0.250553	-1.80274	1.45244	-0.614939	-0.642065	0.843113	1.18627	-0.208088
FIP1L1	-2.1512	-0.797805	0.990303	0.278427	0.314794	0.155593	-1.37336	1.2827	-0.709826	-0.0005681	0.53096	1.00638	0.473608
TMEM237	-0.93486	-2.13509	0.370826	-0.0736913	0.480668	0.0964764	-1.55913	0.523675	0.182297	0.0889267	0.462319	1.01948	1.4781
KIAA0391	-2.28415	-0.0875625	0.870019	-0.0920174	0.165206	0.403028	-1.68022	1.18441	0.890898	-0.168553	0.794253	-0.263145	0.26783
RNF111	-0.88725	-1.15557	0.0504048	-0.434351	-0.955363	0.668396	-1.09041	1.77976	0.207813	1.1235	-0.982985	0.454653	1.22141
TCEB3	-1.0247	-0.607135	0.323485	-0.751875	-0.295329	-0.255874	-0.928433	2.06129	-0.626636	-0.590109	0.150856	0.703434	1.84102
ANKRD13C	-0.603371	0.0523589	-0.251121	0.0663337	-0.819124	1.05853	0.786711	2.28084	-1.17029	-0.340777	-1.34367	0.699365	-0.415779
MLH3	-1.7661	-0.195731	0.596581	1.01134	0.026898	-0.54482	-1.1054	-0.803772	2.14337	0.375718	0.14139	-0.457374	0.577902
PHF23	1.27451	-1.23359	0.695644	-0.559254	1.01345	0.0929396	-1.7638	1.36166	-0.583597	-0.907005	0.912682	-0.0679784	-0.235659
TBL3	-1.71242	0.849888	1.09782	0.727979	-0.388512	0.0125779	-1.55232	0.830098	-0.29846	0.334183	1.44069	-0.974176	-0.367339
PITRM1	-1.89018	0.669781	-0.0485122	0.597052	0.0162034	0.433478	-2.11082	1.06001	-0.780641	0.853488	0.445871	0.502302	0.251969
MRPL22	-1.43632	-0.946452	-0.8642	-0.220243	0.159049	-0.874223	0.0878073	2.12177	0.454303	-0.827938	0.970911	0.399579	0.975957
PRPF38A	-1.95937	-1.11211	0.67178	0.841737	1.23461	0.429704	0.405091	1.4317	0.19423	-0.729303	-0.580511	0.130497	-0.95805
SEC23IP	-1.79997	-1.53137	0.250391	-0.0869457	0.861992	0.270197	-1.29419	1.18926	-0.101048	0.273159	1.15249	0.996834	-0.180801
SARNP	-2.26523	-0.837694	0.606687	-0.579101	0.649926	-1.00804	0.184641	1.44027	0.0863352	-0.294473	0.85088	1.04053	0.125272
GPANK1	-1.01648	0.363626	1.4193	-0.0904617	1.79535	-0.75154	-1.75224	0.399566	-0.194208	0.468059	0.748343	-0.77196	-0.617348
DCTN2	-2.77114	0.102015	1.41652	-0.706371	0.506009	-0.389377	0.429774	0.415515	-0.301444	0.368733	0.781615	-0.235071	0.383224
LARS	-1.21652	-0.820683	-0.26548	-0.585053	0.819403	0.0234816	-0.502857	2.84253	-0.390023	0.0114295	0.283463	-0.396839	0.197146
XRCC6	-2.15818	-0.576629	0.860346	0.0417609	0.940127	-0.13352	-1.10225	1.38176	-0.588983	-0.474495	1.20482	0.170096	0.435143
U2AF1	0.160931	-0.516538	0.926151	1.83897	0.579807	1.02655	-1.63452	0.674426	-0.82501	-0.390988	0.162247	-0.791999	-1.21002
NOA1	-2.38216	0.383826	1.01839	-0.349796	0.986684	0.839742	0.103501	0.961645	-0.0826033	-0.533479	0.0508059	-1.39654	0.399984
MRTO4	-1.20128	0.00475436	-0.261446	0.431428	1.00067	-0.29604	-1.78985	1.23704	-0.738003	-1.1322	1.22111	0.74033	0.783492
C4orf27	-1.14819	-1.28921	-0.20361	-1.01888	1.95193	0.937352	-0.656645	0.929722	0.235763	0.761878	-1.04293	0.477202	0.0656161
MRPS9	-0.722974	-1.04222	0.429625	1.45827	0.897912	0.124919	-1.84106	1.4098	-0.138664	-1.27006	0.458685	0.190692	0.0450716
TLE1	0.299268	-0.950373	0.728137	-1.05611	0.801205	-0.299862	-0.639833	2.37927	-0.245189	-0.487338	0.4071	0.44233	-1.3786
RPL7L1	-2.06174	-0.592159	0.735426	-0.699098	-0.246172	0.145947	-0.235713	2.03267	-0.586907	-0.261302	0.0203577	0.59356	1.15513
GFM1	0.463145	-1.57795	-0.156188	1.17927	-0.508456	-0.462206	-0.923644	2.17305	-1.03221	0.275775	-0.134816	0.813308	-0.109079
SDAD1	-1.47632	-1.12726	-0.445215	0.398013	0.869595	-0.321627	-0.862439	1.68047	-0.611303	-0.372264	1.14894	-0.24863	1.36805
CYB5B	-2.58602	0.671864	0.444113	-1.05788	0.11995	-0.274354	-0.685947	0.77191	-0.0288981	0.0504829	0.569614	0.843583	1.16158
KHSRP	-2.04276	0.293354	1.02582	1.31475	0.404058	0.334661	-2.03951	-0.0992002	0.0607328	0.0138846	0.571674	-0.211633	0.374183
NAE1	0.747889	-1.52533	-0.851404	0.249915	-0.00021902	0.25219	-1.40419	1.90197	-0.646697	-0.802615	1.03087	0.522076	0.525541
RARS2	-2.2741	0.202359	1.14767	-0.255344	0.938504	0.437727	0.67813	0.815722	-1.09807	0.146783	-0.287645	0.721609	-1.17334
CBWD2	-1.82035	-0.00416506	-0.057317	0.648548	-0.718071	0.0234861	0.306785	1.93014	-0.0654215	-1.70255	0.800614	0.0410021	0.617305
RRP7A	-1.62951	1.03703	1.06014	0.3432	1.38238	0.654667	-1.58608	-0.547336	0.105777	-0.097285	0.789881	-0.55168	-0.961189
SUZ12	-0.322932	-0.156404	-0.105044	-0.958348	-0.282874	1.11221	-1.16291	2.52767	-0.369055	0.712135	-1.10962	0.0897043	0.0254606
ZFP91	-1.47308	-0.250236	-0.363408	-0.868496	-0.848064	0.0148393	-1.01445	1.87553	-0.0181951	0.949906	0.235056	0.136266	1.62433
MRPL16	-0.837285	-1.63355	-0.418581	1.28362	0.974773	-1.20269	-0.301306	0.239282	-0.240815	-0.409927	1.3885	-0.269095	1.42708
PSMD11	-2.25265	-0.74875	-0.16208	-0.698701	-0.00920648	0.0293053	-0.951161	1.33444	0.171086	0.43946	1.27224	0.586501	0.989508
CLCN7	-1.05872	1.71051	1.01122	-0.248044	-0.624551	-1.71798	-0.930971	-0.154493	0.759374	0.693292	1.12642	-0.55758	-0.00847238
SIPA1L1	-3.01274	0.0495322	0.936457	-0.198275	0.339065	0.351764	-0.169792	0.909427	0.60706	0.300834	0.0138602	0.406931	-0.534124
CXorf56	-2.00604	0.396263	0.736103	-0.0998953	0.985421	-0.136675	0.698141	1.36933	-1.54161	0.425142	0.432976	-1.06387	-0.195286
KRR1	-2.35321	-0.409571	0.301992	-0.161508	-0.813806	0.269623	-0.513926	1.6686	-0.557885	0.627729	0.164257	0.686767	1.09094
CCT6A	-1.01616	-0.50049	0.203669	1.06789	0.415473	0.393365	-1.71322	1.80254	-0.919279	-1.0059	0.161582	1.06703	0.0435079
RPAP3	-1.33253	-0.635021	0.0530498	-0.229671	0.709707	-0.652914	-0.768015	2.48478	0.600304	0.309776	-1.11266	-0.0397354	0.612925
CCNH	-1.29798	-0.86944	-1.1416	-0.250468	0.889493	-0.553588	0.0684119	2.27377	-0.106964	-0.294959	1.32708	-0.195663	0.151908
TP53RK	-1.85159	-0.830197	-0.708595	-0.268609	0.235586	0.447259	-1.12285	1.13621	0.15349	0.502205	-0.508024	1.36008	1.45504
EIF2D	-1.53788	0.620279	1.4717	0.252305	1.66726	-0.247455	-0.422289	0.681747	-0.649588	-0.336203	0.546266	-1.57523	-0.470908
GNAI3	-1.22595	-1.47594	-0.186279	-1.13451	0.531115	-0.110433	-0.24516	1.62572	-0.606719	-0.202295	0.418333	1.35035	1.26175
WDR61	-1.77865	1.93706	-0.270516	-0.0757757	0.940026	-0.493929	-0.29884	-0.0239087	0.900298	-0.00678718	-1.13304	1.05955	-0.75549
MAD2L2	-2.21049	1.31621	1.30329	0.00234996	1.09442	-0.140959	-0.623506	-0.660786	-0.439467	0.561863	0.741066	-0.732916	-0.211076
PRPF6	-0.385614	0.233299	1.35637	0.851609	1.33924	0.718563	-1.88324	0.127837	-0.899074	-0.0877757	0.671665	-1.07249	-0.97039
C11orf83	0.333583	-0.681314	-1.70915	0.456502	1.22961	-0.393698	0.304353	1.38799	0.736087	-0.672591	1.14975	-1.05383	-1.08729
USP39	-1.97612	-0.707221	0.927167	0.497304	-0.214121	-0.497176	0.332776	2.12008	-0.595238	0.283805	-0.34209	-0.629734	0.800569
MIF	-1.30552	1.66603	0.528043	-0.135381	0.606785	0.174743	-2.18042	0.0759129	-0.0594088	-0.393915	1.32657	-0.374834	0.0713932
RAN	-1.83036	-0.418789	0.00786837	-0.141348	0.51324	-0.438071	-1.56558	1.80524	-0.180969	-0.251797	1.10206	0.683656	0.714852
HACL1	-1.73346	0.993685	0.43733	0.27652	0.11637	-1.44481	-0.848531	1.16511	0.398451	0.793366	1.23771	-1.06526	-0.326481
ACTG1	-2.14327	-0.415849	0.396507	-0.176611	-0.0769464	-0.465001	-0.979874	0.0776152	-0.334501	1.56603	0.827354	0.113667	1.61088
WRN	-2.03166	0.552796	0.0115787	0.231091	0.615671	-0.0688519	-1.22817	2.01768	-0.109332	-0.137343	-0.5502	1.04612	-0.349379
DNAJC11	-2.42251	0.906287	1.08371	0.0628289	-1.16784	0.102507	-0.254507	0.280181	-1.00788	0.851079	0.715774	0.429515	0.420851
RPS2	-0.66707	0.748853	0.284001	1.44192	1.0953	-0.0911644	-1.92634	0.791509	-0.954628	-0.91935	1.06651	-0.342191	-0.527349
PDE7A	-0.639247	-0.998565	-0.348557	-0.541469	-1.16102	-0.126589	-1.03214	2.42475	0.571403	0.0636892	0.972688	0.0455779	0.769474
HADHA	-1.46912	-1.36585	1.43886	0.304616	-0.0135549	-0.307646	0.10569	1.12952	-0.961994	-0.804935	1.65661	-0.0459562	0.333768
MRRF	-0.707212	0.335774	0.342709	-1.16907	0.287322	-1.54251	-1.52496	1.21044	-0.340511	-0.0729402	0.798469	1.02774	1.35474
AL049829.1	-1.50889	1.01284	0.413368	1.26528	0.436308	-0.045596	0.0971099	-1.50908	-1.20259	-0.690144	1.55984	0.28079	-0.109226
SMIM15	-2.25704	-1.3756	0.168605	-0.369476	1.76378	0.0259065	-0.0122099	0.59088	0.712187	0.511719	0.462237	-0.546672	0.325696
EIF2AK1	-2.05479	0.0678873	2.00478	-1.0291	-0.209388	0.631395	0.199478	1.27379	-0.294025	0.317472	-0.104145	-0.215363	-0.587989
TMED8	-1.07679	0.807968	0.747886	0.610214	0.66839	0.871445	-1.5003	1.60848	-1.67827	-0.35549	-0.305869	0.0204493	-0.418109
CCT8	-0.334326	-0.791046	0.761243	1.15296	0.603624	0.308308	-1.9918	1.65641	-1.10126	-0.813986	0.511431	0.170294	-0.131855
FAM208A	-1.68396	-0.757025	-0.393605	-0.273915	-0.764284	0.976917	-0.415427	1.46219	-0.590906	0.30317	-0.55096	1.06518	1.62262
UBE2K	-0.630842	-0.924304	-0.472232	-0.595223	0.463634	0.381251	-1.79627	1.78981	-0.368816	-0.629516	1.20789	1.0603	0.514325
USP5	-1.38222	0.420227	1.31726	-0.589915	0.0511183	-0.453406	-2.18449	1.00138	-0.48004	0.293391	0.915411	0.325605	0.765679
CWC27	-1.30506	-0.863739	0.614167	-0.444209	0.52406	-0.583078	0.753502	2.3581	-1.09958	-0.128443	0.2377	-0.720595	0.657184
TAF3	-1.20252	-0.572595	1.94333	1.03779	0.528769	-1.18949	-0.51366	1.29514	-1.25245	0.334667	-0.118889	-0.14294	-0.147148
NDUFAF7	-1.21694	-0.292709	1.63655	-1.26191	0.894485	0.171084	-1.12615	0.978796	-1.36589	-0.252979	0.714301	0.422058	0.6993
HSPA4	-0.883651	-0.633319	-1.17217	0.54025	0.415468	-0.507397	-1.8156	1.76219	-0.319137	0.0641576	0.793458	0.730293	1.02545
SMYD5	-2.69227	0.21952	0.801911	0.113829	-0.2873	0.632599	-0.724201	-0.554194	-0.14625	0.797657	1.35159	-0.0114852	0.498595
PRMT5	-1.5532	0.146078	1.43562	-0.601008	0.655549	-0.0406597	-1.89687	-0.0697953	0.0497831	-0.152377	1.74141	0.215773	0.0697002
PMF1	-1.87109	0.488946	2.01395	0.110547	-0.136012	0.252512	-0.152652	1.01652	-0.178526	0.528725	-0.0477973	-1.59934	-0.425786
DDX52	-1.63589	-0.285119	-0.270176	0.0361103	0.894673	0.622164	-1.2634	1.71543	-1.06733	-0.388032	-0.365096	1.05545	0.951217
DNAJC9	-1.2854	0.252079	-0.0124799	0.581782	0.731287	0.0131667	-2.15127	1.68799	-0.399867	-0.849656	0.789917	-0.0113122	0.65377
MRPL44	-1.03603	-1.3553	0.527689	-0.524729	0.560474	0.362244	-1.81216	1.41882	-0.366608	-0.452943	0.697504	1.04229	0.938743
CSNK2A1	-2.18764	-0.452464	0.145362	-0.375768	0.701724	0.118793	-1.13338	1.10749	-0.835516	0.868283	0.515122	0.0766697	1.45133
PSMD3	-2.05552	0.151444	1.02417	0.429457	0.468102	0.262262	-1.98334	0.143569	-0.35206	0.413152	1.36985	-0.155716	0.284642
HMGB1	-1.67215	-0.700966	0.60431	-0.5143	0.274113	0.0656958	-0.714438	2.36266	-0.671808	-0.713662	0.484575	0.608453	0.587518
PHACTR4	-1.50681	-0.0440215	1.05718	0.0449924	-0.325343	-0.200571	0.558245	1.81742	-0.173701	-1.58638	-1.06401	0.990649	0.432351
TBCE	-1.56824	-0.830423	0.613219	-0.00420711	-0.0511642	-0.697656	0.609454	2.46911	-0.2349	-0.777265	-0.102136	0.87153	-0.297319
TCEAL8	-1.77197	-1.50394	-0.277199	-0.974348	0.15049	1.07513	-0.859205	0.788356	0.734313	0.875409	0.827489	-0.0826844	1.01817
PPM1G	-0.933004	-0.390954	1.3485	1.24404	0.982843	0.573816	-2.20866	0.395701	-0.243247	-0.26888	0.547054	-0.911874	-0.135327
HECTD3	-0.8615	0.185959	0.698825	0.950213	-0.756605	-1.24865	1.16669	-0.550348	-0.261723	-1.2111	2.10775	0.0214061	-0.240906
WDR74	0.138504	-0.438277	-1.1664	1.38458	0.395819	-0.090006	-0.720898	1.53999	-1.06676	-1.4073	1.45976	-0.334918	0.30591
LARS2	-1.76308	-0.40199	0.994739	-0.339267	0.807618	-0.46227	-1.16431	0.206275	-0.00690102	0.139399	1.39717	-0.971378	1.56399
HDDC2	-1.64784	1.25479	1.20591	0.398142	0.369025	0.277082	-0.378018	-0.0232963	0.25369	-0.703247	-0.685077	1.36605	-1.68721
PPHLN1	-2.43214	-0.523172	0.410599	-0.0980837	1.47379	-0.385338	-0.181424	1.53644	-0.438621	-0.130889	-0.0907555	0.0227153	0.836879
TUBA1B	-2.24551	0.45896	0.30715	-0.0604571	0.272834	-0.701081	-1.47794	1.49731	0.0600395	0.016552	1.16521	0.202803	0.504127
PPP2R5D	-2.54945	0.285414	1.83255	-0.518017	-0.387909	0.839254	0.381822	0.147104	0.446434	-0.572852	-0.214388	0.427533	-0.117494
NUP160	-1.62062	-0.318665	-1.81152	0.38299	0.355592	-0.584979	-0.673596	1.82231	0.749768	0.23279	0.166256	0.413147	0.886525
OGFOD1	-1.31861	-0.0396597	-0.00997795	0.432665	-0.205329	-1.10119	-2.00118	0.181068	-0.0559686	1.17364	1.29188	1.25352	0.399137
CMSS1	-0.855898	-0.487396	-0.525524	0.71647	0.737326	-0.666827	-1.64092	1.90426	-1.20588	0.107242	1.04106	0.435582	0.440504
DHX9	-0.685588	-0.349707	-0.116379	0.262286	0.652029	0.21749	-2.55088	1.81293	-0.332223	-0.283081	0.603775	0.0620118	0.707338
TOPORS	-1.45993	-1.12935	1.2127	0.534579	-0.839326	0.981586	-0.568876	0.768102	1.53363	-1.19642	-0.451141	0.107933	0.506508
UFL1	-2.00015	0.674723	1.40954	0.397306	-1.0628	0.665337	-0.0784718	1.28148	0.267462	-0.0191853	-1.4503	-0.0405202	-0.0444181
RABEPK	-2.01969	-1.27724	0.0787509	0.674626	1.37005	-0.0844886	-0.963916	0.0965093	0.449346	-0.717317	1.29018	0.462	0.641181
RAC3	-0.752392	0.0620489	0.986278	-1.41908	1.12852	-0.361034	0.246247	0.794844	-1.57192	-0.823319	1.04948	-0.639114	1.29944
XRCC1	-1.98759	1.02248	1.78112	0.348075	-0.338255	-0.214054	-0.31067	1.03443	0.700199	0.285455	-0.692969	-0.75851	-0.869704
TRMT10C	-0.224371	-0.147313	0.0394899	-0.226022	1.77513	-0.121286	-2.12448	1.63171	-0.593735	0.202675	-0.883581	0.59442	0.0773563
PLRG1	-1.25465	-0.798611	-0.420931	-0.791962	0.707064	1.35619	-1.32556	1.00543	-0.890433	0.451836	-0.0094883	1.66994	0.301181
XRN2	-2.25481	-0.0691055	0.523592	-1.31909	1.14441	0.370311	-0.603678	0.863884	-0.67726	0.305678	0.00155096	0.458839	1.25567
PPP1CC	-1.51451	-0.455749	0.807596	-0.811342	0.547573	0.324252	-1.08467	2.21936	-1.09057	0.518281	-0.0477469	0.138537	0.448979
SSBP1	-0.653021	-0.762676	-0.16604	1.57651	0.753667	0.436759	-1.91047	1.12571	-0.885679	-1.08281	0.651275	0.428685	0.488089
DAK	-0.755397	1.70787	1.65533	-0.143158	-0.169496	-0.171212	-0.829713	1.00632	-0.0635808	-0.259408	0.661876	-1.31415	-1.32528
SGPP1	-0.1729	0.283099	-0.389764	0.176159	-0.16338	0.483969	-1.40477	0.836834	-1.46144	1.09647	-1.34403	1.89782	0.161929
TUBB2A	-2.11414	0.576225	0.206041	0.592908	0.455809	0.303227	-1.57736	-0.685316	-0.721708	0.555978	1.28167	1.03215	0.0945169
IPO8	-1.49023	0.0679439	-0.0733728	-0.815814	-0.0850327	1.10202	-0.21551	2.18345	-0.36195	-0.585536	-1.07125	1.1931	0.15218
ZBED4	-1.61481	-0.0162389	0.972015	0.169855	0.0633736	0.676842	-2.20248	0.660663	-0.661678	-0.176762	0.0350517	1.10122	0.992954
CIAO1	-1.94795	-0.0748228	0.202774	1.21735	2.10274	0.0882724	-0.91177	-0.569932	-0.385021	0.405902	0.0406002	-0.701553	0.533408
APEX1	-1.14763	-0.81103	1.2218	0.280867	0.31721	-0.289764	-1.88566	0.910342	-0.328599	0.37553	1.65017	-0.805945	0.512706
SAMM50	-1.53678	-0.186883	1.107	0.601638	1.28726	0.728382	-1.28808	1.269	-1.04603	-0.228958	0.599806	-0.968791	-0.337562
CAND1	-0.37361	-0.808478	0.882389	-0.76107	0.47644	0.39319	-2.46856	1.67992	-0.121848	-0.0290912	0.197076	0.641555	0.292084
FDPS	-1.62405	0.194796	1.22994	-0.268754	1.33689	0.182767	-1.16095	1.2496	-0.625084	-1.21635	0.916328	-0.479382	0.264262
EEF1B2	-1.50714	-0.199096	-1.26188	-0.686934	1.16727	-0.796934	-0.893017	0.839293	1.21933	-0.423413	0.398618	1.10425	1.03965
SNRPA1	-0.841198	0.0108097	0.498312	0.406865	1.21042	0.179466	-2.08951	1.5302	-0.627075	-0.270692	0.410352	0.778775	-1.19673
EIF3A	-1.72593	-0.469348	0.166321	-0.209371	-0.232512	0.0374319	-1.94937	1.3469	-0.0277443	0.171874	1.3625	0.80774	0.721513
HNRNPL	-1.64401	0.0448211	1.45596	-0.0202378	0.475169	0.152579	-1.64667	1.61216	-0.673008	-0.118494	0.942054	-0.505208	-0.0751277
C8orf33	-2.13842	0.473468	1.23896	-1.19362	1.02589	0.643042	0.596821	1.25531	-0.619839	-0.1986	-0.285426	-0.293666	-0.503924
AC009065.1	-0.435997	0.319867	0.486961	0.980336	0.600773	0.8799	-2.23083	0.349758	-1.54431	-0.653527	1.1968	-0.0967962	0.147061
FDXR	-0.930908	0.0176014	0.677754	-0.727354	1.30452	0.0501065	-0.911497	1.02698	-0.412881	1.36159	0.579682	-2.04801	0.0124111
PMVK	-1.47413	-0.809595	0.983917	-0.515803	-0.123709	0.319651	0.92892	1.15815	-0.233604	-0.862476	1.43637	0.697945	-1.50564
ISOC2	-1.94241	1.16179	-0.0504844	0.36251	0.503735	0.879131	-1.74754	0.110045	-0.406912	0.0085113	1.306	-0.709615	0.525247
CCT7	-1.7015	-0.557497	0.368142	0.502588	1.05707	-0.429657	-1.66708	1.75151	-0.384258	-0.344814	0.897738	0.0871283	0.42063
PSMC3IP	0.856743	-0.392621	-1.35022	1.13989	0.371168	0.53135	-0.866422	1.94102	0.591986	-0.742087	-1.3453	-0.181184	-0.554324
SAP130	-0.681276	0.623644	0.967713	0.882814	0.173085	0.570949	-2.66995	0.621678	0.293813	0.471845	-0.84872	-0.676344	0.270749
CCDC43	-1.33085	-1.00251	1.38345	0.435693	0.661478	0.68776	-1.11256	1.76751	-1.14906	-0.577442	0.3698	0.0886244	-0.221904
SLC25A39	0.0574152	0.660322	0.984081	1.53397	0.41633	0.642424	-1.53267	0.0450895	-1.46376	-0.425799	0.942167	-0.50467	-1.35491
NFS1	0.306162	0.0390286	1.04147	1.01003	1.34382	0.151259	-1.67975	1.16772	-1.25889	-1.04306	0.133922	-1.03083	-0.180877
FBXL4	-1.43542	-0.460751	1.50678	-1.32854	1.26499	-0.133325	0.215196	0.47544	-1.22667	-0.248209	-0.570343	1.08551	0.855339
SF3A3	-1.69995	-1.11435	0.516151	-0.0985381	0.92049	0.0410582	-1.54335	1.69407	-0.387627	-0.0494239	0.723488	0.100639	0.897348
TCERG1	-0.566626	1.03334	-1.20236	0.149319	-1.18803	-0.19695	-0.920497	2.17666	-0.165634	-0.965749	0.529973	0.667724	0.648828
PSMD1	-1.7078	-0.153582	0.180809	-0.0739703	0.633547	-0.251731	-1.71219	1.52041	-0.971964	0.103804	1.16959	0.321252	0.941827
WHSC1L1	-0.961946	-0.704306	1.669	-0.0814155	-0.710463	-0.136756	-1.2243	0.641975	-0.64373	2.04976	-0.254472	-0.37288	0.729525
STARD7	-2.25125	-0.13997	0.145274	-1.1823	0.399698	1.02638	0.208001	1.7335	-0.561868	-0.255764	0.34932	-0.278103	0.807088
ADSL	-1.86757	-0.507159	0.460449	0.0972299	1.78846	-0.905416	-1.45951	1.10009	-0.0281495	0.368057	0.186316	0.0599259	0.707273
SIK2	-0.0791972	1.21982	0.296361	-1.57994	0.634397	0.197996	-1.54067	0.83296	-0.469674	1.16309	1.06522	-1.17846	-0.561909
EARS2	-1.57458	0.508789	0.801082	1.22875	0.775685	0.0747941	-1.51559	1.47168	-0.530027	-0.870333	0.633207	-0.722302	-0.281159
ZNF623	-2.35321	-0.571077	0.466961	-0.370376	0.138136	0.619559	0.297842	2.04167	-0.215862	0.734341	-0.654635	0.154354	-0.287695
NCL	-1.14828	-0.646135	0.222937	0.706612	0.25573	-0.432221	-2.40345	1.28434	-0.182334	-0.0197864	0.963807	0.480552	0.918227
ASH2L	-0.832344	-0.472363	0.697078	-0.722829	1.41158	0.799471	-1.26128	1.53145	-0.88417	0.103667	1.21057	-0.802697	-0.778138
PRDX4	-1.5924	0.270798	-0.842825	-0.659298	0.430926	-0.937015	-1.40713	0.849511	1.35281	0.38095	0.321927	1.51755	0.31419
SF3B4	-1.2368	-0.380371	1.52119	1.20096	0.540262	-0.354439	-1.47812	0.831008	-1.13506	0.270052	0.582456	-1.04965	0.688521
LAPTM4B	-1.77186	0.127455	0.416296	-0.756597	0.913224	0.222561	-1.03016	1.40674	-1.17353	-0.562485	1.25869	0.00258362	0.947088
USO1	-1.02604	0.87302	-0.978919	-1.40992	-0.5233	0.0783334	-1.28064	1.56934	0.161547	0.614428	-0.219025	1.30739	0.833792
MRPL3	-1.67754	-1.25271	0.0794491	0.34369	0.610944	-0.333548	-0.182025	2.12956	-1.0193	-0.41615	0.216841	0.58592	0.914866
LSM12	-1.54982	-0.708815	0.214333	0.51097	-0.58426	0.109175	-1.82912	1.13449	-0.729773	0.490692	0.674315	1.17302	1.09479
ARF3	-1.78813	-0.664632	1.28564	-1.43208	-0.266082	0.136728	-0.0873603	1.17424	-0.758498	0.938819	0.905269	-0.334465	0.890554
GIPC1	-2.46603	0.784445	0.255313	0.804899	0.193	-0.0800351	-0.800926	-0.538128	-0.852918	1.1084	1.20289	0.45617	-0.06709
ILF2	-2.23801	-0.317035	0.563998	-0.112553	1.00706	-0.399058	-1.22923	1.67468	-0.141668	-0.35326	0.769135	0.517584	0.258362
SND1	-0.815419	0.531161	0.815372	-0.163735	0.768408	0.075607	-1.60317	0.0516964	-1.55439	0.892794	1.83912	-0.769517	-0.0679245
CCDC124	-1.14793	-0.0121339	0.828292	0.87953	0.662508	0.473748	-1.50058	0.262416	-1.59525	-0.144235	1.74643	-0.736472	0.283676
MDH2	-0.602905	0.239303	0.746877	1.03195	1.34424	0.295711	-1.52952	0.874512	-1.54246	-0.881912	0.939133	0.0427423	-0.957676
SERBP1	-0.386831	-0.872238	0.192493	0.179437	0.7937	0.644767	-2.31918	1.42217	-1.23812	0.0364399	0.830935	0.143657	0.572775
SNRPB	-0.839825	0.303041	0.0264898	0.779882	1.01687	0.119327	-2.59483	0.99989	-0.730357	-0.50674	0.826316	0.01731	0.58263
HSPA9	-1.21211	-0.80323	-0.907221	-0.0706504	-0.568773	-0.498805	-1.04862	2.16331	-0.137054	0.942937	0.894034	0.289892	0.956291
ADAM15	-0.403889	1.28377	0.810121	-0.0637083	-0.982926	-1.6136	0.439118	0.99304	-0.84296	-0.201353	1.80966	-0.597126	-0.630157
RBM26	1.02643	-0.300557	-0.646778	0.145294	-0.371601	-0.258259	-1.29789	1.94476	0.110347	-0.624652	-0.80322	1.78681	-0.710676
RFC2	-1.42447	0.364583	1.34201	0.957936	1.45575	0.670014	-1.46929	0.465599	-1.2052	0.112945	-0.109705	-0.692594	-0.467583
RSL24D1	-1.64257	0.0788056	-0.519594	-0.606521	0.881271	0.433345	-0.855343	0.95014	0.812197	0.0426724	-1.49534	1.77181	0.149136
ACTR2	-1.5948	-1.08583	0.153392	-0.962831	-0.293098	0.386537	0.0536742	1.99569	-0.679527	-0.136933	0.10122	0.537118	1.52539
HNRNPC	-1.62428	-1.54651	0.830816	0.268877	0.541434	-0.56498	-1.1108	1.8498	0.192521	-0.338714	0.643552	0.378043	0.48023
PWP1	-2.7181	-0.176369	0.388343	-0.347719	0.855365	-0.228048	-0.615082	1.29246	-0.436012	0.173767	0.594693	0.323277	0.893428
RRN3	-1.44655	-0.500763	-0.190725	0.272465	0.367559	-0.572015	-0.0423106	2.05674	-1.62316	0.273757	-0.0684414	0.0114434	1.462
SRRM1	-0.210138	1.67126	0.209249	0.781968	-0.564803	0.188341	-1.14722	2.07647	-0.982399	-0.630539	-0.218309	-1.04835	-0.125525
ATF6B	-1.98924	-0.286053	1.96881	-0.469093	0.251146	-0.0195457	-0.259179	-1.1026	1.18541	0.443838	0.822637	-0.485697	-0.0604366
PTPN1	-2.33444	0.468386	0.320968	-0.702915	-0.488194	0.249882	-0.738771	0.721841	-0.54718	1.37713	0.753341	-0.308043	1.22799
QRICH1	-1.21252	1.42095	1.20811	-1.0642	-0.700388	-0.366634	-0.607906	-0.388986	-0.715064	1.54383	0.903439	-0.738904	0.71827
PPA1	-1.70628	-1.15378	-0.337794	-0.0913228	0.35855	-0.198566	0.472436	2.15598	-0.740529	-0.633516	0.669973	1.08774	0.117112
NELFCD	-1.92965	0.754797	1.8407	0.530485	0.151519	-0.0655121	-0.557006	1.09751	-1.17111	-0.686621	0.647655	-0.45632	-0.156452
CTU2	-1.37485	1.12598	0.716262	-0.292801	-1.06082	1.41447	0.423509	0.518408	-1.5814	-0.605635	1.28108	-0.259327	-0.304873
TAF2	-2.278	0.435823	0.263018	0.282266	0.0158061	-0.694497	0.0588493	0.575733	-0.681632	-0.252832	-0.19528	0.226552	2.24419
MRPL32	-1.76514	-0.315441	-0.756736	0.240928	0.863351	0.152453	-1.69116	0.216325	0.457267	0.569403	-0.341669	1.89906	0.471357
METAP2	-1.0856	-1.25556	0.102339	-0.4426	0.751735	-0.150947	-1.2516	1.38182	-1.35714	0.426021	0.996956	0.640769	1.2438
RPA2	-1.375	-1.71855	0.382486	0.785064	2.01268	0.175774	-0.127008	1.01812	-0.869604	-0.0902289	0.499971	-0.391017	-0.302683
HNRNPU	0.40392	-0.562472	0.495664	0.92494	0.327909	0.547403	-2.19284	1.76149	-0.792557	-0.787268	0.652703	-0.141064	-0.637827
TFDP1	-1.97387	0.218169	0.163659	0.452302	-0.190818	-0.189468	-1.64483	1.21877	-0.716676	0.518372	1.19739	-0.196285	1.14328
CLP1	-0.354145	-1.46571	-0.0553699	0.309167	1.59757	-1.13738	0.754723	0.838459	-1.42784	-0.0661224	1.07795	-0.842343	0.77105
CHRAC1	-1.89093	-0.513139	1.42745	0.400412	1.03463	0.89211	-1.25722	0.527761	-1.3918	0.313727	0.327996	-0.143142	0.272154
DNAJA3	-2.72431	-0.160342	0.233728	0.405312	0.493343	-0.352511	-0.0461718	1.61364	-0.710187	0.300173	0.745321	-0.206844	0.40885
GMEB2	-1.4275	-0.142499	1.45433	0.260543	1.57885	0.651105	-1.46968	0.085824	-0.291589	0.332976	0.785235	-1.23332	-0.584288
MED4	-2.2254	-0.181736	1.46172	-0.448662	0.624651	0.464923	0.244977	1.61337	-0.60885	-0.843431	-0.107295	-0.393197	0.398928
EXOC2	-1.32065	-0.302138	2.2895	-0.109661	0.257463	0.825583	-0.963526	0.896566	-0.692474	-0.0834935	-0.673458	0.799245	-0.922956
COIL	-1.02969	-0.993067	0.145919	-0.00863361	1.33083	-0.115551	-0.714714	2.40591	-0.845563	-0.0118106	-0.766061	0.728464	-0.126029
EXOSC7	-0.286597	-1.43762	0.289814	0.17521	0.722039	-0.568788	-2.19573	0.977843	-0.141069	-0.327377	1.04152	0.445432	1.30533
NTHL1	-0.196282	-0.883634	-0.176556	0.773933	0.963358	0.390179	-1.7638	1.70765	-0.514391	-0.906926	1.4221	-0.431259	-0.384368
PI4KB	-1.07238	0.518874	1.13316	0.294603	1.33121	-1.95445	-0.5745	0.717907	0.41284	0.117496	0.91741	-0.763237	-1.07893
RALA	-1.01232	-1.12839	0.308747	0.281353	0.649631	1.55797	-1.64322	0.764251	-1.23199	0.455002	-0.505873	1.12719	0.377654
RAB5A	-0.686266	-1.34373	-0.544324	-0.279874	-0.284866	0.342174	-1.10175	1.63254	-0.485592	0.347162	-0.609833	1.51405	1.50032
DDX49	-2.03675	0.676035	1.83413	0.105481	0.967621	0.238068	-0.363216	-0.586126	-0.752414	0.18581	0.968983	-0.969246	-0.268376
HMGN1	-0.530935	-0.0650997	2.08387	0.65368	0.0566846	0.772892	-0.605547	1.42561	-0.594694	-0.233832	-1.00625	-0.425994	-1.53038
TBC1D10B	-1.15772	0.26856	1.84186	0.837359	-0.273692	-0.949396	-1.76312	-0.840633	0.0324135	0.321638	1.13025	0.565915	-0.0134299
CAP1	-1.89238	-0.424006	0.0440236	-0.537681	0.26937	0.777905	-1.54274	0.0292361	-0.48214	1.21235	0.979803	0.0757799	1.49047
ANKRD17	-1.30512	0.384211	0.0401863	-1.31711	-0.612246	-0.0193944	-1.83091	0.958422	0.168914	0.435158	1.10972	0.58129	1.40688
MRPL17	-1.76524	-0.207389	0.0457298	-0.170764	1.40524	0.635725	-2.03442	0.412304	-0.158706	-0.379912	0.301135	0.844819	1.07147
CRKL	-2.14475	1.3541	1.2152	0.292802	-0.450202	0.479507	-0.113655	0.0589093	-1.51405	-0.440404	-0.16597	0.61208	0.816432
POLR2B	-1.49221	-1.02004	-0.391169	-0.945603	0.925315	-0.781692	-0.0526374	1.98725	-0.345939	-0.231574	0.396422	1.1006	0.851278
EIF5A	-1.42964	-0.1293	-0.0183853	0.285076	0.173814	0.229401	-1.73975	1.45193	-0.898658	-0.505328	1.66389	0.0178511	0.899093
RNASEH2B	-1.69449	-0.588168	-0.463852	1.17278	0.318935	0.797148	-0.983048	1.75786	-0.643632	-0.347968	-0.778504	1.04401	0.40893
RPS10-NUDT3	-1.52781	-0.92993	0.0894606	0.861885	1.42088	0.126029	-0.126001	0.408481	-1.75266	-0.337281	1.62177	0.129226	0.0159541
RBM42	-1.38929	0.262403	1.34718	0.899924	-0.0713237	0.50433	-1.56166	-0.169221	-0.710075	-0.53449	1.93105	-0.278332	-0.230502
SLC25A5	-0.703528	0.669798	0.137616	0.403606	1.4101	0.224821	-2.54069	0.86746	-0.978256	-0.382093	0.686173	0.231381	-0.026383
GDI2	-1.7826	-0.464262	0.293236	-0.729269	0.279969	0.175585	-0.933242	1.78978	-1.18969	0.059827	0.617291	0.601107	1.28227
MRPL11	-1.19724	0.255628	-1.13882	0.383639	1.39276	-0.332183	-2.11972	0.715499	0.692543	-0.00757868	1.10739	-0.240074	0.488154
NGLY1	0.48788	0.000774058	-0.259013	-1.08108	1.29359	0.892487	-0.957117	0.868556	-2.40483	0.0575941	0.151896	0.224007	0.725254
LRRC1	-1.25149	0.0985027	0.856006	1.00404	-0.743094	-0.0131192	0.652137	1.66982	-0.277265	0.4604	-0.909919	0.368354	-1.91437
EIF3L	-1.5239	0.827225	0.797618	-0.444803	1.46022	-0.0404931	0.0406996	1.61865	-0.397345	-1.53057	-0.0154263	-0.938866	0.146991
EIF4A1	-2.40466	0.116303	0.914256	-0.249081	0.409946	-0.442343	-1.11911	1.17095	-0.641343	0.0124458	1.13379	0.453964	0.644892
FAF1	-2.07276	0.343727	1.84301	-0.253743	0.475668	0.496867	-0.515365	1.00817	-0.600446	0.0634569	0.169489	0.391913	-1.34998
MRPS31	-0.41445	-2.67685	0.234451	1.16392	0.913402	0.137184	0.0182282	0.567792	0.940352	-0.684694	0.458283	0.0571094	-0.714721
KHDRBS1	-0.697687	-0.3988	0.605244	0.578144	0.0382913	0.611759	-2.5158	1.64937	-0.807955	-0.0437791	0.600475	-0.0746832	0.455421
MTG2	-2.0548	-0.0682711	1.15133	0.203917	-0.377466	-0.168006	-0.529088	-0.843404	0.951791	1.36257	1.30053	-0.887946	-0.0411476
DDX1	-1.62984	-0.61015	0.224698	-0.167618	1.52616	0.181027	-1.43591	1.36966	-1.20288	0.251448	0.311378	0.211991	0.970043
NSDHL	-1.94047	-1.42805	1.46228	-0.732424	0.831311	0.889638	0.0422656	0.603526	-0.201904	1.14367	-0.0209972	-0.0874735	-0.561373
RALY	-2.9067	0.425852	1.36931	-0.00793327	0.332054	-0.197446	0.549962	0.241943	-0.635338	0.417326	0.538424	-0.296752	0.169297
RFC4	0.482597	0.0539746	-0.530884	1.79928	0.87485	-0.410657	-1.89492	1.57364	-0.476776	-0.683604	-0.604909	0.197361	-0.379956
BCL2L12	0.280823	-0.722694	0.889556	0.988587	0.0570348	-0.50095	-2.6468	0.706629	0.273559	-0.408653	1.238	-0.283292	0.128201
PET117	-1.11383	0.648271	1.36991	-0.451222	0.803906	-1.16749	-0.4172	2.15177	-0.975248	0.264726	-0.359469	-0.450033	-0.304086
SYAP1	-1.78386	-0.402406	0.677366	0.622541	-0.24042	-0.491308	0.463441	2.30852	-0.316821	-0.456358	0.886273	-0.820015	-0.446957
CDK2	-2.32706	0.973593	-0.415399	0.966855	0.16138	0.487449	-1.13374	1.5137	-0.26117	-0.276856	0.157304	-0.426911	0.580848
SNRNP40	-1.08609	0.323785	0.263769	0.77812	0.895462	-0.0464253	-2.47259	0.654981	-0.847105	-0.473971	0.975353	0.153357	0.881348
SLC25A6	-0.226722	0.623644	0.724667	0.568115	1.6586	0.52079	-1.07292	0.889309	-1.27254	-0.822351	0.682968	-1.58452	-0.689043
ADPGK	-0.563741	0.154783	-0.477549	-0.0129632	0.746246	0.107062	-0.196118	0.7266	-2.7489	1.23356	-0.0381734	-0.0328869	1.10208
ANAPC1	-1.59089	0.946999	0.094078	-0.670927	0.496239	-0.719688	-1.24564	1.60117	-1.10284	0.584845	0.750135	-0.182422	1.03895
VDAC2	-1.62212	-1.44433	-0.252742	0.0476486	0.489737	-0.418904	-0.905593	0.973542	-0.499219	0.0331939	1.11755	0.763217	1.71801
WDR5	-0.0855646	-0.152544	0.260353	0.937333	0.890681	0.618503	-1.91892	1.64127	-1.82178	-0.247735	0.135157	0.0124521	-0.269198
STIP1	-0.459696	-1.4317	-1.05148	1.16887	-0.877783	-0.85956	-0.40009	1.5461	-0.133072	-0.450639	0.8802	0.845231	1.22362
TNPO3	-1.71432	-0.042113	1.15945	-0.936167	0.298018	-0.888657	-0.932972	1.275	-0.704084	1.24398	1.14409	-0.182497	0.280273
DHX30	-0.0828538	0.847357	1.12885	0.896084	0.549587	0.607867	-2.18381	0.802741	-0.956083	0.222951	0.0568086	-0.520051	-1.36945
LRCH3	-3.10583	0.0786424	-0.0979865	0.107563	0.112177	0.468784	-0.0640629	0.0159029	0.235116	-0.0591625	0.991156	0.358522	0.959182
MRPS17	0.100705	0.426825	0.0338558	-0.196563	-0.252214	-0.345314	-2.37781	0.686	1.43225	0.116919	0.897982	0.846045	-1.36869
CDV3	-0.0886142	-0.188861	0.885381	0.450219	-1.08627	-0.00282425	-1.61564	2.5235	-0.259319	-0.166068	0.446817	-0.687482	-0.210838
EMC8	-0.453005	-0.855989	-0.481471	1.04373	1.28207	0.749931	-1.41149	0.669747	-1.55669	-0.497501	1.54179	0.135285	-0.166419
DAG1	-1.59702	1.45187	1.65945	-0.452694	-0.880699	0.280627	-0.536239	-0.117055	-0.250291	1.19576	0.449929	-1.23741	0.0337719
RRP36	-1.27501	-0.358688	1.22502	1.02153	0.981078	0.793868	-2.02592	-0.101694	-0.790503	-0.642416	0.555886	0.786552	-0.169708
POLDIP2	-1.26542	0.357216	1.75919	1.0349	0.833317	0.43727	-1.27627	0.506356	-1.26206	-0.16585	0.649186	-0.794996	-0.812843
POLR2E	-2.48728	0.211918	0.912646	0.242775	0.31308	-0.444029	-0.760358	0.948171	0.0906874	-0.0966659	1.52128	-0.80498	0.352753
RPS17L	-1.42346	1.55444	0.161285	-0.439855	0.252871	-0.161978	-0.940882	0.507114	1.47518	-0.520394	-1.27929	1.32666	-0.511691
COPS8	-2.36313	-0.383766	0.835816	-0.683992	0.416627	0.12029	-0.51659	1.63676	0.0957668	-0.241302	-0.260742	-0.00943955	1.3537
RPS17	-1.41911	1.55558	0.161037	-0.443466	0.252828	-0.156853	-0.943336	0.505983	1.47514	-0.520512	-1.28334	1.32519	-0.509144
LSM3	-2.0396	-0.0776553	0.784266	-0.876116	0.352282	0.734568	-0.593513	1.82837	0.855258	-0.235729	-0.921715	0.562724	-0.37314
FKBP15	-2.46543	0.490244	1.33499	-0.467708	-0.338769	0.287474	-0.451201	-0.988986	0.605789	0.938903	1.00124	-0.129584	0.183046
LEO1	-0.106961	-0.516622	1.21806	0.908642	1.22847	-0.0209971	-1.72343	1.32066	0.517232	-0.87038	-0.880223	0.0996925	-1.17414
CDC123	-1.81364	-1.15201	-0.0223797	0.204068	1.07422	0.502023	-1.25571	1.02879	-1.00863	0.0735124	0.270634	1.0731	1.02602
ZNF511	-1.51034	0.583185	0.674955	0.00399247	2.13104	0.360475	-1.09625	-0.359654	-0.68205	-0.132185	0.846511	-1.24218	0.422505
MRPL52	-2.28084	1.15402	-0.797437	0.353996	0.976503	-0.128917	-1.43752	0.022522	0.611248	0.813083	-0.0486517	0.793447	-0.0314525
HMCES	-1.34011	-0.552814	1.66807	0.565859	1.21567	-0.208413	-1.79779	0.60975	-0.0887217	0.0828837	0.682133	-1.06664	0.230122
HNRNPA1	-1.189	-0.564481	0.306043	0.907006	1.01057	0.307986	-1.46453	1.77793	-0.884474	-0.741477	1.03046	-0.702086	0.206054
FH	-1.71222	0.116896	1.3777	0.689599	0.42864	-0.73876	0.0843097	1.82092	-1.12762	0.0049713	0.426074	-1.02909	-0.34142
MINOS1-NBL1	-1.83608	2.14245	0.610407	0.52609	-1.10239	0.0906691	-0.0329508	1.0991	-0.186168	-0.0472486	-0.602305	0.08047	-0.742044
DDX24	-1.71372	-0.397646	0.635474	0.793456	0.804204	0.0645539	-1.73475	0.69023	-0.635722	-0.108346	1.8154	-0.0880333	-0.125103
CYC1	-1.75795	0.952862	0.117603	0.201572	0.924189	-0.286347	-1.61141	0.824075	-0.384406	-0.650087	1.67364	-0.42842	0.424679
AGGF1	0.213164	-0.0562236	0.0367565	-0.258249	0.902091	0.564689	-2.83175	1.17768	-0.719175	-0.244836	0.198397	0.184061	0.833402
RBMXL1	-0.384916	-1.69718	-0.522437	0.51211	1.23465	1.26622	-0.280312	1.2751	-0.028045	-0.0973366	-1.52928	-0.656448	0.907859
CSNK2B	-0.902904	-0.0693964	1.38819	1.66647	1.27828	0.245549	-1.45929	-0.397684	-1.2686	-0.111746	0.612837	-0.405658	-0.576036
RBM25	0.0265365	1.37788	-0.283731	1.75072	-1.36721	0.0604668	-0.891481	0.39187	-0.771464	-0.453277	-1.35034	1.18505	0.324977
NKIRAS2	-2.37655	-1.13877	0.433158	0.936927	0.0117148	0.735956	0.277085	-0.367469	-0.678339	1.28877	0.623065	-0.462081	0.716528
ELP4	-0.747938	-1.78639	1.07633	0.354593	0.0133454	-0.262206	-1.59908	1.63513	-0.220395	0.262733	0.139956	-0.0984133	1.23233
NFYA	-1.76101	0.46793	1.01121	0.383416	-0.509303	0.625273	-1.5335	1.34342	-0.754665	-0.157326	-0.626685	0.219577	1.29166
STAMBP	-1.51482	-0.6269	1.30208	-0.348131	-0.48135	-0.281666	0.0433014	1.99389	-0.52651	0.129079	-0.536835	-0.640419	1.48829
SNW1	-1.83328	-1.13762	0.67181	0.978381	0.7679	-0.168879	-1.27725	1.13119	-0.27933	-0.124944	1.24837	-0.602531	0.626177
PDAP1	-1.13122	-0.44106	1.3445	1.11148	0.975862	0.678562	-1.52529	0.865251	-0.804128	-0.413936	0.941767	-0.741449	-0.860337
MAPKAP1	-2.31891	0.998795	1.14707	0.092617	0.496804	0.765496	-0.782691	0.161007	-1.38205	-0.275337	0.863818	0.303895	-0.0705179
GFOD2	0.386377	0.249261	0.404805	-0.775571	1.22637	-1.12924	-0.221642	0.868251	0.827498	-1.58767	1.42618	-0.205068	-1.46954
EMD	-2.25639	0.13205	1.08734	1.12875	0.606526	0.350382	-0.333934	0.482368	-0.905924	-0.932646	1.22539	0.0526078	-0.636516
DDX50	-1.25222	-1.1229	0.151266	-1.52876	1.19089	0.0479129	-0.642127	1.84081	0.0910836	0.480679	-0.164218	-0.221298	1.12888
ENOPH1	-1.11372	-1.41452	0.197382	0.382004	1.43983	0.00840344	-0.124299	2.13948	-1.0543	-0.254227	-0.0409787	0.515965	-0.681022
NCOA5	-0.185259	-0.035045	2.61385	-0.582016	-0.241056	0.292042	-0.0775775	0.878803	-0.544101	-1.8007	-0.331541	0.340403	-0.3278
ZC3HC1	-0.730933	-1.37936	0.943868	0.873457	0.821293	0.078894	-0.917706	1.33549	-1.46269	-0.912661	1.27365	0.0896926	-0.0129958
AK2	-2.35464	0.0937993	0.217878	-0.805644	0.479271	-0.71189	-1.15011	0.3307	0.506152	0.478611	1.0414	0.580069	1.2944
IWS1	-2.24418	-1.45572	-0.11979	1.05977	-0.297795	0.286454	-0.345972	0.760826	-0.0977754	-0.172106	0.625518	0.549953	1.45082
OSBPL11	-0.692182	-1.29522	-0.135622	-0.0957414	-0.490018	1.23266	-0.366818	0.786991	-0.858265	0.267946	-0.922462	2.36689	0.201834
ADNP	-1.8327	0.216409	0.247769	-1.64322	-0.110868	0.730877	0.0271999	2.16397	-0.055388	-0.562248	0.459603	0.1156	0.242995
VAPB	0.528599	-0.438785	0.732765	0.254441	1.48165	1.48793	-1.26157	0.343773	-1.6661	-0.506498	0.35711	-0.030155	-1.28317
MRPL38	-1.22429	0.130032	1.25656	0.690236	0.857881	0.358815	-1.75351	0.155461	-0.629287	0.089768	1.60597	-0.381657	-1.15599
RPUSD4	0.625003	-0.861277	0.334021	0.522897	0.619977	-0.499857	-1.49859	1.3464	-1.75852	0.0155001	1.31482	-0.771391	0.611012
NCBP2	0.0456439	-1.25836	0.75447	0.968473	1.35067	0.977005	-1.35367	1.06479	-1.15293	-1.26867	-0.367639	0.292515	-0.052289
CEP85	-0.786448	0.963313	1.47423	-0.137731	-0.202835	-0.854869	-0.088111	2.00352	0.653466	-1.36409	-0.448754	-0.955244	-0.256444
RAD23B	-2.78953	-0.506199	1.03912	-0.388473	-0.402453	0.11577	-0.0777907	0.926328	-0.202215	0.924147	0.254384	0.308658	0.798252
SMARCE1	-2.68117	0.807987	1.43282	-0.2895	0.396637	-0.16482	0.232249	0.545657	-0.474035	0.685263	0.391955	-0.089584	-0.793467
H2AFV	-0.889567	0.156149	1.7397	0.358681	1.1485	-0.430075	-1.12019	1.69483	-0.278326	-0.559511	0.0871744	-0.653174	-1.2542
TTI1	-1.41111	-1.50638	1.09619	0.408922	0.601399	-0.874056	-1.487	1.04868	-0.342286	0.55172	0.235426	0.994992	0.683511
NUDT21	-1.31075	-0.0982782	0.992521	-1.08261	0.894943	-0.117509	-0.506269	2.05433	-0.465771	-1.18457	0.344196	-0.456585	0.936351
RPAIN	-1.99084	-1.40767	-0.521935	0.182332	0.713898	-0.957914	-0.263972	0.890269	1.15469	-0.19751	0.463308	0.961223	0.97412
ACTL6A	-1.75462	-0.657876	0.684044	-0.282698	0.810362	-0.152281	-0.512637	2.38253	-0.476335	-0.850788	0.193733	0.0406781	0.575891
GADD45GIP1	-2.32745	0.986171	0.25962	1.08767	0.627631	0.528374	-0.786252	-0.194308	0.351031	-0.342363	1.04795	0.0613777	-1.29945
FUBP3	-1.59176	-1.06955	0.387625	0.157326	0.412046	0.680125	-2.07443	1.39596	-0.313283	0.579103	0.334997	0.316112	0.785731
EIF4A3	-1.39496	-1.23048	0.637268	0.751301	0.183405	-0.232005	-1.84823	1.25532	-0.0418452	-0.510639	0.869752	0.425108	1.136
MVD	0.763117	-0.49613	1.06605	-0.957479	0.684572	-0.184001	-0.99227	1.54368	0.282191	-0.380327	1.25623	-1.06581	-1.51983
RAF1	-2.5931	0.392207	1.39074	-0.822454	0.172695	-0.155303	-0.213024	0.574374	-0.210717	1.16148	0.27356	-0.539083	0.568623
EEF1G	-1.76762	0.636715	0.575822	-0.367209	0.66448	-0.978113	0.284085	1.83849	-0.507762	-0.726405	1.19609	-0.957466	0.108893
KDM5B	-1.86603	-0.58525	0.816666	-1.61766	0.417269	0.183337	-1.07147	1.02527	0.183672	0.103333	0.307697	0.792746	1.31041
TIMM44	-2.00774	-0.108107	-0.896504	0.548414	0.488615	0.673897	-1.88109	1.02271	0.149281	0.136911	1.11727	0.386153	0.370199
VTA1	-2.13026	-0.861029	0.514026	-0.958836	0.975638	0.743309	-0.634944	1.22057	-0.282877	0.0295145	-0.495263	0.788349	1.09181
GSTT2	-1.51463	1.4383	0.686134	0.576423	0.509926	0.150608	-0.85444	0.433698	-1.77357	0.609435	0.81113	-1.20085	0.127845
RP9	-0.585503	-0.669205	0.40988	1.42772	-0.0750333	-0.637894	0.169067	0.185519	-2.05	-1.13873	0.751497	1.19433	1.01835
NT5C3B	-2.20707	0.440105	0.764537	0.264674	0.776382	0.28207	-1.80283	0.431717	0.250133	-0.988773	0.778743	0.457148	0.553168
BCCIP	-1.34321	-1.53856	-0.399406	-0.404663	0.615825	-0.581746	0.0844692	2.26505	0.0233417	-0.623649	0.479638	0.806886	0.616032
IMP4	-2.14992	-0.2575	0.189125	0.390674	1.01774	-0.0620467	-1.78133	0.857607	-0.605781	0.236228	1.07555	0.573098	0.516557
NFYB	-1.403	-1.28902	1.65179	-0.396816	-0.181997	0.223771	-0.462912	1.30856	0.297832	0.209177	-1.39252	0.285756	1.14938
FBXO7	-1.39358	-0.705383	2.27084	0.351842	0.432589	-0.0236423	0.0617779	-0.696846	-1.36005	0.214473	0.390568	-0.62273	1.08015
NELFB	-0.765545	0.557142	1.52443	0.140019	0.241168	1.24917	-1.82399	0.152947	-0.931913	0.240041	1.14263	-1.04975	-0.676353
SUGP1	0.614594	-1.37283	1.5312	0.5571	-0.694192	-0.738032	-0.5687	0.98289	0.901332	-1.04387	-0.408078	-1.03603	1.27462
CHMP7	-2.55925	0.761056	0.870183	-0.529171	0.0199471	0.730346	-0.902089	0.37753	-0.89827	0.0435958	0.665637	0.50656	0.91392
MED24	-0.45836	1.17638	1.40489	1.69776	0.145445	-0.41556	-1.37526	0.806677	-0.777004	-1.02171	0.28172	-0.649052	-0.815924
EIF4H	-1.69558	0.747975	1.3533	0.364439	0.234893	1.02762	-1.8473	0.873992	-0.809347	-0.397928	0.487184	0.150886	-0.490132
NPM1	-1.33597	-0.583652	-1.16866	0.332424	0.613573	-0.630786	-1.24658	2.08007	-0.283504	0.0889026	0.781829	0.421915	0.930435
RPP30	-1.33234	-1.65294	-0.560636	0.101156	0.626077	0.407116	-0.820426	1.76907	-0.86817	0.180788	0.250419	1.22722	0.672664
TMEM209	-1.89587	-0.945115	-0.183961	-0.930487	1.4424	0.245291	-0.418405	1.78878	0.0372702	0.82325	0.469678	-0.444359	0.0115411
CD3EAP	-0.298697	0.56687	0.0114716	0.765931	-0.322639	-1.28706	-2.05822	1.01026	-0.35016	0.208027	1.8287	-0.523207	0.44873
UBR5	-0.995107	-0.526948	-0.531119	1.58858	-0.0483005	-0.197194	-1.65827	0.71354	-1.00119	-0.35331	1.56602	0.771753	0.671553
CCT4	-0.871659	-1.03199	-0.818564	-0.427396	1.14774	-0.402196	-0.726198	2.03898	-0.812771	-0.58961	0.66189	1.04739	0.784385
UQCRC1	-1.66249	-0.241886	0.900222	-0.0441033	0.40526	-0.220204	-1.5038	0.431112	-0.328624	-0.442671	1.97057	-0.42129	1.1579
POMP	-1.74982	-0.420071	-0.399176	0.138995	0.700027	-0.131992	-1.86333	0.837288	0.318977	-0.312355	0.591737	1.74969	0.540021
CMAS	-1.46968	-1.27066	1.23336	-0.986971	0.917653	0.582138	0.731023	1.46493	-1.05908	-0.722715	0.0505709	0.062098	0.46733
NUP62	-1.8147	0.329897	1.16476	0.888565	-0.141766	1.07226	-0.582037	1.38849	-0.406508	-1.51806	0.435206	-0.515621	-0.300485
TOMM70A	-0.631932	-0.931805	-0.156793	-0.555388	0.524982	0.946902	-1.30482	2.54984	-0.966483	0.0287862	0.179062	0.211118	0.106526
PDRG1	-1.18313	-0.0305921	1.29311	-0.701495	1.46539	0.275087	-0.147487	1.27063	-0.972433	-1.25843	1.13066	-0.328999	-0.812301
MRPS33	-1.14656	0.818612	0.770465	-0.313975	1.78318	-0.686398	-1.2139	0.45377	0.434381	-0.538073	-0.937324	1.39926	-0.823438
HNRNPA0	-0.13592	-1.27043	-0.124021	1.02628	0.809788	0.951858	-1.88508	1.22657	-0.938032	-0.512787	1.16595	-0.409539	0.0953738
SLC35A4	-1.55806	0.629758	2.0279	-0.0159917	-0.397402	0.106871	0.0602401	-0.0766969	-0.926225	0.210093	1.56861	-1.12668	-0.502419
GUF1	-0.624222	0.541361	1.42252	-0.415977	0.163387	1.7119	-1.12038	0.786766	-0.880149	0.472373	-1.34489	0.427434	-1.14013
TFB2M	-0.448303	-1.20888	-0.975332	0.0663283	1.94382	-0.543193	-0.550801	1.78324	-0.511637	0.017166	-0.811436	0.881275	0.357744
MATR3	-1.85646	-0.59747	0.0391454	-1.57045	0.234998	0.408598	-0.471835	1.92599	0.274494	0.0225984	0.608526	-0.0775178	1.05939
SCAF8	-0.521555	0.00742952	1.47669	0.311287	1.51365	1.22049	-1.8789	0.306175	-0.843211	-0.281793	-1.10627	-0.174719	-0.0292836
FMR1	-0.801798	0.218802	-0.514372	-1.58475	-1.01576	0.842315	-0.909536	1.26179	-0.177242	1.44526	0.414997	1.34389	-0.523586
PQBP1	-1.62733	0.139971	0.169508	1.61408	-0.120085	-0.0518571	-2.07903	1.08904	0.4306	-0.367764	0.897905	-0.191302	0.0962665
HMGN2	-1.14257	0.817693	1.8812	0.198255	0.905762	0.0883479	-0.575597	0.763455	0.495062	-1.17267	-0.669386	0.0339736	-1.62352
STK24	-1.66424	-1.05434	-0.365942	-0.152926	0.341092	0.0914051	-1.20484	0.340819	-0.932207	0.909098	1.31716	1.0916	1.28332
YARS	-1.09308	-0.977432	1.2234	0.890913	-0.463253	0.760143	-1.6757	1.88533	-0.432156	0.150409	-0.0728283	0.194262	-0.39
DDX55	0.490306	1.1881	-0.82461	1.29405	-0.465272	1.01672	-1.17412	1.08543	-0.551659	-1.75545	-0.797306	0.393542	0.100272
IKBKAP	0.62756	-0.743475	0.421629	-0.0815457	0.24246	0.987452	0.193943	1.97776	-0.677296	-1.61524	0.00324152	0.312862	-1.64936
NME1-NME2	-1.20627	0.768219	-1.127	0.481814	0.366066	-0.486223	-2.18819	0.519076	-0.0294528	-0.103148	1.03014	1.01493	0.960043
KIAA1279	-0.416819	-1.89004	-0.351752	0.315798	-0.989988	-0.455123	-0.142017	2.10233	-0.755866	0.474823	0.439415	0.935381	0.733862
RPS18	-0.875881	1.0867	-0.530646	-0.0925448	1.41532	-0.854465	-1.67535	-0.114816	1.30674	-0.494579	-0.76768	1.24104	0.35616
IMMT	-1.71318	-1.43567	1.26063	0.0276382	0.461679	-0.081562	-1.29252	1.27595	-0.358118	0.462899	1.06711	-0.262494	0.587637
NXT1	-2.27055	0.451766	-0.732534	0.425591	0.546199	-0.905663	-1.04333	1.23516	0.739424	-0.471184	0.806901	0.490464	0.727764
PUF60	-1.93703	0.184761	1.446	-0.3808	0.837596	0.291692	-1.68854	0.407148	-0.455243	0.366865	1.12128	-0.624308	0.430588
EIF3J	-1.74972	-0.814186	0.00911277	-1.33845	0.194389	0.45586	-0.210095	1.88759	-0.468574	-0.309794	0.781205	0.289118	1.27355
CUL1	-1.41669	0.400844	0.155694	-0.392367	0.827246	0.275167	-2.26551	0.407725	-0.824157	1.08184	-0.0412816	0.631855	1.15964
MPLKIP	-0.383828	0.253573	1.36265	0.62446	1.68664	1.06832	-1.78787	0.177589	-0.480693	-0.671888	-0.346709	-0.305894	-1.19635
TARS2	-0.874742	0.885436	1.68786	0.384178	0.518545	0.00931134	-1.83496	1.00792	-0.79834	-0.309399	0.568557	-1.31926	0.074891
NAA10	-1.1081	1.25148	0.788385	1.32823	0.686619	0.242347	-1.23898	0.12717	-1.61242	-0.499602	0.779379	0.336502	-1.08101
SURF4	-1.61726	0.217146	0.0437088	-1.29621	-0.783148	0.527991	-0.909543	0.610913	-0.50816	1.38899	0.872675	-0.156198	1.60909
LSM7	-1.68006	0.410505	0.192346	0.580196	1.66545	0.035314	-2.09899	-0.354159	0.715235	-0.173233	0.863732	-0.199147	0.0428062
YY1	-0.754648	-1.55357	-0.776502	0.236194	-0.215673	0.288776	-0.047922	2.35687	-0.743126	-0.824929	0.734529	0.814125	0.485879
PDHA1	-0.485488	-1.13825	0.25436	1.43068	1.13218	0.0707878	-1.82545	1.18771	-0.799254	-0.420522	1.12696	-0.0440928	-0.489626
SRSF1	-0.301179	-1.22575	-0.873371	0.961703	-0.262847	0.514769	-0.443435	2.56656	-0.642399	-0.978882	0.0433497	0.214177	0.427304
TIMM22	-1.66365	-0.128823	1.09617	0.589087	0.361865	0.0393421	-1.82025	0.26758	-0.585563	-0.323365	1.77468	0.684071	-0.291152
DROSHA	-0.883675	-0.0042728	0.248945	0.247542	1.42728	-0.221985	-2.54641	0.628371	-0.362853	0.734883	0.693454	-0.679587	0.718303
RAD21	-2.05816	-0.23045	0.60506	-0.721286	0.227965	-0.253199	0.17726	2.39076	-0.26466	-0.653588	0.298978	0.600404	-0.119085
DAGLB	-0.841189	1.08288	2.04061	0.567212	-0.267427	-1.41019	-0.923348	0.128092	-0.129311	-0.661108	1.34578	-0.518861	-0.413137
MCTS1	-1.45753	0.228652	0.0563193	-0.531944	0.88825	-0.379289	-0.953033	1.25759	0.752597	-1.05909	-0.670855	1.99035	-0.12202
IDE	-1.35938	-0.656312	0.504647	1.322	-0.0736598	0.335713	-1.68423	1.7276	-0.615707	0.603875	-0.852089	0.497051	0.2505
HNRNPDL	-2.38704	-0.437696	0.803669	0.205151	1.33268	0.440627	-1.10776	1.16137	-0.726771	0.279436	0.220191	-0.206773	0.422915
TRA2B	-0.536522	-0.659541	-0.580406	0.436358	-0.997099	-0.126924	-0.160529	2.4417	0.603129	-1.47782	-0.38218	0.616064	0.823769
MRPS18C	-1.98231	0.0486483	-0.665951	-0.0851611	1.71862	-0.15294	-0.0305746	1.56641	0.252092	0.476976	-1.36259	0.193693	0.0230892
ORC5	-0.0532502	0.180763	-0.153677	-2.05066	1.62959	0.176599	-0.759149	1.41423	-0.507505	0.443141	-1.2471	0.593276	0.333742
LSM4	-1.72451	1.27309	-0.0636034	0.211697	0.586697	0.0384274	-0.342927	1.65305	-0.0390144	-1.0364	1.22374	-0.853007	-0.927249
ARIH2	-1.52044	0.41309	1.0344	0.572958	-0.820376	0.365544	-0.386214	1.68029	-1.65205	0.0223881	-0.895183	0.823295	0.36229
DBR1	-0.628546	-0.264168	0.637733	-0.690449	1.43999	0.773449	-0.126378	1.92424	-1.29193	-0.486604	-1.07856	0.660561	-0.869344
PPIH	-0.432299	0.758708	-0.64549	0.558347	2.68338	-0.13094	-1.36917	0.156647	0.162608	-0.800283	-0.145861	-0.83802	0.0423732
NKAP	-1.78212	0.0254178	1.13079	-0.00323326	1.10974	0.58952	0.960384	1.15424	-0.811825	-0.817698	0.101971	-0.121555	-1.53563
MRPL45	-2.40879	0.506312	0.227281	-0.749083	1.50707	-0.295565	0.541254	1.35546	-0.439056	-0.506901	-0.0554861	-0.251442	0.568948
DAP3	-0.488795	-0.471081	-1.05243	1.54088	1.33327	-0.818238	-0.667186	1.44186	-1.39334	-0.611239	0.215569	0.129417	0.841316
CAMTA1	-0.514353	0.262518	-0.866829	0.411179	0.255999	0.970491	-0.691566	0.68211	1.20359	-1.73727	-1.64625	1.16922	0.501163
EIF4G2	-2.39279	-0.387387	0.295004	-0.501866	-0.447086	-0.171429	-0.406783	1.7826	-0.463672	0.4923	0.476436	0.718097	1.00658
SSRP1	-1.13721	-0.340695	0.829155	0.451807	0.924006	-0.45767	-1.96663	1.8339	-0.0469228	0.00482351	0.844634	-0.821966	-0.117234
EIF3D	-1.48332	0.156652	0.537631	0.281124	1.71944	-0.146617	-1.82883	0.783395	-0.813784	0.00219662	1.16105	-0.627472	0.258533
SNRNP48	-0.909724	-0.680544	0.245564	-0.208947	0.720911	1.17029	-1.28136	1.02885	-0.555003	-1.14908	-0.871552	1.75817	0.732416
GPKOW	-2.08109	-0.12354	2.28638	0.224157	-0.00308968	0.507736	-0.872344	0.491945	-0.472065	0.614262	0.314176	-0.551473	-0.335055
NSA2	-0.315703	-0.497705	-1.36608	-0.766601	0.997584	-1.13128	-0.444249	2.03747	0.848968	0.347145	0.847806	-0.934357	0.376993
DDX46	-0.61357	0.0168395	-0.507513	-0.5773	0.421714	0.732335	-1.9063	2.12002	-0.506876	-0.844027	0.405012	0.267162	0.992503
RPL3	-1.21609	0.620325	1.00989	0.594198	1.42402	-0.0863322	-0.725137	1.38375	-1.09585	-1.17062	0.743053	-0.923826	-0.557385
RUFY2	-1.49822	-0.0353893	-1.12094	-0.18578	-0.364839	0.814994	-0.812398	1.70392	-0.482037	-0.319256	0.529363	-0.0946162	1.8652
KIF21A	-0.0347501	0.659627	0.854764	-0.0288782	-0.387461	0.815639	-1.66022	2.14377	-1.2699	-0.0198603	-0.790985	-0.580412	0.298663
DRG1	-2.25295	0.47736	0.699728	-1.25707	0.464636	-1.18057	-0.369484	1.40053	0.450508	0.459948	0.592808	0.155987	0.358569
CHCHD3	-2.42707	0.273129	0.513747	1.31173	-0.0719922	0.343655	-0.492792	1.16176	-0.20865	0.909449	-1.20747	-0.0431762	-0.0623144
CLPP	-1.22958	0.23167	0.640319	0.269208	1.35723	0.315994	-0.524324	-0.31866	-1.70816	0.186121	1.94578	-0.254339	-0.911262
GPATCH1	-1.84283	0.637036	1.22605	0.701286	1.03728	-0.411787	0.497736	1.12491	0.123142	-0.658401	-0.161049	-0.697494	-1.57587
PAIP1	-0.182905	-1.99598	1.02856	0.234136	0.795451	-0.173769	-0.511198	1.58156	-1.13951	-0.365615	-0.833479	1.00086	0.561872
PSMC3	-2.45273	-0.0944644	-0.360783	-0.359984	0.504227	-0.876638	-0.133135	1.49338	0.407273	-0.0401761	1.38026	-0.0729073	0.605681
ARL2	-1.10247	0.0788018	0.664704	0.411376	0.258452	-0.0691795	-1.9552	0.773505	-0.613254	1.73043	1.1447	-0.905965	-0.4159
RTN4	-1.90229	0.491194	0.667442	-0.242295	0.0876931	0.32413	-1.36943	0.00785044	-1.3493	0.819452	0.576484	0.223784	1.66528
MRPL23	-0.7608	1.18989	1.11093	1.42232	1.01914	-0.26832	-1.27177	-0.558205	-0.154457	-1.39118	0.950238	-0.551294	-0.7365
GORASP2	-2.91045	0.273225	1.09838	-0.217107	-0.100146	0.514477	-0.0223646	-0.283845	-0.11801	1.11944	0.12578	-0.201664	0.722283
NSMAF	-1.08	0.0542832	-0.496607	-0.285466	-1.02321	1.0919	-0.327032	1.54657	-1.43679	-0.380997	1.39441	-0.292086	1.23503
RPL7	-1.94794	0.324106	0.375517	-0.586734	0.802692	-0.259078	0.0741985	2.19322	-0.420089	-0.957674	0.870501	-0.486184	0.0174626
PRPS2	-1.39521	1.15458	0.25485	-0.0134791	1.27063	0.915476	-0.43509	1.46675	-0.882603	0.156052	-1.6413	-0.386922	-0.463737
ACAD9	-1.11755	0.322393	1.23073	-0.469002	-0.147397	-0.711775	-0.30139	2.44538	-0.67905	-0.786883	0.96403	-0.481718	-0.26777
SUMF2	-1.74705	0.805708	1.75811	-1.36458	0.108522	0.152878	-0.896999	-0.764041	0.150762	0.602093	0.521977	-0.384172	1.0568
TCEB1	-0.548111	-0.660563	-2.08861	-0.263173	0.597451	-0.307285	-0.661801	1.42744	0.713524	-0.0856476	0.246678	1.81476	-0.18467
TDP2	-2.0281	-0.799528	0.710603	-1.45004	0.705423	0.472246	-0.232652	1.14664	0.185557	-0.412388	0.0627201	1.52615	0.113372
PSMA4	-2.08044	-0.515473	-0.165187	-0.615624	0.0810855	-0.321239	-0.98179	1.08035	1.31883	0.268733	-0.16906	1.6475	0.452312
GTF2A2	-1.18632	0.822677	-0.507027	-0.516704	-0.144701	0.964949	-0.918625	0.546878	1.43163	-0.0725578	-1.73088	1.48813	-0.177455
OXA1L	-1.5606	0.73545	1.41139	0.824476	0.280368	-1.15602	-1.09035	1.40613	-0.390855	-0.470522	0.868569	-0.799213	-0.058824
TCF3	-1.20781	-0.311444	1.09485	-0.6592	-0.957752	0.267595	-1.23936	-0.0510726	-0.122577	1.94564	1.54701	-0.00647976	-0.299386
SKIV2L2	-0.283699	-0.455409	0.177206	-0.414223	1.92257	0.0839191	-2.07002	1.65898	-0.210435	-0.321248	-0.230424	0.599525	-0.456743
HMBS	-1.13799	1.01719	0.772585	0.519782	0.946505	-0.259644	-1.73807	1.41683	-1.00745	-0.47724	0.889673	-0.0626896	-0.879487
PIK3R4	-1.11983	-0.555687	-0.374955	0.0418329	1.14224	0.603056	-1.57119	1.97997	-0.577585	0.517589	-1.06783	0.572538	0.409857
VPS4A	-1.76823	1.41201	0.421686	1.03629	-0.366029	0.216942	-0.618676	-0.0263953	-1.27501	-0.822851	1.65875	0.0487898	0.082722
DHX32	-1.43301	-0.957162	1.21205	0.291476	0.674702	0.617132	-1.88934	0.407498	-0.822926	0.648252	-0.381403	1.22181	0.410915
TIMM23B	-2.6498	-0.69442	-0.326361	0.351468	1.15135	-0.0611579	0.113164	0.989409	-0.210496	-0.276669	0.461025	-0.112113	1.2646
RAB22A	-1.30737	-0.373989	0.226404	0.0968235	-0.390175	2.03556	-1.09682	-0.100879	-1.35025	-0.0566943	-0.00923262	1.00788	1.31873
TCP1	-2.08225	-0.388986	0.278275	1.10871	-0.314062	0.113402	0.154643	1.65369	-0.723321	-0.857152	-0.187913	1.4187	-0.173744
ACLY	-1.49463	-0.86545	1.50711	-1.57097	1.55118	0.246846	-0.101452	0.803681	-0.205725	0.643724	0.266415	-0.791613	0.0108863
TPM3	-1.96075	0.995295	0.500883	-0.0496608	-0.353834	-0.60792	-0.767665	1.28115	-1.40785	-0.0612294	0.76891	0.494586	1.16809
YWHAQ	-1.75174	-0.496997	-0.103058	-1.31382	0.145519	0.0251976	-0.526786	1.62823	-0.410356	-0.397181	0.765555	0.973484	1.46195
ANP32B	-0.168399	-1.07093	1.11282	0.796472	1.47659	0.609498	-1.35015	1.22599	-0.405823	-1.19412	0.478042	-0.515139	-0.994844
ZNF207	-2.10814	0.968484	0.792622	-0.0132593	-0.0826974	0.209559	-1.70117	0.720871	-0.870243	0.303953	-0.00699058	0.695333	1.09167
RPS26	-0.263668	0.228521	-0.106033	1.30293	1.83261	-0.141344	-2.25774	0.577818	0.0326366	-0.820399	-0.0171868	0.371578	-0.739732
NUDT9	-0.990763	-1.87544	-0.387745	0.175611	-0.126906	0.333484	0.301893	1.92777	-0.25687	0.970419	1.0938	-1.08371	-0.0815461
MRPL18	-1.74538	-1.18135	0.121027	0.694439	0.451065	0.400381	-0.797757	0.76799	-0.0407029	-0.701513	-0.474935	2.15058	0.356148
PSMD14	-2.0301	-0.363479	0.123111	0.141994	0.616865	-0.488346	-1.72059	1.12754	-0.0636311	0.213992	0.10859	0.973492	1.36056
ANKHD1	0.296935	0.788137	-0.962875	-2.0431	0.0423856	1.20354	-0.704775	1.40756	-0.311141	-0.767179	-0.165941	1.24394	-0.0274904
DBNDD2	-1.28278	-0.171672	0.73357	1.23017	2.13645	0.12933	-0.0986458	0.314175	-1.36799	-0.0068665	0.0601023	-1.22825	-0.447593
SEC61A1	-1.35146	-0.827128	0.752819	-0.0603222	0.258394	0.359106	-1.55768	0.214412	-0.6226	1.9059	1.0146	-0.816894	0.730858
ATP5F1	-1.96768	-0.212115	-0.0789898	-0.65214	0.936042	-1.09971	-0.552406	0.998373	1.29745	-0.681616	-0.00303202	1.21351	0.802311
NDUFA12	-1.06337	0.0535137	0.909555	0.0993231	0.525605	0.263058	-1.38303	0.308043	1.81193	-2.04772	0.375363	0.228861	-0.0811364
TOMM22	-0.810501	0.66781	0.049821	0.679495	2.24874	0.0411962	-1.94605	0.658922	-0.281747	-1.00642	0.0180467	-0.228728	-0.0905784
PSMB5	-2.04119	-0.616957	0.645643	-0.0319768	1.58269	-0.396073	-1.06286	-0.383133	-0.535904	0.306537	1.34239	0.275567	0.915263
DAPK3	-2.72791	-0.00205495	0.298176	-0.077126	0.0463033	0.777305	-0.926124	0.179557	0.0508736	1.63523	0.230513	0.028638	0.486621
GSTO2	-0.768865	-1.4351	0.547527	0.798112	1.643	-0.650477	-0.979193	1.83897	-0.385448	-0.276659	0.403905	0.0131554	-0.748934
NDUFS8	-0.286167	1.19055	0.281804	1.50182	-0.732486	-1.78443	-1.05881	0.524845	-0.149419	-0.138835	1.5355	-0.801465	-0.0829102
C2orf15	-0.234939	-0.474976	0.411013	0.570886	1.25664	0.589573	-0.61764	1.65349	0.00372217	-2.33755	-0.0384816	0.0624108	-0.844142
COPS3	0.836535	0.14411	-0.135027	-0.563628	1.37291	-0.000153231	-0.886487	0.426012	-0.889617	-0.434102	-1.54487	2.12618	-0.451871
STT3B	-0.496311	-1.15255	0.12519	-0.897257	0.0793626	0.375211	-1.96445	1.49394	-0.353315	0.337739	0.118998	0.724566	1.60888
PEF1	0.0383756	-0.388661	1.76556	0.302931	1.08421	-0.248832	-0.629724	0.0322951	-1.79306	-1.05758	1.48425	-0.677643	0.0878742
CCZ1	-0.952423	-0.506925	0.868052	0.744673	1.15527	1.37443	-1.67456	0.652945	-1.28747	-0.223753	-0.46531	0.899109	-0.584051
PRDX2	-2.13827	0.670116	1.21146	0.191239	0.743012	-0.835312	-0.403644	0.753994	-0.664514	-0.576457	1.55245	-0.553912	0.0498324
MRPL40	-2.00256	-0.777195	2.00424	0.0420381	0.165817	-0.155347	0.51436	1.41742	-0.110229	-0.531523	-0.672564	0.433016	-0.327469
TUBB4B	-1.50499	0.561902	1.28379	0.506852	0.926817	-0.574767	-1.84966	0.622478	1.04563	-0.0495202	0.532914	-0.818743	-0.682699
TIMM9	-2.13799	0.363343	0.124721	-0.441482	-0.261338	0.0899106	-0.385583	1.25856	-0.881043	0.58657	-0.27601	2.01929	-0.0589426
LSM14B	-1.67992	0.741036	1.89473	-0.317664	0.475374	0.898548	-0.735856	0.672591	-0.652033	0.868783	-0.64208	-1.04267	-0.480841
TAB1	-0.965894	0.521804	2.26478	-1.25011	0.181251	0.730389	-0.73156	1.17021	-0.194706	-0.171116	0.069841	-1.1586	-0.466286
PPIA	-1.76489	0.14039	0.590754	0.369251	0.808019	-0.152361	-2.16496	1.07959	0.0132654	-0.704923	0.48961	1.01861	0.277641
RPSAP58	-2.01275	1.63875	0.0232043	-0.867008	1.74815	-0.8167	-0.269867	0.493587	0.255139	-0.581331	0.215411	0.0269959	0.14641
RBM19	-1.61627	-0.253605	2.15317	0.0469527	0.730278	0.839082	-1.08367	-0.277686	-0.692884	1.07978	-0.396794	-0.619957	0.0915985
RBM34	-1.00294	-1.5045	-0.0203965	1.41029	0.990221	0.462828	-1.38966	1.38385	-0.644986	-0.876572	0.541615	0.399855	0.250403
GOT1	-1.48368	-0.955007	1.24049	0.661904	0.636829	-0.661011	-1.53431	1.2118	0.15277	-0.488608	1.3911	0.0415554	-0.213831
MAPRE1	-1.87211	-1.00219	0.28654	-0.053633	0.492257	0.279461	-1.57409	1.10427	-0.781655	0.417671	0.573761	1.11851	1.01121
RPSA	-2.26246	1.31618	0.0875115	-0.535519	1.58189	-0.697641	-0.680589	0.800009	0.170006	-0.678372	0.349522	0.272733	0.276727
STOML2	-2.40397	0.409879	0.550711	-0.388585	1.38425	-0.0404068	-1.6038	0.380232	0.317962	0.154211	0.55961	-0.0440753	0.723982
PRUNE	-1.86849	-0.678253	1.18177	1.06123	1.57504	-0.932873	-0.197774	0.267228	-0.59875	-0.55617	-0.609049	0.908406	0.447685
POLR3K	0.73045	-0.350906	0.296414	0.134464	1.7448	-0.552943	-0.873687	0.531109	-0.542377	-2.20773	1.28578	-0.071722	-0.123648
SRRD	-0.377802	-0.057391	0.649463	1.00494	0.999683	1.17444	-1.86382	0.459963	-1.0018	-0.567998	1.2543	-1.00665	-0.667334
PRDX6	-0.675968	-0.748607	-0.301346	1.17723	0.796437	-0.0959068	-1.47085	1.31309	-1.10245	-0.717818	1.8009	-0.00535016	0.0306448
SNRPD1	0.146203	-0.998488	-0.881642	1.30529	1.09672	-0.0675648	-1.668	1.36033	-0.993673	-0.323227	1.04985	0.469852	-0.495647
TSSC1	-1.67973	0.328771	0.54024	-0.988293	0.532161	0.70558	-0.95944	0.985482	-0.0473447	0.20057	1.72729	-1.44666	0.101376
PDHB	-1.70805	1.38957	1.11039	0.240213	-0.395307	-0.0304458	0.11978	1.87189	-1.17173	0.0596086	-0.390642	-0.379455	-0.715825
U2AF2	-0.444073	0.348926	0.75395	1.48259	0.422991	0.6529	-1.67541	0.247623	-1.52267	-0.0989557	1.38124	-0.824513	-0.7246
TACO1	-1.20507	0.192964	0.537078	1.94698	1.31519	0.142499	-1.04458	0.00247173	-1.8435	0.209818	0.0423798	0.0776851	-0.373916
HDGF	-1.66661	-0.266257	1.15723	-0.299256	-0.567195	-0.365931	-1.07218	1.75257	-0.397737	-0.567717	1.45129	0.191709	0.650085
DNM2	-1.23259	-0.184403	1.07152	0.408874	-1.15598	-0.861595	-1.17382	0.829732	-0.589047	1.40667	1.61624	-0.20803	0.0724293
CFDP1	-0.328092	-1.28142	1.99128	0.667607	1.12805	0.858538	-0.557925	0.665326	-1.05353	-0.327796	0.140552	-0.831196	-1.07139
HSP90AB1	-0.914197	-1.31373	0.462304	1.21652	0.746234	-0.0920088	-1.88824	0.953953	-0.936269	-0.43856	0.836912	0.690381	0.676699
EPN1	-1.17211	0.640116	1.92978	0.834844	0.228897	-0.0984371	-1.20188	-0.372482	-0.87576	1.1083	0.737057	-1.06032	-0.698019
FAHD1	-0.640902	-0.861711	1.48117	0.741693	0.902894	0.822596	-1.17338	1.02678	-1.13524	-1.03474	1.00975	-0.293642	-0.845267
H2AFZ	-1.38641	0.29315	-0.124612	-0.356151	0.578211	-0.816695	-1.04682	2.26707	0.431298	-0.741421	0.292552	1.20089	-0.591063
TPP2	-0.715332	-0.877928	-0.624749	-0.419397	-0.323026	-0.129868	-1.2055	2.15138	0.587166	1.35044	-0.689821	-0.223316	1.11995
SRP68	-2.12474	-0.150872	0.933462	0.157195	1.02843	0.351204	-1.70201	0.577382	-0.562071	0.67076	0.964345	0.402482	-0.545581
CHD1L	-0.0615077	-2.25643	0.423467	-0.497633	2.00586	0.796147	-0.138805	0.776154	-0.64063	-0.233882	-0.674998	0.526712	-0.0244613
MFN2	-1.64298	-0.743305	0.818526	-0.860923	0.351724	-0.136733	-0.749202	0.269413	-0.664816	0.290913	1.56341	-0.356796	1.86077
ANAPC7	-1.05565	-0.332051	0.61673	1.13501	-0.130417	0.73184	0.874972	1.56262	-0.161484	-2.01397	-0.0506562	-1.12208	-0.0548595
MRPS22	-1.35685	-0.515694	-0.148016	-0.729923	1.43229	0.227746	-0.857504	1.67394	-0.29688	-0.84072	-0.744236	1.18965	0.966201
LARP4B	-1.11401	0.416476	-0.193505	0.139674	0.813639	1.22335	-2.30658	1.09357	-1.02132	0.421921	-0.0868417	-0.16053	0.774158
GTF3A	-1.24927	0.956552	0.706637	-0.239651	0.706803	-0.351121	0.236893	1.52498	-0.243835	-1.50837	-1.13411	1.3378	-0.74331
KIAA1429	-1.68591	-0.596421	0.521083	-1.46968	0.990402	-0.358223	-0.942327	1.42709	-0.4834	0.879154	0.914818	0.109703	0.69371
EEF2	-0.125725	1.19512	0.909074	0.250673	0.214089	-0.201194	-1.06947	1.80012	-1.15959	-0.732433	0.896848	-1.51572	-0.461802
FAM199X	-0.887689	-0.775469	1.19874	-0.62648	0.911332	-0.36215	0.371698	1.65449	-0.00262652	-0.706002	-1.01337	1.42077	-1.18325
UBE3A	-1.4983	0.0998548	0.12062	-0.0662343	0.531613	0.0460158	-0.00960955	2.2021	-0.751719	0.12062	-1.85419	0.61164	0.447589
ATP5B	-1.91847	0.519975	1.18347	-0.0871329	0.691488	-1.06992	-0.126227	1.52917	-0.541633	-0.533716	1.23428	-0.735345	-0.145939
RPL4	-2.24436	0.784677	1.10088	0.111322	0.779855	0.0192934	-0.923955	1.52056	-0.437811	-0.891009	0.533347	-0.266343	-0.0864506
CTR9	0.066771	0.0225685	1.11219	0.70496	0.343834	1.00537	-2.66046	0.664179	-0.373149	0.618218	-0.563091	-0.063672	-0.87772
TALDO1	-1.98671	-0.335841	1.55323	0.468662	0.191007	-0.171857	0.0622203	1.11851	-1.0201	-0.75612	1.26767	0.392656	-0.783325
EBNA1BP2	-1.42014	-0.470357	0.153742	0.735375	2.02213	0.315331	-0.822778	1.35137	-1.48014	-0.236637	-0.222399	-0.284397	0.358892
NUP153	-1.56991	0.41394	0.323109	-0.781857	0.483687	-0.0410406	-1.84422	1.62017	0.691701	0.361828	-0.456233	1.18999	-0.391159
BLVRA	-1.48655	0.309581	2.09105	0.427529	-0.199645	-0.142185	0.730342	1.47155	-0.755294	-0.253266	-0.707794	-0.476698	-1.00861
C2orf47	-1.88415	0.228796	1.63261	-0.202786	0.270014	-1.01536	0.0660023	1.64349	-0.743252	0.721787	0.410248	-0.515917	-0.611483
ANAPC4	1.0149	-0.719031	-0.681921	1.13057	0.485951	0.472615	-0.8292	1.32034	-2.11972	-0.422647	-0.434199	0.962569	-0.180231
ANKS1A	-0.938354	-0.524201	1.28904	-0.522968	-0.352812	1.4144	-2.07053	-0.0381121	1.4858	-0.0609265	0.241751	0.372593	-0.295679
EIF3M	-1.2128	-1.22124	-1.21385	0.221267	1.00454	-0.525237	-0.94244	1.34788	-0.000677025	-0.227876	0.144613	1.36308	1.26274
HSD17B4	-1.01903	-1.33875	0.730045	-0.791416	0.0602492	-0.390674	0.0116537	1.98533	-0.217073	0.631261	0.683504	-1.38493	1.03984
MRPS16	-0.0466123	0.248985	0.92059	0.29158	1.23949	0.853361	-1.53261	0.957716	-1.68249	-0.54206	0.723544	-1.34818	-0.0833126
RPL22	-1.17547	-0.333636	0.254563	-0.307345	0.719512	-0.543167	0.657106	2.72282	-0.120903	-0.988259	-0.186741	0.108657	-0.807143
DNPH1	-0.661064	0.321464	0.866919	0.96486	1.27415	0.304773	-1.02873	1.03835	-0.122601	-0.187084	0.559744	-1.58197	-1.74882
DDX19A	-1.90855	0.24289	1.82066	-0.908258	0.79259	0.0210465	-0.801401	0.580465	-0.617557	0.584297	0.653786	-1.03463	0.574649
UBTF	-0.427114	0.0162665	1.64102	0.762442	-0.56153	-0.748189	-0.321904	1.99938	-0.982242	-0.922855	0.731075	-0.0871156	-1.09923
GNL2	-1.62304	0.165631	0.0727552	1.20026	0.659093	-0.0559778	-1.15872	2.07699	-1.18413	0.021727	0.447749	-0.338953	-0.283377
HIRA	-1.73984	-0.0943585	0.470975	0.355343	0.398014	0.998156	-1.06758	0.104375	-1.26673	0.58939	2.01402	-0.302783	-0.458992
HPS6	-1.96314	-0.0837887	1.4465	0.577193	0.851727	0.0184597	-0.852815	-0.867677	-0.538236	0.482367	1.50399	-0.815572	0.240988
HPRT1	0.0831885	-0.00284218	-1.56644	-0.139077	0.936635	-0.888311	-0.71482	1.58619	-1.02137	-0.880209	0.175223	1.31855	1.11328
BANF1	-0.36874	0.521837	1.07286	1.97347	0.276946	0.105117	-1.47632	0.441847	0.310229	-1.15511	0.491743	-1.14557	-1.0483
PRPF31	-1.53003	-0.421571	0.867884	1.46808	-0.300949	0.935591	-1.11001	0.777326	-0.522144	-0.689902	0.953425	-1.21921	0.791505
TFIP11	-1.82348	0.887468	1.94656	0.344818	1.08568	-0.364094	-0.949669	0.291641	0.598803	-0.932794	-0.169253	-0.505814	-0.409866
MRPL20	-0.509853	0.201662	0.5235	1.36706	2.14604	0.376322	-1.22603	0.363524	-0.712885	-0.973243	0.174909	-0.557375	-1.17363
SRSF2	0.838994	0.71442	-0.14749	1.4572	0.534359	0.78695	-1.70154	0.958645	-1.00627	-1.57552	-0.368775	0.046101	-0.53707
NDUFB4	-2.02046	-0.0125057	0.978664	-0.0320364	-0.179305	-0.590746	1.19773	1.61614	-0.212681	-1.30123	0.745002	0.237337	-0.425915
VKORC1	-1.8612	0.941659	0.349021	-0.145784	0.935624	-0.691864	-1.56629	0.685211	-0.32373	0.314595	1.4113	-0.742812	0.694259
UBP1	-0.934577	-1.29532	-0.527659	-1.10742	-0.198134	0.790986	-0.801362	1.22059	-0.495897	0.123638	0.102625	1.56933	1.5532
RUVBL1	-1.8081	-0.288777	0.811313	0.411135	1.30142	-0.429163	-1.29165	1.76183	-0.0955562	-0.0717934	0.493506	-0.943274	0.149106
PSMA7	-2.21603	0.0261976	-0.85951	-0.291986	1.05305	-1.03268	-0.497746	0.207507	0.234801	0.202204	0.883581	0.759186	1.53143
EIF2A	-2.09945	0.306373	0.780247	-0.116589	0.682009	-1.18355	0.469606	1.52659	-1.29299	0.835281	0.25795	-0.0142141	-0.151263
YBX1	-0.258871	-0.0646257	-1.05979	0.533847	0.528526	0.217446	-1.44723	1.364	-1.78331	-0.274938	1.52463	-0.0866688	0.806998
FXR1	-1.75824	-1.07917	0.776634	0.328	0.45286	-0.280511	-0.70648	2.31851	-0.707944	-0.0796642	-0.106622	0.442916	0.399714
MTX1	-1.86526	-0.175559	1.10262	1.09865	1.1137	0.239966	-1.5989	-0.686425	-0.0151969	0.0994344	1.24269	-0.40592	-0.149802
RPL32	-2.28167	1.74029	0.37985	-0.339514	0.507337	-0.583079	-0.912447	0.381021	1.15446	-0.427377	-0.301621	0.554936	0.127814
UBE2I	-1.35701	-0.049997	0.985278	0.90116	0.449479	0.746116	-1.86229	1.03987	-1.33369	-0.356539	1.01768	-0.321633	0.141577
TYW1	-0.9435	-0.408009	0.956638	-0.375593	0.111755	1.08611	-0.19022	2.19964	-0.254484	-0.1018	-0.653311	0.358768	-1.78599
PTMA	-2.32426	-0.113781	1.2052	1.27577	0.413161	-0.457343	-0.124232	0.831012	0.200443	-1.08417	0.445951	-0.829789	0.562039
ESRRA	-0.399022	-1.77864	0.381449	-0.228902	0.658274	-1.01358	-0.350575	0.421055	-0.58063	1.58038	1.9215	-0.354287	-0.257014
CCZ1B	-0.6278	-0.375206	1.22512	0.426951	1.15307	1.37185	-1.76325	0.6088	-1.26903	-0.16238	-0.657306	0.748514	-0.679344
AMZ2	-2.57062	0.558732	1.64314	-0.167347	0.582224	-0.290186	0.309376	0.697944	0.117294	0.401716	-0.926433	0.174959	-0.530802
COX16	0.561695	-0.203215	-0.601296	-0.669045	1.73068	-0.345592	-0.969355	0.932674	0.683544	-0.492458	-1.24959	1.62346	-1.00149
ATP5A1	-1.90051	0.152153	1.08237	-0.497025	1.24056	-0.512927	-1.1636	1.635	-0.693688	-0.159294	0.779181	0.0555343	-0.017748
TIMM10	-1.22161	1.03176	-1.18419	0.521796	2.30216	-1.2866	-0.593451	0.44289	0.0288279	-0.304729	-0.0555466	0.401631	-0.0829347
UBE2R2	-0.245865	1.31302	0.747695	1.25338	-0.53133	0.225168	-2.15616	0.607539	-1.3436	0.55543	0.432096	-0.610848	-0.246521
RPS6KB2	-1.49408	2.43984	1.05472	0.136905	-0.392719	-0.0665325	-0.593508	0.241698	-0.0568246	-1.09501	0.699678	-0.294768	-0.579401
TSR2	0.0445362	-1.70175	0.977543	0.734054	0.356009	-0.355533	0.422684	1.16518	-1.12209	-0.0164266	1.53243	-1.27964	-0.756997
EXOSC8	0.809265	-0.299761	-0.642908	-0.249339	0.435981	-0.203164	-2.1573	2.16832	-0.107586	0.281815	-0.267574	0.824394	-0.592141
SNF8	-0.469554	-0.391637	1.57738	-0.182934	1.66559	1.08625	-0.309553	0.619265	-1.0614	-1.3257	0.528014	-0.898608	-0.837115
WAPAL	0.376456	-1.53705	0.140058	-1.15655	1.28022	1.43014	-0.6774	1.42496	0.243676	0.267036	-0.326325	-0.160644	-1.30457
HAX1	-2.59765	1.30263	-0.357047	0.446831	1.25457	-0.385266	0.239284	0.563536	0.692191	-0.127782	0.0740632	-0.650547	-0.454815
U2SURP	-0.164947	-0.193741	0.156636	0.219604	-0.358016	0.161281	-1.3735	2.5955	-1.01211	-0.601044	-0.837053	0.768929	0.638462
YTHDF3	0.671505	-1.26161	-0.0804359	-1.32953	0.59156	1.44265	-1.02499	1.22573	-1.1589	0.345877	-0.812249	0.929767	0.460626
RBM8A	-1.27391	-0.452176	-0.224928	0.532224	0.999401	0.324515	-1.75013	1.26078	-0.569117	-0.434749	1.87704	-0.190539	-0.0984212
NSFL1C	-1.79665	-0.173643	0.88963	-0.37661	0.512074	0.632746	-1.72123	-0.0509261	-0.825527	0.745269	1.35684	-0.219052	1.02708
PSMC4	-1.0405	-0.475114	0.947933	0.745625	1.74374	0.721242	-1.97718	0.09128	-0.876276	-0.0104772	0.70185	-0.695008	0.122893
ECHS1	-0.940684	0.226912	1.79205	0.9815	1.66452	0.0206769	-0.759148	0.159234	-0.844782	-0.698059	0.440494	-0.889469	-1.15325
PNMA1	-2.07401	0.214543	-0.125018	-0.3359	-0.0391975	-0.601345	-0.326243	2.24054	1.38593	0.0728164	0.037121	-0.169959	-0.279282
RB1CC1	-2.01959	-1.48494	-0.204378	0.868895	0.239696	0.658817	0.429146	-0.2756	0.0247331	1.33049	1.17372	0.239801	-0.980782
BCL7C	-1.78117	0.5614	0.484878	0.156631	0.464362	0.613842	-1.86129	0.485766	-0.556325	-0.684517	1.64712	0.658114	-0.188808
PCBP2	-1.02503	0.313294	2.14849	0.787081	0.704318	0.510056	-0.68649	0.885237	-0.754725	-0.539515	-0.0229841	-1.32225	-0.997486
ATP5G1	-2.0086	1.88458	0.214639	0.128222	0.493174	-0.475117	-0.427394	0.670146	-0.430946	-0.871508	1.35794	0.131329	-0.666471
RPL36A	0.134556	-0.499007	-0.0216921	1.12895	1.61462	0.291676	-1.62864	1.37717	-0.482585	-1.45899	0.555746	-0.374564	-0.637233
YWHAE	-2.5546	-0.437139	0.587668	-0.65959	0.136564	-0.1449	-0.185074	1.98243	0.146315	0.243328	0.335389	-0.00307358	0.552686
PSMC2	-2.03464	-0.898989	-0.350187	-0.400812	0.568257	-0.363832	-0.0742378	1.23519	-0.994012	0.432868	0.976591	0.303488	1.60032
PSMC5	-0.78527	-1.18225	2.46951	0.375626	1.01343	0.22851	-0.257984	0.42105	-0.87433	-0.457507	0.551915	-0.839422	-0.663279
RPS3	-1.00709	0.622954	-1.28974	-0.44053	0.27489	-1.26424	-0.884539	1.82311	1.08238	-0.763777	0.475827	0.545099	0.825669
SNRPD3	-1.14831	-0.749104	0.974933	0.964847	0.908619	-0.923353	-0.140068	1.50413	-0.474498	-1.65017	1.12026	-0.208096	-0.179183
SRSF9	-1.14587	-0.923989	1.68609	0.0507952	1.56047	0.296763	-0.162726	0.945207	-0.955491	0.206665	0.549116	-0.869542	-1.23749
RBBP4	-1.74502	-0.761985	1.02177	-0.18045	0.215655	-0.990588	0.912283	2.20504	-0.568683	-0.177293	0.382461	-0.0440414	-0.269147
NUTF2	-2.18635	0.322563	0.37236	1.50847	0.490217	-0.344956	-1.73669	0.590698	0.188576	-0.337769	0.780597	-0.103457	0.455735
TIMM17A	-1.43041	0.627185	-0.728315	-0.557605	0.254887	0.285464	-1.47038	1.84568	-0.446637	-0.793179	0.573317	1.19757	0.642429
TRAPPC1	-0.670099	-0.449759	1.74685	0.307599	1.70987	-1.6168	-0.25792	-0.479647	-0.10277	-0.773311	1.14326	-0.664248	0.10697
H2AFY	-0.587069	-0.81253	0.218426	0.465182	1.34847	0.00620565	-1.33234	1.52156	0.151322	-0.0437307	1.15644	-1.84349	-0.248449
[truncated: 9,386 more rows]

## Sheet: EC313+SERMs_top1000
	T47DXeno_144_EC313	T47DXeno_187_EC313+ICI	T47DXeno_188_EC313+Tam	T47DXeno_142_EC313+BZA	T47DXeno_143_EC313+Raloxifene	T47DXeno_146_Control	T47DXeno_147_Tamoxifen
RP11-1035H13.3	0.679232	0.0042188	0.697522	-1.39176	-1.3914	1.01417	0.388013
AC018867.2	0.630216	0.280393	-1.44445	0.498386	-1.44445	0.802873	0.677025
SPINK13	0.691187	0.170507	-0.503434	-1.58191	-0.646003	1.4697	0.399958
AP001579.1	0.502782	0.746011	0.553404	-1.45956	-1.45956	0.552661	0.564253
RBP2	0.785524	0.288717	-1.25621	-1.37256	0.0122734	1.34042	0.201841
RP11-343C2.11	0.69539	0.665421	0.682755	-1.43412	-1.43466	0.688347	0.136866
FSIP1	0.446693	0.535218	-2.16942	-0.224198	0.35121	0.719537	0.340965
MYH4	-0.0798784	1.09062	0.170092	0.400762	-1.62062	-0.977343	1.01637
AL050302.1	0.612257	0.104437	0.498097	-2.20348	0.137416	0.171075	0.680196
UGT2B11	-1.54022	0.0338174	0.18655	0.294241	-0.913716	0.341237	1.59809
MYH1	0.0988571	1.00698	0.279793	0.409053	-1.64046	-1.08399	0.929766
MYBPC1	-0.321952	0.547025	-0.0524552	-0.108531	-1.92651	1.19279	0.669629
C9orf24	0.0676295	-0.93401	0.11432	-0.380474	-1.12723	0.374472	1.8853
MYH2	0.0599865	1.04808	0.172039	0.393193	-1.60653	-1.06551	0.998736
TCAP	0.214001	0.687256	0.547966	0.386096	-1.98381	-0.662654	0.811141
GAGE12B	0.710792	-0.197737	0.789691	0.515666	-2.10345	0.367249	-0.0822065
AL021546.6	-0.482217	0.439691	0.267278	-2.01498	0.13646	0.994939	0.658825
PYGM	0.177058	1.02462	0.0574173	0.241139	-1.69067	-0.899982	1.09042
MYOZ1	0.238165	0.857144	0.0814737	0.378646	-1.67406	-1.00113	1.11976
ATP2A1	0.186292	0.973451	0.337313	0.260698	-1.75192	-0.942785	0.936951
PREX1	0.00619815	-0.222209	-0.199237	-1.29659	-0.895358	1.42467	1.18253
LPPR3	0.279782	-0.0397299	-0.561661	-0.594833	-1.47246	0.855866	1.53304
GFRA1	1.18395	0.544771	-0.976312	-1.27755	-0.343273	1.21563	-0.347214
PGR	0.802045	0.339033	-0.186802	-1.92645	-0.424298	1.11089	0.285584
CKM	0.234407	0.870649	0.131758	0.418913	-1.87312	-0.746287	0.963676
TNNT3	0.094047	0.943927	0.0706597	0.432068	-1.7303	-0.879	1.0686
TNNI1	0.136248	0.842539	0.161874	0.160727	-1.68023	-0.888673	1.26752
HBA2	0.896853	0.86174	0.202833	-1.59586	-0.626747	0.978599	-0.71742
LPL	1.8006	0.184825	-0.217339	-0.645118	-1.11284	0.70971	-0.71984
CDC20B	-0.466528	-0.220371	-0.0599739	-0.232181	-1.47095	0.719366	1.73064
SNTN	-0.275329	-0.591454	0.297836	-0.356494	-1.09849	-0.0136462	2.03758
CASQ1	0.253299	0.945558	0.0182588	0.359532	-1.66082	-0.994805	1.07898
MYL1	0.337786	0.745725	0.326248	0.460268	-1.85399	-0.895182	0.879143
MYLPF	0.312482	0.750535	0.173738	0.433725	-2.04388	-0.474197	0.847601
HBA1	0.905644	0.867846	0.192613	-1.56587	-0.653655	0.986431	-0.733012
HAGHL	-0.381441	2.09574	-0.792715	-0.542663	-0.683978	0.0404408	0.264612
SMIM6	0.0419119	-0.15781	-0.48298	0.019835	-1.19601	-0.28163	2.05668
C9orf135	0.113052	-0.31417	0.282074	-0.0835149	-1.6607	-0.0796479	1.7429
HBD	1.06763	0.879194	0.635941	-1.13072	-0.10633	0.189542	-1.53525
FAM92B	0.0273306	-0.374968	-0.0501422	-0.288806	-1.55598	0.474326	1.76824
FAM166B	-0.147239	-0.341797	0.297977	-0.687964	-1.23033	0.171214	1.93814
SPINK4	0.569241	0.0510834	-0.664317	-1.73879	-0.0344495	1.43602	0.381214
HBB	0.876258	0.706091	0.347727	-1.47757	-0.848675	1.10107	-0.704905
OLFM1	1.36373	0.853825	-1.14704	-0.567762	-0.36027	0.832423	-0.974909
SERPINA6	0.69259	0.231579	-0.192784	-1.68752	-0.872933	1.18567	0.643404
CDHR4	-0.0256525	-0.749042	0.13971	0.305916	-1.32173	-0.227137	1.87793
BFSP2	-0.0757889	0.575364	-1.1239	-1.2233	-0.329752	1.54932	0.628055
ACTC1	0.0554077	1.08944	0.0844741	0.311067	-1.76196	-0.777214	0.998793
RSPH4A	-0.449929	-0.473759	0.0087391	-0.203322	-1.0404	0.0499336	2.10874
ENKUR	-0.464084	-0.214011	-0.0432347	0.275588	-1.47332	0.0515245	1.86754
TEKT1	-0.625244	-0.261742	-0.24533	-0.168762	-1.19497	0.573923	1.92212
RIIAD1	0.288098	-1.36045	0.243064	-0.23569	-1.09532	0.622786	1.53751
DES	0.140694	1.08068	0.349777	0.177183	-1.86088	-0.714889	0.827433
PLAC8	0.965266	-1.00395	0.600938	-0.470585	-0.490311	1.45588	-1.05725
DNAJB13	0.154133	-1.30068	0.0609783	0.0424868	-1.206	0.740254	1.50882
TMEM190	-0.547066	-0.719281	0.20188	-0.520212	-0.825362	0.402958	2.00708
NEB	-0.0462909	1.02096	0.267031	0.290832	-1.31806	-1.33998	1.12551
RP11-295K3.1	0.83178	0.680904	0.218185	-2.1346	-0.197985	0.200423	0.401291
CCDC65	-0.381051	-0.352859	0.312726	-0.0488545	-1.55441	0.249089	1.77535
AKAP14	-0.0324231	0.0174026	-0.218913	-0.249719	-1.55624	0.187508	1.85238
ACTA1	0.171921	0.997705	0.0581601	0.341595	-1.86495	-0.668687	0.964255
EFCAB12	-0.276359	-0.423547	0.445532	-0.27477	-1.32801	-0.0669448	1.9241
AC006486.9	-0.0978098	0.28008	0.590059	0.657861	-2.16171	0.674376	0.057143
CDHR3	0.35681	-0.116562	0.408165	-0.556308	-1.19043	-0.747512	1.84584
NKAIN1	1.52175	0.67191	-0.00233296	-1.53177	-0.748123	0.446072	-0.357504
MORN5	-0.266617	-0.913239	0.21403	-0.235051	-0.917372	0.0821931	2.03606
CCDC60	0.440986	-0.6662	0.24318	-0.205218	-1.33859	-0.310524	1.83636
EFHB	-0.0436763	-0.284034	0.0117495	-0.0511554	-1.26615	-0.403567	2.03683
HP	1.29743	-0.213043	0.239202	-1.8705	0.034301	0.796089	-0.283486
NME5	-0.756342	-0.27522	0.184422	-0.00130527	-0.950496	-0.283039	2.08198
GREB1	0.740426	0.455891	-0.705789	-1.79212	-0.297448	1.08862	0.510423
C17orf72	0.565582	-0.629151	0.26964	-0.915063	-1.04453	-0.0575243	1.81105
CACNA1H	1.73226	0.778032	-0.476057	-1.06396	-0.267464	0.247253	-0.950064
CA3	1.71307	0.304339	-0.72735	-1.03965	-0.972617	0.640457	0.0817451
WDR38	0.166142	-0.686584	0.285165	-0.300164	-1.23696	-0.169451	1.94185
PPM1K	0.467864	0.701488	-0.564829	-1.32177	-0.954404	1.51215	0.159498
TNNC2	0.0866404	0.865122	0.11986	0.44231	-1.83933	-0.73116	1.05656
ROPN1L	-0.0984498	-0.48805	0.108822	-0.233791	-1.42878	0.247356	1.89289
GMFG	0.527004	-1.27034	-1.17604	0.248803	-0.0491403	1.62876	0.090957
C5AR2	1.28088	0.961925	-0.701967	-1.39789	0.0274475	0.611913	-0.782306
AK8	-0.301068	-0.0801731	0.122103	-0.25015	-1.47089	0.0677689	1.91241
C5orf49	-0.24207	-0.787544	-0.149942	-0.0532755	-1.05346	0.25644	2.02985
ICAM2	-0.3958	-0.892567	0.201929	-0.0101263	-0.336103	-0.67409	2.10676
TEKT2	0.103156	-0.349357	0.034676	-0.242516	-1.60274	0.278953	1.77783
PPIL6	-0.131953	0.0327827	0.269871	-0.618144	-1.41926	-0.0073823	1.87409
FOXJ1	-0.213441	-0.503154	0.200526	-0.335919	-1.21199	0.0447491	2.01923
PPP1R32	-0.427343	-0.368681	0.0188548	-0.166412	-1.17609	0.0539294	2.06574
ANKRD23	0.15339	1.08141	0.810198	-0.322359	-1.49362	-1.06044	0.831424
GNG11	0.52939	-0.257029	-0.360665	-1.31686	-0.96894	1.31442	1.05969
IRF8	0.14265	-1.10603	-0.206217	-0.2781	-0.630661	2.05873	0.0196273
DNAI1	-0.635905	-0.235377	-0.312506	-0.305149	-0.92929	0.325384	2.09284
ARMC3	-0.0432355	-0.418309	0.282493	-0.660086	-1.26561	0.18898	1.91577
LRRC48	-0.234262	0.148649	-0.426733	-0.457293	-1.38285	0.523402	1.82909
RHEBL1	-0.173588	-1.00824	0.000962755	-0.0469462	-0.484573	-0.418596	2.13098
ENO4	-1.22172	0.111649	-0.275772	-0.19827	-0.76195	0.449504	1.89656
HLA-DQB2	0.927477	-1.05127	-1.72992	0.472616	0.294875	0.809339	0.276877
SCGB2A1	0.125549	-0.0435627	-0.0262194	-0.0843083	-1.15263	-0.814482	1.99565
ZBBX	-0.141237	-0.416603	0.273139	-0.628733	-1.25364	0.241856	1.92522
CAPSL	-0.278717	-0.384282	0.183367	-0.309638	-1.34177	0.178358	1.95268
C1orf189	0.0526137	-0.267104	0.133355	0.258449	-1.17115	-0.91302	1.90686
SLC51B	0.160228	-0.0838016	0.301706	0.169585	-1.65426	-0.564475	1.67102
CCDC19	-0.326106	-0.455789	0.0324738	0.000244365	-1.20899	-0.094687	2.05286
FAM183A	-0.119205	-0.396716	0.0724491	-0.0258927	-1.60801	0.304158	1.77321
FHL1	0.482226	0.815068	0.427852	0.0792909	-1.74411	-0.997125	0.9368
CASC1	-0.411432	-0.179438	0.0876933	-0.182652	-1.28001	-0.062742	2.02858
FAM81B	-0.159222	-0.498081	0.0419615	-0.34172	-1.40131	0.522146	1.83623
C1orf192	-0.367431	-0.297242	0.0891199	-0.108955	-1.39303	0.128223	1.94932
AK7	-0.249985	-0.343009	0.0491666	-0.191678	-1.08403	-0.304776	2.12431
SYBU	-1.20184	0.0495406	0.683861	-0.157817	-1.31267	0.491058	1.44787
C11orf88	-0.37786	-0.199224	0.00867265	-0.0933957	-1.45691	0.210348	1.90837
TNNC1	0.0418292	0.581258	0.390328	-0.0872595	-2.13674	0.287462	0.923118
CCDC40	0.234856	-0.0194913	-0.15748	-1.10527	-0.695257	-0.289766	2.03241
SPEF1	-0.172494	-0.495553	0.0323289	-0.400346	-1.08623	0.0288215	2.09347
LBH	0.470901	-0.343661	0.825151	-0.938697	-0.83552	1.64832	-0.826489
C1orf194	-0.212246	-0.387145	-0.254313	0.157466	-1.24288	-0.100666	2.03978
CCDC78	0.164884	-0.503032	-0.180559	-0.203443	-1.28271	0.00475655	2.0001
TCL1B	-1.64516	-0.724118	-0.432501	1.26493	0.412987	0.261993	0.861869
CTC-429P9.4	-0.924918	-0.0764273	-0.622481	0.0494195	-1.09024	1.4029	1.26175
PCDP1	-0.154529	-0.0240268	-0.0605969	0.0392609	-1.19036	-0.644087	2.03434
CCDC74B	-0.381802	-0.253487	-0.0479891	-0.491594	-0.907966	-0.0882921	2.17113
TNNI2	0.355369	0.803957	0.00580418	0.380464	-1.87364	-0.707259	1.0353
RSPH1	-0.52163	-0.104009	0.209433	0.181901	-1.14733	-0.60713	1.98876
AGR3	-0.415099	-0.219015	0.179035	-0.890075	-1.24285	1.46992	1.11808
EFCAB1	-0.1153	-0.747254	-0.0582557	-0.00813358	-1.13213	0.0257635	2.03531
CCDC74A	-0.242554	-0.175625	-0.260305	-0.573967	-1.08627	0.275396	2.06332
CNTD1	-0.324455	-0.241393	-0.539477	0.0158944	-0.373721	-0.740683	2.20384
AGBL2	0.142928	-0.725438	0.705375	-0.471216	-0.225469	-1.21613	1.78995
LRRC23	-0.267816	-0.69301	-0.195758	-0.26482	-0.960408	0.301901	2.07991
LRRC46	-0.3582	-0.0496383	0.0012001	-0.0782271	-1.10022	-0.510604	2.09569
FAM25A	1.2742	1.3491	0.166013	-0.189244	-1.26501	-0.695415	-0.639638
LIPE	1.91843	0.173848	-0.828088	-0.792282	-0.877649	0.451237	-0.0454987
CCDC103	-0.75142	-0.17757	0.180512	-0.00104909	-1.21303	-0.0121972	1.97475
C10orf107	0.367531	-0.591431	0.0476352	-0.707601	-0.227657	-0.91777	2.02929
RP11-302B13.5	0.368972	-1.1465	-0.0574953	-0.494331	-0.431474	2.01296	-0.252133
RP11-599B13.6	-1.04659	-0.77233	1.19772	-0.864301	0.358982	-0.262336	1.38885
SAMD15	-0.389489	-0.417087	0.126911	0.244301	-0.707311	-0.919535	2.06221
LRRC6	-0.601067	-0.242155	-0.412598	0.31858	-1.23679	0.245733	1.92829
RP11-977G19.10	-1.73915	0.468349	0.620998	0.430112	-0.252983	1.23875	-0.766079
GLYATL1	-1.69595	-0.224177	0.785864	-0.084146	0.172468	-0.444529	1.49047
C17orf97	-0.649121	0.115873	-0.470876	-0.0845644	-0.910949	-0.119833	2.11947
AMZ1	1.39062	0.552638	0.110512	-1.71753	-0.596012	0.582468	-0.322698
LRRC31	-1.65284	0.604448	-0.0798639	0.397233	-0.820299	0.119007	1.43232
CES1	1.82136	-0.835467	-0.948178	0.489524	-0.809846	0.415332	-0.132727
HPR	1.29803	-0.0402356	0.196371	-1.96787	-0.0411641	0.628729	-0.0738598
CCDC170	0.165567	0.380038	-0.429609	-1.20151	-1.08605	0.510179	1.66138
C9orf117	0.3242	-0.757921	0.423242	-0.391941	-1.09235	-0.409611	1.90438
HYDIN	-0.372112	-0.992618	0.392132	-0.490556	-0.781982	0.300979	1.94416
SYT5	0.658874	0.956371	-0.366239	-0.525859	-0.232666	-1.6711	1.18062
MAP6D1	0.786722	0.487662	-1.03222	-1.23995	-0.880782	0.934651	0.943911
CRISP3	-1.71293	-0.371785	0.493073	-0.0676372	-0.529382	1.14222	1.04644
HLA-DQA2	0.554671	-1.26055	-1.25558	0.842361	-0.384873	1.27074	0.233228
KCNK15	1.01799	0.122497	0.148518	-1.8309	-0.229543	1.16808	-0.396642
FAM187A	-0.182115	-0.307016	-0.174777	-0.233047	-1.1266	-0.0997801	2.12333
C9orf9	-0.578138	-0.24054	0.036613	-0.121464	-1.38422	0.416259	1.87149
PIFO	-0.353909	-0.449487	0.207434	-0.246277	-1.44372	0.482719	1.80324
SUSD3	0.923693	0.821969	-0.100747	-1.16884	-1.11089	1.22825	-0.59343
CEP19	-0.754181	-0.220448	-0.0561289	-0.131182	-0.693618	-0.329122	2.18468
C11orf70	-0.797236	-1.04282	0.203581	-0.0786033	-0.473329	0.196778	1.99162
LIMD2	0.331118	-1.4971	0.431613	-0.490761	-0.294881	1.75493	-0.234923
MAPT	1.31353	0.583746	-0.987618	-0.972354	-0.784899	1.14413	-0.29653
SFXN2	1.13862	0.824794	-0.597185	-1.26185	-0.523271	1.13487	-0.715982
ZMYND10	-0.203829	-0.0434516	-0.199689	-0.301872	-1.49086	0.379986	1.85971
CCL5	0.60776	-0.600756	-1.05418	0.50347	0.203606	1.54948	-1.20938
CALML4	-0.334517	-0.0957437	-0.243571	-0.0737329	-0.633319	-0.802819	2.1837
ULK4	-0.340261	-0.352283	-0.212766	-0.184509	-1.47143	0.937346	1.62391
STK17B	-0.156793	-0.67641	0.172349	-0.761802	-0.278857	2.15124	-0.449725
MYL4	0.421492	0.415421	0.398332	-0.0642319	-2.22153	0.525351	0.525163
TSNAXIP1	0.181589	-0.588655	-0.28794	-0.488562	-1.13868	0.35307	1.96918
C7orf63	0.105299	-0.799835	0.238519	-0.189658	-1.36086	0.169222	1.83732
INTU	-0.639138	0.182851	0.529601	0.0492196	-1.90585	0.729163	1.05415
FANK1	-0.703103	-0.254372	0.000916701	0.0375659	-1.24015	0.193389	1.96575
ZC2HC1C	-0.220026	-0.436741	-0.10867	-0.291832	-1.01751	-0.0753023	2.15008
CCDC113	-0.473198	-0.350481	-0.133542	-0.16964	-0.973613	-0.0571738	2.15765
TPRG1	1.49459	0.414658	-0.341516	-1.36319	-0.85132	0.908816	-0.262036
EFHC2	-0.921605	-0.298957	0.220864	-0.0550702	-0.914619	-0.0721131	2.0415
GPR157	0.919133	0.679936	0.512332	0.245948	-1.53392	0.504249	-1.32768
DOC2A	0.377326	-0.87161	0.0644017	-0.0151075	-1.09271	-0.396761	1.93446
IL2RG	0.621132	-1.88739	-0.334997	-0.251993	-0.0100005	1.19647	0.666771
RNF223	1.49914	0.690258	-0.137213	-1.13569	-0.175124	0.540918	-1.28228
KIAA1377	-0.591837	-1.10179	0.278528	0.325992	-0.0454712	-0.775517	1.91009
ODF3B	0.115596	-0.899752	0.750793	-0.363259	-1.01999	-0.395703	1.81231
CLEC3B	1.01278	-1.37482	-0.227867	-1.27271	0.226017	0.923413	0.713197
CORO1A	-0.268249	-1.25172	0.115891	-0.0591189	-0.305666	2.04341	-0.274545
GCOM1	0.810427	0.460172	0.1526	-1.23031	-1.39955	1.27703	-0.0703623
IQCD	-0.316392	-0.200972	-0.269432	-0.17545	-1.14942	0.00573671	2.10593
LRRIQ1	0.414025	-0.723041	0.327988	-0.656349	-1.40298	0.421206	1.61915
C2orf81	-0.336615	-0.689919	0.859389	-0.87039	-0.780632	0.000148815	1.81802
ZDHHC23	-0.204427	0.05875	0.724693	-0.934394	-0.414597	-1.04473	1.8147
MLLT10	0.710138	0.883237	0.923414	0.426206	-1.68432	-0.467816	-0.790855
EFCAB2	-0.357467	-0.523818	0.372688	-0.0426047	-1.52067	0.329417	1.74246
TMEM231	-0.13729	-0.660332	-0.00901096	-0.255463	-1.32077	0.521993	1.86087
MCIDAS	-0.325848	-0.694253	0.191656	-0.49268	-0.99213	0.298583	2.01467
ACBD7	-0.324978	-0.164724	-0.292147	-0.65672	-1.10129	0.594519	1.94534
CXCL12	0.858852	0.0733072	0.110388	-1.64217	-0.506214	1.46954	-0.363701
E2F7	0.0759233	-0.934408	-0.159443	-0.370075	-0.858633	0.201958	2.04468
C16orf93	0.662285	-0.232074	-0.589143	-0.288911	-1.35502	0.00262852	1.80024
DPT	0.96606	-1.40831	0.400512	-0.950485	-0.442716	1.34756	0.0873813
MYBL1	0.235916	0.325483	-0.384516	-1.54801	-0.467817	1.75149	0.0874584
SECTM1	-0.0574382	0.433386	1.38244	-0.98023	-1.30004	-0.484238	1.00613
STOX1	-0.455569	-0.220881	-0.0217797	-0.20579	-0.768448	-0.526073	2.19854
GNMT	-1.54578	0.119449	0.108898	0.253594	-0.624428	-0.0791965	1.76747
C6ORF165	-0.523257	-0.279362	-0.029969	-0.136433	-1.28594	0.281151	1.97382
RIBC1	-0.658937	-0.591745	-0.0601665	-0.0555913	-1.01833	0.377418	2.00736
CLPSL1	1.21316	0.714361	-1.12822	-1.33141	0.563078	0.556725	-0.587697
DYNLRB2	-0.616533	-0.46995	0.224608	0.581666	-1.40217	-0.0613061	1.74368
C6orf99	0.394772	1.06932	-0.627795	-0.401691	-1.21714	-0.694462	1.477
RP11-279O9.4	0.256733	0.666992	-0.783324	0.33631	-1.67691	1.38439	-0.184191
SPEF2	-0.180051	-0.58322	0.55071	-0.986263	-0.804597	0.0805109	1.92291
RBM24	0.853604	0.827837	-0.63843	-1.65965	-0.713295	0.789231	0.540699
MORN1	0.0513316	0.183541	-1.45551	-0.117962	-0.657925	0.160012	1.83651
TTC21A	-0.214959	-0.171277	-0.0445847	-0.229846	-1.19057	-0.24456	2.0958
CCDC121	-0.533204	-0.120858	-0.317023	-0.189292	-1.2642	0.495616	1.92896
CCDC176	-0.394092	-0.214339	0.299826	-0.743375	-1.24084	0.443543	1.84928
RBP7	1.48781	0.521554	-0.722024	-0.491534	-0.316588	0.886538	-1.36576
RGS5	0.927031	0.924476	0.507558	-1.56189	-0.301474	0.581334	-1.07703
FAM27A	-0.419772	-0.650139	-0.0270773	-0.426817	-0.834915	0.246797	2.11192
SPRR1A	0.379621	0.66202	-0.432438	-0.0976416	-0.858169	-1.31407	1.66068
MYRFL	-0.729617	0.0344325	-0.363387	-0.36763	-0.942268	0.316313	2.05216
MYL5	0.571	0.959113	-0.0325977	0.535861	-1.47335	-1.31401	0.753979
FMO3	-1.38394	-1.03368	1.02064	0.395822	-0.20564	-0.120262	1.32706
HLA-DQA1	0.776294	-1.87739	-0.781973	0.658141	0.055988	0.850755	0.318181
CCDC138	-0.325124	-0.332761	0.0168759	-0.31263	-1.35389	0.382352	1.92518
MMD	1.46237	-0.832906	0.356304	-1.01027	-0.833395	1.1209	-0.263011
LRRC56	0.409338	-0.0590697	-0.0194892	-0.571426	-1.34086	-0.316843	1.89835
C20orf85	0.113932	-0.118356	-0.0662149	0.396334	-1.24479	-0.926037	1.84513
FAM27B	-0.321949	-0.86398	0.154407	-0.144642	-0.410799	-0.562458	2.14942
PLEKHS1	-1.3357	-0.203835	0.87186	0.21393	-0.670198	-0.507533	1.63147
FAM154B	0.179497	-0.199776	-0.452529	-0.418751	-1.14293	-0.0248322	2.05933
SERPINA1	0.970667	0.865842	-0.132522	-1.68459	-0.918652	0.769379	0.129871
RIBC2	0.148793	-0.594632	-0.0863297	-0.380699	-1.14518	0.018406	2.03964
AP1S3	-1.20667	-1.06534	1.43069	-0.066968	-0.0669597	1.15005	-0.1748
RP11-343C2.9	-1.82532	0.70373	0.362205	-0.668985	0.45906	-0.191257	1.16057
HMGCS2	-1.42135	0.760459	-0.392303	-0.230146	-0.896412	1.0021	1.17765
TPPP3	-0.207647	0.382412	-0.600626	0.0226808	-1.3762	-0.103367	1.88275
CLIC6	-0.182694	0.615931	-0.497518	-1.73867	-0.141741	1.42276	0.521935
PLK4	-0.896149	-0.653523	-0.14473	0.112626	-0.381405	-0.172464	2.13564
GNGT2	0.768402	-0.0627232	0.196611	-0.046512	-1.86998	1.3298	-0.315604
DNAAF3	-0.0535933	-0.192353	0.186191	-0.971808	-1.11365	0.224126	1.92109
C10orf95	0.0240036	-0.26776	-0.395366	-0.448865	-0.764979	-0.351797	2.20476
ANKMY1	0.678129	0.319307	0.296463	-1.1013	-0.867005	-0.919448	1.59385
IQCG	-0.423125	-0.270343	-0.142592	-0.0648487	-1.17361	-0.010158	2.08468
ALDH3B1	-0.379087	-0.703095	0.841122	-1.13261	-0.850472	0.81629	1.40785
MSX2	-0.0776656	-0.142388	-0.279718	-1.39396	-0.715171	1.44167	1.16723
KATNAL2	-0.749026	0.238367	-0.546666	-0.11983	-1.21634	0.594638	1.79885
CCDC151	0.156955	-0.334637	-0.512086	-0.308284	-0.565895	-0.625668	2.18962
TGM2	1.30277	-0.562653	1.22486	-1.52496	-0.382538	0.0501187	-0.107601
FOS	-1.26162	-0.476178	1.8643	-0.35273	-0.269102	-0.191913	0.687242
CITED1	0.00191772	0.914706	0.332939	-1.37233	-0.307306	-1.00608	1.43615
MORN3	-0.596728	-0.157851	0.193129	-0.186844	-0.652878	-0.737972	2.13914
RAPGEFL1	1.98853	0.430106	0.0929008	-0.947365	-0.703207	-0.642008	-0.21896
VAMP5	0.575368	0.725324	-1.70488	-0.671348	-0.600982	0.935666	0.740856
CC2D2A	-0.301503	-0.569745	0.248965	-0.415707	-0.335023	-0.778906	2.15192
C19orf55	0.73551	-0.227535	0.472597	-1.29079	-0.954326	-0.318383	1.58293
TMEM38A	0.00858906	1.12199	-0.0540973	0.192103	-1.66249	-0.767352	1.16126
SCUBE2	1.12043	0.363188	0.225882	-1.23693	-1.55592	0.65126	0.432092
MRPL30	-0.167987	0.377652	0.931773	-0.791606	-0.740897	1.55732	-1.16625
ARL6	-0.602926	-0.363228	-0.0156829	-0.268027	-1.1784	0.473986	1.95427
FAM198B	-0.600906	-1.29984	0.844342	-0.580359	-0.519157	0.686775	1.46915
BCL2A1	0.0603389	-1.73572	0.642543	-0.157895	-0.0808307	1.56607	-0.294514
CCDC42B	-0.0650067	-0.267011	0.00621982	-0.118516	-1.00566	-0.662061	2.11204
HIST1H3G	-0.393189	-0.443776	0.542443	-1.06602	-0.897526	1.78586	0.472203
TCF4	0.418726	-0.989603	1.5027	-0.501914	-1.357	0.284498	0.64259
FAM47E	-0.945867	-0.19724	0.393878	-0.198708	-0.66114	-0.448485	2.05756
C21orf58	0.92419	0.0962938	0.0947395	-1.14698	-1.06409	-0.471716	1.56756
KRT23	-0.954096	-0.615539	0.0253561	-0.25624	-0.876875	0.957007	1.72039
CEP41	-0.557392	-0.163564	0.420027	0.618228	-1.01914	-1.03093	1.73277
KCTD7	0.362063	0.462786	1.10947	-1.28196	-1.45131	0.820739	-0.0217822
PIM2	-0.0694726	-0.91939	-0.180316	-0.140791	-0.92923	0.19033	2.04887
ECHDC1	1.67285	-0.602608	-1.17092	0.16486	-0.956332	0.698729	0.193422
HGD	-1.00272	0.96885	0.145473	-0.352924	-1.06043	-0.333591	1.63535
KIAA1407	-0.100245	0.0696548	0.407024	-0.873551	-1.2186	-0.166714	1.88243
MS4A7	0.95522	-1.42786	0.733645	0.50509	-1.19357	-0.394311	0.821785
LCA5L	-0.0749967	-0.126766	-0.195475	-0.443059	-1.4794	0.502332	1.81737
TRAF3IP1	-0.409753	-0.181971	0.10642	-0.694726	-0.825033	-0.140755	2.14582
ESR1	0.606623	0.563675	-0.4525	-1.39176	-1.17304	0.71042	1.13658
DENND3	0.498151	-1.1859	1.1059	-1.43286	-0.21818	0.254642	0.978244
HMCN1	0.230069	-0.157774	0.245252	-0.425301	-0.523651	-1.29793	1.92933
FMN1	1.41573	0.426391	-0.811786	-0.37234	-1.09751	1.14581	-0.706293
HIST1H2AM	0.251528	-0.447426	0.889756	-0.530012	-1.79901	0.604663	1.0305
PXK	0.375924	-0.339873	-0.119788	-1.17818	-0.897616	1.85539	0.30414
TTC26	-0.865267	-0.291465	0.111638	-0.255956	-1.00949	0.318604	1.99194
ABHD6	-0.548864	-0.321518	0.0044383	0.0297172	-0.896956	-0.415591	2.14877
RP11-57H12.6	0.213691	-0.131173	-0.413079	0.00115424	-1.61269	0.171093	1.771
CEP120	-0.166329	-0.941982	0.170162	-0.590996	-0.759759	0.275547	2.01336
HIST1H4K	1.51334	0.0808602	-0.197914	-0.928068	-1.50376	0.466153	0.569391
TES	-0.654632	-0.321983	0.87961	-1.21981	0.408217	1.60032	-0.691719
PIH1D2	-0.168978	-0.569154	0.071676	-0.400453	-1.24222	0.356806	1.95233
CBFA2T3	1.08653	0.80376	-0.533452	-1.76065	-0.421292	0.780705	0.0443999
CILP	1.06833	-0.177581	0.285314	-1.61434	-0.28045	-0.590025	1.30876
C10orf82	-1.96127	0.650372	-0.622203	0.0249591	0.516755	0.463707	0.927685
SYTL3	-0.539183	0.380952	-0.795263	0.18345	-0.830268	-0.409847	2.01016
OSCP1	-0.451721	-0.514182	0.0878439	-0.482138	-1.04305	0.390563	2.01268
BAIAP3	-0.126722	0.0760631	-0.391752	0.368617	-1.09863	-0.791206	1.96363
MAPK15	0.895349	-0.437631	-0.518279	-0.786043	-1.28556	0.754148	1.37802
HIST1H4J	1.47969	0.0312232	0.0727727	-0.978055	-1.54847	0.419318	0.523517
EAF2	-1.2191	-0.14569	-0.20025	-0.397529	-0.209825	2.0585	0.113893
LRRC49	0.0131631	-0.702406	-0.320929	-1.23385	-0.387531	0.949493	1.68206
RPS6KL1	1.23486	0.368763	-0.215306	-0.563628	-1.77061	0.0298629	0.916052
CASC5	0.177703	0.935022	-0.26398	-1.47631	-1.08217	0.529091	1.18065
CDC42EP3	-1.07853	-0.842017	0.161287	-0.55807	-0.323348	1.63591	1.00478
NPHP1	-0.291388	-0.563176	0.122109	-0.29443	-1.27193	0.363199	1.93562
NCALD	-1.09489	0.976703	-0.0803322	-0.271813	0.0686142	-1.15589	1.55761
MZB1	0.545165	0.476779	-1.47245	0.314472	-0.711615	1.50614	-0.658489
CCNO	-0.353965	-0.33224	-0.0149561	-0.263802	-1.2712	0.229727	2.00644
FKBP5	-0.242163	0.63264	-0.765527	-1.23256	-0.548198	1.71493	0.440877
PDE2A	1.0582	-0.166614	-0.237835	-1.24992	-0.964996	1.5167	0.0444569
C9orf116	-0.110008	-0.362415	0.0787038	-0.317484	-1.49064	0.358114	1.84373
DEPDC5	-1.14034	0.22099	0.398798	-1.10754	-0.513488	1.66587	0.475706
PRLR	0.494608	-0.0530414	-0.35182	-1.10661	-1.10406	1.7446	0.376328
SCGB2A2	0.915063	0.0897647	0.35584	-2.17803	0.474316	0.158414	0.184634
IGFBPL1	-0.766083	0.0246118	0.19002	-0.313784	-1.09142	-0.0639083	2.02056
AC026202.1	0.268308	-0.832338	0.114296	-1.31873	0.433949	1.76369	-0.429176
NEK11	-0.292579	0.0379508	0.0352183	-0.511261	-0.995357	-0.395955	2.12198
TEF	0.865128	0.18444	1.04646	-1.42587	-1.31413	0.0435241	0.600448
PPP3CC	-0.244092	-0.292927	0.1648	-0.333104	-0.963876	2.13735	-0.468153
CAPS	-0.476055	-0.0464563	-0.224533	-0.510948	-0.61768	-0.350405	2.22608
YIPF4	-1.248	-0.962855	0.784963	1.06221	-0.940037	0.515012	0.788699
NEK10	0.570511	0.719045	0.302066	-1.35245	-1.47107	1.01236	0.219547
ZNF788	-0.580315	0.0832203	-0.426692	-0.611751	-1.15395	1.06932	1.62017
SAPCD1	1.23747	-1.83874	0.260661	0.556267	-0.673287	-0.0471524	0.504776
PPM1J	1.67608	0.307576	-0.689673	-0.489559	-1.44141	0.542426	0.0945562
IQCC	-0.0214123	0.0580406	-0.728209	-0.351215	-0.911561	-0.163399	2.11776
AQP1	1.12976	-0.652676	1.09621	-1.65552	-0.410819	0.426709	0.0663361
ANKRD42	-0.319717	-0.920928	0.475668	-0.0839308	-0.493772	-0.683496	2.02618
RPGR	0.105173	-0.319951	0.186986	-0.872622	-0.794037	-0.382421	2.07687
POTEI	-0.274988	1.19974	0.00498522	-0.235786	-1.58778	-0.421662	1.31549
SPP1	0.395483	0.0830925	1.59583	-1.72048	-0.530953	-0.0387704	0.215794
MPP7	0.165023	0.0944684	-0.091404	-1.39305	-0.92721	1.72388	0.428291
IGF1R	1.43551	0.627612	0.390855	-0.827364	-0.18521	0.183454	-1.62486
REEP1	-0.877299	-0.50983	0.399843	0.136268	-1.45058	1.29067	1.01092
TBC1D3B	0.488318	0.597559	-0.798163	-1.83116	1.15731	0.179693	0.20644
MYB	0.17799	0.35511	-0.905928	-0.915713	-1.05962	0.784674	1.56348
AK9	-0.816943	-0.33788	0.115921	-0.72374	-0.918566	0.992036	1.68917
MDM1	-0.721741	-0.271671	0.00400626	-0.373728	-1.0172	0.354136	2.0262
AC104534.3	-0.503722	0.340259	-1.78713	0.964574	0.642401	-0.547397	0.891019
TCF7	-0.565796	-0.425878	0.371842	0.0362567	-1.42051	0.185679	1.81841
ITGBL1	0.583939	-0.894925	-0.1718	-0.246175	0.0472325	-1.16469	1.84642
C1S	0.930559	-1.21515	0.534109	0.13429	-1.04355	1.34168	-0.681938
SPAG1	-0.625829	-0.537077	0.227725	-0.312873	-0.197091	-0.70695	2.1521
ARMC2	0.0869716	-0.922381	0.604845	-1.02546	-0.83359	0.394374	1.69524
GNG8	0.191311	0.202697	0.522885	0.102564	-1.36078	-1.1947	1.53602
NAMPT	0.261218	-1.19585	1.18466	0.0484018	-1.06124	1.29759	-0.534773
ANKRD44	0.726764	-0.555839	0.606748	0.24159	-1.86419	1.09485	-0.249925
EME2	1.99235	-0.207799	-0.345091	-0.844741	-0.16573	0.504961	-0.933945
ETS1	0.311907	-1.65376	1.09338	0.0169742	0.208399	0.993471	-0.970371
MT1E	1.25512	0.111532	0.71109	-1.88333	-0.363841	0.411002	-0.241568
IL6ST	-0.0456966	0.0435777	0.890596	-0.888906	-0.489269	1.66847	-1.17877
TCP11L2	-0.217389	-1.038	-0.0604841	-1.34088	0.192608	1.21483	1.24931
ATF7IP2	0.387504	0.601014	-1.99261	0.0318752	-0.519225	0.485634	1.00581
CDAN1	0.877194	-0.482637	-0.583616	-0.707817	-0.997494	1.77382	0.120546
STMND1	-1.15384	0.369777	0.260512	0.512242	-0.962625	-0.696406	1.67034
SPA17	-0.524583	-0.18224	-0.10288	-0.261932	-1.26281	0.363196	1.97125
CCDC153	-0.425206	-0.251626	-0.296596	-0.647052	-0.741131	0.203215	2.15839
LOXL2	-0.35696	-1.03757	2.02436	-0.752998	-0.0570781	-0.145979	0.326226
AKR7A3	0.448112	0.521894	-0.400016	-0.574796	-1.47352	1.68055	-0.202222
DYX1C1	-0.526111	0.000471423	-0.359468	-0.298597	-1.03706	0.119569	2.1012
HCLS1	0.220276	-1.41803	0.400965	-0.681435	-0.329627	1.7907	0.0171561
ZDHHC1	-0.366064	0.0318345	0.0250186	0.0480384	-0.536694	-1.22213	2.02
PRR11	-0.216479	1.41595	0.805924	-0.207043	-0.662556	0.474182	-1.60998
AZGP1	-1.24982	-0.122526	-0.556715	-0.164919	-0.392393	1.89157	0.594812
DENND6B	0.298329	-0.521249	0.0741599	-0.830354	-1.06575	0.0956781	1.94919
ITGB2	0.285509	-0.632139	0.232758	-0.284897	0.055721	1.80272	-1.45967
MT1B	1.50248	0.100177	-0.180759	-1.58378	-0.828365	0.581703	0.408548
GK	-0.753331	0.151384	0.867374	-0.443466	-1.45179	0.0991347	1.5307
SGK3	-0.626585	0.649353	-0.316079	-1.25622	-0.752177	1.53363	0.768083
ZNF264	-0.435494	0.403673	-0.186203	-0.200207	-1.69715	0.580782	1.5346
IFT172	-0.278457	0.0117396	-0.191405	-0.2192	-0.909178	-0.576521	2.16302
SIPA1L2	-0.442308	-0.975318	0.914622	-0.150662	-0.814122	-0.327684	1.79547
ZNF567	-0.143021	1.17879	0.194042	-1.60007	-0.0667047	1.19116	-0.754193
SRPK3	-0.537532	0.861442	-1.80809	0.631988	-0.513248	0.453858	0.91158
TTC39A	-0.370499	-0.0237393	-0.0841315	-1.02656	-1.10672	1.01763	1.59401
IQCK	-0.335649	0.282031	-0.837992	0.515338	-0.747768	-0.788739	1.91278
KIF3A	-0.954064	-0.340834	0.208655	-0.518528	-0.968545	0.832716	1.7406
ZNF689	-0.0427813	0.858294	-0.7193	-1.11695	-0.685569	1.73938	-0.0330745
EIF4ENIF1	-1.16913	0.541837	0.506022	-1.2946	0.830843	1.17174	-0.586713
SCIN	0.347417	-1.02587	-0.0589721	-0.94703	-0.249262	-0.031837	1.96555
KBTBD3	1.53467	-0.85951	-0.941171	0.104538	-1.01629	0.964978	0.212781
IGF1	1.20883	-1.2303	1.08964	-0.799371	-0.679277	0.776688	-0.366215
MYO15B	1.77945	-1.0311	-0.295572	-1.16541	0.397646	-0.084483	0.39948
CLCN4	-0.076188	-0.232905	1.52755	-1.74426	-0.385334	0.471888	0.439249
TNFAIP8L1	0.154123	0.765799	-1.14574	-0.537037	-0.533548	-0.505851	1.80225
CA12	1.6143	0.817113	0.0584396	-1.28517	-0.724406	0.224173	-0.704457
STPG1	-0.507647	0.209074	0.145075	-0.818792	-0.571094	-0.549283	2.09267
IQCH	-0.00541377	-0.237147	1.27568	-1.03728	-1.40769	0.343879	1.06798
LRTOMT	-0.0262667	-0.36535	-0.230413	-0.26018	-1.25742	0.101589	2.03804
CAV1	1.83128	-1.45386	0.321863	-0.0358377	-0.0118767	0.00241405	-0.653984
GAB2	0.988898	0.428856	0.334665	-1.86119	-0.871625	0.594633	0.385763
ZFAND4	-0.875689	-0.138423	-0.300427	-0.305207	-0.496724	-0.0696268	2.1861
ANXA9	0.634881	0.847628	0.391391	-1.45577	-1.41582	0.271111	0.726586
DUSP15	-0.0214011	0.844703	-1.84098	0.33028	0.892165	0.594323	-0.799089
ABI3BP	1.55433	-0.391143	-0.328916	-0.849873	-0.370203	-0.900058	1.28587
GLB1L	0.400148	0.434409	-0.399246	-0.728585	-1.38361	-0.0672531	1.74414
MAFF	0.91364	-1.07879	0.886006	-0.800169	-1.19256	1.05137	0.220494
PDE4B	0.117164	0.265381	1.22447	-1.42341	0.0560693	0.966113	-1.20579
IDUA	2.0284	-1.05776	0.145431	-0.445248	-0.280927	0.248009	-0.637905
C20orf96	-0.0911001	0.0650033	-0.321352	-0.358609	-1.23077	-0.119054	2.05588
LRWD1	-0.4585	-0.413355	-0.223463	0.204995	-0.890424	-0.364333	2.14508
POU2F3	1.62561	0.354022	-1.15345	-0.360516	-1.05777	-0.192558	0.784658
HIST1H2BN	0.488438	0.0843676	0.62535	-1.15161	-1.6559	0.809513	0.799837
HDAC11	1.38234	1.01845	-0.42511	-1.22527	-0.797388	0.628856	-0.58188
CDC14A	-0.219763	-0.236034	0.134735	-1.1091	-1.06241	0.792106	1.70047
PER1	0.206422	-0.36557	0.845212	-1.37934	-0.988574	1.47936	0.202495
CCDC157	-0.406515	0.305265	0.357187	-0.253366	-1.37484	-0.47963	1.8519
FBXO36	0.074252	0.166979	-0.252425	-0.710727	-1.36581	0.221364	1.86637
PRICKLE4	1.45596	0.290531	0.0959957	-1.28228	-0.0820813	-1.24437	0.766237
CADM1	0.714926	0.0387578	0.421067	-1.60976	-1.13133	0.457517	1.10883
RHOH	-0.169767	0.521052	-0.106308	-1.13163	-1.21888	1.64669	0.458846
CAPZA2	0.622837	0.514644	1.25265	-0.744087	-0.709859	0.60015	-1.53634
CNOT6L	0.0518092	-0.779859	0.516267	-0.809592	-1.05536	1.81198	0.264754
DGAT2	1.99945	-0.230886	-0.625585	-0.401267	-0.264375	0.540017	-1.01735
ODF2L	-0.911899	-0.68996	-0.0212788	0.0276563	-0.125148	-0.403655	2.12428
COL11A1	-1.29799	-0.500427	0.472052	-0.928391	0.280078	0.297438	1.67724
BCL2L2-PABPN1	-0.956608	0.72109	0.925242	-1.18766	-0.36797	1.37847	-0.512565
LRRC73	-0.729575	0.31431	-0.325351	-0.0623453	-0.28598	-0.969549	2.05849
FHIT	-0.668904	0.106391	1.59894	0.144465	-1.66202	0.0335543	0.447577
POLH	-0.78262	-0.0638757	0.190431	0.523102	-1.7835	1.12595	0.790511
AP000275.65	-0.427161	1.45088	-0.0758164	0.258722	-1.73545	-0.229636	0.758458
PTPN6	-0.368993	-0.512445	0.333626	-0.348991	-0.880909	2.11605	-0.338338
RARA	1.19572	1.22623	-0.116357	-1.6492	-0.237558	0.0980573	-0.516895
SLC4A7	0.650059	-0.0488044	0.141882	-1.49688	-0.87943	1.59351	0.0396676
PKD1	1.0686	-0.613656	0.447993	-1.76882	-0.409542	0.345304	0.930124
DENND2A	1.14318	0.202124	0.534366	-0.575021	-1.94741	0.185198	0.457569
AKNA	-0.0311018	-0.472756	0.0385496	-0.850696	-0.314744	-0.530291	2.16104
CCP110	-0.221235	-0.538425	-0.250578	-0.325422	-1.04157	0.299244	2.07799
PGPEP1	0.787398	-1.178	0.666549	-0.890322	-0.887659	1.39884	0.103191
PKIA	0.354981	0.0680169	0.785193	-0.252039	-0.738273	-1.62889	1.41102
TTC30B	-0.679953	0.0102052	-0.611407	-0.113819	-0.648291	-0.127942	2.17121
ZNF440	-0.00527408	-0.527477	0.0691841	-0.758478	-1.10889	0.392355	1.93858
CDK20	-0.418621	-0.251086	0.202727	-0.122332	-1.24592	-0.193529	2.02876
CA5B	0.400161	0.332612	0.786364	-1.98548	-0.68988	0.688542	0.467679
LRIG3	-0.9028	-1.16971	0.372008	-0.0607719	-0.712771	1.00665	1.4674
TNK1	0.328096	-0.277778	0.793911	-1.3559	-0.17614	-0.896833	1.58464
IFT140	0.512461	0.245367	-0.25748	-1.03012	-0.290241	-1.02687	1.84689
ZNF682	0.101204	-0.910649	-1.52426	-0.119598	0.99962	0.107573	1.34611
LCP1	0.0626408	-1.44943	0.720723	0.590016	-0.397406	1.41096	-0.937512
ROBO2	-0.798833	0.43134	-0.958996	1.57427	-0.696468	-0.547694	0.996376
INPP5E	0.996212	-0.821234	-0.106012	-0.925461	-0.40402	-0.489506	1.75002
TMEM67	-0.415855	-0.815956	1.01103	-0.349636	-1.32611	0.468752	1.42778
ACSL1	2.00966	-0.1461	-0.698888	-0.544731	-0.641228	0.620289	-0.599003
EFHC1	-0.153873	-0.429084	-0.268728	-0.392017	-1.01802	0.137818	2.1239
FGD3	0.484782	1.31971	-0.158644	-1.68885	0.249019	0.625943	-0.831964
WDR31	0.0873692	0.12174	-0.984532	-0.53383	-1.0309	0.490966	1.84918
ARHGEF28	0.429498	-0.543836	0.283528	-0.969592	-0.276063	-0.848071	1.92454
TMEM110-MUSTN1	-0.218775	0.91911	0.688107	-0.371229	-1.92412	0.0160924	0.890819
CHURC1-FNTB	1.14132	-0.143075	1.1364	-1.67015	-0.473721	-0.426451	0.435673
SYT8	1.27074	0.526973	0.0476752	-1.86843	-0.501821	0.59758	-0.0727157
KCNK2	1.47292	0.471854	-0.713071	0.93459	-0.927576	-0.0724114	-1.16631
INPP4B	1.19831	-0.0925131	1.27082	-0.982752	-0.237373	0.21222	-1.3687
WDR54	-0.744386	-0.64774	-0.0679416	0.117386	-0.854556	0.133286	2.06395
AGR2	-0.914334	0.00765381	-0.407548	-0.693319	-0.745869	1.66841	1.08501
IREB2	1.0597	0.791212	0.60945	-1.36583	0.0391967	0.260754	-1.39448
EML1	-0.206896	-0.362738	0.0183183	-0.802713	-1.05814	0.447148	1.96502
EXOC6	-0.793272	1.51309	-1.46349	-0.161605	0.13112	0.933209	-0.159048
ZNF500	-0.720965	1.99164	0.000104612	-0.945288	-0.72506	0.284836	0.114732
MPP1	0.522419	-0.741704	0.446961	-1.20045	-0.677792	1.75116	-0.100598
DLX3	0.439375	0.666353	-0.353265	-1.75402	-0.768296	0.834508	0.935343
SAMD4B	1.02871	0.736949	-0.303015	-0.0454199	-0.937392	-1.52657	1.04674
KLK11	-1.16198	0.50629	-0.98025	1.59661	-0.638703	-0.0114344	0.689469
LDLRAD4	0.451824	-0.346828	-0.0218086	-1.91552	0.311246	1.3738	0.147284
DSE	0.263243	-1.30061	0.158474	-0.304724	-0.379144	1.95533	-0.392569
RBKS	-0.102793	-0.342671	-0.665928	-0.101904	-1.24707	0.583536	1.87683
CEP76	0.136877	-1.0954	0.0256334	-0.0208577	-1.26349	1.71102	0.506223
ATP10A	1.42065	0.660383	0.314113	-1.76071	0.0857512	-0.15986	-0.560337
FRAT1	-0.185706	0.708612	-0.612929	-0.484449	-0.688726	-0.706464	1.96966
IL17RB	0.899121	0.909403	-0.501955	-0.380653	-1.00475	1.25496	-1.17613
TP53INP1	-1.06275	-0.10642	-0.600449	-0.533658	-0.506159	1.47964	1.3298
GPX1	0.905991	-0.967083	0.0847522	-0.739468	-0.682118	1.75905	-0.36112
CAPS2	-0.169834	-0.0963217	-0.463974	-1.22232	-0.041412	-0.0668115	2.06067
TULP3	-0.534686	0.116163	0.22984	-0.167536	-1.28088	-0.330155	1.96725
HEATR5A	0.0110009	-0.906833	0.0323018	-1.19124	-0.392256	1.77561	0.671413
BCAS1	-0.997372	0.214835	-0.369771	-0.116485	-0.516423	-0.3216	2.10682
GAS7	0.567203	0.0272473	1.13279	-1.15902	-1.58699	0.427125	0.591642
CYGB	1.58005	-0.148783	-0.235343	-1.80952	0.0774397	0.237748	0.298407
ACKR3	-0.46308	-0.338656	1.20019	-1.78616	0.969909	0.286511	0.131281
UBXN11	-0.0765078	-0.318533	-0.290416	-0.785211	-0.834444	0.193723	2.11139
ANG	-1.03418	0.335435	-0.223748	-0.879745	-0.651685	0.698586	1.75534
CCL21	-1.51955	-0.693175	0.269367	1.01563	-0.640346	1.26722	0.30085
KLHDC9	-0.0704767	-0.193505	-0.176107	-0.404142	-1.31477	0.15646	2.00254
GAS2L3	0.637333	-0.387911	0.0518857	-1.40926	-0.155474	1.77896	-0.515534
HLA-DMB	-1.0022	-0.628515	0.282396	0.462205	-0.7051	1.92345	-0.332233
RAC2	0.262767	-0.61029	0.105025	-0.309457	-0.238763	1.98942	-1.1987
DNAAF1	0.325009	-0.675349	-0.929159	0.0109623	-0.362601	-0.432035	2.06317
PTGER3	0.711809	0.411119	-0.952672	-0.89947	-0.918224	1.66262	-0.0151846
MLLT4	0.69914	-1.03948	-0.72218	-0.493474	-0.597138	0.372624	1.78051
MREG	0.717276	1.19085	-1.0711	-0.885721	-0.426819	1.19703	-0.721516
C1orf134	0.423715	-1.12538	-0.711119	0.315801	-0.038211	-0.717468	1.85266
ARMC9	-0.204893	-0.698823	0.231655	0.692583	-1.68315	0.230834	1.4318
RP11-77K12.1	0.923593	0.314136	0.149174	-1.00511	0.458351	-1.734	0.893851
PI3	0.0809805	0.679073	0.178907	0.457719	-0.656281	-1.88446	1.14406
TGIF2-C20orf24	0.646947	0.515825	0.449346	0.688359	-0.337014	0.158108	-2.12157
RTN1	1.49499	0.313965	0.0958321	0.419162	0.166565	-1.66505	-0.825464
KLK6	0.262051	-0.411233	0.707	-0.348776	1.43266	-1.75376	0.112055
DEFB1	0.219592	-0.698317	1.04293	0.583363	0.602306	-1.9099	0.160024
CALML3	-0.829929	0.614895	-0.239762	1.78688	0.102056	-1.28448	-0.149662
LBP	0.580642	-0.301781	0.441621	-0.0643816	1.23322	-1.96128	0.071962
MIA	0.619043	-0.571638	1.24265	0.324387	0.407955	-1.85652	-0.165879
GLYATL2	-0.724614	-0.0404253	0.760998	0.727977	1.33963	-1.50108	-0.562486
IFI44L	-0.56584	0.351141	0.975646	0.355031	0.682807	-1.99359	0.194808
CXCL1	0.285797	-0.173558	0.727657	0.515392	0.555674	-2.17171	0.260747
FAT2	0.218564	0.0734298	0.446982	0.815512	0.629637	-2.16452	-0.0196005
CA9	-0.183314	-0.117691	0.50529	1.45277	0.776551	-1.11093	-1.32268
UBD	-0.605545	-0.188387	0.981162	0.889686	0.689429	-1.83404	0.0676974
RNASE7	0.0400657	-0.152373	1.18709	0.755643	0.541978	-1.8522	-0.520201
LIPF	-1.45024	-0.431261	0.425249	1.26743	0.876065	-1.02184	0.334602
PVALB	0.0256043	0.714731	-0.616756	0.769439	-0.581637	-1.59258	1.2812
RP11-644F5.10	0.635881	0.320682	0.67341	-0.835341	0.442852	0.681209	-1.91869
FAIM2	-0.122966	0.611144	0.141426	0.524013	0.600158	-2.18432	0.43054
RERGL	-1.37574	-0.0912526	0.898181	1.26558	0.539138	-1.18195	-0.0539636
SERPINB3	0.11367	0.762013	-0.00324335	0.558927	0.205581	-2.18081	0.543867
FST	-0.185948	-0.159108	0.836466	1.13933	0.676608	-1.79501	-0.512341
COL17A1	0.228568	0.143078	0.577007	0.784468	0.846946	-1.97314	-0.606927
LAMC2	0.313863	-0.192001	0.946884	0.658182	0.777729	-1.88214	-0.62252
DSG3	0.367342	-0.179313	0.860274	0.515741	0.669498	-2.08741	-0.146137
CXCL10	-0.342896	-0.168381	0.989759	0.623538	1.0807	-1.77531	-0.40741
CPA4	0.1639	-0.337371	0.879644	0.911078	0.622409	-1.94447	-0.295195
TSPAN19	0.590184	-0.0814849	0.730703	0.756489	0.461584	-2.03688	-0.420594
SLC6A15	-0.095688	0.442384	0.993369	0.720745	0.673596	-1.58705	-1.14735
GJB2	0.197008	0.368624	0.42406	0.598832	0.619102	-2.21439	0.00676825
IFI16	0.101743	-0.0367132	0.91543	0.508715	0.748056	-2.07499	-0.16224
C10orf55	0.266645	-0.362476	0.952989	0.814408	0.616226	-1.9279	-0.359889
CASP1	0.153743	-0.0510393	0.740558	0.623356	0.576562	-2.1655	0.122316
IFIT2	-0.706647	0.0963677	0.958252	0.338045	0.833984	-1.90195	0.381952
ACTN2	0.0224547	0.929271	0.11797	0.404711	-0.792731	-1.77218	1.0905
HLA-DPA1	-0.260227	0.114975	0.859156	0.545221	0.837287	-2.04448	-0.0519302
GJB6	-0.0155407	0.214165	-0.043827	1.44464	0.72058	-1.73208	-0.587934
MUCL1	-0.713031	-0.325363	1.3728	0.743694	0.78363	-1.47904	-0.382692
RP11-553A10.1	-0.165966	-0.361924	1.15952	0.678634	0.515735	-1.9385	0.112507
MDFI	0.435092	-0.694451	0.652662	0.901066	0.752119	-1.86906	-0.177428
VCX3A	-0.320408	0.416725	0.165354	1.50196	0.611986	-1.53718	-0.838437
CCL20	0.0681949	0.133999	0.688999	0.67861	0.509545	-2.18438	0.105027
CHI3L1	-0.108309	-0.236637	0.965705	0.972305	0.370184	-1.97915	0.0158989
KRT75	0.470201	-0.0227181	1.05139	0.351674	0.287356	-2.11332	-0.0245821
JAG1	0.347359	-0.371023	0.931411	0.607483	0.705419	-1.98835	-0.232298
KRT6C	0.367586	0.210971	0.722497	0.161195	0.509023	-2.22465	0.253381
CD40	-0.0951166	-0.177172	0.47603	1.14479	0.787596	-1.94001	-0.196114
RTP4	-0.735217	0.335108	0.784209	0.336985	0.879689	-1.93254	0.331763
APOC1	-1.35979	-0.537334	1.01334	0.832559	0.288378	0.889128	-1.12628
APOL1	-0.683331	0.0279691	1.18229	0.16594	0.475067	-1.84872	0.680786
XAF1	-0.067036	0.312348	0.856037	0.0362062	0.603187	-2.15195	0.411211
GLIPR1	0.138486	-0.385321	1.19284	0.666392	0.598943	-1.86779	-0.343547
CALB2	0.384491	-0.0511411	0.872271	0.533059	0.48785	-2.13499	-0.0915442
ANXA8L1	0.510399	-0.122325	0.811789	0.340669	0.653148	-2.12561	-0.0680649
LAMB3	0.371099	-0.117166	0.907074	0.388713	0.73944	-2.06864	-0.220518
LCN2	-0.259328	0.207325	0.852782	0.288353	0.642403	-2.12426	0.392723
CLEC3A	-0.326728	0.368207	1.11279	-0.0266336	1.08256	-1.77749	-0.43271
VCY1B	-0.372966	0.421066	0.171054	1.46287	0.717004	-1.44707	-0.951966
SNAI2	0.0747062	-0.231135	1.05792	0.718708	0.675672	-1.92679	-0.369077
SLC2A9	0.0695624	0.000388395	0.788825	0.862844	0.536299	-2.07545	-0.182465
VCY	-0.372776	0.42196	0.171726	1.46105	0.71816	-1.44783	-0.95229
MMP10	0.194462	0.18612	0.889536	0.630275	0.829868	-1.76711	-0.963148
MAGEB2	-0.433877	-0.426719	0.298868	1.49107	1.01774	-1.41269	-0.534387
FOSL1	0.496332	-0.704518	1.15657	0.779747	0.379106	-1.74199	-0.365245
ANXA8	0.468016	-0.147914	0.85078	0.347229	0.649312	-2.11914	-0.0482846
ANXA8L2	0.498452	-0.143351	0.901225	0.331583	0.637545	-2.09407	-0.131388
VCX3B	-0.308643	0.354346	0.0469828	1.55127	0.665425	-1.51602	-0.793367
KRT6B	0.363159	0.214724	0.772873	0.1797	0.444176	-2.22131	0.246683
PKP1	0.138233	0.134794	0.344955	0.969518	0.67684	-2.10223	-0.162109
LTF	-0.337684	0.1395	0.417274	0.429364	1.17595	-2.02147	0.197065
CEACAM1	-0.343777	0.234402	0.904205	0.590286	0.713441	-2.03667	-0.0618888
GP2	-1.41703	0.740546	0.643078	1.0209	0.30885	-1.37349	0.0771447
KLK5	0.47799	0.0367783	0.965315	0.234669	0.793223	-1.9643	-0.543672
MMP1	0.65435	0.00326846	0.538714	0.891154	0.432618	-2.00999	-0.510111
KRT6A	0.525898	0.208815	0.620401	0.240919	0.648332	-2.19409	-0.0502756
TRIM22	-0.335989	0.305159	1.39436	0.10791	0.453258	-1.90586	-0.01884
MX2	-0.107679	0.0844999	0.969025	0.141237	0.877693	-2.05984	0.09506
SERPINB5	0.227563	-0.112264	0.965715	0.61403	0.598959	-2.05143	-0.24257
NTS	-0.181251	0.814278	0.66616	0.746333	0.619829	-1.76109	-0.904255
LAMP3	-0.342852	-0.00317756	1.04582	0.558111	0.663154	-2.00748	0.0864171
CMPK2	-0.508386	0.11265	0.962452	-0.0672658	0.619938	-1.93577	0.816383
GJB3	0.576959	-0.0115421	0.697307	0.764462	0.612233	-1.92727	-0.712152
S100A7A	0.537527	0.824362	-0.627448	0.178043	0.407488	-1.99582	0.675846
PPP1R14C	0.0251971	-0.111271	0.673246	0.816499	0.65081	-2.1073	0.0528179
MAGEA4	-0.267841	0.0253862	0.362829	1.08499	0.901061	-1.94438	-0.162051
GPR87	0.300996	-0.192258	0.78031	0.876504	0.577218	-2.01336	-0.329415
TP63	-0.0854459	-0.20793	0.610891	1.07416	0.677981	-1.98904	-0.0806177
MMP13	-0.356766	0.00374979	1.06882	0.898208	0.562658	-1.8751	-0.301571
PLAU	0.170603	-0.301698	0.849542	0.700975	0.727487	-2.03078	-0.116131
SLPI	-0.0176894	-0.140288	0.88786	0.705607	0.649128	-2.06692	-0.0177008
PLAT	0.537019	-0.474936	0.956285	0.603439	0.456891	-1.99804	-0.0806552
HEPHL1	0.941464	-0.128064	1.01957	0.162104	0.30985	-1.95218	-0.35275
CLCA2	-0.581615	-0.147258	0.594817	1.15578	0.806744	-1.81643	-0.0120441
PTHLH	0.479919	-0.366303	0.861048	0.658615	0.609536	-2.00845	-0.234367
ADARB1	0.530908	-0.165483	0.974163	0.323359	0.489067	-2.09641	-0.0556069
VCX	-0.325028	0.347866	0.12453	1.55435	0.641385	-1.476	-0.867107
SERPINE1	0.40836	-0.485357	1.31664	0.231519	0.816785	-1.65682	-0.631128
SPINK8	-0.0519245	0.185231	0.00647586	0.844434	0.105254	-2.06876	0.979295
KLK8	0.0286426	0.452566	0.139444	1.04492	0.434397	-2.1199	0.0199267
PHLDA1	0.476797	-0.179567	0.91625	0.421934	0.635391	-2.06838	-0.20243
IFIT3	-0.357381	0.0929149	1.05536	0.225563	0.663374	-2.03323	0.353402
ITGA2B	0.57053	0.829736	-0.639901	-0.0361819	0.857996	0.34633	-1.92851
EPGN	0.22172	-0.0100384	1.28833	0.0878902	0.238252	-2.04424	0.218083
TGFBI	0.246195	-0.493825	0.89142	0.478887	0.898411	-1.96501	-0.0560757
VCX2	-0.233257	0.35488	-0.0340766	1.51803	0.781671	-1.35729	-1.02996
THBS4	1.24742	-0.26409	-0.0242931	-0.442962	-0.104541	-1.63437	1.22283
ICAM1	0.174385	-0.0594454	1.37905	0.27754	0.515762	-1.88708	-0.400203
OBP2B	0.300812	0.109207	0.843764	-0.290526	1.09181	-1.97557	-0.0795012
MEGF8	0.786086	-0.617013	1.35998	-0.586987	0.122549	-1.58719	0.522567
SPEG	0.730837	0.156273	0.37754	0.419699	1.10705	-1.42085	-1.37054
LDHB	-0.987768	-0.780603	0.116363	2.00521	0.325809	-0.191365	-0.487645
VEGFC	0.0458376	-0.285149	1.12389	0.391535	0.866091	-1.92419	-0.218015
FTHL17	-0.524593	-0.0912064	0.549803	1.50904	0.584602	-1.62192	-0.405726
GBP1	-0.570836	-0.72308	1.14842	0.796175	0.729272	-1.61587	0.235914
ISM1	0.319497	-0.348393	0.848284	0.285492	0.755738	-2.08646	0.22584
TINAGL1	0.210861	-0.000733337	0.974148	0.440018	0.858933	-1.94588	-0.537347
CX3CL1	0.103312	-0.17632	0.956893	0.641312	0.424283	-2.10413	0.154655
CSTA	0.0870693	-0.204131	0.875671	0.733138	0.516677	-2.09109	0.0826688
SPRR1B	-0.583328	1.11817	-0.641085	0.840247	0.124568	-1.63517	0.7766
VGLL1	-1.5188	-0.346462	0.405031	0.879747	0.866014	-1.10309	0.817564
CLMP	0.453654	-0.209124	1.709	-0.667318	0.544697	-1.36913	-0.461781
EPHA2	0.2605	-0.563306	1.15619	0.520834	0.63315	-1.89563	-0.111743
SPHK1	0.603243	-0.233146	0.709474	0.382095	0.918759	-1.98238	-0.398044
KRT5	0.461349	0.192205	0.590252	0.564414	0.416169	-2.21585	-0.00854102
NFE2L3	0.35831	-0.255204	0.361483	0.383289	1.32776	-1.92426	-0.251376
PLAUR	0.714636	-0.665843	1.29151	-0.174622	0.814643	-1.5914	-0.388923
GLT8D2	0.185717	-0.408507	1.17985	0.397511	0.712246	-1.92935	-0.13747
ITGB6	0.322716	-0.405711	1.19205	0.304421	0.762402	-1.88453	-0.29134
MMP3	0.56787	-0.0567278	1.22629	0.187719	0.719086	-1.56929	-1.07495
S100A7	0.185817	0.753325	-0.388522	0.682143	0.578074	-2.09032	0.27948
PAGE4	-0.389585	0.319425	-0.16415	1.67232	0.725067	-0.912104	-1.25097
TIMP3	-0.030001	-0.376098	1.23823	0.338383	0.870942	-1.84765	-0.193806
TNC	0.460945	-0.15141	1.0275	-0.0151742	0.883405	-1.96768	-0.237593
ERAP2	-0.356152	-1.24656	1.11579	0.500771	0.948998	-1.33564	0.372781
HBEGF	0.0108554	0.0277102	1.12335	0.725999	0.634787	-1.82043	-0.702272
EPHB2	0.494804	-0.221126	1.27418	0.246487	0.544132	-1.8734	-0.465074
PADI2	-0.658627	1.05669	-0.200999	0.895477	0.897768	-1.63574	-0.354565
ALDH1A1	0.262673	-0.269355	0.979425	0.724671	0.766682	-1.84456	-0.619537
MAMDC2	0.0623536	-0.795256	0.755345	1.06841	0.53219	-1.82426	0.201214
XAGE3	0.0261351	-0.239307	0.611531	0.950532	1.02566	-1.81709	-0.557465
C4B	0.249417	0.682883	1.15771	-0.513215	0.335484	-1.93767	0.0253919
BBOX1	-0.0466156	-0.661005	1.1576	0.678155	0.545367	-1.85244	0.178942
CCK	-0.937433	-0.450839	0.187887	1.8857	0.386172	0.0136362	-1.08512
NGFR	0.033059	-0.0169703	0.991983	0.880635	0.602709	-1.86709	-0.624324
TJP1	-0.728429	0.690661	0.841842	0.627134	0.869778	-1.64375	-0.657236
EFNB2	0.0579321	-0.372943	1.07963	0.872629	0.53001	-1.89018	-0.277078
NIPAL4	0.462412	-0.114302	0.605704	0.786989	0.598022	-2.08979	-0.249031
CCNJL	0.218332	-0.630437	1.22044	0.333344	0.655997	-1.8756	0.0779301
FBLN1	0.0111601	-0.108446	0.986246	0.622098	0.512819	-2.08837	0.0644915
PAMR1	0.276713	-0.355	1.00489	0.638652	0.682993	-1.95657	-0.29167
KRT14	0.639836	0.214262	-0.369241	0.701005	0.271611	-2.1037	0.64623
C4A	0.26887	0.683216	1.16178	-0.53396	0.345907	-1.92521	-0.000607615
PTN	-0.395212	0.0305673	0.712417	0.738779	0.896446	-1.99643	0.0134365
TMC5	0.208905	0.180189	1.0725	-0.288086	0.207365	-2.04952	0.668651
CDH13	0.360217	-0.599355	1.23226	0.186407	0.717112	-1.85522	-0.0414183
CPVL	-0.325627	0.413497	0.188405	1.18808	1.02205	-0.978417	-1.508
C15orf52	0.780273	-0.00328433	1.41789	-0.464668	0.526197	-1.54188	-0.714524
SSX1	-0.530375	-0.237195	0.484045	0.690648	1.48909	-1.6322	-0.264013
ACOX2	1.38092	0.781102	0.157229	-1.24924	0.469475	-0.273654	-1.26583
MYEOV	0.248717	-0.278383	1.22354	0.512789	0.670897	-1.83071	-0.546847
GJB5	0.242472	-0.124975	0.50378	1.09211	0.747199	-1.8987	-0.561889
RIN1	0.541839	-0.26334	0.712706	0.63298	0.670247	-2.05469	-0.239745
FAM83A	-0.266686	0.0586513	0.930251	0.413513	0.906926	-2.0164	-0.0262541
MRC2	0.239402	-0.255992	0.816454	0.339011	0.992869	-2.02443	-0.107314
EGFR	0.229626	-0.597099	0.995964	0.795525	0.665139	-1.86349	-0.225662
LIPT2	-0.680992	-1.5619	0.0198764	0.149654	1.54997	-0.255296	0.778686
TMPRSS11E	0.398729	-0.410561	0.705919	1.00059	0.887477	-1.45167	-1.13049
EPDR1	0.373646	-0.33076	0.715728	0.833277	0.911088	-1.79086	-0.712121
SSX4	-0.511203	0.418321	0.458399	0.983206	1.08357	-0.859297	-1.573
KRT16	0.112071	0.170518	0.450435	0.622592	0.407711	-2.23203	0.4687
BATF2	0.21326	0.351437	1.13636	-0.0459044	0.691672	-1.98131	-0.365517
AREGB	0.333013	-0.265808	1.05877	0.581742	0.593407	-1.97497	-0.326153
OLFM2	-0.0922121	0.676621	0.606692	0.720608	0.842042	-1.10694	-1.64681
FGG	0.558499	0.273273	0.941243	-1.80132	0.976794	-0.672686	-0.2758
S100A2	0.483042	-0.00181485	0.681158	0.621722	0.67916	-2.07456	-0.388707
OASL	-0.57622	0.33287	1.12651	0.148138	0.718013	-1.92836	0.179049
AREG	0.338523	-0.307468	1.12266	0.564297	0.558691	-1.94713	-0.329567
SSX4B	-0.459403	0.452853	0.158455	1.08156	1.17239	-0.95759	-1.44827
CPED1	0.22393	-0.192895	1.11972	0.858967	0.539504	-1.71091	-0.838314
RSAD2	-0.627718	-0.0155301	1.15425	0.451071	0.853176	-1.82809	0.0128443
NKX3-1	-0.525541	0.71668	0.396595	0.909896	0.123982	-2.01388	0.392272
RHCG	-0.0985412	0.300211	0.353034	0.792911	0.663717	-2.16402	0.15269
KRT17	0.230744	0.246622	0.836832	0.507135	0.709132	-2.04753	-0.482939
FGF7	0.691925	-0.622746	0.916522	0.306057	0.333264	0.363993	-1.98902
COL7A1	0.738632	-0.39107	-0.340947	1.02905	0.749024	-1.8855	0.100813
LTBP2	0.590231	-0.182372	1.2098	0.234426	0.557406	-1.87043	-0.539061
CEACAM6	-1.19164	0.621125	0.442523	0.972968	0.517021	-1.64455	0.282557
AMOTL1	0.405596	-0.323536	1.00225	0.585979	0.434739	-2.04709	-0.0579394
ENC1	0.294545	-0.321558	1.0069	0.50419	0.826481	-1.92644	-0.384124
CP	-0.624085	-0.127481	1.75221	-1.43298	0.576194	-0.325158	0.181304
SAA2	0.0582364	-0.183396	0.879483	1.09572	0.190547	-1.9874	-0.0531923
NNMT	1.00014	-0.692209	1.07422	-0.0459585	0.80356	-1.53329	-0.606465
SNRPN	-2.14671	0.607052	0.564092	0.036107	0.825183	-0.0327081	0.146989
SOHLH2	-0.836533	0.0650095	0.449269	1.34946	0.990594	-0.651083	-1.36672
ITGA6	0.187629	-0.2222	1.07918	0.64128	0.583329	-1.97859	-0.290623
SERPINA5	-0.363155	-0.706694	1.44188	0.410907	0.673553	-1.62448	0.167991
CXorf67	0.00749699	0.382013	-0.075155	0.908589	1.19679	-1.78561	-0.63412
CTSC	0.213258	-0.174554	0.990496	0.550594	0.587954	-2.06992	-0.0978305
PTRF	0.372332	-0.468795	0.914315	0.643395	0.812236	-1.89423	-0.379251
PROCR	0.20955	-0.313545	0.777854	1.11596	0.645058	-1.77732	-0.657558
SEL1L3	-0.877334	0.747413	0.850684	0.171796	0.661575	-1.84317	0.289031
C15orf48	0.443238	-0.552464	1.77881	-0.224307	0.335788	-1.43136	-0.349706
FAM212A	0.268996	-0.0560161	0.517	1.2297	0.477754	-1.90656	-0.530876
KRBOX1	-0.118431	-2.17609	0.37608	0.569708	0.706716	0.122186	0.519831
CDH3	0.257277	-0.444484	1.1531	0.505271	0.744168	-1.86386	-0.351477
SHROOM1	1.58439	0.265263	0.528363	-0.57776	-0.243185	-1.6546	0.0975276
L1CAM	0.0864892	0.00207856	1.22224	0.452213	0.717931	-1.83257	-0.648377
CCDC82	0.91326	-0.694848	0.926318	-0.364976	0.541472	-1.78441	0.463189
SRGN	0.0999234	-0.516653	1.53321	-0.151535	1.02176	-1.40073	-0.585965
HSD17B2	-1.80674	0.166358	0.94782	0.515762	0.692426	-0.94019	0.424559
IGFBP6	0.186506	-0.276521	1.37998	-0.694064	1.19541	-0.411267	-1.38005
LEPRE1	-0.245923	0.35954	0.835321	0.177215	1.24898	-1.7794	-0.595732
S100A8	0.0522501	0.130694	-0.0497447	0.917153	0.646201	-2.12887	0.432314
CD109	0.559968	-0.300315	1.07658	0.463375	0.647386	-1.8597	-0.587286
UPK2	-1.28462	0.263662	0.647036	1.11046	0.562918	-1.50626	0.206804
LAMA3	0.561161	-0.649261	-0.330712	0.796859	1.4803	-1.47744	-0.380909
ETV7	-0.458666	0.329932	0.799146	-0.00136616	0.730406	-2.02815	0.628697
PLEKHF1	0.112928	-0.758409	1.4167	1.05865	0.27227	-1.03279	-1.06934
OAS2	-0.45322	0.556717	0.790457	0.101225	0.539771	-2.06751	0.532565
C3	0.179459	0.46136	0.773402	-0.240845	0.930516	-2.05687	-0.047023
TENM2	0.399775	-0.547863	1.00149	0.750213	0.468581	-1.93266	-0.139538
CARD16	-0.322532	-0.00407471	1.04928	0.413035	0.483853	-2.0505	0.43094
GPRC5B	0.505393	0.473366	0.799851	0.492969	0.61918	-1.25032	-1.64044
F2R	-0.501704	-0.584916	0.808115	1.63702	0.513997	-1.10349	-0.769027
IER3	0.164384	-0.163135	1.11888	0.277011	0.487062	-2.08346	0.199259
UBA7	-0.00830645	0.325988	0.856634	-0.0412795	0.399728	-2.14907	0.616309
SLC16A1	0.00468539	-0.236703	0.645357	1.25394	0.655194	-1.80501	-0.517463
SOX2	-0.490012	0.314707	0.360234	1.07766	0.697298	-1.97063	0.0107409
IVL	0.163051	0.531306	0.0596256	1.14435	0.456533	-2.01317	-0.341697
S100A9	0.393664	0.266124	0.383601	0.411972	0.770733	-2.20519	-0.020902
NTN4	-0.363932	0.0322289	1.33763	0.234975	0.443365	-1.9392	0.254927
ARL4C	0.0901353	-0.433948	0.874982	0.821771	0.778256	-1.92757	-0.203628
BMP7	-0.754251	0.24887	0.617675	1.09477	0.763842	-1.78026	-0.190644
C20ORF135	0.172912	0.69932	-1.42677	0.627225	0.881016	-1.43105	0.477351
RYR1	-0.344556	1.14442	0.359707	0.334077	-0.457289	-1.85692	0.820565
KLF5	-0.420521	-0.215182	0.888243	0.656017	0.789275	-1.96544	0.267608
PHLDB2	0.09911	-0.549337	1.23223	0.566517	0.849969	-1.69505	-0.503435
PAGE1	-0.234643	-0.166665	0.82746	1.21878	0.772441	-0.870661	-1.54672
RAMP1	0.434737	-0.470677	1.04552	0.293028	-0.165628	-1.93536	0.79838
ITGA2	0.208731	-0.348331	1.04514	1.01517	0.426936	-1.796	-0.551647
MLKL	0.272227	-0.049285	0.676888	0.504518	0.928261	-2.06868	-0.263933
LOX	0.0660053	-0.587261	1.62593	-0.344345	1.04665	-0.620213	-1.18676
ARTN	0.0791556	-1.11078	1.28818	0.512827	0.910631	-1.38637	-0.293641
OAS1	-0.502631	0.340189	1.05763	0.295686	0.508564	-2.01654	0.317102
CD70	-0.108631	-0.346989	1.00297	0.811095	0.90614	-1.7721	-0.492495
CFB	-0.596	0.190073	0.946437	0.409853	0.538203	-1.99875	0.510181
NDUFA4L2	-0.402234	0.132908	-0.0713765	1.53878	0.604638	-0.0477998	-1.75492
SLC37A2	0.349106	-0.197463	0.808705	1.21607	0.232949	-1.81685	-0.592515
BTN3A3	-0.368804	0.371202	0.655002	0.385171	0.817343	-2.1028	0.242886
GNA15	0.39648	-0.296355	1.15499	0.716795	0.619729	-1.5829	-1.00873
TMEM45A	-0.269892	0.123449	0.951388	0.783583	0.711268	-1.93804	-0.361753
FABP4	0.457036	0.577647	0.0141918	1.12197	0.477852	-1.80511	-0.843587
ERVMER34-1	0.126925	0.0648462	0.44825	1.1095	0.82358	-1.81525	-0.757852
CPNE7	1.89336	-0.472977	0.217193	0.0721408	-0.086624	-0.173433	-1.44966
C19orf66	0.34995	0.114502	1.32316	-0.35613	0.562653	-1.91412	-0.0800109
P2RY6	-0.443984	1.16794	0.03019	0.34167	0.955479	-1.8332	-0.218098
ALDH1A2	0.593469	0.140181	1.32605	-1.59473	0.415384	-1.05925	0.17889
RPS6KA2	-0.514422	0.795334	0.591566	0.354531	0.891732	-1.95028	-0.168456
SERPINE2	-0.177797	0.211777	1.07269	0.605968	0.579214	-1.9956	-0.296258
ITGA3	0.494402	-0.153735	1.1864	0.0890788	0.547152	-1.99739	-0.165913
COL16A1	0.427831	-0.850496	0.981928	0.200656	1.22377	-1.55043	-0.433258
SIRPA	0.0754368	0.111967	0.612009	0.788683	0.775978	-2.07328	-0.290793
CDKN1C	-1.27905	0.494968	-0.377647	1.33409	1.14721	-0.589313	-0.730254
CRYM	-1.05647	0.71788	0.39529	1.26745	0.276347	-1.59039	-0.0101027
LMO3	-1.43215	0.264129	0.968393	1.0957	0.5779	-1.13736	-0.336613
EPSTI1	-0.591981	0.289551	1.29947	-0.199788	0.945581	-1.71531	-0.0275175
IFIT1	-0.482471	0.427809	0.998712	0.197679	0.605049	-2.02578	0.278998
CHST7	0.138173	-0.417333	0.672702	0.916844	0.93218	-1.87298	-0.369585
HDAC9	-0.476474	-0.81458	1.31162	0.567207	0.701876	-1.5784	0.288748
MARK1	0.0130574	-0.118375	1.0464	0.620167	0.706678	-1.98105	-0.286875
LPHN2	-0.126687	-0.251205	0.534902	1.08439	0.990723	-1.81824	-0.413891
ITGB4	0.39572	0.180308	0.620084	0.14115	1.00511	-2.08027	-0.262099
OSMR	0.255344	0.134449	0.924405	0.768603	0.512735	-1.9459	-0.649638
RP4-539M6.19	0.596844	0.138866	0.339962	0.405322	0.274858	-2.24313	0.487281
ZNF516	-0.0590473	-1.76656	0.0364167	-0.0347575	1.41112	-0.424759	0.837589
PPP1R1B	0.424801	1.10884	-0.383507	0.866527	0.572857	-1.22026	-1.36926
DUSP7	0.259831	-0.218036	0.98781	0.530547	0.706003	-2.01669	-0.249469
HLA-DRA	-0.846402	-0.369208	1.3456	0.688718	0.947483	-1.33303	-0.433154
GJA1	-0.444558	-0.130855	0.690478	1.27583	0.930913	-1.40457	-0.917236
GAL	-0.0168294	-0.342951	0.918423	1.02597	0.74099	-1.76808	-0.557523
IL15RA	-0.52048	-0.665398	1.66096	0.402776	0.512229	-1.44896	0.0588737
ARHGEF4	0.10463	-0.673381	1.13428	0.709097	0.222183	-1.88344	0.386636
TRIM29	0.211753	-0.212223	0.778422	0.768872	0.537998	-2.10315	0.0183286
FNDC4	-1.23672	0.671594	0.0103335	1.42537	0.429903	-1.34206	0.0415814
FMO4	-0.818728	0.417125	0.313798	1.41575	0.330747	-1.71474	0.0560432
DST	-0.111709	-0.192834	0.902973	0.828045	0.815567	-1.91814	-0.323906
FSCN1	0.337442	-0.477674	1.15926	0.558508	0.714538	-1.80361	-0.488464
SPDYA	0.928567	0.0152578	-0.629489	0.163599	1.31395	-0.0644956	-1.72739
SIPA1L3	-0.251479	0.0132824	0.765193	-0.623536	1.53839	0.161168	-1.60301
STMN3	0.811534	0.481408	0.393662	0.24239	0.690865	-2.01236	-0.607502
SPRY1	-0.27819	-0.773954	0.682794	0.843503	0.711325	-1.80461	0.619127
HELZ2	0.0799708	0.263147	1.0319	-0.00305324	0.496602	-2.1316	0.263043
KIRREL	0.219112	-0.477259	1.26527	0.572096	0.820174	-1.54953	-0.849869
PPP2R2C	1.22627	0.579286	-0.00442644	-0.260621	0.843807	-0.673388	-1.71093
COL4A5	-0.272997	-0.307936	0.863334	0.822843	0.616583	-1.98912	0.267296
RGS4	0.602416	-0.57692	1.16673	0.893533	-0.0252331	-0.315741	-1.74478
SLIT3	0.0504725	-0.58359	1.52505	0.237448	0.541948	-1.72597	-0.0453611
DDX60	-0.712914	0.283196	0.998011	0.222179	0.597318	-1.92807	0.540284
RABGEF1	0.249567	-0.122539	-0.730997	0.915387	1.08772	-1.79238	0.39324
NRP1	0.710819	-0.717573	0.667671	-0.304312	0.447736	-1.80172	0.997379
C1QTNF5	-0.155669	-1.39085	0.840977	0.129252	1.22094	-1.22201	0.577361
MSMB	0.450116	0.294877	-0.0294569	1.18583	0.0484582	-2.07038	0.120558
SOWAHC	-0.644357	0.0722743	0.557022	0.846028	0.887159	-1.92923	0.211103
SFN	0.231897	-0.0492202	0.720153	0.733357	0.610325	-2.12112	-0.125393
CYP4Z1	-1.49286	0.301449	0.765301	0.783632	0.35941	-1.38183	0.664901
LRRN1	0.16912	0.187103	0.757489	0.331813	0.930183	-2.07252	-0.303188
GDF15	-1.32596	-0.833395	1.66459	0.296309	0.260915	-0.587379	0.524916
IL32	-0.516068	-0.458661	1.05593	0.976948	0.450298	-1.78218	0.273734
ABCC3	0.863403	-0.486207	1.32193	-0.89646	0.59969	-1.45087	0.0485187
PI15	0.0256989	-0.449774	1.47216	0.738906	0.0546462	-1.75298	-0.0886592
KCTD12	-0.318543	-0.767635	0.790806	0.974564	1.10145	-1.57428	-0.206359
ADAMTS2	0.0777614	-0.528648	1.94954	-0.413211	-0.186226	-1.25709	0.357871
TNFAIP3	-0.782344	-0.451062	1.72399	0.42618	0.12996	-1.37951	0.332787
ESPN	1.13079	1.03498	-1.11953	0.0398462	0.766044	-1.14192	-0.710217
DCBLD2	0.434805	-0.421877	1.36606	0.171807	0.727228	-1.69298	-0.58505
CREB3L1	-1.24867	0.954429	0.580779	0.848102	0.0941562	-1.53892	0.310122
ELN	-1.50266	0.327368	-0.0179646	0.861509	0.607102	-1.25255	0.977186
SBSN	-1.08164	1.08503	-0.264318	0.832464	0.419722	-1.54978	0.558513
IFI44	-0.634265	0.351567	0.992417	0.404553	0.651646	-1.96501	0.199094
PGF	0.141702	-0.661962	1.07301	1.33232	0.323495	-0.914852	-1.29371
ADAMTS15	0.438384	-0.167819	0.573449	0.454855	0.85977	-2.12212	-0.0365221
MMP17	0.742438	0.639032	-0.329929	0.633958	0.489337	-2.06856	-0.106281
SLC38A7	0.486987	0.365382	1.80095	-1.16936	-0.0727672	-0.61209	-0.799108
LAT2	-0.122523	-0.10936	1.03938	0.895062	0.752608	-1.73318	-0.721989
TNFSF10	-0.297681	0.278616	1.15211	0.588086	0.0600929	-2.02431	0.243088
DAPL1	-0.562601	0.48678	-0.535694	1.67165	0.727978	-1.23793	-0.550189
OAF	-0.685924	-0.792961	1.35475	0.857234	0.555344	-1.41625	0.127808
FGFR4	-0.605491	0.92721	-0.297827	1.14006	0.821606	-1.60063	-0.384922
DDX60L	-0.717194	-0.0824968	1.6258	-0.261128	0.553846	-1.51722	0.398399
CPM	0.381566	0.572868	-0.0570665	-0.471515	0.927141	-2.00423	0.651238
ACKR2	0.570615	-0.122417	1.02683	0.0780155	0.821433	-1.93059	-0.443883
ANGPTL4	0.368176	-0.552998	1.55577	0.29426	0.512351	-0.631482	-1.54608
GOLGA8A	1.40304	-0.293099	0.488029	-0.199568	0.68435	-1.75912	-0.323624
COX7B2	0.218563	0.303014	1.80163	-0.623313	0.350464	-1.05003	-1.00032
CLIP2	0.347033	-0.285957	1.30745	0.4106	0.47759	-1.88509	-0.371625
GNAI1	-0.769207	-0.836131	1.15052	0.969431	0.587356	-1.41515	0.313172
RNF43	-0.337817	-0.106939	0.571104	0.819389	0.562977	-2.06238	0.553661
SOCS3	0.271753	-0.56608	1.23465	0.0117745	0.877303	-1.81974	-0.00966285
IGF2BP2	-0.596271	-0.316963	0.888415	1.07748	0.982411	-1.54567	-0.489411
OBSCN	0.411286	0.0879965	0.343962	0.825349	0.720263	-2.10313	-0.285724
FABP6	-0.475086	0.0275401	0.806006	1.6747	0.0278922	-1.34241	-0.718644
GOLGA8B	1.20885	-0.432025	0.214762	0.148224	1.11832	-1.62086	-0.637268
LGALS3BP	-0.150631	0.421465	0.91238	0.370789	0.61686	-2.1084	-0.0624652
HIST1H3E	0.545761	0.727893	0.653677	-0.414114	0.300199	-2.09817	0.284755
FAM110C	0.116539	-0.200403	1.04779	0.425144	0.726725	-2.03289	-0.0829129
PRNP	0.0133314	-0.628522	1.04151	0.903326	0.863895	-1.62209	-0.571454
PGAM2	-0.336402	0.839806	-0.430438	0.945329	-0.770861	-1.44239	1.19496
TNS3	0.992626	-0.0953314	0.916099	-0.243694	-0.0922956	-1.9649	0.487492
LGALS9	0.089879	0.616554	0.964024	-0.220518	0.492961	-2.09024	0.147338
TNS4	0.746837	-0.0981296	0.66896	0.886639	0.518253	-1.69611	-1.02645
IFFO2	-0.65365	-0.797238	1.51856	0.493071	0.739708	-1.35566	0.0552117
IQCJ-SCHIP1	-1.10968	-0.387522	1.10251	1.08721	0.863979	-1.14091	-0.415589
PSCA	-0.723017	0.276225	0.581541	1.36051	0.384035	-1.74538	-0.133909
CD36	0.933241	-0.0336178	-0.0347051	1.56228	-0.630822	-0.317419	-1.47896
ENDOD1	0.278571	-0.362357	1.02963	0.723019	0.746588	-1.81337	-0.60208
EFNB1	0.214039	-0.306292	0.938409	0.818933	0.526726	-1.99858	-0.193234
THY1	-0.206729	-0.547288	1.52335	0.467264	0.820529	-1.43454	-0.622587
AC073610.5	0.714114	-1.55864	1.05472	-0.156011	0.717733	-1.13123	0.359308
C10orf11	-0.50655	0.27415	0.290618	1.23339	0.599797	-1.92398	0.0325741
RP11-817J15.3	0.364495	0.467196	1.39539	-1.07396	0.125353	0.286891	-1.56536
FGF12	-0.334922	-0.470847	-0.766268	1.17857	0.129509	-1.21678	1.48074
BARX2	-0.299042	0.0274513	0.53033	1.51702	0.15737	-1.81331	-0.119813
CYB5R2	0.953219	0.681595	-0.0258675	-0.0622561	1.08093	-1.28489	-1.34273
SAA1	-0.230708	-0.0804233	1.01823	1.30025	0.200155	-1.7105	-0.497001
IFI30	-0.255302	-0.29902	0.891988	1.06418	0.582048	-1.88933	-0.094565
MST1	1.92866	0.00634894	-0.482381	-0.412889	0.654786	-0.926642	-0.767884
IFIH1	-0.611219	0.429269	0.97032	0.309704	0.641063	-1.98345	0.244309
DDX58	-0.81928	0.230429	1.26469	-0.048207	0.464928	-1.7423	0.649742
MC1R	1.49289	-0.148338	-0.239575	-0.538144	0.713371	-1.65842	0.378217
ETV5	0.65934	-0.532582	0.88601	1.18086	0.249988	-1.05738	-1.38624
ALS2CL	1.10604	-1.9121	0.542676	0.242277	0.658259	-0.574579	-0.0625784
PDP1	0.00398395	-0.537241	1.62921	0.540867	0.400465	-1.53288	-0.504404
PLXNA1	0.356186	-0.373994	1.16275	0.573776	0.695626	-1.77886	-0.635483
GIMAP2	-0.196559	0.353976	0.767743	0.851623	0.882853	-1.65006	-1.00957
TP53AIP1	-0.113874	0.161616	-0.200674	1.54313	-0.0117783	-1.82702	0.448604
SYP	-0.589429	0.33812	0.289365	0.216515	1.20862	-1.93085	0.467653
TRIM21	-0.434444	0.154679	0.77964	0.706494	0.93142	-1.94289	-0.194895
FAP	0.216088	-0.982647	1.73254	-0.430009	0.871422	-0.543457	-0.863937
PARP14	-0.36496	0.356002	1.11722	-0.282209	0.455561	-1.94147	0.659853
AFF1	0.966584	-0.0653291	1.59871	-1.16823	-0.168803	-1.04844	-0.114495
ANKH	0.376339	0.291554	1.00653	0.234605	0.813143	-1.77274	-0.949424
EGLN3	-0.162275	-0.759703	1.58883	0.690847	0.632116	-1.08332	-0.906494
IFITM3	0.0336216	0.328052	1.03033	0.0993754	0.643718	-2.09859	-0.0365078
TMEM40	0.246073	-0.0620681	0.907318	0.998579	0.566931	-1.69203	-0.964806
GTSF1	-0.248482	0.179917	-0.0985279	1.3936	1.09064	-0.958607	-1.35854
MFAP2	0.269551	0.265903	0.758547	0.675951	0.795328	-1.81183	-0.953453
BMPR1B	-1.40629	0.849348	0.646551	0.323021	0.116434	0.881128	-1.4102
TYMP	0.0989544	0.0299914	0.951129	0.145141	0.769845	-2.11126	0.116202
ETS2	0.216376	-0.619994	1.50174	0.91712	0.124841	-1.35892	-0.781159
TRIB2	-0.453733	-0.496613	0.389057	1.2333	1.34687	-1.11692	-0.901965
MVP	0.36688	0.780011	0.378622	-0.0539048	-0.0289106	-2.14774	0.705044
NSG1	-0.980033	-0.382807	0.842367	1.49079	0.485564	-1.30473	-0.15115
AKR1C2	0.284598	-0.841742	0.902167	-0.585154	1.04564	0.74537	-1.55088
IFNAR2	0.631689	0.42709	0.435533	-0.539656	1.36051	-1.6085	-0.706674
AKAP2	-1.19582	-0.461547	1.20618	1.04946	0.557465	-1.219	0.0632567
MAGEC2	-0.298888	-0.314587	0.830649	-0.540031	1.50393	-1.5577	0.376635
OSBPL10	-0.0339939	-0.391697	1.27683	0.514533	0.722305	-1.83419	-0.253786
CDCP1	0.505585	-0.290768	1.29332	0.212982	0.574951	-1.84634	-0.449726
COL8A2	0.178909	0.240649	0.711668	-0.0347593	-0.11533	-2.05706	1.07592
BEX4	-0.621338	0.312273	-0.389577	1.45958	0.968883	-1.49713	-0.232693
MAGEA10	-0.108864	-0.0174046	0.592078	0.844769	1.06847	-1.87948	-0.49957
DOCK6	1.45465	0.0504824	-0.886062	0.931025	0.453584	-1.09251	-0.911169
TRIM38	-0.272231	0.456745	0.599743	0.4394	0.847993	-2.1081	0.036451
MX1	-0.396897	0.711623	0.995328	-0.190308	0.509745	-1.9813	0.351812
DCBLD1	0.318773	-0.355688	1.12281	0.078123	1.06346	-1.78206	-0.445408
PCDHA1	0.063171	0.509636	0.677856	1.08356	0.436655	-1.57665	-1.19423
PPP1R3C	0.495329	0.699723	0.597983	0.690525	0.32495	-1.84082	-0.967695
TMEM173	0.0103618	-1.25696	1.09267	-0.202199	0.0909989	-1.12077	1.3859
TMTC1	-0.681963	0.635313	0.00162121	1.47771	0.516625	-1.59951	-0.349797
NMI	-0.915719	0.246653	1.04368	0.424589	0.901105	-1.73716	0.0368462
B3GNT3	0.00234615	-0.386802	0.83798	0.706321	1.27134	-1.41263	-1.01856
ADM2	0.0540717	0.950262	1.28161	-0.703969	0.26356	-1.69202	-0.153516
IL15	-0.587331	0.127594	1.29152	0.6648	0.458655	-1.81635	-0.138899
RARRES3	-0.180172	0.490189	1.21379	-0.138967	-0.0551782	-1.95859	0.628921
SH3PXD2B	0.744718	0.384953	0.0718904	-0.0474454	0.35095	-2.17275	0.66768
CITED4	1.68532	0.766848	-0.737982	-0.607066	0.501296	-0.565757	-1.04265
GBP2	-0.590106	-0.227747	1.25912	0.703515	0.735699	-1.71814	-0.162343
PMAIP1	1.45673	0.0210568	1.12995	-0.25152	-0.125131	-1.24384	-0.987241
BZRAP1	0.358553	0.140099	0.00566089	0.1293	0.431347	-2.12652	1.06156
SLURP1	0.400018	0.855789	0.0577615	0.835949	0.569177	-0.920117	-1.79858
FRMD6	0.287758	-0.396778	1.2843	0.499293	0.568438	-1.83648	-0.406527
FERMT1	0.587498	-0.311682	1.2815	0.591969	0.443126	-1.36087	-1.23154
PROS1	0.546976	-0.535923	1.19236	0.200711	0.825317	-1.74131	-0.48813
FAM184A	-0.344379	0.306765	0.0802068	1.83369	0.264863	-1.23795	-0.903199
LGALS7	-0.990743	0.877897	-0.355296	1.1651	1.05615	-1.11306	-0.640055
FGFBP3	-0.474581	0.59117	-0.415852	0.966544	0.757395	-1.8806	0.455921
ADM	-0.158207	-0.304142	1.98599	0.331749	-0.58865	-0.0505282	-1.21622
SOX9	-0.0227957	-0.0250814	0.733173	0.541328	0.800104	-2.12563	0.0989072
PGM2L1	-0.500177	-0.362996	1.04109	0.520227	1.10635	-1.74232	-0.062181
NPAS2	-1.21993	-1.47725	1.15482	0.692923	0.709475	0.106047	0.0339133
DGKQ	0.218474	0.609123	0.00963449	-0.0656446	1.14367	-2.06097	0.145713
SEMA7A	0.677505	-1.8957	1.0908	-0.327183	0.526928	0.394014	-0.466365
OAS3	-0.220023	0.404982	1.30017	-0.29017	0.321571	-1.93291	0.416381
DNAJC18	0.0192914	-1.08723	1.58288	0.339913	0.637754	-1.32761	-0.164997
CAPN8	0.462746	-1.05237	0.993958	0.889296	0.201413	-1.68065	0.185601
TM4SF1	0.230809	-0.568899	0.969714	0.886897	0.502436	-1.90535	-0.11561
F2RL1	-0.233122	-0.685864	0.780369	1.48096	0.196261	-1.62102	0.0824187
GPC4	-0.0832962	-0.460161	1.20215	0.567658	0.957114	-1.68927	-0.494194
CELSR2	1.60002	0.488279	-0.0267102	0.170802	0.19654	-1.5171	-0.911831
PARP8	0.159748	0.172299	0.753542	0.844821	0.699867	-1.91274	-0.71754
GSTP1	-1.06927	0.0296961	0.544375	1.51251	0.405725	-1.45132	0.028293
ADRA2C	0.228343	-0.201422	0.0931764	0.901662	1.43344	-1.31936	-1.13585
ULBP3	-0.784302	0.532175	1.00425	0.705667	0.869117	-0.906009	-1.4209
CAPN15	1.4899	-0.138376	-0.419073	0.591848	0.150193	-1.78872	0.114228
S100A14	-0.710762	0.141971	-0.387443	1.56072	1.06476	-1.25994	-0.409309
IFITM1	-0.0729132	0.665119	1.18758	-0.0890185	0.35868	-2.00075	-0.0486939
MFGE8	0.165518	-0.412459	1.01645	0.890245	0.837277	-1.52973	-0.967298
STXBP6	-1.15112	0.0522143	-0.375614	1.96439	0.358034	-0.120105	-0.727798
PCDHGA10	0.0567862	0.375725	1.04005	-0.20225	0.551182	-2.08767	0.266175
RAP1GAP	-0.250011	1.46414	-0.483077	0.330341	1.04113	-1.33145	-0.77108
SEMA4B	0.721494	0.337159	1.01417	0.149507	0.486917	-1.80616	-0.903096
HTRA1	-0.394719	-0.3724	0.860214	1.07641	0.701157	-1.82009	-0.0505759
CPXM2	-1.05273	-0.53912	0.630682	0.88963	0.715153	-1.48227	0.838654
ENG	0.210507	-0.168177	0.904173	0.677059	0.831453	-1.91548	-0.539537
SULF2	0.632475	-0.571171	0.671032	0.943133	0.801039	-1.57422	-0.902288
COL14A1	-0.092118	-0.347183	0.164714	0.63457	0.759695	-2.01538	0.895701
NELL2	-0.160661	0.806699	0.878028	0.776462	0.401143	-1.61462	-1.08705
CTSL	-0.48418	-0.234082	0.980172	1.14756	0.790162	-1.54118	-0.658447
PALMD	-0.43147	0.227562	0.147446	0.778621	0.0467045	-1.93947	1.17061
SOWAHA	1.06114	1.44568	-0.938311	-0.130845	0.0437833	-1.36809	-0.113357
APOL2	-0.807225	0.0718268	0.938112	0.326409	0.862678	-1.84565	0.453853
SUSD2	1.07761	1.13676	0.291065	-0.239488	0.260675	-1.53222	-0.994398
CNN1	-1.30819	-0.902025	0.968473	1.45374	0.408373	-0.489744	-0.130625
IGF2R	0.0443352	0.192979	0.444454	0.944471	0.639871	-2.10624	-0.159874
TMEM189	0.227634	-0.232735	0.981987	0.500433	0.815733	-1.97864	-0.314414
SERHL2	0.59169	1.34735	-1.06896	0.695633	0.409248	-1.1999	-0.775063
CTSO	-1.17022	0.550535	0.5977	0.0119477	0.439109	-1.57197	1.1429
STON2	0.0317626	-1.23112	0.100406	0.98462	0.568718	-1.46757	1.01319
SLC12A2	-0.502216	-0.007091	0.620486	1.01534	0.15351	-1.96081	0.680779
KSR1	0.208989	0.0870524	-0.843267	1.33877	0.368477	-1.72821	0.568196
FJX1	0.171021	-0.731396	1.09332	0.472659	0.962142	-1.74392	-0.223823
CALD1	-0.492971	-0.676981	1.42519	0.683257	0.742027	-1.48756	-0.192958
B4GALNT3	0.0138158	-0.337727	1.52283	0.195428	0.269057	-1.84971	0.186304
KIAA1551	1.65699	-0.11569	0.699278	-0.213146	-0.39086	-1.59759	-0.0389881
IFIT5	-0.797618	0.110522	1.33767	-0.132837	0.656653	-1.68806	0.513667
ARID5A	0.0497754	0.121378	1.17103	0.263982	0.965803	-1.67427	-0.897698
COL5A1	0.400628	0.1981	0.650787	-0.20751	0.913913	-2.11498	0.15906
SRPX	0.321417	-0.520276	0.945403	-0.153147	1.5411	-1.23419	-0.900309
TMEM64	2.05281	-0.386788	0.104574	-0.18247	0.169426	-0.976074	-0.781479
IL4R	0.131747	-0.194687	1.35067	0.932412	0.217615	-1.55972	-0.878037
KCNG1	-1.44865	0.888496	-0.040954	1.19635	0.704442	-1.06108	-0.238594
RTEL1	2.08082	-0.254451	-0.330413	-0.418404	0.167721	-1.13142	-0.113859
NOTCH1	0.39938	-0.551126	1.28287	0.474892	0.692271	-1.67124	-0.627045
AC110615.1	-0.0267839	0.326694	-0.991305	1.00335	0.855426	0.532114	-1.69949
GGACT	1.06435	0.51543	0.522007	-0.465301	0.586197	-0.30551	-1.91717
PCDHGC3	0.351098	-0.123878	1.37846	0.10925	0.482448	-1.90563	-0.291746
PHLDA2	-0.31563	0.173429	0.554499	0.932196	1.20331	-1.28467	-1.26314
NDRG1	-0.304531	-0.598295	1.78533	0.527902	0.121801	-0.0973052	-1.4349
C2orf54	-1.00897	1.07332	-1.30122	0.817409	0.97075	0.156975	-0.708263
PNMT	0.139899	1.14406	-1.59496	0.478524	1.0486	-0.435381	-0.780746
NLRC5	0.11325	-0.549478	0.407874	0.172498	1.10227	-1.94558	0.699165
MTM1	-0.0054445	0.583524	1.60362	-0.251394	-0.934453	-1.40777	0.411917
TFAP2B	-0.175255	0.516762	0.530527	0.869976	0.727944	-1.97108	-0.498878
LAD1	0.0955796	0.56787	0.457722	0.613669	0.79638	-2.05445	-0.476773
MMP14	0.0637891	-0.722254	1.28811	0.252926	0.963679	-1.67082	-0.175428
TCF7L2	0.332139	-0.568279	1.80393	-0.0476453	-0.354001	-1.45055	0.284401
LRRC69	0.673568	0.969897	-1.65958	0.0652565	1.06241	-0.780123	-0.331434
CHST11	-0.0965622	-0.15644	2.01601	-0.335757	0.231403	-1.25363	-0.405023
KLK10	-0.217856	1.21712	0.148066	1.36187	-0.620606	-1.4058	-0.482798
LOXL3	0.338295	-0.454213	1.08287	-0.0502571	0.476507	-1.9824	0.589193
TANC2	1.04142	0.296717	0.636246	0.794837	-1.41981	-1.33217	-0.0172416
SP6	-0.567242	0.128068	0.0158431	0.849154	1.53426	-1.55693	-0.403153
SLC46A1	0.973128	-0.120819	0.755539	0.675069	0.0235485	-1.97525	-0.331218
MRAP	1.04216	-0.324904	-0.650486	0.604688	0.950472	-1.75987	0.137938
MFAP4	0.357356	0.201016	-0.335359	0.16252	0.1931	-1.94587	1.36723
SLC7A7	-0.534416	-0.167882	1.17039	0.173221	0.1311	1.02286	-1.79527
OLFML2B	-0.101935	-0.373893	0.749461	0.00111395	0.874967	-1.96439	0.814681
SLC27A3	1.23687	-0.981899	-0.511628	0.997813	0.857922	-1.14165	-0.457433
LGALS7B	-0.831821	0.87352	-0.50174	1.19444	1.08048	-1.06911	-0.745771
DNAJC12	-1.89323	0.174339	1.01628	0.560827	0.824964	-0.590589	-0.0925978
ZNF462	-0.186811	-1.06361	0.797768	0.339759	0.703639	-1.60158	1.01084
ITGA5	0.0426753	-0.42895	0.923503	0.0866072	1.53626	-1.44109	-0.719011
